# Supplementary material for: Stochastic Variation in DNA Methylation Modulates Nucleosome Occupancy and Alternative Splicing in Arabidopsis thaliana
Source: Plants (Basel). 2022 Apr 19;11(9):1105. doi: 10.3390/plants11091105 (PMC9101026; doi:10.3390/plants11091105)
Supplement: Supplementary file 1 [file plants-11-01105-s001.zip › Table S1.csv]

Supplementary file S1a: Summary of differentially expressed (DE) and alternatively spliced (DAS) genes identified by 3D RNA-Seq pipeline.
RNA-Seq summary
AtRTD2 (Zhang et al., 2017)	34,212	82,190
Expressed	18,362	40,494
No or low expression	15,850	41,696
DE and/or DAS	1558	NA
DE	912	NA
DAS	646	NA
DE and DAS	29	NA
DE-only	883	NA
DAS-only	617	NA
DE-Col-0.22�C_azadC.22�C-only	42	NA
DE-Col-0.4�C_azadC.4�C-only	19	NA
DE-azadC.22�C_azadC.4�C-only	179	NA
DE-Col-0.22�C_Col-0.4�C-only	324	NA
DAS-Col-0.22�C_azadC.22�C-only	7	NA
DAS-Col-0.4�C_azadC.4�C-only	16	NA
DAS-azadC.22�C_azadC.4�C-only	117	NA
DAS-Col-0.22�C_Col-0.4�C-only	199	NA
	Col-0.22�C_azadC.22�C					Col-0.4�C_azadC.4�C					azadC.22�C_azadC.4�C					Col-0.22�C_Col-0.4�C
DE	Up_regulated	Down_regulated	DAS		DE	Up_regulated	Down_regulated	DAS		DE	Up_regulated	Down_regulated	DAS		DE	Up_regulated	Down_regulated	DAS
AT1G01110	AT1G01680	AT1G01110	AT1G01560		AT1G01560	AT1G01560	AT1G09500	AT1G01520		AT1G01010	AT1G01010	AT1G01110	AT1G01060		AT1G01010	AT1G01010	AT1G01110	AT1G01020
AT1G01480	AT1G04040	AT1G01480	AT1G02080		AT1G02390	AT1G02390	AT1G10585	AT1G01560		AT1G01030	AT1G01030	AT1G01170	AT1G01220		AT1G01030	AT1G01030	AT1G01120	AT1G01060
AT1G01600	AT1G04600	AT1G01600	AT1G04030		AT1G02450	AT1G02450	AT1G15550	AT1G02400		AT1G01050	AT1G01050	AT1G01180	AT1G01240		AT1G01050	AT1G01050	AT1G01130	AT1G01220
AT1G01680	AT1G06830	AT1G02065	AT1G10550		AT1G02470	AT1G02470	AT1G19050	AT1G02880		AT1G01060	AT1G01060	AT1G01190	AT1G01260		AT1G01060	AT1G01060	AT1G01180	AT1G01240
AT1G02065	AT1G08165	AT1G02690	AT1G13780		AT1G03730	AT1G03730	AT1G26790	AT1G04010		AT1G01110	AT1G01250	AT1G01225	AT1G01290		AT1G01110	AT1G01140	AT1G01190	AT1G01260
AT1G02690	AT1G09080	AT1G02730	AT1G19720		AT1G03850	AT1G03850	AT1G32450	AT1G05360		AT1G01170	AT1G01300	AT1G01240	AT1G01340		AT1G01120	AT1G01210	AT1G01225	AT1G01290
AT1G02730	AT1G11070	AT1G02800	AT1G31500		AT1G04360	AT1G04360	AT1G52690	AT1G06180		AT1G01180	AT1G01340	AT1G01290	AT1G01560		AT1G01130	AT1G01250	AT1G01290	AT1G01320
AT1G02800	AT1G13650	AT1G03780	AT1G32240		AT1G04580	AT1G04580	AT1G53875	AT1G06870		AT1G01190	AT1G01390	AT1G01430	AT1G01910		AT1G01140	AT1G01340	AT1G01430	AT1G01340
AT1G03780	AT1G14880	AT1G04580	AT1G32940		AT1G05020	AT1G05020	AT1G62290	AT1G07350		AT1G01225	AT1G01420	AT1G01448	AT1G01960		AT1G01180	AT1G01380	AT1G01448	AT1G01560
AT1G04040	AT1G15405	AT1G05260	AT1G48090		AT1G05100	AT1G05100	AT1G63930	AT1G08125		AT1G01240	AT1G01470	AT1G01490	AT1G02010		AT1G01190	AT1G01390	AT1G01620	AT1G01770
AT1G04580	AT1G16420	AT1G05680	AT1G50460		AT1G05575	AT1G05575	AT1G64110	AT1G08680		AT1G01250	AT1G01480	AT1G01620	AT1G02100		AT1G01210	AT1G01420	AT1G01690	AT1G01910
AT1G04600	AT1G21525	AT1G05835	AT1G52030		AT1G05675	AT1G05675	AT1G65500	AT1G08810		AT1G01290	AT1G01500	AT1G01630	AT1G02145		AT1G01225	AT1G01470	AT1G01740	AT1G01960
AT1G05260	AT1G22740	AT1G06100	AT1G58230		AT1G05835	AT1G05835	AT1G68568	AT1G10060		AT1G01300	AT1G01520	AT1G01680	AT1G02205		AT1G01250	AT1G01480	AT1G01770	AT1G02010
AT1G05680	AT1G26218	AT1G06350	AT1G63640		AT1G06350	AT1G06350	AT1G70420	AT1G10095		AT1G01340	AT1G01560	AT1G01740	AT1G02300		AT1G01290	AT1G01500	AT1G01780	AT1G02090
AT1G05835	AT1G29715	AT1G06520	AT1G65390		AT1G06620	AT1G06620	AT2G17036	AT1G10320		AT1G01390	AT1G01580	AT1G01770	AT1G02400		AT1G01340	AT1G01520	AT1G01840	AT1G02145
AT1G06100	AT1G35230	AT1G07135	AT1G65486		AT1G07000	AT1G07000	AT2G29490	AT1G12710		AT1G01420	AT1G01600	AT1G01780	AT1G02640		AT1G01380	AT1G01540	AT1G01860	AT1G02205
AT1G06350	AT1G35647	AT1G07160	AT1G72930		AT1G07128	AT1G07128	AT2G31751	AT1G14650		AT1G01430	AT1G01610	AT1G01840	AT1G02680		AT1G01390	AT1G01570	AT1G02065	AT1G02300
AT1G06520	AT1G36630	AT1G07370	AT1G73310		AT1G07135	AT1G07135	AT2G32870	AT1G14720		AT1G01448	AT1G01640	AT1G01860	AT1G02840		AT1G01420	AT1G01580	AT1G02110	AT1G02350
AT1G06830	AT1G36680	AT1G08560	AT1G75500		AT1G07260	AT1G07260	AT2G35070	AT1G14820		AT1G01470	AT1G01650	AT1G02110	AT1G02960		AT1G01430	AT1G01610	AT1G02145	AT1G02610
AT1G07135	AT1G42050	AT1G09450	AT1G76720		AT1G09070	AT1G09070	AT2G42560	AT1G16960		AT1G01480	AT1G01660	AT1G02145	AT1G03040		AT1G01448	AT1G01640	AT1G02180	AT1G02640
AT1G07160	AT1G53480	AT1G09470	AT1G80960		AT1G09500	AT1G09950	AT2G45360	AT1G17970		AT1G01490	AT1G01720	AT1G02180	AT1G03080		AT1G01470	AT1G01650	AT1G02230	AT1G02680
AT1G07370	AT1G58225	AT1G09500	AT2G02170		AT1G09950	AT1G10000	AT3G02380	AT1G18160		AT1G01500	AT1G01830	AT1G02230	AT1G03090		AT1G01480	AT1G01660	AT1G02290	AT1G02840
AT1G08165	AT1G59030	AT1G09960	AT2G19110		AT1G10000	AT1G10560	AT3G15270	AT1G19710		AT1G01520	AT1G01900	AT1G02290	AT1G03210		AT1G01500	AT1G01720	AT1G02300	AT1G02850
AT1G08560	AT1G59920	AT1G10070	AT2G23790		AT1G10560	AT1G10657	AT3G17520	AT1G20030		AT1G01560	AT1G01940	AT1G02300	AT1G03290		AT1G01520	AT1G01830	AT1G02350	AT1G02880
AT1G09080	AT1G59930	AT1G10560	AT2G24600		AT1G10585	AT1G11600	AT3G19550	AT1G20510		AT1G01580	AT1G02205	AT1G02350	AT1G03380		AT1G01540	AT1G01940	AT1G02360	AT1G02960
AT1G09450	AT1G62320	AT1G10585	AT2G26770		AT1G10657	AT1G11670	AT3G20365	AT1G21270		AT1G01600	AT1G02270	AT1G02360	AT1G03580		AT1G01570	AT1G02205	AT1G02380	AT1G02990
AT1G09470	AT1G65330	AT1G10640	AT2G26890		AT1G11600	AT1G12570	AT3G21660	AT1G23970		AT1G01610	AT1G02310	AT1G02380	AT1G04080		AT1G01580	AT1G02270	AT1G02450	AT1G03040
AT1G09500	AT1G66465	AT1G10750	AT2G33480		AT1G11670	AT1G12610	AT3G22121	AT1G25480		AT1G01620	AT1G02340	AT1G02450	AT1G04120		AT1G01610	AT1G02310	AT1G02610	AT1G03055
AT1G09960	AT1G66960	AT1G10780	AT2G34510		AT1G12570	AT1G14200	AT3G22620	AT1G31550		AT1G01630	AT1G02390	AT1G02610	AT1G04140		AT1G01620	AT1G02330	AT1G02620	AT1G03080
AT1G10070	AT1G67105	AT1G11600	AT2G39650		AT1G12610	AT1G14430	AT3G24460	AT1G32460		AT1G01640	AT1G02400	AT1G02620	AT1G04350		AT1G01640	AT1G02340	AT1G02640	AT1G03090
AT1G10560	AT1G71015	AT1G12160	AT2G41100		AT1G14200	AT1G14870	AT3G32895	AT1G32860		AT1G01650	AT1G02460	AT1G02640	AT1G04620		AT1G01650	AT1G02400	AT1G02650	AT1G03210
AT1G10585	AT1G72620	AT1G13609	AT2G41430		AT1G14430	AT1G15405	AT3G45060	AT1G44446		AT1G01660	AT1G02690	AT1G02650	AT1G04730		AT1G01660	AT1G02460	AT1G02705	AT1G03250
AT1G10640	AT1G75030	AT1G14540	AT2G42170		AT1G14870	AT1G15520	AT3G50400	AT1G51070		AT1G01680	AT1G02820	AT1G02705	AT1G04985		AT1G01690	AT1G02750	AT1G02720	AT1G03370
AT1G10750	AT1G75040	AT1G14630	AT2G45290		AT1G15405	AT1G15570	AT3G51400	AT1G53870		AT1G01720	AT1G02860	AT1G02720	AT1G05160		AT1G01720	AT1G02816	AT1G02730	AT1G03380
AT1G10780	AT1G77765	AT1G15040	AT2G46560		AT1G15520	AT1G16370	AT3G56275	AT1G53890		AT1G01740	AT1G02870	AT1G02800	AT1G05320		AT1G01740	AT1G02820	AT1G02800	AT1G03520
AT1G11070	AT1G78030	AT1G15380	AT2G47060		AT1G15550	AT1G17380	AT3G58070	AT1G53900		AT1G01770	AT1G02880	AT1G02960	AT1G05360		AT1G01770	AT1G02860	AT1G02960	AT1G03687
AT1G11600	AT2G01840	AT1G16330	AT3G01490		AT1G15570	AT1G18250	AT3G59140	AT1G55730		AT1G01780	AT1G02920	AT1G03000	AT1G05380		AT1G01780	AT1G02870	AT1G03000	AT1G03905
AT1G12160	AT2G03965	AT1G16630	AT3G06500		AT1G16370	AT1G18300	AT3G59930	AT1G56090		AT1G01830	AT1G02930	AT1G03130	AT1G05430		AT1G01830	AT1G02880	AT1G03130	AT1G03960
AT1G13609	AT2G04460	AT1G17020	AT3G07195		AT1G17380	AT1G18370	AT4G14130	AT1G56300		AT1G01840	AT1G03020	AT1G03220	AT1G05460		AT1G01840	AT1G02920	AT1G03220	AT1G04010
AT1G13650	AT2G04770	AT1G17745	AT3G09880		AT1G18250	AT1G18570	AT4G16955	AT1G56660		AT1G01860	AT1G03040	AT1G03230	AT1G05570		AT1G01860	AT1G02930	AT1G03230	AT1G04020
AT1G14540	AT2G05914	AT1G18250	AT3G10300		AT1G18300	AT1G18740	AT4G19515	AT1G59840		AT1G01900	AT1G03290	AT1G03270	AT1G05600		AT1G01940	AT1G03020	AT1G03270	AT1G04080
AT1G14630	AT2G05950	AT1G18300	AT3G14020		AT1G18370	AT1G18745	AT4G25100	AT1G61340		AT1G01940	AT1G03510	AT1G03300	AT1G05830		AT1G02065	AT1G03040	AT1G03300	AT1G04140
AT1G14880	AT2G13547	AT1G18370	AT3G27260		AT1G18570	AT1G19020	AT4G25860	AT1G61800		AT1G02110	AT1G03530	AT1G03310	AT1G05860		AT1G02110	AT1G03250	AT1G03410	AT1G04350
AT1G15040	AT2G15555	AT1G18860	AT3G45970		AT1G18740	AT1G19210	AT4G33790	AT1G62310		AT1G02145	AT1G03760	AT1G03410	AT1G05900		AT1G02145	AT1G03290	AT1G03440	AT1G04620
AT1G15380	AT2G15800	AT1G18880	AT3G48650		AT1G18745	AT1G19300	AT5G06755	AT1G62560		AT1G02180	AT1G03905	AT1G03440	AT1G05970		AT1G02180	AT1G03530	AT1G03457	AT1G04985
AT1G15405	AT2G15810	AT1G19540	AT3G49530		AT1G19020	AT1G19380	AT5G09530	AT1G62860		AT1G02205	AT1G04120	AT1G03457	AT1G06220		AT1G02205	AT1G03760	AT1G03495	AT1G05160
AT1G16330	AT2G18660	AT1G19610	AT3G52110		AT1G19050	AT1G19530	AT5G09930	AT1G64790		AT1G02230	AT1G04180	AT1G03495	AT1G06390		AT1G02230	AT1G03905	AT1G03580	AT1G05200
AT1G16420	AT2G21880	AT1G19850	AT3G57930		AT1G19210	AT1G19770	AT5G14565	AT1G65390		AT1G02270	AT1G04220	AT1G03580	AT1G06470		AT1G02270	AT1G03950	AT1G03600	AT1G05320
AT1G16630	AT2G21910	AT1G20310	AT3G61610		AT1G19300	AT1G20310	AT5G15500	AT1G66750		AT1G02290	AT1G04310	AT1G03600	AT1G06500		AT1G02290	AT1G04180	AT1G03630	AT1G05360
AT1G17020	AT2G22810	AT1G20610	AT3G61640		AT1G19380	AT1G20515	AT5G15950	AT1G66760		AT1G02300	AT1G04400	AT1G03630	AT1G06550		AT1G02300	AT1G04220	AT1G03687	AT1G05380
AT1G17745	AT2G23672	AT1G20930	AT4G00970		AT1G19530	AT1G20823	AT5G25130	AT1G67530		AT1G02310	AT1G04570	AT1G03687	AT1G06700		AT1G02310	AT1G04240	AT1G03730	AT1G05430
AT1G18250	AT2G28190	AT1G21090	AT4G01026		AT1G19770	AT1G21090	AT5G35777	AT1G67880		AT1G02340	AT1G04600	AT1G03850	AT1G06890		AT1G02330	AT1G04400	AT1G03740	AT1G05460
AT1G18300	AT2G29110	AT1G21310	AT4G12720		AT1G20310	AT1G21110	AT5G37300	AT1G69310		AT1G02350	AT1G04620	AT1G03870	AT1G06910		AT1G02340	AT1G04570	AT1G03780	AT1G05590
AT1G18370	AT2G29170	AT1G21810	AT4G15030		AT1G20515	AT1G21120	AT5G40790	AT1G69450		AT1G02360	AT1G04730	AT1G03935	AT1G06960		AT1G02350	AT1G04600	AT1G03820	AT1G05600
AT1G18860	AT2G33175	AT1G21910	AT4G24380		AT1G20823	AT1G21326	AT5G41040	AT1G70518		AT1G02380	AT1G04780	AT1G03940	AT1G07010		AT1G02360	AT1G04620	AT1G03850	AT1G05630
AT1G18880	AT2G38500	AT1G22190	AT4G24390		AT1G21090	AT1G21550	AT5G46845	AT1G70590		AT1G02390	AT1G04920	AT1G03990	AT1G07640		AT1G02380	AT1G04750	AT1G03870	AT1G05860
AT1G19540	AT2G44130	AT1G22340	AT4G32060		AT1G21110	AT1G21740	AT5G58310	AT1G72210		AT1G02400	AT1G04945	AT1G04000	AT1G07650		AT1G02400	AT1G04780	AT1G03935	AT1G05870
AT1G19610	AT3G01345	AT1G23000	AT4G32360		AT1G21120	AT1G22190	AT5G59310	AT1G73760		AT1G02450	AT1G04990	AT1G04040	AT1G07820		AT1G02450	AT1G04840	AT1G03940	AT1G05900
AT1G19850	AT3G03820	AT1G23010	AT4G33150		AT1G21326	AT1G23410	AT5G59320	AT1G74440		AT1G02460	AT1G05000	AT1G04050	AT1G08660		AT1G02460	AT1G04945	AT1G04000	AT1G05960
AT1G20310	AT3G05905	AT1G23060	AT4G36648		AT1G21550	AT1G23710	AT5G62920	AT1G75010		AT1G02610	AT1G05100	AT1G04350	AT1G08840		AT1G02610	AT1G04990	AT1G04040	AT1G06180
AT1G20610	AT3G09940	AT1G23710	AT4G37432		AT1G21740	AT1G24020	ATCG00030	AT1G75230		AT1G02620	AT1G05120	AT1G04360	AT1G08900		AT1G02620	AT1G05000	AT1G04050	AT1G06220
AT1G20930	AT3G16670	AT1G23790	AT4G39390		AT1G22190	AT1G24140	ATCG00040	AT1G75420		AT1G02640	AT1G05170	AT1G04680	AT1G08910		AT1G02640	AT1G05065	AT1G04350	AT1G06390
AT1G21090	AT3G24400	AT1G23800	AT5G02150		AT1G23410	AT1G25400	ATCG00150	AT1G75760		AT1G02650	AT1G05260	AT1G04770	AT1G08980		AT1G02650	AT1G05100	AT1G04360	AT1G06500
AT1G21310	AT3G28915	AT1G24070	AT5G03120		AT1G23710	AT1G27730	ATCG00170	AT1G76590		AT1G02690	AT1G05300	AT1G04950	AT1G09050		AT1G02705	AT1G05120	AT1G04520	AT1G06515
AT1G21525	AT3G30775	AT1G25530	AT5G07100		AT1G24020	AT1G28290	ATCG00180	AT1G77000		AT1G02705	AT1G05340	AT1G05210	AT1G09140		AT1G02720	AT1G05170	AT1G04580	AT1G06550
AT1G21810	AT3G42658	AT1G26380	AT5G08080		AT1G24140	AT1G28370	ATCG00240	AT1G77470		AT1G02720	AT1G05420	AT1G05320	AT1G09160		AT1G02730	AT1G05270	AT1G04650	AT1G06645
AT1G21910	AT3G43850	AT1G26390	AT5G08760		AT1G25400	AT1G28480	ATCG00270	AT1G78540		AT1G02800	AT1G05730	AT1G05460	AT1G09480		AT1G02750	AT1G05340	AT1G04680	AT1G06700
AT1G22190	AT3G45730	AT1G27730	AT5G16505		AT1G26790	AT1G29290	ATCG00280	AT1G79700		AT1G02820	AT1G05870	AT1G05540	AT1G09570		AT1G02800	AT1G05420	AT1G04770	AT1G06870
AT1G22340	AT3G46487	AT1G28130	AT5G16980		AT1G27730	AT1G30135	ATCG00290	AT1G79840		AT1G02860	AT1G06000	AT1G05560	AT1G09730		AT1G02816	AT1G05690	AT1G04800	AT1G06890
AT1G22740	AT3G52526	AT1G28290	AT5G19090		AT1G28290	AT1G30190	ATCG00300	AT1G80210		AT1G02870	AT1G06140	AT1G05562	AT1G09932		AT1G02820	AT1G05730	AT1G05020	AT1G06910
AT1G23000	AT3G54880	AT1G28370	AT5G22380		AT1G28370	AT1G30370	ATCG00350	AT1G80940		AT1G02880	AT1G06180	AT1G05590	AT1G10090		AT1G02860	AT1G05870	AT1G05135	AT1G06960
AT1G23010	AT3G57240	AT1G28390	AT5G24735		AT1G28480	AT1G30720	ATCG00360	AT2G02790		AT1G02920	AT1G06270	AT1G05600	AT1G10095		AT1G02870	AT1G06000	AT1G05210	AT1G07010
AT1G23060	AT3G57260	AT1G28400	AT5G25280		AT1G29290	AT1G30757	ATCG00380	AT2G04880		AT1G02930	AT1G06430	AT1G05620	AT1G10320		AT1G02880	AT1G06140	AT1G05310	AT1G07050
AT1G23710	AT4G00970	AT1G29195	AT5G26770		AT1G30135	AT1G32350	ATCG00400	AT2G14110		AT1G02960	AT1G06440	AT1G05630	AT1G10360		AT1G02920	AT1G06180	AT1G05320	AT1G07350
AT1G23790	AT4G04293	AT1G29290	AT5G26920		AT1G30190	AT1G32640	ATCG00420	AT2G15080		AT1G03000	AT1G06520	AT1G05640	AT1G10390		AT1G02930	AT1G06430	AT1G05460	AT1G07420
AT1G23800	AT4G04745	AT1G30190	AT5G39340		AT1G30370	AT1G32690	ATCG00430	AT2G16890		AT1G03020	AT1G06570	AT1G05810	AT1G10490		AT1G02960	AT1G06440	AT1G05540	AT1G07570
AT1G24070	AT4G04840	AT1G30700	AT5G40340		AT1G30720	AT1G32920	ATCG00440	AT2G18790		AT1G03040	AT1G06770	AT1G05860	AT1G10550		AT1G03000	AT1G06570	AT1G05560	AT1G07615
AT1G25530	AT4G16215	AT1G31710	AT5G40450		AT1G30757	AT1G32928	ATCG00450	AT2G20400		AT1G03130	AT1G06780	AT1G05970	AT1G10740		AT1G03020	AT1G06770	AT1G05562	AT1G07630
AT1G26218	AT4G21840	AT1G31770	AT5G44572		AT1G32350	AT1G33600	ATCG00500	AT2G20950		AT1G03220	AT1G06890	AT1G06080	AT1G10830		AT1G03040	AT1G06780	AT1G05575	AT1G07650
AT1G26380	AT4G37220	AT1G32350	AT5G46280		AT1G32450	AT1G33790	ATCG00520	AT2G20960		AT1G03230	AT1G07040	AT1G06150	AT1G10870		AT1G03130	AT1G07010	AT1G05590	AT1G07780
AT1G26390	AT4G38850	AT1G32450	AT5G46740		AT1G32640	AT1G33960	ATCG00640	AT2G21320		AT1G03270	AT1G07050	AT1G06160	AT1G10890		AT1G03220	AT1G07040	AT1G05600	AT1G07820
AT1G27730	AT4G39070	AT1G32920	AT5G50915		AT1G32690	AT1G34245	ATCG00650	AT2G21370		AT1G03290	AT1G07090	AT1G06290	AT1G10900		AT1G03230	AT1G07050	AT1G05620	AT1G07950
AT1G28130	AT5G02170	AT1G32928	AT5G52750		AT1G32920	AT1G35140	ATCG00710	AT2G22480		AT1G03300	AT1G07128	AT1G06500	AT1G10910		AT1G03250	AT1G07150	AT1G05630	AT1G08210
AT1G28290	AT5G03120	AT1G32930	AT5G52910		AT1G32928	AT1G35210	ATCG00740	AT2G22710		AT1G03310	AT1G07130	AT1G06515	AT1G10920		AT1G03270	AT1G07200	AT1G05640	AT1G08610
AT1G28370	AT5G10140	AT1G32940	AT5G60210		AT1G33600	AT1G35647	ATCG00770	AT2G22840		AT1G03410	AT1G07135	AT1G06680	AT1G11330		AT1G03290	AT1G07280	AT1G05670	AT1G08660
AT1G28390	AT5G15360	AT1G33760	AT5G66070		AT1G33790	AT1G36630	ATCG00860	AT2G23420		AT1G03440	AT1G07150	AT1G06790	AT1G11360		AT1G03300	AT1G07360	AT1G05675	AT1G08680
AT1G28400	AT5G19097	AT1G33790	AT5G66810		AT1G33960	AT1G42050	ATCG00930	AT2G23980		AT1G03457	AT1G07200	AT1G06830	AT1G11400		AT1G03410	AT1G07420	AT1G05710	AT1G08710
AT1G29195	AT5G22530	AT1G35140			AT1G34245	AT1G45248	ATCG00940	AT2G24560		AT1G03495	AT1G07260	AT1G06850	AT1G11660		AT1G03440	AT1G07430	AT1G05783	AT1G08800
AT1G29290	AT5G24240	AT1G35210			AT1G35140	AT1G47890	ATCG00960	AT2G24600		AT1G03510	AT1G07390	AT1G07020	AT1G12220		AT1G03457	AT1G07470	AT1G05835	AT1G08900
AT1G29715	AT5G26270	AT1G36622			AT1G35210	AT1G49000	ATCG00970	AT2G25190		AT1G03530	AT1G07420	AT1G07440	AT1G12350		AT1G03495	AT1G07480	AT1G05970	AT1G08910
AT1G30190	AT5G28335	AT1G44110			AT1G35647	AT1G49900	ATCG01000	AT2G25605		AT1G03580	AT1G07430	AT1G07490	AT1G12430		AT1G03530	AT1G07500	AT1G06080	AT1G08940
AT1G30700	AT5G32621	AT1G44130			AT1G36630	AT1G51700	ATCG01010	AT2G27460		AT1G03600	AT1G07470	AT1G08280	AT1G12470		AT1G03580	AT1G07530	AT1G06100	AT1G08970
AT1G31710	AT5G35480	AT1G44830			AT1G42050	AT1G51780	ATCG01080	AT2G28260		AT1G03630	AT1G07500	AT1G08300	AT1G12650		AT1G03600	AT1G07570	AT1G06160	AT1G08980
AT1G31770	AT5G41830	AT1G45201			AT1G45248	AT1G52750	ATCG01100	AT2G28550		AT1G03687	AT1G07530	AT1G08350	AT1G12710		AT1G03630	AT1G07590	AT1G06290	AT1G09050
AT1G32350	AT5G45115	AT1G45616			AT1G47890	AT1G53480	ATCG01110	AT2G31510		AT1G03760	AT1G07570	AT1G08380	AT1G12750		AT1G03687	AT1G07600	AT1G06350	AT1G09140
AT1G32450	AT5G45570	AT1G46264			AT1G49000	AT1G53625	ATCG01130	AT2G32210		AT1G03850	AT1G07600	AT1G08390	AT1G13350		AT1G03730	AT1G07610	AT1G06500	AT1G09160
AT1G32920	AT5G45920	AT1G47510			AT1G49900	AT1G53785	ATCG01160	AT2G33110		AT1G03870	AT1G07610	AT1G08590	AT1G13390		AT1G03740	AT1G07620	AT1G06515	AT1G09195
AT1G32928	AT5G52940	AT1G47890			AT1G51700	AT1G54050	ATCG01170	AT2G33480		AT1G03905	AT1G07620	AT1G08660	AT1G13570		AT1G03760	AT1G07630	AT1G06620	AT1G09300
AT1G32930	AT5G54148	AT1G49870			AT1G51780	AT1G54385	ATCG01190	AT2G33510		AT1G03935	AT1G07630	AT1G08900	AT1G13650		AT1G03780	AT1G07720	AT1G06740	AT1G09480
AT1G32940	AT5G59580	AT1G50240			AT1G52690	AT1G55450	ATCG01200	AT2G39920		AT1G03940	AT1G07720	AT1G09010	AT1G13860		AT1G03820	AT1G07870	AT1G06790	AT1G09660
AT1G33760	AT5G61230	AT1G50490			AT1G52750	AT1G55920	ATCG01280	AT2G40110		AT1G03990	AT1G07870	AT1G09080	AT1G13920		AT1G03850	AT1G07900	AT1G06830	AT1G09730
AT1G33790	AT5G62730	AT1G51460			AT1G53480	AT1G56060		AT2G40460		AT1G04000	AT1G07900	AT1G09160	AT1G13990		AT1G03870	AT1G08050	AT1G06850	AT1G09840
AT1G35140	AT5G65080	AT1G52030			AT1G53625	AT1G56240		AT2G40640		AT1G04040	AT1G08050	AT1G09390	AT1G14030		AT1G03905	AT1G08070	AT1G07000	AT1G09910
AT1G35210		AT1G52890			AT1G53785	AT1G57560		AT2G41100		AT1G04050	AT1G08070	AT1G09415	AT1G14070		AT1G03935	AT1G08165	AT1G07135	AT1G09932
AT1G35230		AT1G53070			AT1G53875	AT1G57990		AT2G41430		AT1G04120	AT1G08165	AT1G09440	AT1G14140		AT1G03940	AT1G08200	AT1G07160	AT1G10050
AT1G35647		AT1G53140			AT1G54050	AT1G58340		AT2G41980		AT1G04180	AT1G08230	AT1G09460	AT1G14170		AT1G03950	AT1G08230	AT1G07440	AT1G10060
AT1G36622		AT1G53830			AT1G54385	AT1G58420		AT2G42160		AT1G04220	AT1G08250	AT1G09575	AT1G14270		AT1G04000	AT1G08250	AT1G07490	AT1G10090
AT1G36630		AT1G54000			AT1G55450	AT1G58430		AT2G43010		AT1G04310	AT1G08500	AT1G09580	AT1G14350		AT1G04040	AT1G08400	AT1G08160	AT1G10095
AT1G36680		AT1G54010			AT1G55920	AT1G59590		AT2G43330		AT1G04350	AT1G08560	AT1G09660	AT1G14560		AT1G04050	AT1G08410	AT1G08280	AT1G10320
AT1G42050		AT1G54020			AT1G56060	AT1G59920		AT2G44150		AT1G04360	AT1G08570	AT1G09750	AT1G14570		AT1G04180	AT1G08500	AT1G08300	AT1G10360
AT1G44110		AT1G54120			AT1G56240	AT1G59930		AT2G46790		AT1G04400	AT1G08650	AT1G09800	AT1G14650		AT1G04220	AT1G08570	AT1G08315	AT1G10380
AT1G44130		AT1G54960			AT1G57560	AT1G61260		AT2G46970		AT1G04570	AT1G08730	AT1G09820	AT1G14690		AT1G04240	AT1G08650	AT1G08340	AT1G10390
AT1G44830		AT1G56430			AT1G57990	AT1G61340		AT2G47060		AT1G04600	AT1G08770	AT1G09900	AT1G14700		AT1G04350	AT1G08730	AT1G08350	AT1G10570
AT1G45201		AT1G56650			AT1G58340	AT1G61470		AT3G01210		AT1G04620	AT1G08880	AT1G09995	AT1G14710		AT1G04360	AT1G08770	AT1G08390	AT1G10740
AT1G45616		AT1G57820			AT1G58420	AT1G62422		AT3G01860		AT1G04680	AT1G08890	AT1G10000	AT1G14820		AT1G04400	AT1G08880	AT1G08590	AT1G10830
AT1G46264		AT1G58340			AT1G58430	AT1G63720		AT3G02065		AT1G04730	AT1G08920	AT1G10020	AT1G15125		AT1G04520	AT1G08890	AT1G08660	AT1G10890
AT1G47510		AT1G58430			AT1G59590	AT1G63820		AT3G05030		AT1G04770	AT1G08940	AT1G10120	AT1G15200		AT1G04570	AT1G08920	AT1G08900	AT1G10900
AT1G47890		AT1G59540			AT1G59920	AT1G63840		AT3G06070		AT1G04780	AT1G09070	AT1G10150	AT1G15240		AT1G04580	AT1G08970	AT1G08910	AT1G10910
AT1G49870		AT1G59740			AT1G59930	AT1G64065		AT3G06080		AT1G04920	AT1G09180	AT1G10180	AT1G15280		AT1G04600	AT1G09180	AT1G09010	AT1G10920
AT1G50240		AT1G60060			AT1G61260	AT1G64200		AT3G06380		AT1G04945	AT1G09190	AT1G10240	AT1G15290		AT1G04620	AT1G09220	AT1G09040	AT1G11330
AT1G50490		AT1G60390			AT1G61340	AT1G65510		AT3G06500		AT1G04950	AT1G09350	AT1G10360	AT1G15400		AT1G04650	AT1G09350	AT1G09050	AT1G11360
AT1G51460		AT1G60590			AT1G61470	AT1G65710		AT3G07195		AT1G04990	AT1G09410	AT1G10460	AT1G15410		AT1G04680	AT1G09530	AT1G09080	AT1G11400
AT1G52030		AT1G60730			AT1G62290	AT1G66090		AT3G10300		AT1G05000	AT1G09530	AT1G10470	AT1G15520		AT1G04750	AT1G09780	AT1G09160	AT1G11592
AT1G52890		AT1G61120			AT1G62422	AT1G66160		AT3G10390		AT1G05100	AT1G09780	AT1G10550	AT1G15885		AT1G04770	AT1G09794	AT1G09250	AT1G11880
AT1G53070		AT1G61470			AT1G63720	AT1G66180		AT3G11220		AT1G05120	AT1G09794	AT1G10610	AT1G16010		AT1G04780	AT1G09870	AT1G09390	AT1G12250
AT1G53140		AT1G61800			AT1G63820	AT1G66400		AT3G12250		AT1G05170	AT1G09870	AT1G10657	AT1G16180		AT1G04800	AT1G09920	AT1G09415	AT1G12290
AT1G53480		AT1G61810			AT1G63840	AT1G66460		AT3G12680		AT1G05210	AT1G09920	AT1G10700	AT1G16540		AT1G04840	AT1G09932	AT1G09420	AT1G12350
AT1G53830		AT1G61820			AT1G63930	AT1G66500		AT3G14120		AT1G05260	AT1G09950	AT1G10900	AT1G16570		AT1G04945	AT1G09950	AT1G09440	AT1G12430
AT1G54000		AT1G62290			AT1G64065	AT1G66700		AT3G15770		AT1G05300	AT1G09960	AT1G10910	AT1G16610		AT1G04990	AT1G10060	AT1G09450	AT1G12650
AT1G54010		AT1G62300			AT1G64110	AT1G67105		AT3G16270		AT1G05320	AT1G09970	AT1G10990	AT1G16780		AT1G05000	AT1G10090	AT1G09460	AT1G12710
AT1G54020		AT1G62370			AT1G64200	AT1G67265		AT3G16940		AT1G05340	AT1G10060	AT1G11000	AT1G16970		AT1G05020	AT1G10095	AT1G09470	AT1G12750
AT1G54120		AT1G62440			AT1G65500	AT1G67750		AT3G19820		AT1G05420	AT1G10090	AT1G11050	AT1G17110		AT1G05065	AT1G10155	AT1G09500	AT1G12860
AT1G54960		AT1G62500			AT1G65510	AT1G67810		AT3G19970		AT1G05460	AT1G10095	AT1G11070	AT1G17140		AT1G05100	AT1G10270	AT1G09575	AT1G13000
AT1G56430		AT1G62760			AT1G65710	AT1G67856		AT3G21390		AT1G05540	AT1G10155	AT1G11130	AT1G17370		AT1G05120	AT1G10370	AT1G09660	AT1G13220
AT1G56650		AT1G63100			AT1G66090	AT1G68390		AT3G23410		AT1G05560	AT1G10270	AT1G11260	AT1G17440		AT1G05135	AT1G10410	AT1G09750	AT1G13350
AT1G57820		AT1G63440			AT1G66160	AT1G68620		AT3G26510		AT1G05562	AT1G10280	AT1G11270	AT1G17520		AT1G05170	AT1G10417	AT1G09800	AT1G13390
AT1G58225		AT1G63710			AT1G66180	AT1G68840		AT3G26850		AT1G05590	AT1G10370	AT1G11300	AT1G17550		AT1G05210	AT1G10430	AT1G09810	AT1G13570
AT1G58340		AT1G63840			AT1G66400	AT1G69080		AT3G26920		AT1G05600	AT1G10410	AT1G11303	AT1G17680		AT1G05270	AT1G10580	AT1G09820	AT1G13650
AT1G58430		AT1G64450			AT1G66460	AT1G69900		AT3G29030		AT1G05620	AT1G10417	AT1G11330	AT1G17850		AT1G05310	AT1G10585	AT1G09900	AT1G13700
AT1G59030		AT1G65310			AT1G66500	AT1G70090		AT3G29240		AT1G05630	AT1G10430	AT1G11340	AT1G17990		AT1G05320	AT1G10650	AT1G10000	AT1G13780
AT1G59540		AT1G65610			AT1G66700	AT1G72240		AT3G45860		AT1G05640	AT1G10560	AT1G11350	AT1G18020		AT1G05340	AT1G10730	AT1G10020	AT1G13860
AT1G59740		AT1G65710			AT1G67105	AT1G72520		AT3G47000		AT1G05730	AT1G10580	AT1G11360	AT1G18030		AT1G05420	AT1G10740	AT1G10120	AT1G13880
AT1G59920		AT1G65730			AT1G67265	AT1G72900		AT3G49530		AT1G05810	AT1G10585	AT1G11380	AT1G18200		AT1G05460	AT1G10760	AT1G10150	AT1G13920
AT1G59930		AT1G65970			AT1G67750	AT1G72910		AT3G49590		AT1G05860	AT1G10640	AT1G11440	AT1G18460		AT1G05540	AT1G10770	AT1G10180	AT1G13980
AT1G60060		AT1G66160			AT1G67810	AT1G72920		AT3G50210		AT1G05870	AT1G10650	AT1G11580	AT1G18610		AT1G05560	AT1G10865	AT1G10240	AT1G13990
AT1G60390		AT1G66270			AT1G67856	AT1G72940		AT3G51830		AT1G05970	AT1G10740	AT1G11670	AT1G18620		AT1G05562	AT1G11090	AT1G10330	AT1G14030
AT1G60590		AT1G66400			AT1G68390	AT1G72950		AT3G54970		AT1G06000	AT1G10760	AT1G11680	AT1G18660		AT1G05575	AT1G11170	AT1G10340	AT1G14070
AT1G60730		AT1G66500			AT1G68568	AT1G73500		AT3G55880		AT1G06080	AT1G10770	AT1G11720	AT1G18690		AT1G05590	AT1G11210	AT1G10360	AT1G14170
AT1G61120		AT1G67750			AT1G68620	AT1G73540		AT3G56840		AT1G06140	AT1G11170	AT1G11735	AT1G18750		AT1G05600	AT1G11220	AT1G10460	AT1G14270
AT1G61470		AT1G67820			AT1G68840	AT1G73805		AT3G57530		AT1G06150	AT1G11210	AT1G11850	AT1G18773		AT1G05620	AT1G11390	AT1G10550	AT1G14350
AT1G61800		AT1G67980			AT1G69080	AT1G73880		AT3G57760		AT1G06160	AT1G11220	AT1G11860	AT1G18840		AT1G05630	AT1G11480	AT1G10610	AT1G14380
AT1G61810		AT1G68620			AT1G69900	AT1G74080		AT3G59060		AT1G06180	AT1G11390	AT1G11880	AT1G18950		AT1G05640	AT1G11530	AT1G10657	AT1G14570
AT1G61820		AT1G69120			AT1G70090	AT1G74430		AT3G60250		AT1G06270	AT1G11480	AT1G11940	AT1G19000		AT1G05670	AT1G11800	AT1G10700	AT1G14690
AT1G62290		AT1G69880			AT1G70420	AT1G74450		AT3G61640		AT1G06290	AT1G11530	AT1G12000	AT1G19010		AT1G05675	AT1G11960	AT1G10750	AT1G14820
AT1G62300		AT1G69930			AT1G72240	AT1G74930		AT3G62260		AT1G06430	AT1G11600	AT1G12010	AT1G19080		AT1G05690	AT1G12370	AT1G10850	AT1G15020
AT1G62320		AT1G70170			AT1G72520	AT1G75640		AT4G01880		AT1G06440	AT1G11785	AT1G12020	AT1G19130		AT1G05710	AT1G12420	AT1G10900	AT1G15125
AT1G62370		AT1G70470			AT1G72900	AT1G76600		AT4G03510		AT1G06500	AT1G11800	AT1G12090	AT1G19290		AT1G05730	AT1G12480	AT1G10990	AT1G15200
AT1G62440		AT1G70710			AT1G72910	AT1G76650		AT4G04840		AT1G06515	AT1G11960	AT1G12110	AT1G19330		AT1G05783	AT1G12580	AT1G11000	AT1G15240
AT1G62500		AT1G72210			AT1G72920	AT1G78410		AT4G10770		AT1G06520	AT1G12370	AT1G12220	AT1G19394		AT1G05835	AT1G12710	AT1G11050	AT1G15280
AT1G62760		AT1G72240			AT1G72940	AT1G79680		AT4G12560		AT1G06570	AT1G12420	AT1G12240	AT1G19400		AT1G05870	AT1G12760	AT1G11070	AT1G15290
AT1G63100		AT1G72670			AT1G72950	AT1G79840		AT4G12720		AT1G06680	AT1G12610	AT1G12244	AT1G19430		AT1G05970	AT1G13195	AT1G11120	AT1G15400
AT1G63440		AT1G72900			AT1G73500	AT1G80080		AT4G14520		AT1G06770	AT1G12710	AT1G12250	AT1G19650		AT1G06000	AT1G13260	AT1G11130	AT1G15410
AT1G63710		AT1G72910			AT1G73540	AT1G80840		AT4G16740		AT1G06780	AT1G12760	AT1G12300	AT1G19690		AT1G06080	AT1G13270	AT1G11190	AT1G15520
AT1G63840		AT1G72920			AT1G73805	AT2G01180		AT4G16960		AT1G06790	AT1G12845	AT1G12430	AT1G19700		AT1G06100	AT1G13360	AT1G11260	AT1G15860
AT1G64450		AT1G72940			AT1G73880	AT2G01300		AT4G17020		AT1G06830	AT1G13195	AT1G12450	AT1G20100		AT1G06140	AT1G13390	AT1G11270	AT1G15885
AT1G65310		AT1G73010			AT1G74080	AT2G01840		AT4G17680		AT1G06850	AT1G13260	AT1G12460	AT1G20510		AT1G06160	AT1G13410	AT1G11290	AT1G16010
AT1G65330		AT1G73260			AT1G74430	AT2G03750		AT4G18530		AT1G06890	AT1G13270	AT1G12500	AT1G20540		AT1G06180	AT1G13560	AT1G11300	AT1G16020
AT1G65610		AT1G73330			AT1G74450	AT2G03965		AT4G18950		AT1G07020	AT1G13330	AT1G12550	AT1G20560		AT1G06290	AT1G13640	AT1G11303	AT1G16090
AT1G65710		AT1G73500			AT1G74930	AT2G04450		AT4G19010		AT1G07040	AT1G13340	AT1G12570	AT1G20640		AT1G06350	AT1G13740	AT1G11310	AT1G16180
AT1G65730		AT1G73540			AT1G75640	AT2G04460		AT4G19120		AT1G07050	AT1G13360	AT1G12775	AT1G20880		AT1G06430	AT1G13830	AT1G11330	AT1G16260
AT1G65970		AT1G73590			AT1G76600	AT2G04490		AT4G19985		AT1G07090	AT1G13410	AT1G12780	AT1G20920		AT1G06440	AT1G13870	AT1G11350	AT1G16480
AT1G66160		AT1G73620			AT1G76650	AT2G04495		AT4G20480		AT1G07128	AT1G13560	AT1G12790	AT1G21580		AT1G06500	AT1G13920	AT1G11360	AT1G16540
AT1G66270		AT1G74000			AT1G78410	AT2G04770		AT4G21560		AT1G07130	AT1G13640	AT1G12900	AT1G21610		AT1G06515	AT1G13930	AT1G11380	AT1G16570
AT1G66400		AT1G74010			AT1G79680	AT2G05914		AT4G23180		AT1G07135	AT1G13740	AT1G13080	AT1G21650		AT1G06570	AT1G13960	AT1G11440	AT1G16610
AT1G66465		AT1G74080			AT1G79840	AT2G05950		AT4G23250		AT1G07150	AT1G13830	AT1G13090	AT1G21780		AT1G06620	AT1G14000	AT1G11580	AT1G16670
AT1G66500		AT1G74930			AT1G80080	AT2G13547		AT4G23990		AT1G07200	AT1G13920	AT1G13100	AT1G21840		AT1G06740	AT1G14060	AT1G11592	AT1G16780
AT1G66960		AT1G75060			AT1G80840	AT2G14620		AT4G24160		AT1G07260	AT1G13930	AT1G13110	AT1G22020		AT1G06770	AT1G14170	AT1G11600	AT1G16800
AT1G67105		AT1G75640			AT2G01180	AT2G15090		AT4G24390		AT1G07390	AT1G13960	AT1G13145	AT1G22070		AT1G06780	AT1G14400	AT1G11670	AT1G16840
AT1G67750		AT1G75780			AT2G01300	AT2G15390		AT4G24490		AT1G07420	AT1G14170	AT1G13150	AT1G22140		AT1G06790	AT1G14530	AT1G11680	AT1G16960
AT1G67820		AT1G76310			AT2G01840	AT2G15555		AT4G26190		AT1G07430	AT1G14400	AT1G13170	AT1G22370		AT1G06830	AT1G14680	AT1G11710	AT1G16970
AT1G67980		AT1G76540			AT2G03750	AT2G15760		AT4G27970		AT1G07440	AT1G14530	AT1G13220	AT1G22430		AT1G06850	AT1G14687	AT1G11720	AT1G17110
AT1G68620		AT1G76600			AT2G03965	AT2G15800		AT4G28150		AT1G07470	AT1G14580	AT1G13380	AT1G22570		AT1G07000	AT1G14780	AT1G11735	AT1G17140
AT1G69120		AT1G76650			AT2G04450	AT2G15810		AT4G29670		AT1G07490	AT1G14680	AT1G13448	AT1G22650		AT1G07010	AT1G14820	AT1G11850	AT1G17145
AT1G69880		AT1G76930			AT2G04460	AT2G17040		AT4G30830		AT1G07500	AT1G14687	AT1G13650	AT1G22750		AT1G07040	AT1G15100	AT1G11880	AT1G17270
AT1G69930		AT1G77110			AT2G04490	AT2G18210		AT4G31115		AT1G07530	AT1G14730	AT1G13670	AT1G22870		AT1G07050	AT1G15350	AT1G11940	AT1G17330
AT1G70170		AT1G77380			AT2G04495	AT2G18560		AT4G31550		AT1G07570	AT1G14780	AT1G13700	AT1G23020		AT1G07135	AT1G15420	AT1G12000	AT1G17370
AT1G70470		AT1G77640			AT2G04770	AT2G18680		AT4G32060		AT1G07600	AT1G14820	AT1G13750	AT1G23090		AT1G07150	AT1G15440	AT1G12010	AT1G17420
AT1G70710		AT1G78120			AT2G05914	AT2G18690		AT4G32750		AT1G07610	AT1G15080	AT1G13790	AT1G23230		AT1G07160	AT1G15750	AT1G12110	AT1G17440
AT1G71015		AT1G78430			AT2G05950	AT2G20142		AT4G33460		AT1G07620	AT1G15100	AT1G14030	AT1G23460		AT1G07200	AT1G15800	AT1G12160	AT1G17520
AT1G72210		AT1G78780			AT2G13547	AT2G21210		AT4G33467		AT1G07630	AT1G15350	AT1G14150	AT1G23480		AT1G07280	AT1G15970	AT1G12220	AT1G17680
AT1G72240		AT1G78860			AT2G14620	AT2G21550		AT4G33980		AT1G07720	AT1G15420	AT1G14180	AT1G23970		AT1G07360	AT1G16210	AT1G12240	AT1G17970
AT1G72620		AT1G78865			AT2G15090	AT2G21910		AT4G34150		AT1G07870	AT1G15430	AT1G14210	AT1G24148		AT1G07420	AT1G16300	AT1G12244	AT1G17990
AT1G72670		AT1G79420			AT2G15390	AT2G22500		AT4G34370		AT1G07900	AT1G15440	AT1G14230	AT1G24280		AT1G07430	AT1G16310	AT1G12300	AT1G18030
AT1G72900		AT1G79530			AT2G15555	AT2G22770		AT4G37080		AT1G08050	AT1G15520	AT1G14250	AT1G24350		AT1G07440	AT1G16320	AT1G12380	AT1G18160
AT1G72910		AT1G80160			AT2G15760	AT2G22880		AT4G38040		AT1G08070	AT1G15750	AT1G14280	AT1G24440		AT1G07470	AT1G16420	AT1G12430	AT1G18190
AT1G72920		AT1G80370			AT2G15800	AT2G23170		AT4G39560		AT1G08165	AT1G15800	AT1G14290	AT1G24706		AT1G07480	AT1G16500	AT1G12460	AT1G18200
AT1G72940		AT1G80520			AT2G15810	AT2G23690		AT5G02130		AT1G08230	AT1G15970	AT1G14330	AT1G24764		AT1G07490	AT1G16510	AT1G12500	AT1G18340
AT1G73010		AT1G80840			AT2G17036	AT2G23810		AT5G04360		AT1G08250	AT1G16300	AT1G14345	AT1G24825		AT1G07500	AT1G16515	AT1G12520	AT1G18460
AT1G73260		AT2G01150			AT2G17040	AT2G24600		AT5G04510		AT1G08280	AT1G16420	AT1G14350	AT1G25098		AT1G07530	AT1G16520	AT1G12550	AT1G18570
AT1G73330		AT2G01210			AT2G18210	AT2G25250		AT5G06440		AT1G08300	AT1G16500	AT1G14380	AT1G25250		AT1G07570	AT1G16730	AT1G12570	AT1G18610
AT1G73500		AT2G01610			AT2G18560	AT2G25297		AT5G06710		AT1G08350	AT1G16510	AT1G14430	AT1G25290		AT1G07590	AT1G16750	AT1G12775	AT1G18620
AT1G73540		AT2G01950			AT2G18680	AT2G25440		AT5G08500		AT1G08380	AT1G16515	AT1G14440	AT1G25540		AT1G07600	AT1G16830	AT1G12780	AT1G18660
AT1G73590		AT2G02850			AT2G18690	AT2G25460		AT5G09995		AT1G08390	AT1G16520	AT1G14460	AT1G26130		AT1G07610	AT1G16840	AT1G12790	AT1G18670
AT1G73620		AT2G02930			AT2G20142	AT2G25735		AT5G10540		AT1G08500	AT1G16540	AT1G14540	AT1G26150		AT1G07620	AT1G16850	AT1G12860	AT1G18700
AT1G74000		AT2G03090			AT2G21210	AT2G26010		AT5G11090		AT1G08560	AT1G16730	AT1G14600	AT1G26208		AT1G07630	AT1G16858	AT1G12900	AT1G18750
AT1G74010		AT2G03850			AT2G21550	AT2G26020		AT5G14550		AT1G08570	AT1G16750	AT1G14700	AT1G26230		AT1G07720	AT1G16916	AT1G12910	AT1G18773
AT1G74080		AT2G04160			AT2G21910	AT2G26400		AT5G14930		AT1G08590	AT1G16830	AT1G14770	AT1G26440		AT1G07870	AT1G17050	AT1G13080	AT1G18800
AT1G74930		AT2G07170			AT2G22500	AT2G26530		AT5G15310		AT1G08650	AT1G16840	AT1G14840	AT1G26580		AT1G07900	AT1G17080	AT1G13100	AT1G18840
AT1G75030		AT2G14620			AT2G22770	AT2G26560		AT5G15860		AT1G08660	AT1G16850	AT1G14880	AT1G27020		AT1G08050	AT1G17090	AT1G13110	AT1G18870
AT1G75040		AT2G15220			AT2G22880	AT2G27080		AT5G16800		AT1G08730	AT1G16858	AT1G14900	AT1G27210		AT1G08070	AT1G17100	AT1G13145	AT1G19000
AT1G75060		AT2G16850			AT2G23170	AT2G27310		AT5G16810		AT1G08770	AT1G17050	AT1G14920	AT1G27360		AT1G08160	AT1G17130	AT1G13150	AT1G19010
AT1G75640		AT2G17500			AT2G23690	AT2G27660		AT5G17370		AT1G08880	AT1G17090	AT1G15000	AT1G27370		AT1G08165	AT1G17170	AT1G13170	AT1G19080
AT1G75780		AT2G17740			AT2G23810	AT2G27690		AT5G17700		AT1G08890	AT1G17100	AT1G15020	AT1G27460		AT1G08200	AT1G17460	AT1G13210	AT1G19130
AT1G76310		AT2G18210			AT2G24600	AT2G30020		AT5G17710		AT1G08900	AT1G17130	AT1G15030	AT1G27510		AT1G08230	AT1G17530	AT1G13220	AT1G19290
AT1G76540		AT2G19090			AT2G25250	AT2G30040		AT5G19070		AT1G08920	AT1G17170	AT1G15125	AT1G27520		AT1G08250	AT1G17550	AT1G13250	AT1G19330
AT1G76600		AT2G19570			AT2G25297	AT2G30360		AT5G21100		AT1G08940	AT1G17380	AT1G15160	AT1G27630		AT1G08280	AT1G17665	AT1G13280	AT1G19394
AT1G76650		AT2G19900			AT2G25440	AT2G32030		AT5G22380		AT1G09010	AT1G17460	AT1G15165	AT1G27770		AT1G08300	AT1G17745	AT1G13380	AT1G19400
AT1G76930		AT2G20870			AT2G25460	AT2G32140		AT5G22830		AT1G09070	AT1G17550	AT1G15175	AT1G27920		AT1G08315	AT1G17780	AT1G13448	AT1G19430
AT1G77110		AT2G21050			AT2G25735	AT2G32190		AT5G24470		AT1G09080	AT1G17665	AT1G15180	AT1G28060		AT1G08340	AT1G17840	AT1G13570	AT1G19690
AT1G77380		AT2G22420			AT2G26010	AT2G32200		AT5G24580		AT1G09160	AT1G17745	AT1G15215	AT1G28090		AT1G08350	AT1G17940	AT1G13609	AT1G19700
AT1G77640		AT2G22470			AT2G26020	AT2G32210		AT5G25280		AT1G09180	AT1G17840	AT1G15260	AT1G28210		AT1G08390	AT1G18070	AT1G13650	AT1G19710
AT1G77765		AT2G22610			AT2G26400	AT2G32660		AT5G26770		AT1G09190	AT1G17940	AT1G15290	AT1G28320		AT1G08400	AT1G18210	AT1G13670	AT1G19720
AT1G78030		AT2G22880			AT2G26530	AT2G32990		AT5G28770		AT1G09350	AT1G18075	AT1G15410	AT1G28330		AT1G08410	AT1G18320	AT1G13700	AT1G20030
AT1G78120		AT2G23010			AT2G26560	AT2G33080		AT5G35460		AT1G09390	AT1G18210	AT1G15530	AT1G28395		AT1G08500	AT1G18330	AT1G13750	AT1G20100
AT1G78430		AT2G25060			AT2G27080	AT2G33175		AT5G37190		AT1G09410	AT1G18300	AT1G15550	AT1G28600		AT1G08570	AT1G18460	AT1G13790	AT1G20540
AT1G78780		AT2G25130			AT2G27310	AT2G33580		AT5G37260		AT1G09415	AT1G18660	AT1G15570	AT1G28610		AT1G08590	AT1G18660	AT1G13970	AT1G20560
AT1G78860		AT2G25440			AT2G27660	AT2G33850		AT5G39360		AT1G09440	AT1G18740	AT1G15580	AT1G28960		AT1G08650	AT1G18750	AT1G14030	AT1G20640
AT1G78865		AT2G25880			AT2G27690	AT2G34600		AT5G39785		AT1G09460	AT1G18850	AT1G15790	AT1G29120		AT1G08660	AT1G18850	AT1G14070	AT1G20840
AT1G79420		AT2G26010			AT2G29490	AT2G34930		AT5G40500		AT1G09530	AT1G18860	AT1G15820	AT1G29310		AT1G08730	AT1G18870	AT1G14180	AT1G20920
AT1G79530		AT2G26020			AT2G30020	AT2G35290		AT5G40850		AT1G09575	AT1G18870	AT1G15825	AT1G29320		AT1G08770	AT1G18890	AT1G14190	AT1G21060
AT1G80160		AT2G26530			AT2G30040	AT2G35658		AT5G41050		AT1G09580	AT1G18890	AT1G15830	AT1G29350		AT1G08880	AT1G18900	AT1G14200	AT1G21200
AT1G80370		AT2G26760			AT2G30360	AT2G35930		AT5G41480		AT1G09660	AT1G18900	AT1G15885	AT1G29400		AT1G08890	AT1G18910	AT1G14210	AT1G21270
AT1G80520		AT2G27080			AT2G31751	AT2G35980		AT5G41880		AT1G09750	AT1G19020	AT1G15910	AT1G29465		AT1G08900	AT1G19050	AT1G14230	AT1G21350
AT1G80840		AT2G27389			AT2G32030	AT2G36770		AT5G43600		AT1G09780	AT1G19140	AT1G15960	AT1G29750		AT1G08910	AT1G19110	AT1G14330	AT1G21400
AT2G01150		AT2G28400			AT2G32140	AT2G38110		AT5G44568		AT1G09794	AT1G19180	AT1G15980	AT1G29800		AT1G08920	AT1G19140	AT1G14350	AT1G21450
AT2G01210		AT2G28500			AT2G32190	AT2G38470		AT5G45610		AT1G09800	AT1G19210	AT1G16060	AT1G29850		AT1G08970	AT1G19180	AT1G14380	AT1G21560
AT2G01610		AT2G28620			AT2G32200	AT2G38750		AT5G47500		AT1G09820	AT1G19270	AT1G16110	AT1G30200		AT1G09010	AT1G19370	AT1G14430	AT1G21580
AT2G01840		AT2G28790			AT2G32210	AT2G38760		AT5G50110		AT1G09870	AT1G19370	AT1G16130	AT1G30400		AT1G09040	AT1G19400	AT1G14440	AT1G21780
AT2G01950		AT2G29350			AT2G32660	AT2G38790		AT5G53300		AT1G09900	AT1G19400	AT1G16260	AT1G30450		AT1G09050	AT1G19440	AT1G14460	AT1G21840
AT2G02850		AT2G29440			AT2G32870	AT2G40000		AT5G54730		AT1G09920	AT1G19450	AT1G16350	AT1G30460		AT1G09080	AT1G19450	AT1G14540	AT1G22060
AT2G02930		AT2G29470			AT2G32990	AT2G40095		AT5G54930		AT1G09950	AT1G19490	AT1G16390	AT1G30475		AT1G09160	AT1G19490	AT1G14600	AT1G22070
AT2G03090		AT2G29490			AT2G33080	AT2G40140		AT5G55000		AT1G09960	AT1G19530	AT1G16400	AT1G30520		AT1G09180	AT1G19530	AT1G14620	AT1G22140
AT2G03850		AT2G29500			AT2G33175	AT2G40740		AT5G56180		AT1G09970	AT1G19540	AT1G16410	AT1G30610		AT1G09220	AT1G19570	AT1G14630	AT1G22180
AT2G03965		AT2G29890			AT2G33580	AT2G40750		AT5G57180		AT1G09995	AT1G19570	AT1G16489	AT1G30640		AT1G09250	AT1G19860	AT1G14700	AT1G22310
AT2G04160		AT2G30020			AT2G33850	AT2G41010		AT5G57630		AT1G10000	AT1G19860	AT1G16570	AT1G30835		AT1G09350	AT1G19970	AT1G14770	AT1G22330
AT2G04460		AT2G30750			AT2G34600	AT2G41100		AT5G58600		AT1G10020	AT1G19880	AT1G16590	AT1G30970		AT1G09390	AT1G20020	AT1G14790	AT1G22370
AT2G04770		AT2G30766			AT2G34930	AT2G41640		AT5G59220		AT1G10060	AT1G19970	AT1G16640	AT1G31020		AT1G09415	AT1G20030	AT1G14840	AT1G22430
AT2G05914		AT2G30770			AT2G35070	AT2G41990		AT5G59780		AT1G10090	AT1G20030	AT1G16650	AT1G31175		AT1G09420	AT1G20070	AT1G14900	AT1G22570
AT2G05950		AT2G31160			AT2G35290	AT2G42290		AT5G60100		AT1G10095	AT1G20070	AT1G16670	AT1G31420		AT1G09440	AT1G20440	AT1G14920	AT1G22640
AT2G07170		AT2G31945			AT2G35658	AT2G42350		AT5G61270		AT1G10120	AT1G20100	AT1G16780	AT1G31480		AT1G09450	AT1G20450	AT1G15000	AT1G22740
AT2G13547		AT2G31980			AT2G35930	AT2G42360		AT5G61380		AT1G10150	AT1G20310	AT1G16825	AT1G31500		AT1G09460	AT1G20460	AT1G15010	AT1G22750
AT2G14620		AT2G32030			AT2G35980	AT2G42760		AT5G61570		AT1G10155	AT1G20440	AT1G17060	AT1G31540		AT1G09470	AT1G20490	AT1G15020	AT1G22860
AT2G15220		AT2G32190			AT2G36770	AT2G42840		AT5G61830		AT1G10180	AT1G20450	AT1G17147	AT1G31550		AT1G09500	AT1G20693	AT1G15030	AT1G22870
AT2G15555		AT2G32280			AT2G38110	AT2G43520		AT5G62130		AT1G10240	AT1G20490	AT1G17240	AT1G31600		AT1G09530	AT1G20696	AT1G15040	AT1G22910
AT2G15800		AT2G32590			AT2G38470	AT2G43990		AT5G64330		AT1G10270	AT1G20610	AT1G17255	AT1G31814		AT1G09575	AT1G20880	AT1G15125	AT1G22960
AT2G15810		AT2G32660			AT2G38750	AT2G44450		AT5G65685		AT1G10280	AT1G20690	AT1G17250	AT1G31830		AT1G09660	AT1G21080	AT1G15160	AT1G23020
AT2G16850		AT2G32990			AT2G38760	AT2G44500		AT5G66070		AT1G10360	AT1G20693	AT1G17260	AT1G31850		AT1G09750	AT1G21380	AT1G15165	AT1G23080
AT2G17500		AT2G33020			AT2G38790	AT2G44840		AT5G66210		AT1G10370	AT1G20696	AT1G17270	AT1G31870		AT1G09780	AT1G21390	AT1G15175	AT1G23090
AT2G17740		AT2G33380			AT2G40000	AT2G46400		AT5G67540		AT1G10410	AT1G20880	AT1G17340	AT1G32127		AT1G09794	AT1G21400	AT1G15180	AT1G23360
AT2G18210		AT2G33400			AT2G40095	AT2G46510				AT1G10417	AT1G21110	AT1G17350	AT1G32240		AT1G09800	AT1G21410	AT1G15215	AT1G23480
AT2G18660		AT2G33560			AT2G40140	AT2G46535				AT1G10430	AT1G21120	AT1G17360	AT1G32330		AT1G09810	AT1G21460	AT1G15290	AT1G23730
AT2G19090		AT2G33850			AT2G40740	AT2G46685				AT1G10460	AT1G21240	AT1G17430	AT1G32460		AT1G09820	AT1G21540	AT1G15380	AT1G23800
AT2G19570		AT2G34190			AT2G40750	AT2G47270				AT1G10470	AT1G21310	AT1G17560	AT1G32940		AT1G09870	AT1G21650	AT1G15410	AT1G24070
AT2G19900		AT2G34500			AT2G41010	AT3G01140				AT1G10550	AT1G21326	AT1G17590	AT1G33060		AT1G09900	AT1G21660	AT1G15530	AT1G24148
AT2G20870		AT2G34650			AT2G41100	AT3G01290				AT1G10560	AT1G21380	AT1G17600	AT1G33080		AT1G09920	AT1G21670	AT1G15570	AT1G24350
AT2G21050		AT2G35930			AT2G41640	AT3G01345				AT1G10580	AT1G21390	AT1G17610	AT1G33360		AT1G09932	AT1G21680	AT1G15670	AT1G24440
AT2G21880		AT2G35980			AT2G41990	AT3G01840				AT1G10585	AT1G21400	AT1G17620	AT1G33400		AT1G09950	AT1G21790	AT1G15700	AT1G24625
AT2G21910		AT2G36120			AT2G42290	AT3G02040				AT1G10610	AT1G21410	AT1G17640	AT1G33410		AT1G10000	AT1G21980	AT1G15790	AT1G24706
AT2G22420		AT2G36200			AT2G42350	AT3G02310				AT1G10640	AT1G21460	AT1G17700	AT1G33680		AT1G10020	AT1G22070	AT1G15810	AT1G24764
AT2G22470		AT2G36570			AT2G42360	AT3G02640				AT1G10650	AT1G21540	AT1G17750	AT1G33720		AT1G10060	AT1G22180	AT1G15820	AT1G24825
AT2G22610		AT2G36770			AT2G42560	AT3G02840				AT1G10657	AT1G21550	AT1G17850	AT1G34110		AT1G10090	AT1G22250	AT1G15825	AT1G25098
AT2G22810		AT2G36780			AT2G42760	AT3G03830				AT1G10700	AT1G21650	AT1G17970	AT1G34210		AT1G10095	AT1G22270	AT1G15830	AT1G25290
AT2G22880		AT2G36800			AT2G42840	AT3G04290				AT1G10740	AT1G21660	AT1G17990	AT1G34320		AT1G10120	AT1G22730	AT1G15885	AT1G25400
AT2G23010		AT2G37130			AT2G43520	AT3G04640				AT1G10760	AT1G21670	AT1G18000	AT1G34340		AT1G10150	AT1G22770	AT1G15890	AT1G25480
AT2G23672		AT2G37280			AT2G43990	AT3G04690				AT1G10770	AT1G21680	AT1G18010	AT1G34380		AT1G10155	AT1G22840	AT1G15910	AT1G25540
AT2G25060		AT2G37390			AT2G44450	AT3G05600				AT1G10900	AT1G21790	AT1G18020	AT1G34418		AT1G10180	AT1G22930	AT1G15960	AT1G25550
AT2G25130		AT2G37770			AT2G44500	AT3G06070				AT1G10910	AT1G22070	AT1G18265	AT1G34570		AT1G10240	AT1G22950	AT1G16060	AT1G26130
AT2G25440		AT2G38110			AT2G44840	AT3G09020				AT1G10990	AT1G22180	AT1G18415	AT1G34630		AT1G10270	AT1G22990	AT1G16110	AT1G26150
AT2G25880		AT2G38240			AT2G45360	AT3G09520				AT1G11000	AT1G22190	AT1G18485	AT1G34640		AT1G10330	AT1G23040	AT1G16130	AT1G26170
AT2G26010		AT2G38340			AT2G46400	AT3G09870				AT1G11050	AT1G22250	AT1G18500	AT1G34750		AT1G10340	AT1G23090	AT1G16330	AT1G26190
AT2G26020		AT2G38380			AT2G46510	AT3G10190				AT1G11070	AT1G22490	AT1G18560	AT1G34760		AT1G10360	AT1G23100	AT1G16340	AT1G26230
AT2G26530		AT2G38470			AT2G46535	AT3G10930				AT1G11130	AT1G22770	AT1G18590	AT1G34844		AT1G10370	AT1G23140	AT1G16350	AT1G26440
AT2G26760		AT2G38530			AT2G46685	AT3G11650				AT1G11170	AT1G22930	AT1G18620	AT1G35340		AT1G10410	AT1G23200	AT1G16370	AT1G26580
AT2G27080		AT2G38620			AT2G47270	AT3G11840				AT1G11210	AT1G22990	AT1G18640	AT1G36070		AT1G10417	AT1G23330	AT1G16390	AT1G26730
AT2G27389		AT2G38940			AT3G01140	AT3G12830				AT1G11220	AT1G23040	AT1G18650	AT1G42470		AT1G10430	AT1G23450	AT1G16400	AT1G27020
AT2G28190		AT2G39030			AT3G01290	AT3G12910				AT1G11260	AT1G23090	AT1G18680	AT1G43190		AT1G10460	AT1G23550	AT1G16410	AT1G27100
AT2G28400		AT2G39200			AT3G01345	AT3G13175				AT1G11270	AT1G23100	AT1G18745	AT1G43245		AT1G10550	AT1G23780	AT1G16489	AT1G27120
AT2G28500		AT2G39310			AT3G01840	AT3G13600				AT1G11300	AT1G23140	AT1G18773	AT1G43580		AT1G10580	AT1G24180	AT1G16570	AT1G27150
AT2G28620		AT2G39330			AT3G02040	AT3G13610				AT1G11303	AT1G23200	AT1G18840	AT1G43620		AT1G10585	AT1G24267	AT1G16590	AT1G27210
AT2G28790		AT2G39350			AT3G02310	AT3G13950				AT1G11330	AT1G23450	AT1G19000	AT1G43850		AT1G10610	AT1G24280	AT1G16630	AT1G27460
AT2G29110		AT2G39518			AT3G02380	AT3G15210				AT1G11340	AT1G23550	AT1G19150	AT1G44750		AT1G10650	AT1G24470	AT1G16640	AT1G27540
AT2G29170		AT2G39700			AT3G02640	AT3G15518				AT1G11350	AT1G23710	AT1G19220	AT1G44910		AT1G10657	AT1G24580	AT1G16650	AT1G27630
AT2G29350		AT2G40000			AT3G02840	AT3G15530				AT1G11360	AT1G23800	AT1G19340	AT1G45191		AT1G10700	AT1G24575	AT1G16670	AT1G27770
AT2G29440		AT2G40200			AT3G03830	AT3G15550				AT1G11380	AT1G24140	AT1G19485	AT1G45207		AT1G10730	AT1G24600	AT1G16780	AT1G27840
AT2G29470		AT2G40740			AT3G04290	AT3G16510				AT1G11390	AT1G24145	AT1G19510	AT1G45249		AT1G10740	AT1G24800	AT1G16820	AT1G27920
AT2G29490		AT2G41010			AT3G04640	AT3G16720				AT1G11440	AT1G24180	AT1G19610	AT1G45332		AT1G10750	AT1G25055	AT1G16825	AT1G28060
AT2G29500		AT2G41260			AT3G04690	AT3G16860				AT1G11480	AT1G24267	AT1G19670	AT1G47270		AT1G10760	AT1G25211	AT1G16920	AT1G28110
AT2G29890		AT2G41380			AT3G05600	AT3G17360				AT1G11530	AT1G24470	AT1G19690	AT1G47290		AT1G10770	AT1G25250	AT1G17020	AT1G28150
AT2G30020		AT2G41800			AT3G06070	AT3G17680				AT1G11580	AT1G24580	AT1G19720	AT1G47520		AT1G10850	AT1G25360	AT1G17060	AT1G28210
AT2G30750		AT2G41850			AT3G09020	AT3G18170				AT1G11600	AT1G24575	AT1G19770	AT1G47550		AT1G10865	AT1G25370	AT1G17147	AT1G28240
AT2G30766		AT2G42800			AT3G09520	AT3G18690				AT1G11670	AT1G24600	AT1G19835	AT1G47900		AT1G10900	AT1G25422	AT1G17240	AT1G28320
AT2G30770		AT2G42840			AT3G09870	AT3G18710				AT1G11680	AT1G25250	AT1G19840	AT1G48030		AT1G10990	AT1G25682	AT1G17255	AT1G28330
AT2G31160		AT2G43150			AT3G10190	AT3G19030				AT1G11720	AT1G25360	AT1G19940	AT1G48050		AT1G11000	AT1G26270	AT1G17260	AT1G28395
AT2G31945		AT2G43510			AT3G10930	AT3G19580				AT1G11735	AT1G25370	AT1G20090	AT1G48090		AT1G11050	AT1G26340	AT1G17340	AT1G28520
AT2G31980		AT2G43590			AT3G11650	AT3G20260				AT1G11785	AT1G25422	AT1G20190	AT1G48210		AT1G11070	AT1G26470	AT1G17350	AT1G28600
AT2G32030		AT2G44080			AT3G11840	AT3G20600				AT1G11800	AT1G25450	AT1G20330	AT1G48230		AT1G11090	AT1G26500	AT1G17360	AT1G28710
AT2G32190		AT2G44190			AT3G12830	AT3G21520				AT1G11850	AT1G25682	AT1G20340	AT1G48310		AT1G11120	AT1G26660	AT1G17420	AT1G29120
AT2G32280		AT2G44450			AT3G12910	AT3G23170				AT1G11860	AT1G26270	AT1G20410	AT1G48410		AT1G11130	AT1G26665	AT1G17430	AT1G29310
AT2G32590		AT2G44790			AT3G13175	AT3G23240				AT1G11880	AT1G26380	AT1G20430	AT1G48430		AT1G11170	AT1G26690	AT1G17450	AT1G29320
AT2G32660		AT2G44840			AT3G13600	AT3G23250				AT1G11940	AT1G26500	AT1G20480	AT1G48490		AT1G11190	AT1G26790	AT1G17480	AT1G29370
AT2G32990		AT2G45220			AT3G13610	AT3G23890				AT1G11960	AT1G26660	AT1G20515	AT1G48540		AT1G11210	AT1G26840	AT1G17560	AT1G29400
AT2G33020		AT2G45360			AT3G13950	AT3G24500				AT1G12000	AT1G26665	AT1G20540	AT1G48598		AT1G11220	AT1G27170	AT1G17590	AT1G29750
AT2G33175		AT2G45570			AT3G15210	AT3G25250				AT1G12010	AT1G26690	AT1G20550	AT1G49300		AT1G11260	AT1G27200	AT1G17600	AT1G29800
AT2G33380		AT2G45900			AT3G15270	AT3G25600				AT1G12020	AT1G26790	AT1G20560	AT1G49500		AT1G11270	AT1G27360	AT1G17610	AT1G29850
AT2G33400		AT2G47190			AT3G15518	AT3G25780				AT1G12090	AT1G26840	AT1G20620	AT1G49590		AT1G11290	AT1G27470	AT1G17620	AT1G30200
AT2G33560		AT2G47260			AT3G15530	AT3G25882				AT1G12110	AT1G27030	AT1G20640	AT1G49630		AT1G11300	AT1G27630	AT1G17640	AT1G30420
AT2G33850		AT2G47550			AT3G15550	AT3G26445				AT1G12220	AT1G27170	AT1G20780	AT1G49730		AT1G11303	AT1G27760	AT1G17700	AT1G30450
AT2G34190		AT3G01190			AT3G16510	AT3G26470				AT1G12240	AT1G27200	AT1G20816	AT1G49840		AT1G11310	AT1G27910	AT1G17710	AT1G30475
AT2G34500		AT3G01420			AT3G16720	AT3G26830				AT1G12244	AT1G27470	AT1G20840	AT1G49975		AT1G11330	AT1G27920	AT1G17750	AT1G30490
AT2G34650		AT3G01710			AT3G16860	AT3G27540				AT1G12250	AT1G27630	AT1G20950	AT1G50030		AT1G11350	AT1G27930	AT1G17850	AT1G30520
AT2G35930		AT3G01840			AT3G17360	AT3G28340				AT1G12300	AT1G27730	AT1G21060	AT1G50140		AT1G11360	AT1G27940	AT1G17860	AT1G30545
AT2G35980		AT3G01970			AT3G17520	AT3G28510				AT1G12370	AT1G27760	AT1G21070	AT1G50200		AT1G11380	AT1G27950	AT1G17970	AT1G30610
AT2G36120		AT3G02120			AT3G17680	AT3G28580				AT1G12420	AT1G27910	AT1G21100	AT1G50260		AT1G11390	AT1G28010	AT1G17990	AT1G30640
AT2G36200		AT3G02210			AT3G18170	AT3G28890				AT1G12430	AT1G27920	AT1G21140	AT1G50440		AT1G11440	AT1G28050	AT1G18000	AT1G30680
AT2G36570		AT3G02310			AT3G18690	AT3G28915				AT1G12450	AT1G27930	AT1G21150	AT1G50500		AT1G11480	AT1G28120	AT1G18010	AT1G30835
AT2G36770		AT3G02500			AT3G18710	AT3G29000				AT1G12460	AT1G27940	AT1G21260	AT1G50570		AT1G11530	AT1G28140	AT1G18020	AT1G30970
AT2G36780		AT3G02640			AT3G19030	AT3G42658				AT1G12500	AT1G27950	AT1G21270	AT1G50950		AT1G11580	AT1G28150	AT1G18250	AT1G31175
AT2G36800		AT3G03130			AT3G19550	AT3G44260				AT1G12550	AT1G27980	AT1G21440	AT1G50970		AT1G11592	AT1G28200	AT1G18265	AT1G31420
AT2G37130		AT3G03170			AT3G19580	AT3G44350				AT1G12570	AT1G28010	AT1G21500	AT1G51070		AT1G11600	AT1G28230	AT1G18300	AT1G31500
AT2G37280		AT3G03480			AT3G20260	AT3G45960				AT1G12610	AT1G28050	AT1G21560	AT1G51140		AT1G11670	AT1G28310	AT1G18340	AT1G31540
AT2G37390		AT3G04070			AT3G20365	AT3G46080				AT1G12710	AT1G28190	AT1G21740	AT1G51340		AT1G11680	AT1G28330	AT1G18370	AT1G31550
AT2G37770		AT3G04640			AT3G20600	AT3G46090				AT1G12760	AT1G28200	AT1G21830	AT1G51430		AT1G11710	AT1G28520	AT1G18415	AT1G31600
AT2G38110		AT3G04720			AT3G21520	AT3G46487				AT1G12775	AT1G28230	AT1G21840	AT1G51610		AT1G11720	AT1G28540	AT1G18485	AT1G31814
AT2G38240		AT3G05330			AT3G21660	AT3G46620				AT1G12780	AT1G28260	AT1G21880	AT1G51690		AT1G11735	AT1G28690	AT1G18550	AT1G31830
AT2G38340		AT3G05600			AT3G22121	AT3G47480				AT1G12790	AT1G28370	AT1G21910	AT1G51965		AT1G11800	AT1G28960	AT1G18560	AT1G31850
AT2G38380		AT3G05980			AT3G22620	AT3G48520				AT1G12845	AT1G28390	AT1G21920	AT1G52150		AT1G11850	AT1G29060	AT1G18570	AT1G31870
AT2G38470		AT3G06490			AT3G23170	AT3G48640				AT1G12900	AT1G28520	AT1G21930	AT1G52360		AT1G11880	AT1G29280	AT1G18590	AT1G32127
AT2G38500		AT3G08770			AT3G23240	AT3G48650				AT1G13080	AT1G28540	AT1G22030	AT1G52370		AT1G11940	AT1G29320	AT1G18620	AT1G32200
AT2G38530		AT3G09070			AT3G23250	AT3G48850				AT1G13090	AT1G28690	AT1G22230	AT1G52500		AT1G11960	AT1G29330	AT1G18640	AT1G32330
AT2G38620		AT3G09220			AT3G23890	AT3G49620				AT1G13100	AT1G28710	AT1G22330	AT1G52630		AT1G12000	AT1G29340	AT1G18650	AT1G32860
AT2G38940		AT3G09260			AT3G24460	AT3G50060				AT1G13110	AT1G28960	AT1G22340	AT1G53040		AT1G12010	AT1G29380	AT1G18680	AT1G33080
AT2G39030		AT3G09870			AT3G24500	AT3G50260				AT1G13145	AT1G29060	AT1G22360	AT1G53090		AT1G12110	AT1G29390	AT1G18740	AT1G33290
AT2G39200		AT3G10190			AT3G25250	AT3G50280				AT1G13150	AT1G29170	AT1G22370	AT1G53200		AT1G12160	AT1G29395	AT1G18745	AT1G33360
AT2G39310		AT3G10310			AT3G25600	AT3G50770				AT1G13170	AT1G29280	AT1G22400	AT1G53380		AT1G12220	AT1G29400	AT1G18773	AT1G33400
AT2G39330		AT3G10450			AT3G25780	AT3G50800				AT1G13195	AT1G29290	AT1G22410	AT1G53390		AT1G12240	AT1G30100	AT1G18840	AT1G33410
AT2G39350		AT3G10570			AT3G25882	AT3G50900				AT1G13220	AT1G29320	AT1G22430	AT1G53430		AT1G12244	AT1G30240	AT1G18880	AT1G33680
AT2G39518		AT3G10930			AT3G26445	AT3G50930				AT1G13260	AT1G29330	AT1G22500	AT1G53440		AT1G12300	AT1G30250	AT1G19000	AT1G33720
AT2G39700		AT3G11480			AT3G26470	AT3G51290				AT1G13270	AT1G29340	AT1G22530	AT1G53450		AT1G12370	AT1G30260	AT1G19020	AT1G34110
AT2G40000		AT3G11520			AT3G26830	AT3G51860				AT1G13330	AT1G29380	AT1G22540	AT1G53510		AT1G12380	AT1G30280	AT1G19150	AT1G34210
AT2G40200		AT3G12145			AT3G27540	AT3G51970				AT1G13340	AT1G29390	AT1G22550	AT1G53570		AT1G12420	AT1G30320	AT1G19220	AT1G34270
AT2G40740		AT3G12500			AT3G28340	AT3G52400				AT1G13360	AT1G29395	AT1G22690	AT1G53730		AT1G12430	AT1G30360	AT1G19290	AT1G34320
AT2G41010		AT3G12830			AT3G28510	AT3G52450				AT1G13380	AT1G29400	AT1G22700	AT1G53870		AT1G12460	AT1G30620	AT1G19300	AT1G34340
AT2G41260		AT3G12870			AT3G28580	AT3G52520				AT1G13410	AT1G29640	AT1G22890	AT1G53890		AT1G12480	AT1G30640	AT1G19340	AT1G34370
AT2G41380		AT3G13175			AT3G28890	AT3G53150				AT1G13448	AT1G30100	AT1G23000	AT1G53900		AT1G12500	AT1G30820	AT1G19380	AT1G34380
AT2G41800		AT3G13650			AT3G28915	AT3G54150				AT1G13560	AT1G30190	AT1G23020	AT1G54030		AT1G12520	AT1G30860	AT1G19485	AT1G34418
AT2G41850		AT3G13960			AT3G29000	AT3G54810				AT1G13640	AT1G30240	AT1G23030	AT1G54100		AT1G12550	AT1G30960	AT1G19510	AT1G34570
AT2G42800		AT3G14060			AT3G32895	AT3G55840				AT1G13650	AT1G30280	AT1G23050	AT1G54170		AT1G12570	AT1G31280	AT1G19610	AT1G34630
AT2G42840		AT3G14190			AT3G42658	AT3G55950				AT1G13670	AT1G30360	AT1G23080	AT1G54310		AT1G12580	AT1G31430	AT1G19620	AT1G34640
AT2G43150		AT3G14370			AT3G44260	AT3G55980				AT1G13700	AT1G30620	AT1G23340	AT1G54350		AT1G12710	AT1G31660	AT1G19670	AT1G34750
AT2G43510		AT3G14680			AT3G44350	AT3G56220				AT1G13740	AT1G30640	AT1G23360	AT1G54380		AT1G12760	AT1G31750	AT1G19690	AT1G34770
AT2G43590		AT3G15210			AT3G45060	AT3G56360				AT1G13750	AT1G30820	AT1G23390	AT1G54390		AT1G12775	AT1G31790	AT1G19710	AT1G34844
AT2G44080		AT3G15550			AT3G45960	AT3G56400				AT1G13790	AT1G30960	AT1G23400	AT1G54440		AT1G12780	AT1G31840	AT1G19720	AT1G35340
AT2G44130		AT3G15720			AT3G46080	AT3G57450				AT1G13830	AT1G31280	AT1G23465	AT1G54610		AT1G12790	AT1G32230	AT1G19770	AT1G35350
AT2G44190		AT3G15950			AT3G46090	AT3G58100				AT1G13920	AT1G31430	AT1G23480	AT1G55110		AT1G12860	AT1G32240	AT1G19835	AT1G35510
AT2G44450		AT3G15990			AT3G46487	AT3G58650				AT1G13930	AT1G31660	AT1G23850	AT1G55210		AT1G12900	AT1G32400	AT1G19840	AT1G36070
AT2G44790		AT3G16150			AT3G46620	AT3G59010				AT1G13960	AT1G31750	AT1G23935	AT1G55310		AT1G12910	AT1G32415	AT1G19850	AT1G38131
AT2G44840		AT3G16360			AT3G47480	AT3G59080				AT1G14030	AT1G31790	AT1G23940	AT1G55340		AT1G13080	AT1G32520	AT1G19950	AT1G42470
AT2G45220		AT3G16410			AT3G48520	AT3G60550				AT1G14150	AT1G31840	AT1G23980	AT1G55475		AT1G13100	AT1G32860	AT1G19960	AT1G43190
AT2G45360		AT3G16420			AT3G48640	AT3G60900				AT1G14170	AT1G31850	AT1G24100	AT1G55500		AT1G13110	AT1G32870	AT1G20090	AT1G43580
AT2G45570		AT3G16450			AT3G48650	AT3G61190				AT1G14180	AT1G32240	AT1G24148	AT1G55680		AT1G13145	AT1G32900	AT1G20190	AT1G43620
AT2G45900		AT3G16460			AT3G48850	AT3G62720				AT1G14210	AT1G32350	AT1G24150	AT1G55690		AT1G13150	AT1G32950	AT1G20310	AT1G43675
AT2G47190		AT3G16470			AT3G49620	AT3G63060				AT1G14230	AT1G32415	AT1G24290	AT1G55730		AT1G13170	AT1G32960	AT1G20330	AT1G43770
AT2G47260		AT3G16490			AT3G50060	AT3G63380				AT1G14250	AT1G32640	AT1G24440	AT1G55750		AT1G13195	AT1G33110	AT1G20410	AT1G44446
AT2G47550		AT3G16720			AT3G50260	AT4G01250				AT1G14280	AT1G32860	AT1G24450	AT1G55810		AT1G13210	AT1G33230	AT1G20430	AT1G44750
AT3G01190		AT3G17360			AT3G50280	AT4G01360				AT1G14290	AT1G32870	AT1G24793	AT1G55830		AT1G13220	AT1G33720	AT1G20480	AT1G45150
AT3G01345		AT3G17680			AT3G50400	AT4G01950				AT1G14330	AT1G32900	AT1G24880	AT1G56120		AT1G13250	AT1G33730	AT1G20510	AT1G45191
AT3G01420		AT3G18010			AT3G50770	AT4G03210				AT1G14345	AT1G32920	AT1G25098	AT1G56220		AT1G13260	AT1G34160	AT1G20515	AT1G45207
AT3G01710		AT3G18960			AT3G50800	AT4G04490				AT1G14350	AT1G32928	AT1G25145	AT1G56300		AT1G13270	AT1G34190	AT1G20540	AT1G45249
AT3G01840		AT3G19030			AT3G50900	AT4G08040				AT1G14380	AT1G32940	AT1G25209	AT1G56500		AT1G13280	AT1G34844	AT1G20550	AT1G45332
AT3G01970		AT3G19050			AT3G50930	AT4G08145				AT1G14400	AT1G32950	AT1G25230	AT1G56520		AT1G13360	AT1G35670	AT1G20560	AT1G47270
AT3G02120		AT3G19580			AT3G51290	AT4G08770				AT1G14430	AT1G32960	AT1G25275	AT1G56660		AT1G13380	AT1G35720	AT1G20620	AT1G47278
AT3G02210		AT3G19620			AT3G51400	AT4G08950				AT1G14440	AT1G33030	AT1G25375	AT1G57600		AT1G13390	AT1G36622	AT1G20640	AT1G47550
AT3G02310		AT3G20150			AT3G51860	AT4G09160				AT1G14460	AT1G33110	AT1G25440	AT1G57770		AT1G13410	AT1G37130	AT1G20823	AT1G47900
AT3G02500		AT3G20370			AT3G51970	AT4G11070				AT1G14530	AT1G33230	AT1G25510	AT1G58060		AT1G13448	AT1G42430	AT1G20840	AT1G48050
AT3G02640		AT3G21090			AT3G52400	AT4G11280				AT1G14540	AT1G33720	AT1G26100	AT1G58180		AT1G13560	AT1G42990	AT1G20870	AT1G48090
AT3G03130		AT3G21240			AT3G52450	AT4G11521				AT1G14580	AT1G33730	AT1G26130	AT1G58200		AT1G13570	AT1G43160	AT1G20930	AT1G48210
AT3G03170		AT3G21500			AT3G52520	AT4G12410				AT1G14600	AT1G34160	AT1G26150	AT1G58230		AT1G13609	AT1G43860	AT1G20950	AT1G48230
AT3G03480		AT3G21520			AT3G53150	AT4G13395				AT1G14680	AT1G34180	AT1G26210	AT1G58280		AT1G13640	AT1G43890	AT1G21060	AT1G48270
AT3G03820		AT3G21770			AT3G54150	AT4G14370				AT1G14687	AT1G35720	AT1G26218	AT1G58350		AT1G13650	AT1G43980	AT1G21070	AT1G48310
AT3G04070		AT3G22600			AT3G54810	AT4G14450				AT1G14700	AT1G36622	AT1G26540	AT1G59218		AT1G13670	AT1G44960	AT1G21090	AT1G48410
AT3G04640		AT3G22620			AT3G55840	AT4G14650				AT1G14730	AT1G42980	AT1G26650	AT1G59520		AT1G13700	AT1G45145	AT1G21100	AT1G48430
AT3G04720		AT3G22760			AT3G55950	AT4G14713				AT1G14770	AT1G42990	AT1G26730	AT1G59600		AT1G13740	AT1G45249	AT1G21130	AT1G48540
AT3G05330		AT3G23170			AT3G55980	AT4G14770				AT1G14780	AT1G43160	AT1G26761	AT1G59620		AT1G13750	AT1G46554	AT1G21140	AT1G48598
AT3G05600		AT3G23290			AT3G56220	AT4G15975				AT1G14820	AT1G43860	AT1G26810	AT1G59710		AT1G13790	AT1G46624	AT1G21150	AT1G49050
AT3G05905		AT3G23670			AT3G56275	AT4G16140				AT1G14840	AT1G43890	AT1G26900	AT1G59840		AT1G13830	AT1G46768	AT1G21270	AT1G49130
AT3G05980		AT3G23890			AT3G56360	AT4G16215				AT1G14880	AT1G43980	AT1G26945	AT1G59890		AT1G13870	AT1G47370	AT1G21326	AT1G49160
AT3G06490		AT3G23930			AT3G56400	AT4G17490				AT1G14900	AT1G45145	AT1G26960	AT1G60080		AT1G13920	AT1G47510	AT1G21440	AT1G49500
AT3G08770		AT3G24660			AT3G57450	AT4G17500				AT1G14920	AT1G45249	AT1G27060	AT1G60200		AT1G13930	AT1G47530	AT1G21500	AT1G49520
AT3G09070		AT3G24770			AT3G58070	AT4G18197				AT1G15000	AT1G45332	AT1G27090	AT1G60270		AT1G13960	AT1G47710	AT1G21520	AT1G49590
AT3G09220		AT3G24982			AT3G58100	AT4G18880				AT1G15020	AT1G46554	AT1G27120	AT1G60545		AT1G13970	AT1G48000	AT1G21560	AT1G49730
AT3G09260		AT3G25180			AT3G58650	AT4G19810				AT1G15030	AT1G46624	AT1G27130	AT1G60610		AT1G14000	AT1G48040	AT1G21570	AT1G49975
AT3G09870		AT3G25250			AT3G59010	AT4G21390				AT1G15080	AT1G46768	AT1G27190	AT1G60670		AT1G14030	AT1G48090	AT1G21740	AT1G50140
AT3G09940		AT3G25290			AT3G59080	AT4G21930				AT1G15100	AT1G47370	AT1G27210	AT1G60800		AT1G14060	AT1G48100	AT1G21810	AT1G50200
AT3G10190		AT3G26050			AT3G59140	AT4G22010				AT1G15125	AT1G47510	AT1G27285	AT1G60890		AT1G14070	AT1G48210	AT1G21830	AT1G50260
AT3G10310		AT3G27250			AT3G59930	AT4G22470				AT1G15160	AT1G47530	AT1G27290	AT1G60990		AT1G14170	AT1G48300	AT1G21840	AT1G50440
AT3G10450		AT3G27400			AT3G60550	AT4G22560				AT1G15165	AT1G47710	AT1G27410	AT1G61010		AT1G14180	AT1G48370	AT1G21880	AT1G50460
AT3G10570		AT3G27650			AT3G60900	AT4G22690				AT1G15175	AT1G47870	AT1G27420	AT1G61100		AT1G14190	AT1G48560	AT1G21910	AT1G50500
AT3G10930		AT3G28340			AT3G61190	AT4G22760				AT1G15180	AT1G47890	AT1G27460	AT1G61150		AT1G14200	AT1G48598	AT1G21920	AT1G50570
AT3G11480		AT3G29000			AT3G62720	AT4G23200				AT1G15215	AT1G47970	AT1G27540	AT1G61210		AT1G14210	AT1G48720	AT1G22030	AT1G50890
AT3G11520		AT3G29250			AT3G63060	AT4G23610				AT1G15260	AT1G48000	AT1G27690	AT1G61240		AT1G14230	AT1G48745	AT1G22110	AT1G50950
AT3G12145		AT3G42670			AT3G63380	AT4G23700				AT1G15290	AT1G48040	AT1G28100	AT1G61500		AT1G14330	AT1G48750	AT1G22170	AT1G50970
AT3G12500		AT3G43270			AT4G01250	AT4G23810				AT1G15350	AT1G48090	AT1G28110	AT1G61667		AT1G14350	AT1G48960	AT1G22190	AT1G51070
AT3G12830		AT3G43430			AT4G01360	AT4G24570				AT1G15410	AT1G48100	AT1G28560	AT1G62200		AT1G14380	AT1G49160	AT1G22230	AT1G51140
AT3G12870		AT3G43960			AT4G01950	AT4G25390				AT1G15420	AT1G48210	AT1G28580	AT1G62250		AT1G14400	AT1G49210	AT1G22330	AT1G51160
AT3G13175		AT3G44050			AT4G03210	AT4G25672				AT1G15430	AT1G48370	AT1G28660	AT1G62540		AT1G14430	AT1G49220	AT1G22340	AT1G51310
AT3G13650		AT3G44260			AT4G04490	AT4G26890				AT1G15440	AT1G48560	AT1G28670	AT1G62560		AT1G14440	AT1G49230	AT1G22360	AT1G51340
AT3G13960		AT3G44300			AT4G08040	AT4G27280				AT1G15520	AT1G48570	AT1G29195	AT1G62710		AT1G14460	AT1G49405	AT1G22370	AT1G51430
AT3G14060		AT3G44550			AT4G08145	AT4G27652				AT1G15530	AT1G48598	AT1G29410	AT1G63110		AT1G14530	AT1G49450	AT1G22400	AT1G51610
AT3G14190		AT3G45060			AT4G08770	AT4G27654				AT1G15550	AT1G48720	AT1G29420	AT1G63250		AT1G14540	AT1G49560	AT1G22410	AT1G51690
AT3G14370		AT3G45130			AT4G08950	AT4G27657				AT1G15570	AT1G48745	AT1G29430	AT1G63490		AT1G14600	AT1G49720	AT1G22430	AT1G51965
AT3G14680		AT3G45610			AT4G09160	AT4G28085				AT1G15580	AT1G49160	AT1G29440	AT1G63750		AT1G14620	AT1G50020	AT1G22500	AT1G52030
AT3G15210		AT3G46080			AT4G11070	AT4G28250				AT1G15750	AT1G49210	AT1G29450	AT1G63770		AT1G14630	AT1G50260	AT1G22530	AT1G52150
AT3G15550		AT3G46090			AT4G11280	AT4G28703				AT1G15790	AT1G49220	AT1G29460	AT1G63860		AT1G14680	AT1G50420	AT1G22540	AT1G52360
AT3G15720		AT3G46280			AT4G11521	AT4G29780				AT1G15800	AT1G49230	AT1G29465	AT1G64170		AT1G14687	AT1G50660	AT1G22550	AT1G52410
AT3G15950		AT3G46620			AT4G12410	AT4G30280				AT1G15820	AT1G49405	AT1G29500	AT1G64270		AT1G14700	AT1G51090	AT1G22690	AT1G52500
AT3G15990		AT3G46660			AT4G13395	AT4G30290				AT1G15825	AT1G49450	AT1G29510	AT1G64385		AT1G14770	AT1G51130	AT1G22890	AT1G52630
AT3G16150		AT3G46690			AT4G14130	AT4G31800				AT1G15830	AT1G49560	AT1G29530	AT1G64430		AT1G14780	AT1G51140	AT1G23000	AT1G52710
AT3G16360		AT3G46700			AT4G14370	AT4G32000				AT1G15885	AT1G49720	AT1G29550	AT1G64640		AT1G14790	AT1G51340	AT1G23010	AT1G53040
AT3G16410		AT3G47460			AT4G14450	AT4G33050				AT1G15910	AT1G49870	AT1G29560	AT1G64760		AT1G14820	AT1G51380	AT1G23020	AT1G53090
AT3G16420		AT3G48160			AT4G14650	AT4G34410				AT1G15960	AT1G49900	AT1G29660	AT1G64770		AT1G14840	AT1G51440	AT1G23030	AT1G53200
AT3G16450		AT3G48650			AT4G14713	AT4G34760				AT1G15970	AT1G50020	AT1G29720	AT1G64960		AT1G14900	AT1G51500	AT1G23050	AT1G53300
AT3G16460		AT3G48770			AT4G14770	AT4G35160				AT1G15980	AT1G50240	AT1G29750	AT1G64990		AT1G14920	AT1G51510	AT1G23080	AT1G53380
AT3G16470		AT3G48850			AT4G15975	AT4G35180				AT1G16060	AT1G50260	AT1G29770	AT1G65000		AT1G15000	AT1G51600	AT1G23205	AT1G53390
AT3G16490		AT3G49110			AT4G16140	AT4G35480				AT1G16110	AT1G50420	AT1G29790	AT1G65040		AT1G15010	AT1G51610	AT1G23340	AT1G53430
AT3G16670		AT3G49120			AT4G16215	AT4G36950				AT1G16130	AT1G50640	AT1G29840	AT1G65060		AT1G15020	AT1G51780	AT1G23360	AT1G53440
AT3G16720		AT3G49130			AT4G16955	AT4G37390				AT1G16260	AT1G50660	AT1G29910	AT1G65070		AT1G15030	AT1G51820	AT1G23390	AT1G53450
AT3G17360		AT3G49340			AT4G17490	AT4G37450				AT1G16300	AT1G51090	AT1G29960	AT1G65270		AT1G15040	AT1G51860	AT1G23400	AT1G53510
AT3G17680		AT3G49750			AT4G17500	AT4G37520				AT1G16350	AT1G51130	AT1G30040	AT1G65280		AT1G15100	AT1G52270	AT1G23410	AT1G53570
AT3G18010		AT3G50060			AT4G18197	AT4G37610				AT1G16390	AT1G51340	AT1G30120	AT1G65390		AT1G15125	AT1G52370	AT1G23465	AT1G53730
AT3G18960		AT3G50410			AT4G18880	AT4G38840				AT1G16400	AT1G51380	AT1G30135	AT1G65800		AT1G15160	AT1G52450	AT1G23480	AT1G53800
AT3G19030		AT3G50800			AT4G19515	AT4G39580				AT1G16410	AT1G51440	AT1G30200	AT1G65950		AT1G15165	AT1G52570	AT1G23790	AT1G53870
AT3G19050		AT3G50890			AT4G19810	AT4G39670				AT1G16420	AT1G51500	AT1G30282	AT1G66260		AT1G15175	AT1G52590	AT1G23850	AT1G53890
AT3G19580		AT3G51280			AT4G21390	AT4G39950				AT1G16489	AT1G51510	AT1G30380	AT1G66330		AT1G15180	AT1G52640	AT1G23880	AT1G53900
AT3G19620		AT3G51290			AT4G21930	AT5G01540				AT1G16500	AT1G51600	AT1G30420	AT1G66510		AT1G15215	AT1G52690	AT1G23935	AT1G54100
AT3G20150		AT3G51720			AT4G22010	AT5G01542				AT1G16510	AT1G51610	AT1G30440	AT1G66750		AT1G15290	AT1G52827	AT1G23940	AT1G54170
AT3G20370		AT3G51930			AT4G22470	AT5G01550				AT1G16515	AT1G51660	AT1G30520	AT1G66760		AT1G15350	AT1G52855	AT1G23970	AT1G54310
AT3G21090		AT3G52490			AT4G22560	AT5G02580				AT1G16520	AT1G51700	AT1G30570	AT1G66920		AT1G15380	AT1G52890	AT1G23980	AT1G54350
AT3G21240		AT3G52820			AT4G22690	AT5G04340				AT1G16540	AT1G51780	AT1G30610	AT1G66980		AT1G15410	AT1G52930	AT1G24020	AT1G54380
AT3G21500		AT3G52910			AT4G22760	AT5G04530				AT1G16570	AT1G51820	AT1G30845	AT1G67300		AT1G15420	AT1G53025	AT1G24070	AT1G54440
AT3G21520		AT3G53190			AT4G23200	AT5G05300				AT1G16590	AT1G51860	AT1G31150	AT1G67310		AT1G15440	AT1G53035	AT1G24100	AT1G54510
AT3G21770		AT3G53480			AT4G23610	AT5G05410				AT1G16640	AT1G51890	AT1G31173	AT1G67560		AT1G15530	AT1G53090	AT1G24148	AT1G54610
AT3G22600		AT3G53600			AT4G23700	AT5G06320				AT1G16650	AT1G52200	AT1G31200	AT1G67850		AT1G15570	AT1G53100	AT1G24150	AT1G54920
AT3G22620		AT3G53980			AT4G23810	AT5G07760				AT1G16670	AT1G52270	AT1G31320	AT1G67880		AT1G15670	AT1G53110	AT1G24290	AT1G55110
AT3G22760		AT3G54180			AT4G24570	AT5G08240				AT1G16730	AT1G52370	AT1G31330	AT1G67900		AT1G15700	AT1G53170	AT1G24450	AT1G55180
AT3G23170		AT3G54260			AT4G25100	AT5G09800				AT1G16750	AT1G52450	AT1G31335	AT1G67950		AT1G15750	AT1G53210	AT1G24792	AT1G55210
AT3G23290		AT3G54710			AT4G25390	AT5G10695				AT1G16780	AT1G52565	AT1G31410	AT1G68410		AT1G15790	AT1G53400	AT1G24793	AT1G55310
AT3G23670		AT3G55060			AT4G25672	AT5G11000				AT1G16825	AT1G52570	AT1G31550	AT1G68550		AT1G15800	AT1G53470	AT1G24880	AT1G55340
AT3G23890		AT3G55290			AT4G25860	AT5G11070				AT1G16830	AT1G52640	AT1G31770	AT1G68580		AT1G15810	AT1G53500	AT1G25053	AT1G55475
AT3G23930		AT3G55660			AT4G26890	AT5G11140				AT1G16840	AT1G52690	AT1G31800	AT1G68790		AT1G15820	AT1G53510	AT1G25098	AT1G55520
AT3G24400		AT3G55970			AT4G27280	AT5G12340				AT1G16850	AT1G52827	AT1G31820	AT1G69170		AT1G15825	AT1G53570	AT1G25145	AT1G55675
AT3G24660		AT3G55980			AT4G27652	AT5G13080				AT1G16858	AT1G52855	AT1G31835	AT1G69260		AT1G15830	AT1G53580	AT1G25230	AT1G55750
AT3G24770		AT3G56100			AT4G27654	AT5G13220				AT1G17050	AT1G52890	AT1G31950	AT1G69310		AT1G15885	AT1G53590	AT1G25275	AT1G55830
AT3G24982		AT3G56880			AT4G27657	AT5G13320				AT1G17060	AT1G52930	AT1G32060	AT1G69360		AT1G15890	AT1G53633	AT1G25375	AT1G56090
AT3G25180		AT3G57010			AT4G28085	AT5G15360				AT1G17090	AT1G53035	AT1G32090	AT1G69450		AT1G15910	AT1G53870	AT1G25390	AT1G56220
AT3G25250		AT3G57860			AT4G28250	AT5G16200				AT1G17100	AT1G53090	AT1G32200	AT1G69480		AT1G15960	AT1G53875	AT1G25400	AT1G56230
AT3G25290		AT3G58650			AT4G28703	AT5G17350				AT1G17130	AT1G53100	AT1G32385	AT1G69610		AT1G15970	AT1G53890	AT1G25440	AT1G56300
AT3G26050		AT3G59765			AT4G29780	AT5G19060				AT1G17147	AT1G53110	AT1G32450	AT1G69770		AT1G16060	AT1G54100	AT1G25500	AT1G56520
AT3G27250		AT3G59900			AT4G30280	AT5G19097				AT1G17170	AT1G53170	AT1G32460	AT1G69800		AT1G16110	AT1G54130	AT1G25510	AT1G56610
AT3G27400		AT3G60140			AT4G30290	AT5G19230				AT1G17240	AT1G53400	AT1G32540	AT1G69830		AT1G16130	AT1G54150	AT1G25530	AT1G56660
AT3G27650		AT3G60550			AT4G31800	AT5G19340				AT1G17255	AT1G53470	AT1G32583	AT1G69840		AT1G16210	AT1G54217	AT1G26100	AT1G57590
AT3G28340		AT3G60660			AT4G32000	AT5G20230				AT1G17250	AT1G53500	AT1G32700	AT1G69935		AT1G16300	AT1G54250	AT1G26150	AT1G57600
AT3G28915		AT3G60840			AT4G33050	AT5G20740				AT1G17260	AT1G53510	AT1G32760	AT1G69980		AT1G16310	AT1G54270	AT1G26218	AT1G57700
AT3G29000		AT3G60900			AT4G33790	AT5G21960				AT1G17270	AT1G53580	AT1G32780	AT1G70100		AT1G16320	AT1G54290	AT1G26390	AT1G57770
AT3G29250		AT3G61190			AT4G34410	AT5G22250				AT1G17340	AT1G53590	AT1G33240	AT1G70150		AT1G16330	AT1G54410	AT1G26420	AT1G58025
AT3G30775		AT3G61250			AT4G34760	AT5G22380				AT1G17350	AT1G53625	AT1G33400	AT1G70180		AT1G16340	AT1G54575	AT1G26450	AT1G58200
AT3G42658		AT3G61490			AT4G35160	AT5G22520				AT1G17360	AT1G53633	AT1G33440	AT1G70190		AT1G16350	AT1G54830	AT1G26540	AT1G58280
AT3G42670		AT3G61930			AT4G35180	AT5G22570				AT1G17380	AT1G54100	AT1G33475	AT1G70530		AT1G16370	AT1G55040	AT1G26650	AT1G58350
AT3G43270		AT3G62740			AT4G35480	AT5G24200				AT1G17430	AT1G54130	AT1G33700	AT1G70580		AT1G16390	AT1G55080	AT1G26730	AT1G58848
AT3G43430		AT3G63300			AT4G36950	AT5G24240				AT1G17460	AT1G54217	AT1G33770	AT1G70590		AT1G16400	AT1G55110	AT1G26761	AT1G59124
AT3G43850		AT3G63430			AT4G37390	AT5G25090				AT1G17550	AT1G54250	AT1G33780	AT1G70620		AT1G16410	AT1G55152	AT1G26800	AT1G59218
AT3G43960		AT3G63470			AT4G37450	AT5G25260				AT1G17560	AT1G54270	AT1G33790	AT1G70740		AT1G16420	AT1G55170	AT1G26810	AT1G59620
AT3G44050		AT4G00480			AT4G37520	AT5G25930				AT1G17590	AT1G54290	AT1G33811	AT1G70750		AT1G16489	AT1G55210	AT1G26900	AT1G59710
AT3G44260		AT4G01390			AT4G37610	AT5G26270				AT1G17600	AT1G54410	AT1G34010	AT1G70820		AT1G16500	AT1G55320	AT1G26930	AT1G59840
AT3G44300		AT4G01430			AT4G38840	AT5G26660				AT1G17610	AT1G54510	AT1G34060	AT1G70980		AT1G16510	AT1G55500	AT1G26945	AT1G59890
AT3G44550		AT4G01525			AT4G39580	AT5G26920				AT1G17620	AT1G54570	AT1G34065	AT1G71240		AT1G16515	AT1G55535	AT1G26960	AT1G60080
AT3G45060		AT4G01730			AT4G39670	AT5G27420				AT1G17640	AT1G54575	AT1G34210	AT1G71340		AT1G16520	AT1G55680	AT1G27060	AT1G60200
AT3G45130		AT4G01870			AT4G39950	AT5G28335				AT1G17665	AT1G54830	AT1G34315	AT1G71410		AT1G16570	AT1G55690	AT1G27090	AT1G60260
AT3G45610		AT4G01975			AT5G01540	AT5G28630				AT1G17700	AT1G55040	AT1G34418	AT1G71696		AT1G16590	AT1G55760	AT1G27120	AT1G60270
AT3G45730		AT4G01985			AT5G01542	AT5G35735				AT1G17745	AT1G55080	AT1G34570	AT1G71720		AT1G16630	AT1G55820	AT1G27130	AT1G60440
AT3G46080		AT4G02290			AT5G01550	AT5G36920				AT1G17750	AT1G55110	AT1G34640	AT1G72130		AT1G16640	AT1G55900	AT1G27190	AT1G60545
AT3G46090		AT4G02800			AT5G02580	AT5G36925				AT1G17840	AT1G55152	AT1G34760	AT1G72190		AT1G16650	AT1G55910	AT1G27210	AT1G60610
AT3G46280		AT4G03100			AT5G04340	AT5G37770				AT1G17850	AT1G55170	AT1G35140	AT1G72500		AT1G16670	AT1G55915	AT1G27285	AT1G60670
AT3G46487		AT4G05190			AT5G04530	AT5G38310				AT1G17940	AT1G55210	AT1G35180	AT1G72560		AT1G16730	AT1G56130	AT1G27410	AT1G60890
AT3G46620		AT4G06744			AT5G05300	AT5G38700				AT1G17970	AT1G55320	AT1G35320	AT1G72640		AT1G16750	AT1G56170	AT1G27420	AT1G60900
AT3G46660		AT4G08770			AT5G05410	AT5G39520				AT1G17990	AT1G55500	AT1G35340	AT1G72740		AT1G16780	AT1G56300	AT1G27460	AT1G60940
AT3G46690		AT4G08950			AT5G06320	AT5G39670				AT1G18000	AT1G55535	AT1G35350	AT1G72770		AT1G16820	AT1G56550	AT1G27540	AT1G61010
AT3G46700		AT4G09820			AT5G06755	AT5G40150				AT1G18010	AT1G55610	AT1G35430	AT1G72910		AT1G16825	AT1G56580	AT1G27690	AT1G61100
AT3G47460		AT4G10310			AT5G07760	AT5G41080				AT1G18020	AT1G55690	AT1G35460	AT1G73080		AT1G16830	AT1G56600	AT1G27921	AT1G61150
AT3G48160		AT4G10380			AT5G08240	AT5G41400				AT1G18075	AT1G55760	AT1G35580	AT1G73310		AT1G16840	AT1G57590	AT1G27960	AT1G61210
AT3G48650		AT4G11140			AT5G09530	AT5G41750				AT1G18210	AT1G55820	AT1G35612	AT1G73390		AT1G16850	AT1G57610	AT1G28100	AT1G61240
AT3G48770		AT4G11280			AT5G09800	AT5G41830				AT1G18265	AT1G55900	AT1G36060	AT1G73440		AT1G16858	AT1G57630	AT1G28110	AT1G61340
AT3G48850		AT4G11290			AT5G09930	AT5G42380				AT1G18300	AT1G55910	AT1G36180	AT1G73480		AT1G16916	AT1G58225	AT1G28130	AT1G61380
AT3G49110		AT4G11650			AT5G10695	AT5G42440				AT1G18415	AT1G56080	AT1G36630	AT1G73600		AT1G16920	AT1G58235	AT1G28290	AT1G61500
AT3G49120		AT4G11990			AT5G11000	AT5G43620				AT1G18485	AT1G56130	AT1G36675	AT1G73750		AT1G17020	AT1G58270	AT1G28370	AT1G61800
AT3G49130		AT4G12480			AT5G11070	AT5G43890				AT1G18500	AT1G56170	AT1G36680	AT1G73875		AT1G17050	AT1G58280	AT1G28400	AT1G62200
AT3G49340		AT4G12490			AT5G11140	AT5G44060				AT1G18560	AT1G56300	AT1G36940	AT1G73920		AT1G17060	AT1G58360	AT1G28480	AT1G62250
AT3G49750		AT4G12500			AT5G12340	AT5G44420				AT1G18590	AT1G56550	AT1G42050	AT1G73960		AT1G17080	AT1G58420	AT1G28560	AT1G62310
AT3G50060		AT4G12520			AT5G13080	AT5G44430				AT1G18620	AT1G56580	AT1G43190	AT1G73980		AT1G17090	AT1G58520	AT1G28580	AT1G62430
AT3G50410		AT4G13395			AT5G13220	AT5G44568				AT1G18640	AT1G56600	AT1G43580	AT1G73990		AT1G17100	AT1G58590	AT1G28660	AT1G62540
AT3G50800		AT4G14150			AT5G13320	AT5G44620				AT1G18650	AT1G56660	AT1G43590	AT1G74040		AT1G17130	AT1G58889	AT1G28670	AT1G62560
AT3G50890		AT4G14310			AT5G14565	AT5G45340				AT1G18660	AT1G56690	AT1G43605	AT1G74170		AT1G17147	AT1G59700	AT1G28680	AT1G62630
AT3G51280		AT4G14330			AT5G15360	AT5G45570				AT1G18680	AT1G57590	AT1G43650	AT1G74300		AT1G17170	AT1G59710	AT1G28760	AT1G62860
AT3G51290		AT4G14465			AT5G15500	AT5G45630				AT1G18740	AT1G57610	AT1G43675	AT1G74330		AT1G17240	AT1G60140	AT1G29195	AT1G63110
AT3G51720		AT4G14630			AT5G15950	AT5G46080				AT1G18745	AT1G57630	AT1G44000	AT1G74510		AT1G17255	AT1G60190	AT1G29290	AT1G63250
AT3G51930		AT4G14650			AT5G16200	AT5G46295				AT1G18773	AT1G58225	AT1G44446	AT1G74530		AT1G17260	AT1G60270	AT1G29357	AT1G63490
AT3G52490		AT4G14770			AT5G17350	AT5G46780				AT1G18840	AT1G58235	AT1G44780	AT1G74590		AT1G17340	AT1G60470	AT1G29410	AT1G63640
AT3G52526		AT4G15210			AT5G19060	AT5G46960				AT1G18850	AT1G58270	AT1G44920	AT1G74810		AT1G17350	AT1G60590	AT1G29418	AT1G63750
AT3G52820		AT4G15610			AT5G19097	AT5G47500				AT1G18860	AT1G58280	AT1G45163	AT1G75180		AT1G17360	AT1G60640	AT1G29420	AT1G63860
AT3G52910		AT4G15830			AT5G19230	AT5G47850				AT1G18870	AT1G58340	AT1G45165	AT1G75410		AT1G17420	AT1G60680	AT1G29430	AT1G63940
AT3G53190		AT4G16260			AT5G19340	AT5G47960				AT1G18890	AT1G58360	AT1G45201	AT1G75460		AT1G17430	AT1G60790	AT1G29440	AT1G64110
AT3G53480		AT4G16590			AT5G20230	AT5G48920				AT1G18900	AT1G58420	AT1G45207	AT1G75730		AT1G17450	AT1G60890	AT1G29450	AT1G64270
AT3G53600		AT4G17000			AT5G20740	AT5G49520				AT1G19000	AT1G58520	AT1G45248	AT1G75860		AT1G17460	AT1G61210	AT1G29460	AT1G64385
AT3G53980		AT4G17490			AT5G21960	AT5G51190				AT1G19020	AT1G58590	AT1G45545	AT1G76130		AT1G17480	AT1G61255	AT1G29465	AT1G64430
AT3G54180		AT4G18170			AT5G22250	AT5G51850				AT1G19140	AT1G59540	AT1G47290	AT1G76340		AT1G17530	AT1G61340	AT1G29500	AT1G64640
AT3G54260		AT4G18630			AT5G22380	AT5G51990				AT1G19150	AT1G59700	AT1G47340	AT1G76520		AT1G17550	AT1G61370	AT1G29510	AT1G64770
AT3G54710		AT4G18640			AT5G22520	AT5G52050				AT1G19180	AT1G59740	AT1G47380	AT1G76570		AT1G17560	AT1G61380	AT1G29530	AT1G64990
AT3G54880		AT4G19810			AT5G22570	AT5G52320				AT1G19210	AT1G60140	AT1G47410	AT1G76580		AT1G17590	AT1G61490	AT1G29560	AT1G65060
AT3G55060		AT4G20270			AT5G24200	AT5G52750				AT1G19220	AT1G60190	AT1G47480	AT1G76940		AT1G17600	AT1G61620	AT1G29660	AT1G65070
AT3G55290		AT4G20460			AT5G24240	AT5G52760				AT1G19270	AT1G60270	AT1G47578	AT1G76970		AT1G17610	AT1G61640	AT1G29720	AT1G65150
AT3G55660		AT4G21270			AT5G25090	AT5G53210				AT1G19340	AT1G60470	AT1G47580	AT1G76990		AT1G17620	AT1G61660	AT1G29750	AT1G65270
AT3G55970		AT4G21650			AT5G25130	AT5G53588				AT1G19370	AT1G60590	AT1G47655	AT1G77220		AT1G17640	AT1G61670	AT1G29770	AT1G65280
AT3G55980		AT4G21680			AT5G25260	AT5G53590				AT1G19400	AT1G60640	AT1G47740	AT1G77260		AT1G17665	AT1G61730	AT1G29790	AT1G65390
AT3G56100		AT4G21820			AT5G25930	AT5G54165				AT1G19450	AT1G60680	AT1G47860	AT1G77270		AT1G17700	AT1G61740	AT1G29840	AT1G65430
AT3G56880		AT4G22470			AT5G26270	AT5G54490				AT1G19485	AT1G60730	AT1G48030	AT1G77280		AT1G17710	AT1G61800	AT1G29960	AT1G65486
AT3G57010		AT4G22485			AT5G26660	AT5G56960				AT1G19490	AT1G60790	AT1G48240	AT1G77290		AT1G17745	AT1G61860	AT1G29980	AT1G65920
AT3G57240		AT4G22490			AT5G26920	AT5G56980				AT1G19510	AT1G60890	AT1G48280	AT1G77310		AT1G17750	AT1G61890	AT1G30040	AT1G66260
AT3G57260		AT4G22505			AT5G27420	AT5G57220				AT1G19530	AT1G61210	AT1G48430	AT1G77420		AT1G17780	AT1G62045	AT1G30110	AT1G66540
AT3G57860		AT4G22860			AT5G28335	AT5G57510				AT1G19540	AT1G61255	AT1G48480	AT1G77470		AT1G17840	AT1G62050	AT1G30135	AT1G66750
AT3G58650		AT4G22880			AT5G28630	AT5G57560				AT1G19570	AT1G61340	AT1G48610	AT1G77490		AT1G17850	AT1G62180	AT1G30190	AT1G66910
AT3G59765		AT4G23700			AT5G35735	AT5G58680				AT1G19610	AT1G61370	AT1G48780	AT1G77600		AT1G17860	AT1G62240	AT1G30200	AT1G66980
AT3G59900		AT4G23800			AT5G35777	AT5G59550				AT1G19670	AT1G61380	AT1G48870	AT1G77800		AT1G17940	AT1G62260	AT1G30282	AT1G67300
AT3G60140		AT4G24000			AT5G36920	AT5G59580				AT1G19690	AT1G61420	AT1G49032	AT1G77810		AT1G17970	AT1G62305	AT1G30370	AT1G67310
AT3G60550		AT4G24570			AT5G36925	AT5G59820				AT1G19720	AT1G61470	AT1G49130	AT1G78000		AT1G17990	AT1G62320	AT1G30420	AT1G67410
AT3G60660		AT4G25000			AT5G37300	AT5G60880				AT1G19770	AT1G61490	AT1G49380	AT1G78270		AT1G18000	AT1G62570	AT1G30440	AT1G67480
AT3G60840		AT4G25240			AT5G37770	AT5G61600				AT1G19835	AT1G61610	AT1G49490	AT1G78290		AT1G18010	AT1G62600	AT1G30520	AT1G67490
AT3G60900		AT4G25470			AT5G38310	AT5G64310				AT1G19840	AT1G61620	AT1G49500	AT1G78490		AT1G18020	AT1G62710	AT1G30570	AT1G67530
AT3G61190		AT4G25540			AT5G38700	AT5G64510				AT1G19860	AT1G61640	AT1G49510	AT1G78540		AT1G18070	AT1G62720	AT1G30600	AT1G67560
AT3G61250		AT4G25810			AT5G39520	AT5G64660				AT1G19880	AT1G61660	AT1G49530	AT1G78670		AT1G18210	AT1G62730	AT1G30610	AT1G67850
AT3G61490		AT4G26050			AT5G39670	AT5G64810				AT1G19940	AT1G61730	AT1G49580	AT1G78680		AT1G18250	AT1G62740	AT1G30700	AT1G67890
AT3G61930		AT4G26660			AT5G40150	AT5G64870				AT1G19970	AT1G61740	AT1G49630	AT1G78800		AT1G18265	AT1G62840	AT1G30720	AT1G67900
AT3G62740		AT4G27260			AT5G40790	AT5G65600				AT1G20030	AT1G61800	AT1G49730	AT1G78810		AT1G18300	AT1G62870	AT1G30757	AT1G67950
AT3G63300		AT4G27280			AT5G41040	AT5G66650				AT1G20070	AT1G61890	AT1G49740	AT1G79090		AT1G18320	AT1G63160	AT1G30845	AT1G67960
AT3G63430		AT4G27510			AT5G41080	AT5G66675				AT1G20090	AT1G62045	AT1G49750	AT1G79245		AT1G18330	AT1G63250	AT1G31070	AT1G68080
AT3G63470		AT4G27652			AT5G41400	AT5G67210				AT1G20100	AT1G62050	AT1G49840	AT1G79270		AT1G18340	AT1G63420	AT1G31120	AT1G68130
AT4G00480		AT4G27654			AT5G41750	AT5G67420				AT1G20190	AT1G62180	AT1G49975	AT1G79380		AT1G18370	AT1G63670	AT1G31150	AT1G68190
AT4G00970		AT4G27657			AT5G41830					AT1G20310	AT1G62240	AT1G50040	AT1G79440		AT1G18415	AT1G63730	AT1G31173	AT1G68550
AT4G01390		AT4G28040			AT5G42380					AT1G20330	AT1G62260	AT1G50110	AT1G79500		AT1G18460	AT1G63780	AT1G31320	AT1G68580
AT4G01430		AT4G28230			AT5G42440					AT1G20340	AT1G62300	AT1G50280	AT1G79570		AT1G18485	AT1G63900	AT1G31335	AT1G68680
AT4G01525		AT4G28250			AT5G43620					AT1G20410	AT1G62305	AT1G50460	AT1G79630		AT1G18550	AT1G63930	AT1G31550	AT1G68710
AT4G01730		AT4G29030			AT5G43890					AT1G20430	AT1G62320	AT1G50520	AT1G79640		AT1G18560	AT1G64110	AT1G31710	AT1G68790
AT4G01870		AT4G29270			AT5G44060					AT1G20440	AT1G62570	AT1G50590	AT1G79700		AT1G18570	AT1G64185	AT1G31770	AT1G68910
AT4G01975		AT4G29700			AT5G44420					AT1G20450	AT1G62600	AT1G50732	AT1G79710		AT1G18590	AT1G64380	AT1G31820	AT1G68920
AT4G01985		AT4G29780			AT5G44430					AT1G20480	AT1G62710	AT1G50790	AT1G79740		AT1G18620	AT1G64490	AT1G31880	AT1G69080
AT4G02290		AT4G30140			AT5G44568					AT1G20490	AT1G62730	AT1G50840	AT1G79830		AT1G18640	AT1G64500	AT1G31935	AT1G69170
AT4G02800		AT4G30170			AT5G44620					AT1G20515	AT1G62740	AT1G50970	AT1G79840		AT1G18650	AT1G64600	AT1G31950	AT1G69260
AT4G03100		AT4G30250			AT5G45340					AT1G20540	AT1G62770	AT1G51370	AT1G79970		AT1G18660	AT1G64760	AT1G32060	AT1G69310
AT4G04293		AT4G30290			AT5G45570					AT1G20550	AT1G62840	AT1G51400	AT1G79985		AT1G18680	AT1G64770	AT1G32090	AT1G69360
AT4G04745		AT4G30670			AT5G45630					AT1G20560	AT1G62870	AT1G51402	AT1G80000		AT1G18740	AT1G64780	AT1G32100	AT1G69370
AT4G04840		AT4G31805			AT5G46080					AT1G20610	AT1G63160	AT1G51430	AT1G80030		AT1G18745	AT1G64890	AT1G32127	AT1G69450
AT4G05190		AT4G31840			AT5G46295					AT1G20620	AT1G63250	AT1G51570	AT1G80170		AT1G18750	AT1G64900	AT1G32200	AT1G69480
AT4G06744		AT4G31970			AT5G46780					AT1G20640	AT1G63420	AT1G51580	AT1G80210		AT1G18773	AT1G64950	AT1G32260	AT1G69610
AT4G08770		AT4G32810			AT5G46845					AT1G20690	AT1G63440	AT1G51645	AT1G80245		AT1G18840	AT1G64970	AT1G32350	AT1G69830
AT4G08950		AT4G32830			AT5G46960					AT1G20693	AT1G63720	AT1G51680	AT1G80260		AT1G18850	AT1G65030	AT1G32385	AT1G69840
AT4G09820		AT4G33150			AT5G47500					AT1G20696	AT1G63730	AT1G51790	AT1G80490		AT1G18870	AT1G65060	AT1G32450	AT1G69935
AT4G10310		AT4G33260			AT5G47850					AT1G20780	AT1G63780	AT1G51805	AT1G80780		AT1G18880	AT1G65120	AT1G32460	AT1G69980
AT4G10380		AT4G33270			AT5G47960					AT1G20816	AT1G63820	AT1G51940	AT1G80790		AT1G18890	AT1G65490	AT1G32540	AT1G70100
AT4G11140		AT4G34160			AT5G48920					AT1G20840	AT1G63840	AT1G51950	AT1G80850		AT1G18900	AT1G65500	AT1G32583	AT1G70150
AT4G11280		AT4G34410			AT5G49520					AT1G20880	AT1G63930	AT1G52000	AT1G80860		AT1G18910	AT1G65560	AT1G32690	AT1G70180
AT4G11290		AT4G35160			AT5G51190					AT1G20950	AT1G64065	AT1G52040	AT1G80900		AT1G19000	AT1G65690	AT1G32740	AT1G70210
AT4G11650		AT4G35620			AT5G51850					AT1G21060	AT1G64110	AT1G52190	AT1G80940		AT1G19020	AT1G65700	AT1G32760	AT1G70518
AT4G11990		AT4G36180			AT5G51990					AT1G21070	AT1G64185	AT1G52230	AT2G01180		AT1G19050	AT1G65820	AT1G32780	AT1G70530
AT4G12480		AT4G37390			AT5G52050					AT1G21100	AT1G64320	AT1G52240	AT2G01220		AT1G19110	AT1G65870	AT1G32920	AT1G70580
AT4G12490		AT4G37410			AT5G52320					AT1G21110	AT1G64380	AT1G52290	AT2G01260		AT1G19140	AT1G65890	AT1G32928	AT1G70590
AT4G12500		AT4G37430			AT5G52750					AT1G21120	AT1G64490	AT1G52750	AT2G01320		AT1G19150	AT1G65960	AT1G32930	AT1G70620
AT4G12520		AT4G37490			AT5G52760					AT1G21140	AT1G64500	AT1G52800	AT2G01420		AT1G19180	AT1G66060	AT1G33170	AT1G70740
AT4G13395		AT4G37520			AT5G53210					AT1G21150	AT1G64600	AT1G52820	AT2G01450		AT1G19220	AT1G66330	AT1G33240	AT1G70820
AT4G14150		AT4G37750			AT5G53588					AT1G21240	AT1G64660	AT1G52830	AT2G01735		AT1G19290	AT1G66410	AT1G33400	AT1G70980
AT4G14310		AT4G37890			AT5G53590					AT1G21260	AT1G64760	AT1G52920	AT2G01850		AT1G19300	AT1G66590	AT1G33440	AT1G71240
AT4G14330		AT4G37990			AT5G54165					AT1G21270	AT1G64780	AT1G53160	AT2G01930		AT1G19340	AT1G66725	AT1G33475	AT1G71360
AT4G14465		AT4G38062			AT5G54490					AT1G21310	AT1G64890	AT1G53233	AT2G01990		AT1G19370	AT1G66740	AT1G33590	AT1G71410
AT4G14630		AT4G38210			AT5G56960					AT1G21326	AT1G64950	AT1G53250	AT2G02080		AT1G19380	AT1G66760	AT1G33600	AT1G71696
AT4G14650		AT4G38530			AT5G56980					AT1G21380	AT1G64970	AT1G53340	AT2G02148		AT1G19400	AT1G66830	AT1G33610	AT1G71810
AT4G14770		AT4G40010			AT5G57220					AT1G21390	AT1G65030	AT1G53345	AT2G02450		AT1G19440	AT1G67120	AT1G33700	AT1G72030
AT4G15210		AT5G01370			AT5G57510					AT1G21400	AT1G65060	AT1G53350	AT2G02470		AT1G19450	AT1G67195	AT1G33760	AT1G72050
AT4G15610		AT5G01550			AT5G57560					AT1G21410	AT1G65120	AT1G53390	AT2G02480		AT1G19485	AT1G67300	AT1G33770	AT1G72130
AT4G15830		AT5G02370			AT5G58310					AT1G21440	AT1G65500	AT1G53430	AT2G02570		AT1G19490	AT1G67310	AT1G33780	AT1G72190
AT4G16215		AT5G02460			AT5G58680					AT1G21460	AT1G65560	AT1G53542	AT2G02710		AT1G19510	AT1G67360	AT1G33790	AT1G72340
AT4G16260		AT5G03870			AT5G59310					AT1G21500	AT1G65690	AT1G53560	AT2G02960		AT1G19530	AT1G67365	AT1G33800	AT1G72410
AT4G16590		AT5G04340			AT5G59320					AT1G21540	AT1G65700	AT1G53700	AT2G03150		AT1G19570	AT1G67370	AT1G33811	AT1G72500
AT4G17000		AT5G04950			AT5G59550					AT1G21550	AT1G65820	AT1G53710	AT2G03710		AT1G19610	AT1G67520	AT1G33930	AT1G72560
AT4G17490		AT5G05160			AT5G59580					AT1G21560	AT1G65870	AT1G53730	AT2G04039		AT1G19620	AT1G67800	AT1G34010	AT1G72640
AT4G18170		AT5G05240			AT5G59820					AT1G21650	AT1G65890	AT1G53830	AT2G04110		AT1G19670	AT1G67850	AT1G34060	AT1G72650
AT4G18630		AT5G05250			AT5G60880					AT1G21660	AT1G65900	AT1G53840	AT2G04378		AT1G19690	AT1G67856	AT1G34065	AT1G72740
AT4G18640		AT5G05340			AT5G61600					AT1G21670	AT1G65960	AT1G53887	AT2G04430		AT1G19710	AT1G67920	AT1G34210	AT1G72770
AT4G19810		AT5G05940			AT5G62920					AT1G21680	AT1G66060	AT1G54050	AT2G04460		AT1G19720	AT1G67970	AT1G34245	AT1G72810
AT4G20270		AT5G06150			AT5G64310					AT1G21740	AT1G66160	AT1G54060	AT2G04540		AT1G19770	AT1G68050	AT1G34315	AT1G72855
AT4G20460		AT5G06940			AT5G64510					AT1G21790	AT1G66400	AT1G54180	AT2G05210		AT1G19835	AT1G68140	AT1G34418	AT1G72910
AT4G21270		AT5G07030			AT5G64660					AT1G21830	AT1G66500	AT1G54385	AT2G05220		AT1G19840	AT1G68300	AT1G34760	AT1G72930
AT4G21650		AT5G07660			AT5G64810					AT1G21840	AT1G66700	AT1G54390	AT2G05310		AT1G19850	AT1G68470	AT1G35140	AT1G72940
AT4G21680		AT5G08000			AT5G64870					AT1G21880	AT1G66740	AT1G54440	AT2G06000		AT1G19860	AT1G68490	AT1G35180	AT1G73350
AT4G21820		AT5G09220			AT5G65600					AT1G21910	AT1G66830	AT1G54450	AT2G07680		AT1G19950	AT1G68500	AT1G35210	AT1G73390
AT4G21840		AT5G09930			AT5G66650					AT1G21920	AT1G66880	AT1G54650	AT2G11000		AT1G19960	AT1G68530	AT1G35320	AT1G73430
AT4G22470		AT5G10510			AT5G66675					AT1G21930	AT1G67300	AT1G54680	AT2G11280		AT1G19970	AT1G68550	AT1G35340	AT1G73440
AT4G22485		AT5G11140			AT5G67210					AT1G22030	AT1G67310	AT1G54730	AT2G12400		AT1G20020	AT1G68552	AT1G35430	AT1G73480
AT4G22490		AT5G11190			AT5G67420					AT1G22070	AT1G67320	AT1G54740	AT2G13100		AT1G20030	AT1G68570	AT1G35580	AT1G73490
AT4G22505		AT5G11510			ATCG00030					AT1G22180	AT1G67340	AT1G54780	AT2G13650		AT1G20070	AT1G68568	AT1G35612	AT1G73750
AT4G22860		AT5G12930			ATCG00040					AT1G22190	AT1G67360	AT1G54820	AT2G13790		AT1G20090	AT1G68930	AT1G36060	AT1G73760
AT4G22880		AT5G13060			ATCG00150					AT1G22230	AT1G67365	AT1G54850	AT2G13800		AT1G20190	AT1G69060	AT1G36180	AT1G73960
AT4G23700		AT5G13080			ATCG00170					AT1G22250	AT1G67370	AT1G55020	AT2G13975		AT1G20310	AT1G69250	AT1G36630	AT1G73990
AT4G23800		AT5G13330			ATCG00180					AT1G22330	AT1G67520	AT1G55130	AT2G14045		AT1G20330	AT1G69252	AT1G36675	AT1G74040
AT4G24000		AT5G13490			ATCG00240					AT1G22340	AT1G67810	AT1G55200	AT2G14260		AT1G20410	AT1G69260	AT1G36680	AT1G74170
AT4G24570		AT5G13840			ATCG00270					AT1G22360	AT1G67850	AT1G55310	AT2G14680		AT1G20430	AT1G69270	AT1G36940	AT1G74300
AT4G25000		AT5G14180			ATCG00280					AT1G22370	AT1G67856	AT1G55330	AT2G15080		AT1G20440	AT1G69280	AT1G42050	AT1G74330
AT4G25240		AT5G14230			ATCG00290					AT1G22400	AT1G67880	AT1G55360	AT2G15280		AT1G20450	AT1G69290	AT1G42470	AT1G74440
AT4G25470		AT5G15150			ATCG00300					AT1G22410	AT1G67920	AT1G55370	AT2G15580		AT1G20460	AT1G69295	AT1G43190	AT1G74510
AT4G25540		AT5G15510			ATCG00350					AT1G22430	AT1G67970	AT1G55450	AT2G16090		AT1G20480	AT1G69310	AT1G43580	AT1G74530
AT4G25810		AT5G15530			ATCG00360					AT1G22490	AT1G67980	AT1G55850	AT2G16365		AT1G20490	AT1G69350	AT1G43605	AT1G74590
AT4G26050		AT5G16250			ATCG00380					AT1G22500	AT1G68050	AT1G55865	AT2G16370		AT1G20510	AT1G69480	AT1G43675	AT1G74650
AT4G26660		AT5G16530			ATCG00400					AT1G22530	AT1G68300	AT1G55880	AT2G16380		AT1G20515	AT1G69523	AT1G44110	AT1G74810
AT4G27260		AT5G16980			ATCG00420					AT1G22540	AT1G68470	AT1G55930	AT2G16390		AT1G20540	AT1G69570	AT1G44120	AT1G74910
AT4G27280		AT5G17160			ATCG00430					AT1G22550	AT1G68490	AT1G56120	AT2G16405		AT1G20550	AT1G69572	AT1G44130	AT1G75010
AT4G27510		AT5G17220			ATCG00440					AT1G22690	AT1G68500	AT1G56140	AT2G16640		AT1G20560	AT1G69610	AT1G44350	AT1G75180
AT4G27652		AT5G17330			ATCG00450					AT1G22700	AT1G68530	AT1G56210	AT2G16650		AT1G20620	AT1G69640	AT1G44446	AT1G75230
AT4G27654		AT5G17350			ATCG00500					AT1G22770	AT1G68550	AT1G56240	AT2G16700		AT1G20640	AT1G69790	AT1G44780	AT1G75410
AT4G27657		AT5G19110			ATCG00520					AT1G22890	AT1G68570	AT1G56520	AT2G16940		AT1G20693	AT1G69870	AT1G44800	AT1G75420
AT4G28040		AT5G19340			ATCG00640					AT1G22930	AT1G68568	AT1G56670	AT2G16990		AT1G20696	AT1G70420	AT1G44830	AT1G75450
AT4G28230		AT5G21960			ATCG00650					AT1G22990	AT1G68620	AT1G56720	AT2G17033		AT1G20823	AT1G70640	AT1G45130	AT1G75460
AT4G28250		AT5G21280			ATCG00710					AT1G23000	AT1G68930	AT1G57600	AT2G17220		AT1G20840	AT1G70780	AT1G45163	AT1G75500
AT4G29030		AT5G22250			ATCG00740					AT1G23020	AT1G69080	AT1G57680	AT2G17320		AT1G20870	AT1G70782	AT1G45165	AT1G75730
AT4G29270		AT5G22460			ATCG00770					AT1G23030	AT1G69210	AT1G57790	AT2G17500		AT1G20880	AT1G70800	AT1G45201	AT1G75850
AT4G29700		AT5G22930			ATCG00860					AT1G23040	AT1G69250	AT1G57943	AT2G17730		AT1G20930	AT1G70810	AT1G45207	AT1G75860
AT4G29780		AT5G23910			ATCG00930					AT1G23050	AT1G69252	AT1G57980	AT2G17975		AT1G20950	AT1G70900	AT1G45248	AT1G75900
AT4G30140		AT5G23940			ATCG00940					AT1G23080	AT1G69260	AT1G57990	AT2G18280		AT1G21060	AT1G70920	AT1G45545	AT1G76050
AT4G30170		AT5G23950			ATCG00960					AT1G23090	AT1G69270	AT1G58080	AT2G18290		AT1G21070	AT1G71000	AT1G45616	AT1G76140
AT4G30250		AT5G24280			ATCG00970					AT1G23100	AT1G69290	AT1G58150	AT2G18630		AT1G21080	AT1G71015	AT1G46264	AT1G76340
AT4G30290		AT5G24390			ATCG01000					AT1G23140	AT1G69295	AT1G58190	AT2G18790		AT1G21090	AT1G71040	AT1G47290	AT1G76440
AT4G30670		AT5G25090			ATCG01010					AT1G23200	AT1G69310	AT1G58210	AT2G19120		AT1G21100	AT1G71050	AT1G47340	AT1G76570
AT4G31805		AT5G25475			ATCG01080					AT1G23340	AT1G69350	AT1G58290	AT2G19190		AT1G21130	AT1G71240	AT1G47380	AT1G76580
AT4G31840		AT5G25490			ATCG01100					AT1G23360	AT1G69480	AT1G58300	AT2G19260		AT1G21140	AT1G71330	AT1G47410	AT1G76940
AT4G31970		AT5G26260			ATCG01110					AT1G23390	AT1G69490	AT1G58370	AT2G19340		AT1G21150	AT1G71340	AT1G47578	AT1G76970
AT4G32810		AT5G27060			ATCG01130					AT1G23400	AT1G69570	AT1G58440	AT2G20290		AT1G21270	AT1G71350	AT1G47580	AT1G76990
AT4G32830		AT5G28490			ATCG01160					AT1G23450	AT1G69572	AT1G59030	AT2G20320		AT1G21326	AT1G71360	AT1G47655	AT1G77000
AT4G33150		AT5G28640			ATCG01170					AT1G23465	AT1G69610	AT1G59580	AT2G20740		AT1G21380	AT1G71420	AT1G47740	AT1G77090
AT4G33260		AT5G33300			ATCG01190					AT1G23480	AT1G69640	AT1G59590	AT2G20750		AT1G21390	AT1G71697	AT1G47860	AT1G77260
AT4G33270		AT5G33370			ATCG01200					AT1G23550	AT1G69870	AT1G59870	AT2G20815		AT1G21400	AT1G71710	AT1G47900	AT1G77270
AT4G34160		AT5G36800			ATCG01280					AT1G23710	AT1G69890	AT1G59920	AT2G20830		AT1G21410	AT1G71780	AT1G48240	AT1G77280
AT4G34410		AT5G37010								AT1G23800	AT1G70170	AT1G59930	AT2G20850		AT1G21440	AT1G71840	AT1G48260	AT1G77320
AT4G35160		AT5G38010								AT1G23850	AT1G70420	AT1G59980	AT2G20950		AT1G21460	AT1G71850	AT1G48280	AT1G77450
AT4G35620		AT5G38300								AT1G23935	AT1G70640	AT1G60000	AT2G21195		AT1G21500	AT1G71910	AT1G48315	AT1G77600
AT4G36180		AT5G38780								AT1G23940	AT1G70780	AT1G60010	AT2G21300		AT1G21520	AT1G71950	AT1G48430	AT1G77770
AT4G37220		AT5G38900								AT1G23980	AT1G70782	AT1G60060	AT2G21370		AT1G21540	AT1G71960	AT1G48480	AT1G77800
AT4G37390		AT5G40730								AT1G24100	AT1G70800	AT1G60550	AT2G21380		AT1G21560	AT1G72210	AT1G48610	AT1G77810
AT4G37410		AT5G40790								AT1G24140	AT1G70810	AT1G60600	AT2G21410		AT1G21570	AT1G72280	AT1G48770	AT1G78000
AT4G37430		AT5G41040								AT1G24145	AT1G70900	AT1G60690	AT2G21500		AT1G21650	AT1G72330	AT1G48780	AT1G78270
AT4G37490		AT5G42800								AT1G24148	AT1G70920	AT1G60700	AT2G21540		AT1G21660	AT1G72680	AT1G48870	AT1G78290
AT4G37520		AT5G43580								AT1G24150	AT1G71000	AT1G60800	AT2G21660		AT1G21670	AT1G72700	AT1G49130	AT1G78490
AT4G37750		AT5G43620								AT1G24180	AT1G71040	AT1G61100	AT2G22300		AT1G21680	AT1G72750	AT1G49490	AT1G78510
AT4G37890		AT5G43890								AT1G24267	AT1G71050	AT1G61120	AT2G22720		AT1G21740	AT1G72770	AT1G49510	AT1G78540
AT4G37990		AT5G44350								AT1G24290	AT1G71060	AT1G61170	AT2G22840		AT1G21790	AT1G73030	AT1G49580	AT1G78670
AT4G38062		AT5G44380								AT1G24440	AT1G71110	AT1G61240	AT2G22970		AT1G21810	AT1G73210	AT1G49620	AT1G78680
AT4G38210		AT5G44400								AT1G24450	AT1G71240	AT1G61300	AT2G22980		AT1G21830	AT1G73390	AT1G49630	AT1G78800
AT4G38530		AT5G44420								AT1G24470	AT1G71340	AT1G61350	AT2G23310		AT1G21840	AT1G73480	AT1G49730	AT1G78810
AT4G38850		AT5G44480								AT1G24580	AT1G71350	AT1G61430	AT2G23370		AT1G21880	AT1G73630	AT1G49740	AT1G78995
AT4G39070		AT5G44620								AT1G24575	AT1G71360	AT1G61520	AT2G23420		AT1G21910	AT1G73650	AT1G49780	AT1G79090
AT4G40010		AT5G45340								AT1G24600	AT1G71390	AT1G61795	AT2G23450		AT1G21920	AT1G73687	AT1G49840	AT1G79245
AT5G01370		AT5G45530								AT1G24793	AT1G71697	AT1G61810	AT2G23790		AT1G21980	AT1G73730	AT1G49870	AT1G79270
AT5G01550		AT5G45540								AT1G24880	AT1G71710	AT1G62200	AT2G23910		AT1G22030	AT1G73810	AT1G49975	AT1G79380
AT5G02170		AT5G45630								AT1G25098	AT1G71780	AT1G62380	AT2G23980		AT1G22070	AT1G73870	AT1G50010	AT1G79440
AT5G02370		AT5G45700								AT1G25145	AT1G71800	AT1G62422	AT2G24150		AT1G22110	AT1G73920	AT1G50040	AT1G79500
AT5G02460		AT5G46050								AT1G25209	AT1G71910	AT1G62440	AT2G24280		AT1G22170	AT1G74520	AT1G50110	AT1G79590
AT5G03120		AT5G46890								AT1G25230	AT1G71950	AT1G62480	AT2G24590		AT1G22180	AT1G74540	AT1G50460	AT1G79630
AT5G03870		AT5G46900								AT1G25250	AT1G71960	AT1G62510	AT2G24600		AT1G22190	AT1G74650	AT1G50520	AT1G79640
AT5G04340		AT5G47230								AT1G25275	AT1G72210	AT1G62520	AT2G24630		AT1G22230	AT1G74700	AT1G50590	AT1G79700
AT5G04950		AT5G47500								AT1G25360	AT1G72330	AT1G62590	AT2G24650		AT1G22250	AT1G74770	AT1G50732	AT1G79710
AT5G05160		AT5G48180								AT1G25370	AT1G72680	AT1G62800	AT2G24690		AT1G22270	AT1G74780	AT1G50790	AT1G79740
AT5G05240		AT5G48310								AT1G25375	AT1G72700	AT1G62910	AT2G25180		AT1G22330	AT1G74790	AT1G50840	AT1G79790
AT5G05250		AT5G48410								AT1G25422	AT1G72770	AT1G62950	AT2G25580		AT1G22340	AT1G74840	AT1G50970	AT1G79810
AT5G05340		AT5G50010								AT1G25440	AT1G73010	AT1G62960	AT2G25620		AT1G22360	AT1G75040	AT1G51370	AT1G79830
AT5G05940		AT5G50260								AT1G25450	AT1G73210	AT1G62975	AT2G25670		AT1G22370	AT1G75170	AT1G51400	AT1G79840
AT5G06150		AT5G50760								AT1G25510	AT1G73390	AT1G63130	AT2G25737		AT1G22400	AT1G75180	AT1G51402	AT1G79985
AT5G06940		AT5G51190								AT1G25682	AT1G73480	AT1G63150	AT2G25930		AT1G22410	AT1G75370	AT1G51430	AT1G80000
AT5G07030		AT5G51600								AT1G26100	AT1G73500	AT1G63220	AT2G26190		AT1G22430	AT1G75400	AT1G51460	AT1G80030
AT5G07660		AT5G52050								AT1G26130	AT1G73540	AT1G63240	AT2G26200		AT1G22500	AT1G75450	AT1G51570	AT1G80170
AT5G08000		AT5G52860								AT1G26150	AT1G73630	AT1G63260	AT2G26210		AT1G22530	AT1G75670	AT1G51580	AT1G80210
AT5G09220		AT5G53210								AT1G26210	AT1G73687	AT1G63295	AT2G26260		AT1G22540	AT1G75810	AT1G51680	AT1G80245
AT5G09930		AT5G53290								AT1G26218	AT1G73810	AT1G63300	AT2G26300		AT1G22550	AT1G75860	AT1G51790	AT1G80260
AT5G10140		AT5G53830								AT1G26270	AT1G73870	AT1G63350	AT2G26330		AT1G22690	AT1G75900	AT1G51805	AT1G80270
AT5G10510		AT5G54060								AT1G26380	AT1G74010	AT1G63400	AT2G26350		AT1G22730	AT1G76040	AT1G51940	AT1G80420
AT5G11140		AT5G54490								AT1G26500	AT1G74020	AT1G63690	AT2G26510		AT1G22770	AT1G76130	AT1G52000	AT1G80690
AT5G11190		AT5G54510								AT1G26540	AT1G74080	AT1G63710	AT2G26540		AT1G22840	AT1G76180	AT1G52030	AT1G80780
AT5G11510		AT5G55340								AT1G26650	AT1G74360	AT1G63750	AT2G26590		AT1G22890	AT1G76270	AT1G52040	AT1G80790
AT5G12930		AT5G55520								AT1G26660	AT1G74450	AT1G63800	AT2G26770		AT1G22930	AT1G76360	AT1G52150	AT1G80830
AT5G13060		AT5G55720								AT1G26665	AT1G74520	AT1G64170	AT2G26800		AT1G22950	AT1G76570	AT1G52190	AT1G80850
AT5G13080		AT5G56120								AT1G26690	AT1G74540	AT1G64200	AT2G26810		AT1G22990	AT1G76580	AT1G52230	AT1G80860
AT5G13330		AT5G56530								AT1G26730	AT1G74590	AT1G64270	AT2G26980		AT1G23000	AT1G76590	AT1G52240	AT1G80910
AT5G13490		AT5G56580								AT1G26761	AT1G74650	AT1G64400	AT2G27150		AT1G23010	AT1G76620	AT1G52290	AT1G80940
AT5G13840		AT5G56840								AT1G26790	AT1G74700	AT1G64450	AT2G27350		AT1G23020	AT1G76700	AT1G52410	AT1G80960
AT5G14180		AT5G57123								AT1G26810	AT1G74750	AT1G64563	AT2G27480		AT1G23030	AT1G76790	AT1G52720	AT1G80980
AT5G14230		AT5G57480								AT1G26840	AT1G74770	AT1G64580	AT2G27810		AT1G23040	AT1G76955	AT1G52750	AT2G01170
AT5G15150		AT5G57510								AT1G26900	AT1G74790	AT1G64640	AT2G27900		AT1G23050	AT1G76970	AT1G52800	AT2G01180
AT5G15360		AT5G58390								AT1G26945	AT1G74800	AT1G64670	AT2G27950		AT1G23080	AT1G76980	AT1G52820	AT2G01220
AT5G15510		AT5G59550								AT1G26960	AT1G74840	AT1G64720	AT2G28060		AT1G23090	AT1G77000	AT1G52830	AT2G01260
AT5G15530		AT5G59820								AT1G27030	AT1G74930	AT1G64960	AT2G28240		AT1G23100	AT1G77010	AT1G52910	AT2G01320
AT5G16250		AT5G60150								AT1G27060	AT1G75040	AT1G65010	AT2G28550		AT1G23140	AT1G77030	AT1G52920	AT2G01420
AT5G16530		AT5G60660								AT1G27090	AT1G75060	AT1G65070	AT2G28880		AT1G23200	AT1G77120	AT1G53070	AT2G01450
AT5G16980		AT5G60720								AT1G27120	AT1G75090	AT1G65190	AT2G29290		AT1G23205	AT1G77200	AT1G53140	AT2G01630
AT5G17160		AT5G60930								AT1G27130	AT1G75170	AT1G65230	AT2G29340		AT1G23330	AT1G77280	AT1G53160	AT2G01735
AT5G17220		AT5G61600								AT1G27170	AT1G75180	AT1G65310	AT2G29350		AT1G23340	AT1G77290	AT1G53250	AT2G01750
AT5G17330		AT5G61890								AT1G27190	AT1G75370	AT1G65330	AT2G29390		AT1G23360	AT1G77405	AT1G53300	AT2G01830
AT5G17350		AT5G62230								AT1G27200	AT1G75400	AT1G65370	AT2G29420		AT1G23390	AT1G77450	AT1G53340	AT2G01918
AT5G19097		AT5G62550								AT1G27210	AT1G75450	AT1G65380	AT2G29510		AT1G23400	AT1G77500	AT1G53345	AT2G01930
AT5G19110		AT5G63130								AT1G27285	AT1G75670	AT1G65420	AT2G29540		AT1G23410	AT1G77600	AT1G53350	AT2G02080
AT5G19340		AT5G63920								AT1G27290	AT1G75810	AT1G65486	AT2G30070		AT1G23450	AT1G77680	AT1G53390	AT2G02148
AT5G21960		AT5G64110								AT1G27410	AT1G75860	AT1G65520	AT2G30120		AT1G23465	AT1G77760	AT1G53430	AT2G02170
AT5G21280		AT5G64120								AT1G27420	AT1G75900	AT1G65590	AT2G30170		AT1G23480	AT1G77810	AT1G53542	AT2G02450
AT5G22250		AT5G64310								AT1G27460	AT1G76070	AT1G65800	AT2G30440		AT1G23550	AT1G78000	AT1G53650	AT2G02470
AT5G22460		AT5G64700								AT1G27470	AT1G76130	AT1G65840	AT2G30460		AT1G23780	AT1G78050	AT1G53700	AT2G02480
AT5G22530		AT5G65170								AT1G27540	AT1G76180	AT1G65845	AT2G30470		AT1G23790	AT1G78070	AT1G53710	AT2G02570
AT5G22930		AT5G66650								AT1G27630	AT1G76270	AT1G65930	AT2G30500		AT1G23850	AT1G78170	AT1G53730	AT2G02710
AT5G23910		AT5G67200								AT1G27690	AT1G76360	AT1G65985	AT2G30600		AT1G23880	AT1G78210	AT1G53785	AT2G02765
AT5G23940		AT5G67270								AT1G27730	AT1G76570	AT1G66100	AT2G30695		AT1G23935	AT1G78290	AT1G53830	AT2G02780
AT5G23950		AT5G67310								AT1G27760	AT1G76580	AT1G66140	AT2G30700		AT1G23940	AT1G78310	AT1G53840	AT2G02790
AT5G24240										AT1G27910	AT1G76590	AT1G66150	AT2G30710		AT1G23970	AT1G78410	AT1G53887	AT2G02910
AT5G24280										AT1G27920	AT1G76620	AT1G66190	AT2G30990		AT1G23980	AT1G78420	AT1G54000	AT2G02960
AT5G24390										AT1G27930	AT1G76650	AT1G66200	AT2G31010		AT1G24020	AT1G78440	AT1G54010	AT2G03060
AT5G25090										AT1G27940	AT1G76700	AT1G66230	AT2G31190		AT1G24070	AT1G78510	AT1G54020	AT2G03070
AT5G25475										AT1G27950	AT1G76760	AT1G66465	AT2G31320		AT1G24100	AT1G78570	AT1G54050	AT2G03150
AT5G25490										AT1G27980	AT1G76790	AT1G66480	AT2G31560		AT1G24148	AT1G78600	AT1G54060	AT2G03430
AT5G26260										AT1G28010	AT1G76930	AT1G66783	AT2G31580		AT1G24150	AT1G78930	AT1G54120	AT2G03480
AT5G26270										AT1G28050	AT1G76970	AT1G66820	AT2G31740		AT1G24180	AT1G79110	AT1G54180	AT2G03530
AT5G27060										AT1G28100	AT1G76980	AT1G66900	AT2G31750		AT1G24267	AT1G79120	AT1G54385	AT2G03640
AT5G28335										AT1G28110	AT1G77000	AT1G66940	AT2G31800		AT1G24280	AT1G79150	AT1G54390	AT2G03710
AT5G28490										AT1G28190	AT1G77010	AT1G66960	AT2G31870		AT1G24290	AT1G79160	AT1G54440	AT2G04039
AT5G28640										AT1G28200	AT1G77030	AT1G67000	AT2G31955		AT1G24450	AT1G79245	AT1G54450	AT2G04110
AT5G32621										AT1G28230	AT1G77110	AT1G67040	AT2G32000		AT1G24470	AT1G79270	AT1G54680	AT2G04378
AT5G33300										AT1G28260	AT1G77120	AT1G67050	AT2G32010		AT1G24580	AT1G79440	AT1G54730	AT2G04430
AT5G33370										AT1G28370	AT1G77200	AT1G67080	AT2G32150		AT1G24575	AT1G79510	AT1G54740	AT2G04460
AT5G35480										AT1G28390	AT1G77280	AT1G67400	AT2G32210		AT1G24600	AT1G79520	AT1G54820	AT2G04880
AT5G36800										AT1G28520	AT1G77380	AT1G67460	AT2G32295		AT1G24792	AT1G79630	AT1G54960	AT2G05210
AT5G37010										AT1G28540	AT1G77405	AT1G67480	AT2G32415		AT1G24793	AT1G79660	AT1G55020	AT2G05220
AT5G38010										AT1G28560	AT1G77450	AT1G67490	AT2G32500		AT1G24800	AT1G79920	AT1G55130	AT2G05310
AT5G38300										AT1G28580	AT1G77500	AT1G67560	AT2G32640		AT1G24880	AT1G79930	AT1G55200	AT2G05590
AT5G38780										AT1G28660	AT1G77600	AT1G67590	AT2G32710		AT1G25053	AT1G80110	AT1G55330	AT2G06000
AT5G38900										AT1G28670	AT1G77680	AT1G67740	AT2G32850		AT1G25055	AT1G80120	AT1G55360	AT2G06025
AT5G40730										AT1G28690	AT1G77760	AT1G67750	AT2G32870		AT1G25098	AT1G80130	AT1G55370	AT2G06990
AT5G40790										AT1G28710	AT1G77810	AT1G67830	AT2G33110		AT1G25145	AT1G80270	AT1G55450	AT2G07680
AT5G41040										AT1G28960	AT1G78000	AT1G67900	AT2G33440		AT1G25211	AT1G80450	AT1G55850	AT2G11280
AT5G41830										AT1G29060	AT1G78050	AT1G67910	AT2G33480		AT1G25230	AT1G80480	AT1G55865	AT2G12400
AT5G42800										AT1G29170	AT1G78070	AT1G68010	AT2G33510		AT1G25250	AT1G80750	AT1G55880	AT2G13100
AT5G43580										AT1G29195	AT1G78170	AT1G68110	AT2G34090		AT1G25275	AT1G80760	AT1G55920	AT2G13790
AT5G43620										AT1G29280	AT1G78210	AT1G68190	AT2G34150		AT1G25360	AT1G80820	AT1G55930	AT2G14045
AT5G43890										AT1G29290	AT1G78290	AT1G68238	AT2G34170		AT1G25370	AT1G80890	AT1G55980	AT2G14170
AT5G44350										AT1G29320	AT1G78310	AT1G68330	AT2G34200		AT1G25375	AT2G01150	AT1G56120	AT2G14260
AT5G44380										AT1G29330	AT1G78410	AT1G68400	AT2G34300		AT1G25390	AT2G01260	AT1G56140	AT2G14680
AT5G44400										AT1G29340	AT1G78420	AT1G68560	AT2G34710		AT1G25400	AT2G02100	AT1G56210	AT2G16090
AT5G44420										AT1G29380	AT1G78430	AT1G68585	AT2G34780		AT1G25422	AT2G02120	AT1G56240	AT2G16365
AT5G44480										AT1G29390	AT1G78440	AT1G68600	AT2G34850		AT1G25440	AT2G02130	AT1G56520	AT2G16370
AT5G44620										AT1G29395	AT1G78510	AT1G68640	AT2G35020		AT1G25500	AT2G02148	AT1G56650	AT2G16380
AT5G45115										AT1G29400	AT1G78570	AT1G68740	AT2G35070		AT1G25510	AT2G02180	AT1G56670	AT2G16390
AT5G45340										AT1G29410	AT1G78600	AT1G68780	AT2G35130		AT1G25530	AT2G02990	AT1G56700	AT2G16405
AT5G45530										AT1G29420	AT1G78865	AT1G68790	AT2G35360		AT1G25682	AT2G03380	AT1G56720	AT2G16650
AT5G45540										AT1G29430	AT1G79110	AT1G68840	AT2G35660		AT1G26100	AT2G03620	AT1G57560	AT2G16890
AT5G45570										AT1G29440	AT1G79120	AT1G68870	AT2G35760		AT1G26150	AT2G03760	AT1G57700	AT2G16900
AT5G45630										AT1G29450	AT1G79150	AT1G68872	AT2G35830		AT1G26218	AT2G03820	AT1G57790	AT2G16940
AT5G45700										AT1G29460	AT1G79160	AT1G68920	AT2G36060		AT1G26270	AT2G03890	AT1G57943	AT2G16990
AT5G45920										AT1G29465	AT1G79245	AT1G68940	AT2G36320		AT1G26340	AT2G04040	AT1G57980	AT2G17020
AT5G46050										AT1G29500	AT1G79270	AT1G69040	AT2G36390		AT1G26390	AT2G04110	AT1G57990	AT2G17033
AT5G46890										AT1G29510	AT1G79440	AT1G69370	AT2G36720		AT1G26420	AT2G04240	AT1G58080	AT2G17220
AT5G46900										AT1G29530	AT1G79520	AT1G69380	AT2G36900		AT1G26450	AT2G04350	AT1G58150	AT2G17280
AT5G47230										AT1G29550	AT1G79530	AT1G69400	AT2G37150		AT1G26470	AT2G04495	AT1G58190	AT2G17500
AT5G47500										AT1G29560	AT1G79630	AT1G69440	AT2G37450		AT1G26500	AT2G04570	AT1G58210	AT2G17560
AT5G48180										AT1G29640	AT1G79660	AT1G69520	AT2G38040		AT1G26540	AT2G04700	AT1G58290	AT2G17710
AT5G48310										AT1G29660	AT1G79680	AT1G69530	AT2G38260		AT1G26650	AT2G05520	AT1G58300	AT2G17730
AT5G48410										AT1G29720	AT1G79920	AT1G69780	AT2G38330		AT1G26660	AT2G05630	AT1G58370	AT2G17787
AT5G50010										AT1G29750	AT1G79930	AT1G69900	AT2G38460		AT1G26665	AT2G06530	AT1G58430	AT2G17790
AT5G50260										AT1G29770	AT1G80110	AT1G69910	AT2G38610		AT1G26690	AT2G07690	AT1G59030	AT2G17975
AT5G50760										AT1G29790	AT1G80120	AT1G70070	AT2G38780		AT1G26730	AT2G12190	AT1G59580	AT2G17990
AT5G51190										AT1G29840	AT1G80130	AT1G70100	AT2G38880		AT1G26761	AT2G12400	AT1G59590	AT2G18030
AT5G51600										AT1G29910	AT1G80190	AT1G70210	AT2G38980		AT1G26790	AT2G12550	AT1G59870	AT2G18245
AT5G52050										AT1G29960	AT1G80270	AT1G70280	AT2G38995		AT1G26800	AT2G13547	AT1G59920	AT2G18280
AT5G52860										AT1G30040	AT1G80450	AT1G70290	AT2G39000		AT1G26810	AT2G13960	AT1G59930	AT2G18290
AT5G52940										AT1G30100	AT1G80480	AT1G70410	AT2G39190		AT1G26840	AT2G15020	AT1G59970	AT2G18630
AT5G53210										AT1G30120	AT1G80610	AT1G70430	AT2G39280		AT1G26900	AT2G15320	AT1G59980	AT2G18790
AT5G53290										AT1G30135	AT1G80710	AT1G70520	AT2G39340		AT1G26930	AT2G15620	AT1G60000	AT2G19110
AT5G53830										AT1G30190	AT1G80760	AT1G70690	AT2G39681		AT1G26945	AT2G15695	AT1G60060	AT2G19120
AT5G54060										AT1G30200	AT1G80820	AT1G70750	AT2G39780		AT1G26960	AT2G15830	AT1G60390	AT2G19190
AT5G54148										AT1G30240	AT1G80840	AT1G70820	AT2G39800		AT1G27060	AT2G15880	AT1G60550	AT2G19260
AT5G54490										AT1G30280	AT2G01080	AT1G70890	AT2G39950		AT1G27090	AT2G15970	AT1G60600	AT2G19390
AT5G54510										AT1G30282	AT2G01150	AT1G70985	AT2G40010		AT1G27120	AT2G16070	AT1G60690	AT2G19880
AT5G55340										AT1G30360	AT2G01890	AT1G71140	AT2G40110		AT1G27130	AT2G16365	AT1G60700	AT2G20180
AT5G55520										AT1G30380	AT2G02060	AT1G71180	AT2G40260		AT1G27170	AT2G16595	AT1G60800	AT2G20290
AT5G55720										AT1G30420	AT2G02100	AT1G71400	AT2G40316		AT1G27190	AT2G16600	AT1G60810	AT2G20320
AT5G56120										AT1G30440	AT2G02120	AT1G71440	AT2G40340		AT1G27200	AT2G16630	AT1G60860	AT2G20400
AT5G56530										AT1G30520	AT2G02130	AT1G71528	AT2G40400		AT1G27210	AT2G16700	AT1G60960	AT2G20740
AT5G56580										AT1G30570	AT2G02148	AT1G71696	AT2G40520		AT1G27285	AT2G16710	AT1G60989	AT2G20770
AT5G56840										AT1G30610	AT2G02180	AT1G71890	AT2G40570		AT1G27360	AT2G16720	AT1G61065	AT2G20830
AT5G57123										AT1G30620	AT2G02800	AT1G71970	AT2G40630		AT1G27410	AT2G16770	AT1G61100	AT2G20850
AT5G57480										AT1G30640	AT2G02990	AT1G71990	AT2G40935		AT1G27420	AT2G16890	AT1G61120	AT2G20900
AT5G57510										AT1G30820	AT2G03380	AT1G72060	AT2G41100		AT1G27460	AT2G16990	AT1G61170	AT2G20950
AT5G58390										AT1G30845	AT2G03500	AT1G72090	AT2G41190		AT1G27470	AT2G17210	AT1G61240	AT2G20960
AT5G59550										AT1G30960	AT2G03620	AT1G72140	AT2G41430		AT1G27540	AT2G17250	AT1G61350	AT2G21150
AT5G59580										AT1G31150	AT2G03760	AT1G72150	AT2G41705		AT1G27630	AT2G17270	AT1G61430	AT2G21195
AT5G59820										AT1G31173	AT2G03820	AT1G72160	AT2G41710		AT1G27690	AT2G17280	AT1G61470	AT2G21300
AT5G60150										AT1G31200	AT2G04040	AT1G72180	AT2G41720		AT1G27760	AT2G17290	AT1G61500	AT2G21320
AT5G60660										AT1G31280	AT2G04100	AT1G72275	AT2G42320		AT1G27910	AT2G17500	AT1G61520	AT2G21370
AT5G60720										AT1G31320	AT2G04160	AT1G72300	AT2G42380		AT1G27920	AT2G17520	AT1G61560	AT2G21380
AT5G60930										AT1G31330	AT2G04240	AT1G72410	AT2G42580		AT1G27921	AT2G17560	AT1G61600	AT2G21410
AT5G61230										AT1G31335	AT2G04350	AT1G72430	AT2G42670		AT1G27930	AT2G17660	AT1G61795	AT2G21470
AT5G61600										AT1G31410	AT2G04460	AT1G72480	AT2G43010		AT1G27940	AT2G17670	AT1G61810	AT2G21500
AT5G61890										AT1G31430	AT2G04490	AT1G72500	AT2G43080		AT1G27950	AT2G17730	AT1G61820	AT2G21540
AT5G62230										AT1G31550	AT2G04495	AT1G72510	AT2G43190		AT1G27960	AT2G17840	AT1G62200	AT2G21660
AT5G62550										AT1G31660	AT2G04570	AT1G72530	AT2G43410		AT1G28010	AT2G18000	AT1G62370	AT2G21710
AT5G62730										AT1G31750	AT2G05380	AT1G72620	AT2G43530		AT1G28050	AT2G18110	AT1G62380	AT2G21940
AT5G63130										AT1G31770	AT2G05520	AT1G72630	AT2G43850		AT1G28100	AT2G18170	AT1G62422	AT2G22250
AT5G63920										AT1G31790	AT2G05630	AT1G72645	AT2G43920		AT1G28110	AT2G18196	AT1G62440	AT2G22300
AT5G64110										AT1G31800	AT2G06040	AT1G72790	AT2G44150		AT1G28120	AT2G18230	AT1G62480	AT2G22710
AT5G64120										AT1G31820	AT2G07690	AT1G72820	AT2G44255		AT1G28130	AT2G18240	AT1G62500	AT2G22840
AT5G64310										AT1G31835	AT2G12550	AT1G72855	AT2G44280		AT1G28140	AT2G18520	AT1G62510	AT2G22970
AT5G64700										AT1G31840	AT2G13547	AT1G72890	AT2G44420		AT1G28150	AT2G18620	AT1G62520	AT2G22980
AT5G65080										AT1G31850	AT2G13960	AT1G72910	AT2G44500		AT1G28200	AT2G18740	AT1G62590	AT2G23310
AT5G65170										AT1G31950	AT2G15020	AT1G72920	AT2G45010		AT1G28230	AT2G18900	AT1G62660	AT2G23420
AT5G66650										AT1G32060	AT2G15320	AT1G72930	AT2G45380		AT1G28290	AT2G18915	AT1G62760	AT2G23470
AT5G67200										AT1G32090	AT2G15390	AT1G72940	AT2G45700		AT1G28310	AT2G19190	AT1G62790	AT2G23790
AT5G67270										AT1G32200	AT2G15480	AT1G72970	AT2G45850		AT1G28330	AT2G19350	AT1G62800	AT2G23840
AT5G67310										AT1G32240	AT2G15830	AT1G72990	AT2G45900		AT1G28370	AT2G19450	AT1G62830	AT2G23910
										AT1G32350	AT2G15970	AT1G73090	AT2G45910		AT1G28400	AT2G19490	AT1G62910	AT2G23950
										AT1G32385	AT2G16365	AT1G73310	AT2G46040		AT1G28480	AT2G19530	AT1G62950	AT2G23980
										AT1G32415	AT2G16595	AT1G73320	AT2G46280		AT1G28520	AT2G19580	AT1G62975	AT2G24150
										AT1G32450	AT2G16630	AT1G73570	AT2G46320		AT1G28540	AT2G19650	AT1G62990	AT2G24280
										AT1G32460	AT2G16700	AT1G73600	AT2G46440		AT1G28560	AT2G19810	AT1G63100	AT2G24360
										AT1G32540	AT2G16710	AT1G73750	AT2G46500		AT1G28580	AT2G19860	AT1G63110	AT2G24590
										AT1G32583	AT2G16720	AT1G73820	AT2G46535		AT1G28660	AT2G20050	AT1G63150	AT2G24600
										AT1G32640	AT2G16770	AT1G73830	AT2G46610		AT1G28670	AT2G20320	AT1G63220	AT2G24650
										AT1G32700	AT2G16780	AT1G73875	AT2G46790		AT1G28680	AT2G20370	AT1G63240	AT2G24690
										AT1G32760	AT2G16890	AT1G73890	AT2G46810		AT1G28690	AT2G20390	AT1G63260	AT2G24960
										AT1G32780	AT2G16990	AT1G73970	AT2G46830		AT1G28760	AT2G20400	AT1G63295	AT2G25180
										AT1G32860	AT2G17130	AT1G74070	AT2G46915		AT1G28960	AT2G20530	AT1G63300	AT2G25190
										AT1G32870	AT2G17210	AT1G74088	AT2G46970		AT1G29060	AT2G20585	AT1G63350	AT2G25290
										AT1G32900	AT2G17250	AT1G74090	AT2G47060		AT1G29195	AT2G20880	AT1G63400	AT2G25320
										AT1G32920	AT2G17270	AT1G74100	AT2G47160		AT1G29280	AT2G21130	AT1G63470	AT2G25580
										AT1G32928	AT2G17280	AT1G74170	AT2G47630		AT1G29290	AT2G21180	AT1G63480	AT2G25605
										AT1G32940	AT2G17500	AT1G74280	AT2G47640		AT1G29320	AT2G21300	AT1G63640	AT2G25737
										AT1G32950	AT2G17560	AT1G74330	AT2G47750		AT1G29330	AT2G21320	AT1G63690	AT2G25850
										AT1G32960	AT2G17660	AT1G74370	AT2G47760		AT1G29340	AT2G21350	AT1G63710	AT2G25930
										AT1G33030	AT2G17730	AT1G74440	AT3G01040		AT1G29357	AT2G21560	AT1G63750	AT2G25950
										AT1G33110	AT2G17840	AT1G74470	AT3G01150		AT1G29380	AT2G21590	AT1G63800	AT2G26200
										AT1G33230	AT2G18000	AT1G74670	AT3G01210		AT1G29390	AT2G21620	AT1G63855	AT2G26210
										AT1G33240	AT2G18110	AT1G74680	AT3G01360		AT1G29395	AT2G21660	AT1G64170	AT2G26260
										AT1G33400	AT2G18170	AT1G74690	AT3G01480		AT1G29400	AT2G21820	AT1G64200	AT2G26330
										AT1G33440	AT2G18196	AT1G74710	AT3G01510		AT1G29410	AT2G21880	AT1G64270	AT2G26350
										AT1G33475	AT2G18230	AT1G74720	AT3G01650		AT1G29418	AT2G21940	AT1G64400	AT2G26540
										AT1G33700	AT2G18240	AT1G74875	AT3G01810		AT1G29420	AT2G21970	AT1G64450	AT2G26800
										AT1G33720	AT2G18520	AT1G74890	AT3G02170		AT1G29430	AT2G22010	AT1G64561	AT2G26830
										AT1G33730	AT2G18620	AT1G74900	AT3G02250		AT1G29440	AT2G22070	AT1G64563	AT2G26980
										AT1G33770	AT2G18680	AT1G74910	AT3G02280		AT1G29450	AT2G22080	AT1G64580	AT2G27040
										AT1G33780	AT2G18690	AT1G75030	AT3G02290		AT1G29460	AT2G22170	AT1G64620	AT2G27150
										AT1G33790	AT2G18790	AT1G75130	AT3G02300		AT1G29465	AT2G22190	AT1G64640	AT2G27190
										AT1G33811	AT2G18900	AT1G75220	AT3G02470		AT1G29500	AT2G22430	AT1G64720	AT2G27230
										AT1G34010	AT2G18915	AT1G75250	AT3G02740		AT1G29510	AT2G22450	AT1G64960	AT2G27350
										AT1G34060	AT2G18969	AT1G75280	AT3G02770		AT1G29530	AT2G22500	AT1G65010	AT2G27460
										AT1G34065	AT2G19190	AT1G75295	AT3G02890		AT1G29560	AT2G22590	AT1G65070	AT2G27480
										AT1G34160	AT2G19450	AT1G75310	AT3G02990		AT1G29660	AT2G22821	AT1G65310	AT2G27810
										AT1G34180	AT2G19490	AT1G75380	AT3G03020		AT1G29720	AT2G22840	AT1G65330	AT2G27900
										AT1G34210	AT2G19530	AT1G75460	AT3G03040		AT1G29750	AT2G22860	AT1G65370	AT2G27950
										AT1G34315	AT2G19580	AT1G75490	AT3G03320		AT1G29770	AT2G22930	AT1G65380	AT2G28060
										AT1G34418	AT2G19590	AT1G75500	AT3G03340		AT1G29790	AT2G23120	AT1G65420	AT2G28130
										AT1G34570	AT2G19810	AT1G75590	AT3G03560		AT1G29840	AT2G23340	AT1G65486	AT2G28150
										AT1G34640	AT2G19860	AT1G75680	AT3G03690		AT1G29960	AT2G23420	AT1G65510	AT2G28260
										AT1G34760	AT2G20142	AT1G75820	AT3G03770		AT1G29980	AT2G23850	AT1G65520	AT2G28480
										AT1G35140	AT2G20320	AT1G75840	AT3G04020		AT1G30040	AT2G23910	AT1G65590	AT2G28880
										AT1G35180	AT2G20370	AT1G75960	AT3G04160		AT1G30100	AT2G24100	AT1G65610	AT2G28940
										AT1G35320	AT2G20400	AT1G76080	AT3G04490		AT1G30110	AT2G24165	AT1G65710	AT2G29110
										AT1G35340	AT2G20530	AT1G76090	AT3G04500		AT1G30135	AT2G24210	AT1G65730	AT2G29190
										AT1G35350	AT2G20560	AT1G76100	AT3G04580		AT1G30190	AT2G24260	AT1G65800	AT2G29210
										AT1G35430	AT2G20680	AT1G76110	AT3G04605		AT1G30200	AT2G24500	AT1G65840	AT2G29290
										AT1G35460	AT2G20880	AT1G76280	AT3G04630		AT1G30240	AT2G24540	AT1G65845	AT2G29310
										AT1G35580	AT2G20980	AT1G76405	AT3G05030		AT1G30250	AT2G24560	AT1G65920	AT2G29320
										AT1G35612	AT2G21060	AT1G76520	AT3G05090		AT1G30260	AT2G24570	AT1G65970	AT2G29340
										AT1G35720	AT2G21130	AT1G76550	AT3G05160		AT1G30280	AT2G25130	AT1G65985	AT2G29350
										AT1G36060	AT2G21180	AT1G76680	AT3G05210		AT1G30282	AT2G25355	AT1G66050	AT2G29360
										AT1G36180	AT2G21300	AT1G76720	AT3G05270		AT1G30320	AT2G25520	AT1G66090	AT2G29390
										AT1G36622	AT2G21320	AT1G76870	AT3G05345		AT1G30360	AT2G25530	AT1G66140	AT2G29420
										AT1G36630	AT2G21350	AT1G76890	AT3G05380		AT1G30370	AT2G25620	AT1G66150	AT2G29510
										AT1G36675	AT2G21560	AT1G76892	AT3G05580		AT1G30420	AT2G25625	AT1G66160	AT2G29540
										AT1G36680	AT2G21590	AT1G77060	AT3G05625		AT1G30440	AT2G25730	AT1G66180	AT2G29630
										AT1G36940	AT2G21620	AT1G77122	AT3G05640		AT1G30520	AT2G25930	AT1G66190	AT2G29910
										AT1G42050	AT2G21660	AT1G77131	AT3G05700		AT1G30570	AT2G26355	AT1G66230	AT2G30070
										AT1G42980	AT2G21790	AT1G77210	AT3G06250		AT1G30600	AT2G26580	AT1G66250	AT2G30120
										AT1G42990	AT2G21820	AT1G77460	AT3G06290		AT1G30610	AT2G26660	AT1G66270	AT2G30440
										AT1G43160	AT2G21940	AT1G77550	AT3G06380		AT1G30620	AT2G26690	AT1G66400	AT2G30460
										AT1G43190	AT2G22010	AT1G77580	AT3G06550		AT1G30640	AT2G26830	AT1G66480	AT2G30470
										AT1G43580	AT2G22070	AT1G77630	AT3G06620		AT1G30700	AT2G26920	AT1G66500	AT2G30500
										AT1G43590	AT2G22080	AT1G77640	AT3G06690		AT1G30720	AT2G27070	AT1G66783	AT2G30600
										AT1G43605	AT2G22170	AT1G77660	AT3G06760		AT1G30757	AT2G27090	AT1G66820	AT2G30695
										AT1G43650	AT2G22190	AT1G77670	AT3G06770		AT1G30820	AT2G27150	AT1G66900	AT2G30700
										AT1G43675	AT2G22430	AT1G77765	AT3G06880		AT1G30845	AT2G27200	AT1G66940	AT2G30710
										AT1G43860	AT2G22450	AT1G77855	AT3G07020		AT1G30860	AT2G27228	AT1G67000	AT2G30960
										AT1G43890	AT2G22470	AT1G77870	AT3G07140		AT1G30960	AT2G27420	AT1G67040	AT2G30970
										AT1G43980	AT2G22500	AT1G77960	AT3G07195		AT1G31070	AT2G27500	AT1G67050	AT2G31190
										AT1G44000	AT2G22560	AT1G77990	AT3G07280		AT1G31120	AT2G27610	AT1G67080	AT2G31260
										AT1G44446	AT2G22590	AT1G78030	AT3G07300		AT1G31150	AT2G27950	AT1G67265	AT2G31320
										AT1G44780	AT2G22680	AT1G78110	AT3G07510		AT1G31173	AT2G28305	AT1G67400	AT2G31510
										AT1G44920	AT2G22821	AT1G78120	AT3G07550		AT1G31280	AT2G28320	AT1G67480	AT2G31580
										AT1G45145	AT2G22840	AT1G78260	AT3G07565		AT1G31320	AT2G28400	AT1G67490	AT2G31725
										AT1G45163	AT2G22860	AT1G78270	AT3G07590		AT1G31335	AT2G28500	AT1G67510	AT2G31740
										AT1G45165	AT2G22930	AT1G78265	AT3G07670		AT1G31430	AT2G28550	AT1G67560	AT2G31800
										AT1G45201	AT2G23120	AT1G78460	AT3G07930		AT1G31550	AT2G28560	AT1G67590	AT2G31830
										AT1G45207	AT2G23340	AT1G78550	AT3G08710		AT1G31660	AT2G28720	AT1G67750	AT2G31865
										AT1G45248	AT2G23420	AT1G78680	AT3G08720		AT1G31710	AT2G28840	AT1G67820	AT2G31955
										AT1G45249	AT2G23850	AT1G78730	AT3G08780		AT1G31750	AT2G28900	AT1G67830	AT2G31970
										AT1G45332	AT2G23910	AT1G78780	AT3G08840		AT1G31770	AT2G28930	AT1G67900	AT2G32000
										AT1G45545	AT2G24100	AT1G78820	AT3G08850		AT1G31790	AT2G29070	AT1G67910	AT2G32010
										AT1G46554	AT2G24165	AT1G78830	AT3G08960		AT1G31820	AT2G29110	AT1G68010	AT2G32210
										AT1G46624	AT2G24210	AT1G78910	AT3G09360		AT1G31840	AT2G29120	AT1G68110	AT2G32250
										AT1G46768	AT2G24260	AT1G78970	AT3G09405		AT1G31880	AT2G29260	AT1G68190	AT2G32295
										AT1G47290	AT2G24500	AT1G79060	AT3G09600		AT1G31935	AT2G29450	AT1G68290	AT2G32400
										AT1G47340	AT2G24545	AT1G79460	AT3G09800		AT1G31950	AT2G29460	AT1G68330	AT2G32415
										AT1G47370	AT2G24540	AT1G79670	AT3G09830		AT1G32060	AT2G29540	AT1G68390	AT2G32500
										AT1G47380	AT2G24560	AT1G79720	AT3G10060		AT1G32090	AT2G29630	AT1G68400	AT2G32530
										AT1G47410	AT2G24570	AT1G79740	AT3G10250		AT1G32100	AT2G29690	AT1G68560	AT2G32640
										AT1G47480	AT2G25130	AT1G79880	AT3G10300		AT1G32127	AT2G29700	AT1G68585	AT2G32700
										AT1G47510	AT2G25297	AT1G80050	AT3G10440		AT1G32200	AT2G29760	AT1G68600	AT2G32710
										AT1G47530	AT2G25440	AT1G80060	AT3G10450		AT1G32230	AT2G29950	AT1G68620	AT2G32760
										AT1G47578	AT2G25450	AT1G80170	AT3G10690		AT1G32240	AT2G29990	AT1G68640	AT2G32850
										AT1G47580	AT2G25520	AT1G80180	AT3G10760		AT1G32260	AT2G30000	AT1G68725	AT2G32870
										AT1G47655	AT2G25530	AT1G80260	AT3G10820		AT1G32350	AT2G30140	AT1G68740	AT2G33440
										AT1G47710	AT2G25620	AT1G80310	AT3G11030		AT1G32385	AT2G30250	AT1G68780	AT2G33480
										AT1G47740	AT2G25625	AT1G80420	AT3G11220		AT1G32400	AT2G30300	AT1G68790	AT2G33980
										AT1G47860	AT2G25730	AT1G80440	AT3G11230		AT1G32415	AT2G30350	AT1G68840	AT2G34060
										AT1G47870	AT2G25820	AT1G80460	AT3G11290		AT1G32450	AT2G30640	AT1G68870	AT2G34090
										AT1G47890	AT2G25930	AT1G80560	AT3G11880		AT1G32460	AT2G30770	AT1G68872	AT2G34150
										AT1G47970	AT2G26010	AT1G80570	AT3G11890		AT1G32520	AT2G30860	AT1G68920	AT2G34170
										AT1G48000	AT2G26020	AT1G80630	AT3G11950		AT1G32540	AT2G30870	AT1G68940	AT2G34200
										AT1G48030	AT2G26580	AT1G80650	AT3G11960		AT1G32583	AT2G30900	AT1G69040	AT2G34300
										AT1G48040	AT2G26660	AT1G80690	AT3G12080		AT1G32690	AT2G31010	AT1G69120	AT2G34310
										AT1G48090	AT2G26690	AT1G80790	AT3G12100		AT1G32740	AT2G31060	AT1G69370	AT2G34600
										AT1G48100	AT2G26760	AT1G80850	AT3G12140		AT1G32760	AT2G31350	AT1G69380	AT2G34680
										AT1G48210	AT2G26790	AT1G80870	AT3G12340		AT1G32780	AT2G31380	AT1G69400	AT2G34710
										AT1G48240	AT2G26830	AT1G80920	AT3G12350		AT1G32860	AT2G31410	AT1G69430	AT2G34780
										AT1G48280	AT2G26920	AT1G80970	AT3G12640		AT1G32870	AT2G31955	AT1G69440	AT2G35020
										AT1G48370	AT2G27070	AT2G01070	AT3G12680		AT1G32900	AT2G31990	AT1G69520	AT2G35070
										AT1G48430	AT2G27080	AT2G01180	AT3G12915		AT1G32920	AT2G32430	AT1G69530	AT2G35100
										AT1G48480	AT2G27090	AT2G01340	AT3G12940		AT1G32928	AT2G32510	AT1G69700	AT2G35155
										AT1G48560	AT2G27150	AT2G01420	AT3G12990		AT1G32930	AT2G32800	AT1G69780	AT2G35320
										AT1G48570	AT2G27200	AT2G01450	AT3G13000		AT1G32950	AT2G32930	AT1G69880	AT2G35360
										AT1G48598	AT2G27228	AT2G01590	AT3G13030		AT1G32960	AT2G32950	AT1G69900	AT2G35390
										AT1G48610	AT2G27260	AT2G01630	AT3G13060		AT1G33110	AT2G33210	AT1G69910	AT2G35660
										AT1G48720	AT2G27389	AT2G01755	AT3G13222		AT1G33170	AT2G33380	AT1G69930	AT2G35760
										AT1G48745	AT2G27420	AT2G01760	AT3G13224		AT1G33230	AT2G33490	AT1G70020	AT2G35830
										AT1G48780	AT2G27500	AT2G01830	AT3G13300		AT1G33240	AT2G33585	AT1G70070	AT2G35880
										AT1G48870	AT2G27510	AT2G01840	AT3G13330		AT1G33400	AT2G33590	AT1G70090	AT2G35920
										AT1G49032	AT2G27610	AT2G01850	AT3G13430		AT1G33440	AT2G33680	AT1G70100	AT2G36060
										AT1G49130	AT2G27830	AT2G01860	AT3G13440		AT1G33475	AT2G33760	AT1G70170	AT2G36200
										AT1G49160	AT2G27950	AT2G01870	AT3G13570		AT1G33590	AT2G33830	AT1G70210	AT2G36230
										AT1G49210	AT2G28080	AT2G01910	AT3G13740		AT1G33600	AT2G34240	AT1G70280	AT2G36390
										AT1G49220	AT2G28305	AT2G01918	AT3G13750		AT1G33610	AT2G34250	AT1G70290	AT2G36490
										AT1G49230	AT2G28320	AT2G01950	AT3G13810		AT1G33700	AT2G34450	AT1G70340	AT2G36670
										AT1G49380	AT2G28400	AT2G02020	AT3G14075		AT1G33720	AT2G34555	AT1G70430	AT2G36720
										AT1G49405	AT2G28500	AT2G02170	AT3G14080		AT1G33730	AT2G34570	AT1G70470	AT2G36960
										AT1G49450	AT2G28510	AT2G02350	AT3G14120		AT1G33760	AT2G34585	AT1G70690	AT2G37050
										AT1G49490	AT2G28550	AT2G02360	AT3G14172		AT1G33770	AT2G34630	AT1G70710	AT2G37150
										AT1G49500	AT2G28560	AT2G02480	AT3G14205		AT1G33780	AT2G34720	AT1G70740	AT2G37300
										AT1G49510	AT2G28590	AT2G02590	AT3G14470		AT1G33790	AT2G34850	AT1G70750	AT2G37450
										AT1G49530	AT2G28790	AT2G02765	AT3G14590		AT1G33800	AT2G35070	AT1G70820	AT2G37585
										AT1G49560	AT2G28840	AT2G02780	AT3G15010		AT1G33811	AT2G35700	AT1G70830	AT2G37620
										AT1G49580	AT2G28900	AT2G02980	AT3G15070		AT1G33930	AT2G35736	AT1G70890	AT2G37760
										AT1G49630	AT2G28930	AT2G03280	AT3G15220		AT1G34010	AT2G35840	AT1G71140	AT2G37930
										AT1G49720	AT2G29070	AT2G03310	AT3G15350		AT1G34060	AT2G35940	AT1G71180	AT2G38260
										AT1G49730	AT2G29100	AT2G03350	AT3G15354		AT1G34065	AT2G35945	AT1G71400	AT2G38280
										AT1G49740	AT2G29110	AT2G03450	AT3G15395		AT1G34160	AT2G35960	AT1G71440	AT2G38330
										AT1G49750	AT2G29120	AT2G03530	AT3G15520		AT1G34190	AT2G36010	AT1G71528	AT2G38460
										AT1G49840	AT2G29260	AT2G03540	AT3G15940		AT1G34210	AT2G36220	AT1G71696	AT2G38610
										AT1G49870	AT2G29450	AT2G03590	AT3G16220		AT1G34245	AT2G36270	AT1G71830	AT2G38780
										AT1G49900	AT2G29460	AT2G03667	AT3G16230		AT1G34315	AT2G36320	AT1G71890	AT2G38880
										AT1G49975	AT2G29470	AT2G03730	AT3G16260		AT1G34418	AT2G36330	AT1G71970	AT2G38960
										AT1G50020	AT2G29630	AT2G03750	AT3G16320		AT1G34760	AT2G36390	AT1G71990	AT2G38980
										AT1G50040	AT2G29700	AT2G04032	AT3G16460		AT1G34844	AT2G36470	AT1G72060	AT2G38995
										AT1G50110	AT2G29760	AT2G04070	AT3G16520		AT1G35140	AT2G36530	AT1G72090	AT2G39000
										AT1G50240	AT2G29950	AT2G04620	AT3G16800		AT1G35180	AT2G36580	AT1G72120	AT2G39090
										AT1G50260	AT2G29990	AT2G04690	AT3G16840		AT1G35210	AT2G36590	AT1G72140	AT2G39190
										AT1G50280	AT2G30000	AT2G04770	AT3G16857		AT1G35320	AT2G36630	AT1G72150	AT2G39240
										AT1G50420	AT2G30020	AT2G04780	AT3G16940		AT1G35340	AT2G36750	AT1G72160	AT2G39280
										AT1G50460	AT2G30040	AT2G04790	AT3G17100		AT1G35430	AT2G36895	AT1G72230	AT2G39340
										AT1G50520	AT2G30140	AT2G04940	AT3G17330		AT1G35580	AT2G36930	AT1G72240	AT2G39580
										AT1G50590	AT2G30250	AT2G05070	AT3G17340		AT1G35612	AT2G36970	AT1G72275	AT2G39650
										AT1G50640	AT2G30300	AT2G05160	AT3G17365		AT1G35670	AT2G37060	AT1G72300	AT2G39725
										AT1G50660	AT2G30350	AT2G05210	AT3G17650		AT1G35720	AT2G37110	AT1G72410	AT2G39780
										AT1G50732	AT2G30360	AT2G05310	AT3G17900		AT1G36060	AT2G37150	AT1G72430	AT2G39800
										AT1G50790	AT2G30640	AT2G05540	AT3G18100		AT1G36180	AT2G37240	AT1G72480	AT2G39920
										AT1G50840	AT2G30766	AT2G06010	AT3G18270		AT1G36622	AT2G37250	AT1G72500	AT2G39950
										AT1G50970	AT2G30770	AT2G06520	AT3G18380		AT1G36630	AT2G37310	AT1G72510	AT2G40030
										AT1G51090	AT2G30860	AT2G06850	AT3G18500		AT1G36675	AT2G37520	AT1G72520	AT2G40190
										AT1G51130	AT2G30870	AT2G07042	AT3G18520		AT1G36680	AT2G37580	AT1G72530	AT2G40316
										AT1G51340	AT2G30900	AT2G07050	AT3G18750		AT1G36940	AT2G37760	AT1G72620	AT2G40340
										AT1G51370	AT2G31010	AT2G07662	AT3G18850		AT1G37130	AT2G37770	AT1G72630	AT2G40400
										AT1G51380	AT2G31060	AT2G07680	AT3G18890		AT1G42050	AT2G37970	AT1G72645	AT2G40460
										AT1G51400	AT2G31160	AT2G10940	AT3G19000		AT1G42430	AT2G37980	AT1G72670	AT2G40520
										AT1G51402	AT2G31350	AT2G10980	AT3G19330		AT1G42470	AT2G38000	AT1G72790	AT2G40570
										AT1G51430	AT2G31380	AT2G11140	AT3G19370		AT1G42990	AT2G38170	AT1G72820	AT2G40630
										AT1G51440	AT2G31955	AT2G11810	AT3G19400		AT1G43160	AT2G38290	AT1G72855	AT2G40640
										AT1G51500	AT2G31990	AT2G13610	AT3G19460		AT1G43190	AT2G38340	AT1G72890	AT2G40800
										AT1G51510	AT2G32190	AT2G13665	AT3G19650		AT1G43580	AT2G38465	AT1G72900	AT2G40820
										AT1G51570	AT2G32200	AT2G13690	AT3G19670		AT1G43605	AT2G38540	AT1G72910	AT2G41100
										AT1G51580	AT2G32210	AT2G13820	AT3G19820		AT1G43675	AT2G38640	AT1G72920	AT2G41430
										AT1G51600	AT2G32280	AT2G13840	AT3G19895		AT1G43860	AT2G38670	AT1G72930	AT2G41500
										AT1G51610	AT2G32430	AT2G14560	AT3G20250		AT1G43890	AT2G38730	AT1G72940	AT2G41705
										AT1G51645	AT2G32510	AT2G14740	AT3G20290		AT1G43980	AT2G39010	AT1G72950	AT2G41710
										AT1G51660	AT2G32930	AT2G14750	AT3G20330		AT1G44110	AT2G39020	AT1G72970	AT2G41720
										AT1G51680	AT2G32950	AT2G14890	AT3G20430		AT1G44120	AT2G39050	AT1G72990	AT2G41880
										AT1G51700	AT2G32990	AT2G14900	AT3G20490		AT1G44130	AT2G39130	AT1G73080	AT2G41980
										AT1G51780	AT2G33210	AT2G15040	AT3G20810		AT1G44350	AT2G39170	AT1G73177	AT2G42247
										AT1G51790	AT2G33380	AT2G15042	AT3G21110		AT1G44446	AT2G39240	AT1G73260	AT2G42280
										AT1G51805	AT2G33490	AT2G15050	AT3G21230		AT1G44780	AT2G39250	AT1G73310	AT2G42380
										AT1G51820	AT2G33585	AT2G15080	AT3G21250		AT1G44800	AT2G39350	AT1G73320	AT2G42580
										AT1G51860	AT2G33590	AT2G15090	AT3G21280		AT1G44830	AT2G39450	AT1G73325	AT2G42670
										AT1G51890	AT2G33680	AT2G15230	AT3G21390		AT1G44960	AT2G39710	AT1G73330	AT2G42700
										AT1G51940	AT2G33760	AT2G15280	AT3G21430		AT1G45130	AT2G39800	AT1G73540	AT2G43010
										AT1G51950	AT2G33830	AT2G15292	AT3G21650		AT1G45145	AT2G39805	AT1G73570	AT2G43080
										AT1G52000	AT2G34240	AT2G15440	AT3G21810		AT1G45163	AT2G39920	AT1G73590	AT2G43200
										AT1G52040	AT2G34250	AT2G15980	AT3G21950		AT1G45165	AT2G39940	AT1G73600	AT2G43240
										AT1G52190	AT2G34400	AT2G16050	AT3G22125		AT1G45201	AT2G39980	AT1G73620	AT2G43330
										AT1G52200	AT2G34450	AT2G16060	AT3G22260		AT1G45207	AT2G40080	AT1G73750	AT2G43410
										AT1G52230	AT2G34555	AT2G16250	AT3G22420		AT1G45248	AT2G40085	AT1G73760	AT2G43500
										AT1G52240	AT2G34570	AT2G16270	AT3G23070		AT1G45249	AT2G40130	AT1G73805	AT2G43760
										AT1G52270	AT2G34585	AT2G16280	AT3G23090		AT1G45545	AT2G40140	AT1G73820	AT2G43850
										AT1G52290	AT2G34630	AT2G16370	AT3G23100		AT1G45616	AT2G40230	AT1G73830	AT2G43920
										AT1G52370	AT2G34650	AT2G16380	AT3G23280		AT1G46264	AT2G40340	AT1G73875	AT2G44090
										AT1G52450	AT2G34720	AT2G16390	AT3G23660		AT1G46554	AT2G40390	AT1G73880	AT2G44150
										AT1G52565	AT2G34790	AT2G16530	AT3G23820		AT1G46624	AT2G40400	AT1G73890	AT2G44255
										AT1G52570	AT2G34850	AT2G16650	AT3G24040		AT1G46768	AT2G40460	AT1G73970	AT2G44420
										AT1G52640	AT2G34930	AT2G16660	AT3G24150		AT1G47290	AT2G40475	AT1G74000	AT2G44680
										AT1G52690	AT2G35030	AT2G16750	AT3G24740		AT1G47340	AT2G40550	AT1G74070	AT2G44830
										AT1G52750	AT2G35070	AT2G16800	AT3G24760		AT1G47370	AT2G40780	AT1G74088	AT2G44950
										AT1G52800	AT2G35290	AT2G16870	AT3G24840		AT1G47380	AT2G40880	AT1G74090	AT2G45010
										AT1G52820	AT2G35658	AT2G17033	AT3G25150		AT1G47410	AT2G40900	AT1G74100	AT2G45250
										AT1G52827	AT2G35700	AT2G17036	AT3G25560		AT1G47510	AT2G40940	AT1G74170	AT2G45290
										AT1G52830	AT2G35736	AT2G17230	AT3G25800		AT1G47530	AT2G40950	AT1G74180	AT2G45380
										AT1G52855	AT2G35840	AT2G17430	AT3G25805		AT1G47578	AT2G41000	AT1G74210	AT2G45510
										AT1G52890	AT2G35930	AT2G17480	AT3G26085		AT1G47580	AT2G41110	AT1G74280	AT2G45700
										AT1G52920	AT2G35940	AT2G17710	AT3G26100		AT1G47655	AT2G41140	AT1G74430	AT2G45830
										AT1G52930	AT2G35945	AT2G17780	AT3G26165		AT1G47710	AT2G41170	AT1G74453	AT2G45850
										AT1G53035	AT2G35960	AT2G17830	AT3G26180		AT1G47740	AT2G41190	AT1G74470	AT2G45900
										AT1G53090	AT2G35980	AT2G17880	AT3G26360		AT1G47860	AT2G41200	AT1G74580	AT2G45910
										AT1G53100	AT2G36010	AT2G17970	AT3G26490		AT1G47900	AT2G41210	AT1G74670	AT2G45920
										AT1G53110	AT2G36220	AT2G17972	AT3G26510		AT1G48000	AT2G41250	AT1G74680	AT2G45950
										AT1G53160	AT2G36270	AT2G18290	AT3G26570		AT1G48040	AT2G41280	AT1G74690	AT2G45990
										AT1G53170	AT2G36390	AT2G18300	AT3G26612		AT1G48090	AT2G41380	AT1G74710	AT2G46200
										AT1G53233	AT2G36470	AT2G18328	AT3G26670		AT1G48100	AT2G41630	AT1G74720	AT2G46280
										AT1G53250	AT2G36530	AT2G18465	AT3G26720		AT1G48210	AT2G41900	AT1G74875	AT2G46320
										AT1G53340	AT2G36580	AT2G18560	AT3G26840		AT1G48240	AT2G42150	AT1G74890	AT2G46420
										AT1G53345	AT2G36590	AT2G18570	AT3G26890		AT1G48260	AT2G42270	AT1G74900	AT2G46430
										AT1G53350	AT2G36630	AT2G18650	AT3G26920		AT1G48280	AT2G42520	AT1G74910	AT2G46500
										AT1G53390	AT2G36750	AT2G18660	AT3G26950		AT1G48300	AT2G42530	AT1G74930	AT2G46535
										AT1G53400	AT2G36870	AT2G18850	AT3G27250		AT1G48315	AT2G42540	AT1G75030	AT2G46610
										AT1G53430	AT2G36930	AT2G18910	AT3G27260		AT1G48370	AT2G42560	AT1G75120	AT2G46710
										AT1G53470	AT2G37060	AT2G18990	AT3G27300		AT1G48430	AT2G42600	AT1G75130	AT2G46790
										AT1G53500	AT2G37110	AT2G19110	AT3G27320		AT1G48480	AT2G42620	AT1G75140	AT2G46810
										AT1G53510	AT2G37150	AT2G19280	AT3G27470		AT1G48560	AT2G42980	AT1G75220	AT2G46830
										AT1G53542	AT2G37250	AT2G19400	AT3G27610		AT1G48598	AT2G43320	AT1G75240	AT2G46915
										AT1G53560	AT2G37300	AT2G19620	AT3G27870		AT1G48610	AT2G43440	AT1G75250	AT2G46970
										AT1G53580	AT2G37310	AT2G19690	AT3G27997		AT1G48720	AT2G43445	AT1G75280	AT2G47060
										AT1G53590	AT2G37520	AT2G19760	AT3G28070		AT1G48745	AT2G43500	AT1G75295	AT2G47160
										AT1G53625	AT2G37560	AT2G19780	AT3G28080		AT1G48750	AT2G43570	AT1G75310	AT2G47370
										AT1G53633	AT2G37580	AT2G19800	AT3G28130		AT1G48770	AT2G43580	AT1G75380	AT2G47500
										AT1G53700	AT2G37760	AT2G19880	AT3G28430		AT1G48780	AT2G43620	AT1G75460	AT2G47640
										AT1G53710	AT2G37770	AT2G19930	AT3G28670		AT1G48870	AT2G43640	AT1G75490	AT2G47750
										AT1G53730	AT2G37890	AT2G20180	AT3G28970		AT1G48960	AT2G43710	AT1G75500	AT2G47760
										AT1G53830	AT2G37970	AT2G20210	AT3G29185		AT1G49130	AT2G43850	AT1G75590	AT2G47890
										AT1G53840	AT2G37980	AT2G20240	AT3G29240		AT1G49160	AT2G44240	AT1G75640	AT2G48000
										AT1G53887	AT2G38070	AT2G20250	AT3G29290		AT1G49210	AT2G44310	AT1G75680	AT2G48060
										AT1G54050	AT2G38090	AT2G20500	AT3G29390		AT1G49220	AT2G44410	AT1G75780	AT3G01100
										AT1G54060	AT2G38250	AT2G20550	AT3G29644		AT1G49230	AT2G44670	AT1G75820	AT3G01150
										AT1G54100	AT2G38290	AT2G20650	AT3G30380		AT1G49405	AT2G44800	AT1G75840	AT3G01380
										AT1G54130	AT2G38340	AT2G20670	AT3G30390		AT1G49450	AT2G44860	AT1G75960	AT3G01480
										AT1G54180	AT2G38465	AT2G20721	AT3G30775		AT1G49490	AT2G44880	AT1G76080	AT3G01490
										AT1G54217	AT2G38470	AT2G20724	AT3G32940		AT1G49510	AT2G44940	AT1G76090	AT3G01500
										AT1G54250	AT2G38490	AT2G20725	AT3G43220		AT1G49560	AT2G44970	AT1G76100	AT3G01510
										AT1G54270	AT2G38530	AT2G20750	AT3G43955		AT1G49580	AT2G45030	AT1G76110	AT3G01560
										AT1G54290	AT2G38540	AT2G20835	AT3G44150		AT1G49620	AT2G45600	AT1G76280	AT3G01650
										AT1G54385	AT2G38640	AT2G20850	AT3G44200		AT1G49630	AT2G45630	AT1G76310	AT3G01860
										AT1G54390	AT2G38670	AT2G20950	AT3G44205		AT1G49720	AT2G45660	AT1G76405	AT3G02065
										AT1G54410	AT2G38730	AT2G21195	AT3G44400		AT1G49730	AT2G45670	AT1G76410	AT3G02070
										AT1G54440	AT2G38940	AT2G21200	AT3G44630		AT1G49740	AT2G45710	AT1G76520	AT3G02170
										AT1G54450	AT2G39010	AT2G21210	AT3G44670		AT1G49780	AT2G45720	AT1G76540	AT3G02200
										AT1G54510	AT2G39030	AT2G21330	AT3G44990		AT1G49840	AT2G45730	AT1G76550	AT3G02250
										AT1G54570	AT2G39050	AT2G21630	AT3G45040		AT1G49870	AT2G45820	AT1G76600	AT3G02280
										AT1G54575	AT2G39130	AT2G21650	AT3G45050		AT1G49975	AT2G45900	AT1G76680	AT3G02290
										AT1G54650	AT2G39170	AT2G21830	AT3G45290		AT1G50010	AT2G45910	AT1G76720	AT3G02300
										AT1G54680	AT2G39210	AT2G21850	AT3G45443		AT1G50020	AT2G45980	AT1G76870	AT3G02600
										AT1G54730	AT2G39240	AT2G21950	AT3G45850		AT1G50040	AT2G45990	AT1G76890	AT3G02890
										AT1G54740	AT2G39250	AT2G22090	AT3G45860		AT1G50110	AT2G46070	AT1G76892	AT3G02920
										AT1G54780	AT2G39350	AT2G22122	AT3G46590		AT1G50260	AT2G46170	AT1G76930	AT3G02930
										AT1G54820	AT2G39450	AT2G22250	AT3G46640		AT1G50420	AT2G46270	AT1G77060	AT3G02990
										AT1G54830	AT2G39700	AT2G22310	AT3G46780		AT1G50460	AT2G46320	AT1G77122	AT3G03300
										AT1G54850	AT2G39710	AT2G22330	AT3G46830		AT1G50520	AT2G46420	AT1G77131	AT3G03320
										AT1G55020	AT2G39725	AT2G22390	AT3G46930		AT1G50590	AT2G46500	AT1G77210	AT3G03340
										AT1G55040	AT2G39800	AT2G22482	AT3G46950		AT1G50660	AT2G46600	AT1G77460	AT3G03360
										AT1G55080	AT2G39805	AT2G22530	AT3G46980		AT1G50732	AT2G46620	AT1G77550	AT3G03560
										AT1G55110	AT2G39920	AT2G22650	AT3G47000		AT1G50790	AT2G46680	AT1G77580	AT3G03770
										AT1G55130	AT2G39980	AT2G22770	AT3G47340		AT1G50840	AT2G46790	AT1G77630	AT3G03790
										AT1G55152	AT2G40000	AT2G22810	AT3G47350		AT1G50970	AT2G46830	AT1G77640	AT3G03810
										AT1G55170	AT2G40080	AT2G22830	AT3G47390		AT1G51090	AT2G46940	AT1G77660	AT3G03970
										AT1G55200	AT2G40085	AT2G22890	AT3G47570		AT1G51130	AT2G46970	AT1G77670	AT3G04070
										AT1G55210	AT2G40120	AT2G22980	AT3G47700		AT1G51140	AT2G47180	AT1G77690	AT3G04130
										AT1G55310	AT2G40130	AT2G22990	AT3G47750		AT1G51340	AT2G47260	AT1G77700	AT3G04160
										AT1G55320	AT2G40140	AT2G23100	AT3G47990		AT1G51370	AT2G47390	AT1G77720	AT3G04310
										AT1G55330	AT2G40180	AT2G23130	AT3G48050		AT1G51380	AT2G47460	AT1G77765	AT3G04490
										AT1G55360	AT2G40230	AT2G23170	AT3G48070		AT1G51400	AT2G47485	AT1G77855	AT3G04500
										AT1G55370	AT2G40340	AT2G23200	AT3G48120		AT1G51402	AT2G47490	AT1G77870	AT3G04580
										AT1G55450	AT2G40390	AT2G23290	AT3G48260		AT1G51430	AT2G47620	AT1G77885	AT3G04605
										AT1G55500	AT2G40460	AT2G23360	AT3G48650		AT1G51440	AT2G47670	AT1G77960	AT3G04610
										AT1G55535	AT2G40475	AT2G23390	AT3G48670		AT1G51460	AT2G47700	AT1G77990	AT3G05030
										AT1G55610	AT2G40550	AT2G23560	AT3G48780		AT1G51500	AT2G47710	AT1G78110	AT3G05050
										AT1G55690	AT2G40740	AT2G23600	AT3G48870		AT1G51510	AT2G47770	AT1G78120	AT3G05090
										AT1G55760	AT2G40780	AT2G23610	AT3G48880		AT1G51570	AT2G47780	AT1G78130	AT3G05160
										AT1G55820	AT2G40880	AT2G23690	AT3G48980		AT1G51580	AT2G47840	AT1G78260	AT3G05165
										AT1G55850	AT2G40900	AT2G23755	AT3G49260		AT1G51600	AT2G47890	AT1G78270	AT3G05210
										AT1G55865	AT2G40940	AT2G23770	AT3G49430		AT1G51610	AT2G47970	AT1G78265	AT3G05250
										AT1G55880	AT2G40950	AT2G24150	AT3G49500		AT1G51680	AT2G47990	AT1G78490	AT3G05270
										AT1G55900	AT2G41000	AT2G24160	AT3G49530		AT1G51780	AT3G01150	AT1G78680	AT3G05320
										AT1G55910	AT2G41010	AT2G24170	AT3G49590		AT1G51790	AT3G01170	AT1G78730	AT3G05330
										AT1G55930	AT2G41110	AT2G24220	AT3G49640		AT1G51805	AT3G01210	AT1G78780	AT3G05345
										AT1G56080	AT2G41140	AT2G24250	AT3G50240		AT1G51820	AT3G01540	AT1G78820	AT3G05350
										AT1G56120	AT2G41180	AT2G24290	AT3G50380		AT1G51860	AT3G01550	AT1G78830	AT3G05430
										AT1G56130	AT2G41190	AT2G24300	AT3G50430		AT1G51940	AT3G01560	AT1G78860	AT3G05600
										AT1G56140	AT2G41200	AT2G24350	AT3G50500		AT1G52000	AT3G01580	AT1G78865	AT3G05625
										AT1G56170	AT2G41210	AT2G24390	AT3G50670		AT1G52030	AT3G01590	AT1G78910	AT3G05700
										AT1G56210	AT2G41250	AT2G24395	AT3G50880		AT1G52040	AT3G01650	AT1G78970	AT3G05750
										AT1G56240	AT2G41280	AT2G24550	AT3G51150		AT1G52150	AT3G01800	AT1G79420	AT3G05940
										AT1G56300	AT2G41380	AT2G24580	AT3G51270		AT1G52190	AT3G01820	AT1G79460	AT3G06070
										AT1G56520	AT2G41410	AT2G24592	AT3G51330		AT1G52230	AT3G01960	AT1G79620	AT3G06250
										AT1G56550	AT2G41630	AT2G24600	AT3G51620		AT1G52240	AT3G02010	AT1G79670	AT3G06290
										AT1G56580	AT2G41800	AT2G24630	AT3G51630		AT1G52270	AT3G02140	AT1G79720	AT3G06380
										AT1G56600	AT2G41900	AT2G24645	AT3G51640		AT1G52290	AT3G02150	AT1G79740	AT3G06450
										AT1G56660	AT2G42150	AT2G24650	AT3G52030		AT1G52370	AT3G02190	AT1G79840	AT3G06530
										AT1G56670	AT2G42200	AT2G24762	AT3G52050		AT1G52410	AT3G02250	AT1G79880	AT3G06550
										AT1G56690	AT2G42350	AT2G25000	AT3G52110		AT1G52450	AT3G02320	AT1G80050	AT3G06620
										AT1G56720	AT2G42360	AT2G25050	AT3G52120		AT1G52570	AT3G02330	AT1G80060	AT3G06670
										AT1G57590	AT2G42520	AT2G25080	AT3G52340		AT1G52590	AT3G02380	AT1G80080	AT3G06690
										AT1G57600	AT2G42530	AT2G25090	AT3G52560		AT1G52640	AT3G02480	AT1G80160	AT3G06760
										AT1G57610	AT2G42540	AT2G25180	AT3G52660		AT1G52690	AT3G02750	AT1G80170	AT3G06770
										AT1G57630	AT2G42560	AT2G25200	AT3G52720		AT1G52720	AT3G02850	AT1G80180	AT3G06880
										AT1G57680	AT2G43320	AT2G25220	AT3G52840		AT1G52750	AT3G02990	AT1G80260	AT3G07020
										AT1G57790	AT2G43440	AT2G25270	AT3G52920		AT1G52800	AT3G03060	AT1G80280	AT3G07060
										AT1G57943	AT2G43445	AT2G25350	AT3G52940		AT1G52820	AT3G03160	AT1G80310	AT3G07140
										AT1G57980	AT2G43500	AT2G25420	AT3G53190		AT1G52827	AT3G03170	AT1G80370	AT3G07180
										AT1G57990	AT2G43570	AT2G25480	AT3G53230		AT1G52830	AT3G03340	AT1G80420	AT3G07195
										AT1G58080	AT2G43580	AT2G25570	AT3G53270		AT1G52855	AT3G03341	AT1G80440	AT3G07200
										AT1G58150	AT2G43590	AT2G25590	AT3G53500		AT1G52890	AT3G03440	AT1G80520	AT3G07280
										AT1G58190	AT2G43620	AT2G25605	AT3G53540		AT1G52910	AT3G03640	AT1G80560	AT3G07300
										AT1G58210	AT2G43710	AT2G25735	AT3G53570		AT1G52920	AT3G03770	AT1G80570	AT3G07360
										AT1G58225	AT2G44190	AT2G25737	AT3G53680		AT1G52930	AT3G03790	AT1G80630	AT3G07525
										AT1G58235	AT2G44310	AT2G25800	AT3G53750		AT1G53025	AT3G03900	AT1G80650	AT3G07530
										AT1G58270	AT2G44450	AT2G25840	AT3G53830		AT1G53035	AT3G03980	AT1G80680	AT3G07550
										AT1G58280	AT2G44600	AT2G25900	AT3G54170		AT1G53070	AT3G04010	AT1G80690	AT3G07565
										AT1G58290	AT2G44670	AT2G26030	AT3G54350		AT1G53090	AT3G04020	AT1G80790	AT3G07930
										AT1G58300	AT2G44800	AT2G26070	AT3G54380		AT1G53100	AT3G04030	AT1G80840	AT3G08670
										AT1G58340	AT2G44840	AT2G26110	AT3G54390		AT1G53110	AT3G04040	AT1G80850	AT3G08710
										AT1G58360	AT2G44880	AT2G26211	AT3G54460		AT1G53140	AT3G04060	AT1G80870	AT3G08720
										AT1G58370	AT2G44940	AT2G26215	AT3G54480		AT1G53160	AT3G04110	AT1G80920	AT3G08760
										AT1G58420	AT2G44970	AT2G26260	AT3G54500		AT1G53170	AT3G04120	AT1G80970	AT3G08780
										AT1G58440	AT2G45030	AT2G26270	AT3G54600		AT1G53210	AT3G04140	AT2G01008	AT3G08850
										AT1G58520	AT2G45050	AT2G26360	AT3G54720		AT1G53250	AT3G04240	AT2G01070	AT3G08960
										AT1G58590	AT2G45220	AT2G26440	AT3G54760		AT1G53300	AT3G04550	AT2G01180	AT3G09250
										AT1G59030	AT2G45570	AT2G26470	AT3G54790		AT1G53340	AT3G04620	AT2G01210	AT3G09360
										AT1G59540	AT2G45600	AT2G26550	AT3G54860		AT1G53345	AT3G04910	AT2G01300	AT3G09370
										AT1G59580	AT2G45630	AT2G26640	AT3G54970		AT1G53350	AT3G05120	AT2G01340	AT3G09405
										AT1G59590	AT2G45660	AT2G26710	AT3G55050		AT1G53390	AT3G05345	AT2G01420	AT3G09600
										AT1G59700	AT2G45670	AT2G26840	AT3G55080		AT1G53400	AT3G05500	AT2G01450	AT3G09670
										AT1G59740	AT2G45680	AT2G27040	AT3G55260		AT1G53430	AT3G05580	AT2G01610	AT3G09880
										AT1G59870	AT2G45710	AT2G27340	AT3G55480		AT1G53470	AT3G05640	AT2G01630	AT3G10010
										AT1G59920	AT2G45720	AT2G27402	AT3G55600		AT1G53500	AT3G05660	AT2G01755	AT3G10060
										AT1G59930	AT2G45730	AT2G27800	AT3G55630		AT1G53510	AT3G05800	AT2G01760	AT3G10250
										AT1G59980	AT2G45820	AT2G27810	AT3G55850		AT1G53542	AT3G05820	AT2G01830	AT3G10260
										AT1G60000	AT2G45900	AT2G28050	AT3G55940		AT1G53570	AT3G05830	AT2G01850	AT3G10300
										AT1G60010	AT2G46270	AT2G28070	AT3G56130		AT1G53580	AT3G05840	AT2G01870	AT3G10390
										AT1G60060	AT2G46320	AT2G28100	AT3G56140		AT1G53590	AT3G05880	AT2G01910	AT3G10440
										AT1G60140	AT2G46420	AT2G28105	AT3G56160		AT1G53633	AT3G05890	AT2G01918	AT3G10450
										AT1G60190	AT2G46500	AT2G28120	AT3G56210		AT1G53650	AT3G05980	AT2G01950	AT3G10690
										AT1G60270	AT2G46510	AT2G28150	AT3G56410		AT1G53700	AT3G06035	AT2G02020	AT3G10760
										AT1G60470	AT2G46600	AT2G28160	AT3G56590		AT1G53710	AT3G06410	AT2G02350	AT3G10820
										AT1G60550	AT2G46620	AT2G28210	AT3G56650		AT1G53730	AT3G06530	AT2G02410	AT3G11080
										AT1G60590	AT2G46680	AT2G28310	AT3G56720		AT1G53785	AT3G06570	AT2G02480	AT3G11220
										AT1G60600	AT2G46685	AT2G28460	AT3G56750		AT1G53830	AT3G06620	AT2G02590	AT3G11230
										AT1G60640	AT2G46790	AT2G28605	AT3G57062		AT1G53840	AT3G06630	AT2G02765	AT3G11240
										AT1G60680	AT2G46830	AT2G28630	AT3G57350		AT1G53870	AT3G06710	AT2G02780	AT3G11280
										AT1G60690	AT2G46940	AT2G28670	AT3G57410		AT1G53875	AT3G06760	AT2G02790	AT3G11290
										AT1G60700	AT2G46970	AT2G28710	AT3G57530		AT1G53887	AT3G07050	AT2G02930	AT3G11320
										AT1G60730	AT2G47180	AT2G28940	AT3G57770		AT1G53890	AT3G07150	AT2G02980	AT3G11720
										AT1G60790	AT2G47190	AT2G28950	AT3G57780		AT1G54000	AT3G07590	AT2G03090	AT3G11820
										AT1G60800	AT2G47260	AT2G29050	AT3G57880		AT1G54010	AT3G07640	AT2G03280	AT3G11880
										AT1G60890	AT2G47390	AT2G29170	AT3G57930		AT1G54020	AT3G07650	AT2G03310	AT3G11890
										AT1G61100	AT2G47460	AT2G29180	AT3G58030		AT1G54050	AT3G07720	AT2G03350	AT3G11960
										AT1G61120	AT2G47485	AT2G29290	AT3G58170		AT1G54060	AT3G07760	AT2G03450	AT3G12080
										AT1G61170	AT2G47490	AT2G29300	AT3G58530		AT1G54100	AT3G08000	AT2G03530	AT3G12100
										AT1G61210	AT2G47620	AT2G29310	AT3G58620		AT1G54120	AT3G08505	AT2G03590	AT3G12140
										AT1G61240	AT2G47670	AT2G29320	AT3G58640		AT1G54130	AT3G08640	AT2G03667	AT3G12250
										AT1G61255	AT2G47770	AT2G29340	AT3G58840		AT1G54150	AT3G08710	AT2G03750	AT3G12340
										AT1G61300	AT2G47780	AT2G29510	AT3G58900		AT1G54180	AT3G08730	AT2G03850	AT3G12350
										AT1G61340	AT2G47800	AT2G30010	AT3G58940		AT1G54217	AT3G08820	AT2G04032	AT3G12550
										AT1G61350	AT2G47880	AT2G30280	AT3G59060		AT1G54250	AT3G08950	AT2G04070	AT3G12560
										AT1G61370	AT2G47890	AT2G30420	AT3G59090		AT1G54270	AT3G09032	AT2G04235	AT3G12620
										AT1G61380	AT2G47970	AT2G30424	AT3G59310		AT1G54290	AT3G09350	AT2G04620	AT3G12640
										AT1G61420	AT2G47990	AT2G30460	AT3G59320		AT1G54385	AT3G09370	AT2G04690	AT3G12680
										AT1G61430	AT3G01150	AT2G30470	AT3G59350		AT1G54390	AT3G09390	AT2G04780	AT3G12940
										AT1G61470	AT3G01210	AT2G30520	AT3G59410		AT1G54410	AT3G09440	AT2G04790	AT3G12990
										AT1G61490	AT3G01560	AT2G30570	AT3G59470		AT1G54440	AT3G09450	AT2G04940	AT3G13000
										AT1G61520	AT3G01580	AT2G30580	AT3G59780		AT1G54450	AT3G09540	AT2G05070	AT3G13222
										AT1G61610	AT3G01590	AT2G30600	AT3G59820		AT1G54575	AT3G09590	AT2G05160	AT3G13224
										AT1G61620	AT3G01650	AT2G30740	AT3G59950		AT1G54680	AT3G09600	AT2G05210	AT3G13300
										AT1G61640	AT3G01800	AT2G30790	AT3G60240		AT1G54730	AT3G09650	AT2G05540	AT3G13330
										AT1G61660	AT3G01820	AT2G30890	AT3G60250		AT1G54740	AT3G09720	AT2G05760	AT3G13340
										AT1G61730	AT3G01840	AT2G30920	AT3G60370		AT1G54820	AT3G09760	AT2G05790	AT3G13430
										AT1G61740	AT3G01960	AT2G30930	AT3G60510		AT1G54830	AT3G09810	AT2G06005	AT3G13440
										AT1G61795	AT3G02010	AT2G31020	AT3G60590		AT1G54960	AT3G09910	AT2G06010	AT3G13450
										AT1G61800	AT3G02040	AT2G31090	AT3G60910		AT1G55020	AT3G10110	AT2G06850	AT3G13570
										AT1G61810	AT3G02140	AT2G31110	AT3G60930		AT1G55040	AT3G10300	AT2G06950	AT3G13740
										AT1G61890	AT3G02150	AT2G31150	AT3G61010		AT1G55080	AT3G10410	AT2G07042	AT3G13750
										AT1G62045	AT3G02190	AT2G31190	AT3G61060		AT1G55110	AT3G10420	AT2G07050	AT3G13810
										AT1G62050	AT3G02230	AT2G31300	AT3G61080		AT1G55130	AT3G10450	AT2G07170	AT3G14020
										AT1G62180	AT3G02250	AT2G31320	AT3G61420		AT1G55152	AT3G10530	AT2G07680	AT3G14075
										AT1G62200	AT3G02320	AT2G31660	AT3G61570		AT1G55170	AT3G10815	AT2G10931	AT3G14120
										AT1G62240	AT3G02330	AT2G31730	AT3G61600		AT1G55200	AT3G10910	AT2G10940	AT3G14150
										AT1G62260	AT3G02420	AT2G31751	AT3G61640		AT1G55210	AT3G10912	AT2G10980	AT3G14205
										AT1G62300	AT3G02480	AT2G31790	AT3G61740		AT1G55320	AT3G11020	AT2G11810	AT3G14470
										AT1G62305	AT3G02640	AT2G31900	AT3G61780		AT1G55330	AT3G11210	AT2G13610	AT3G14590
										AT1G62320	AT3G02750	AT2G32010	AT3G61860		AT1G55360	AT3G11220	AT2G13665	AT3G15010
										AT1G62380	AT3G02820	AT2G32080	AT3G62010		AT1G55370	AT3G11410	AT2G13690	AT3G15070
										AT1G62422	AT3G02840	AT2G32090	AT3G62080		AT1G55450	AT3G11420	AT2G13810	AT3G15160
										AT1G62440	AT3G02850	AT2G32100	AT3G62110		AT1G55500	AT3G11460	AT2G13820	AT3G15220
										AT1G62480	AT3G02990	AT2G32120	AT3G62190		AT1G55535	AT3G11490	AT2G13840	AT3G15354
										AT1G62510	AT3G03060	AT2G32140	AT3G62260		AT1G55680	AT3G11570	AT2G14090	AT3G15390
										AT1G62520	AT3G03170	AT2G32150	AT3G62310		AT1G55690	AT3G11660	AT2G14560	AT3G15520
										AT1G62570	AT3G03340	AT2G32160	AT3G62330		AT1G55760	AT3G11670	AT2G14620	AT3G15950
										AT1G62590	AT3G03341	AT2G32179	AT3G62370		AT1G55820	AT3G11770	AT2G14740	AT3G16220
										AT1G62600	AT3G03440	AT2G32290	AT3G62650		AT1G55850	AT3G11910	AT2G14750	AT3G16260
										AT1G62710	AT3G03580	AT2G32400	AT3G62720		AT1G55865	AT3G11950	AT2G14890	AT3G16270
										AT1G62730	AT3G03640	AT2G32450	AT3G62860		AT1G55880	AT3G12012	AT2G14900	AT3G16320
										AT1G62740	AT3G03770	AT2G32487	AT3G62910		AT1G55900	AT3G12270	AT2G15040	AT3G16340
										AT1G62770	AT3G03790	AT2G32530	AT3G63240		AT1G55910	AT3G12300	AT2G15042	AT3G16460
										AT1G62800	AT3G03900	AT2G32550	AT3G63330		AT1G55915	AT3G12320	AT2G15050	AT3G16800
										AT1G62840	AT3G03970	AT2G32560	AT3G63400		AT1G55920	AT3G12490	AT2G15080	AT3G16840
										AT1G62870	AT3G03980	AT2G32770	AT3G63440		AT1G55930	AT3G12510	AT2G15090	AT3G16940
										AT1G62910	AT3G03990	AT2G32795	AT3G63445		AT1G55980	AT3G12530	AT2G15220	AT3G17100
										AT1G62950	AT3G04010	AT2G32870	AT3G63460		AT1G56120	AT3G12580	AT2G15230	AT3G17330
										AT1G62960	AT3G04020	AT2G32880	AT3G63530		AT1G56130	AT3G12670	AT2G15292	AT3G17340
										AT1G62975	AT3G04030	AT2G33020	AT4G00040		AT1G56140	AT3G12800	AT2G15440	AT3G17450
										AT1G63130	AT3G04040	AT2G33050	AT4G00310		AT1G56170	AT3G13110	AT2G15530	AT3G17700
										AT1G63150	AT3G04060	AT2G33180	AT4G00335		AT1G56210	AT3G13150	AT2G15760	AT3G17950
										AT1G63160	AT3G04070	AT2G33330	AT4G00355		AT1G56240	AT3G13160	AT2G15800	AT3G18100
										AT1G63220	AT3G04110	AT2G33480	AT4G00440		AT1G56300	AT3G13210	AT2G15980	AT3G18110
										AT1G63240	AT3G04120	AT2G33550	AT4G00520		AT1G56520	AT3G13230	AT2G16250	AT3G18270
										AT1G63250	AT3G04140	AT2G33620	AT4G00560		AT1G56550	AT3G13310	AT2G16270	AT3G18380
										AT1G63260	AT3G04240	AT2G33735	AT4G00780		AT1G56580	AT3G13330	AT2G16280	AT3G18520
										AT1G63295	AT3G04620	AT2G33810	AT4G00900		AT1G56600	AT3G13350	AT2G16367	AT3G18750
										AT1G63300	AT3G04640	AT2G33990	AT4G00930		AT1G56650	AT3G13404	AT2G16370	AT3G18850
										AT1G63350	AT3G05120	AT2G34010	AT4G00955		AT1G56670	AT3G13420	AT2G16380	AT3G18890
										AT1G63400	AT3G05345	AT2G34050	AT4G00970		AT1G56700	AT3G13438	AT2G16390	AT3G18980
										AT1G63420	AT3G05380	AT2G34060	AT4G00990		AT1G56720	AT3G13520	AT2G16530	AT3G19000
										AT1G63440	AT3G05500	AT2G34150	AT4G01026		AT1G57560	AT3G13550	AT2G16650	AT3G19330
										AT1G63690	AT3G05580	AT2G34170	AT4G01130		AT1G57590	AT3G13670	AT2G16660	AT3G19360
										AT1G63710	AT3G05640	AT2G34180	AT4G01330		AT1G57610	AT3G13720	AT2G16750	AT3G19460
										AT1G63720	AT3G05650	AT2G34300	AT4G01510		AT1G57630	AT3G13730	AT2G16790	AT3G19650
										AT1G63730	AT3G05660	AT2G34355	AT4G01590		AT1G57700	AT3G13770	AT2G16800	AT3G19670
										AT1G63750	AT3G05800	AT2G34420	AT4G01593		AT1G57790	AT3G13810	AT2G16850	AT3G19780
										AT1G63780	AT3G05820	AT2G34430	AT4G01600		AT1G57943	AT3G13880	AT2G16870	AT3G19820
										AT1G63800	AT3G05830	AT2G34490	AT4G01710		AT1G57980	AT3G13910	AT2G17033	AT3G19860
										AT1G63820	AT3G05840	AT2G34510	AT4G01880		AT1G57990	AT3G13940	AT2G17040	AT3G19895
										AT1G63840	AT3G05880	AT2G34560	AT4G01915		AT1G58080	AT3G13950	AT2G17230	AT3G20010
										AT1G63930	AT3G05890	AT2G34620	AT4G01935		AT1G58150	AT3G14050	AT2G17430	AT3G20070
										AT1G64065	AT3G05980	AT2G34670	AT4G02100		AT1G58190	AT3G14060	AT2G17480	AT3G20270
										AT1G64110	AT3G06030	AT2G34680	AT4G02120		AT1G58210	AT3G14067	AT2G17630	AT3G20290
										AT1G64170	AT3G06035	AT2G34710	AT4G02260		AT1G58225	AT3G14200	AT2G17710	AT3G20330
										AT1G64185	AT3G06410	AT2G34770	AT4G02430		AT1G58235	AT3G14360	AT2G17740	AT3G20430
										AT1G64200	AT3G06490	AT2G34810	AT4G02540		AT1G58270	AT3G14395	AT2G17780	AT3G20490
										AT1G64270	AT3G06620	AT2G34840	AT4G02920		AT1G58280	AT3G14400	AT2G17830	AT3G20810
										AT1G64320	AT3G06630	AT2G34925	AT4G03115		AT1G58290	AT3G14430	AT2G17880	AT3G20910
										AT1G64380	AT3G06710	AT2G35075	AT4G03390		AT1G58300	AT3G14440	AT2G17970	AT3G21110
										AT1G64400	AT3G06760	AT2G35130	AT4G03430		AT1G58360	AT3G14560	AT2G17975	AT3G21230
										AT1G64450	AT3G07050	AT2G35155	AT4G03510		AT1G58370	AT3G14590	AT2G18210	AT3G21250
										AT1G64490	AT3G07090	AT2G35190	AT4G04223		AT1G58420	AT3G14595	AT2G18290	AT3G21390
										AT1G64500	AT3G07150	AT2G35350	AT4G04320		AT1G58430	AT3G14680	AT2G18300	AT3G21465
										AT1G64563	AT3G07290	AT2G35420	AT4G04330		AT1G58520	AT3G14690	AT2G18328	AT3G21650
										AT1G64580	AT3G07640	AT2G35470	AT4G04350		AT1G58590	AT3G14720	AT2G18380	AT3G21810
										AT1G64600	AT3G07650	AT2G35740	AT4G04570		AT1G58889	AT3G14770	AT2G18560	AT3G22125
										AT1G64640	AT3G07720	AT2G35780	AT4G04750		AT1G59030	AT3G14810	AT2G18570	AT3G22220
										AT1G64660	AT3G07760	AT2G35820	AT4G04790		AT1G59580	AT3G14890	AT2G18650	AT3G22235
										AT1G64670	AT3G08000	AT2G35880	AT4G04840		AT1G59590	AT3G15080	AT2G18850	AT3G22260
										AT1G64720	AT3G08505	AT2G35900	AT4G04850		AT1G59700	AT3G15140	AT2G18910	AT3G22460
										AT1G64760	AT3G08570	AT2G35910	AT4G04880		AT1G59710	AT3G15180	AT2G18990	AT3G22790
										AT1G64780	AT3G08710	AT2G36000	AT4G05020		AT1G59870	AT3G15200	AT2G19090	AT3G23070
										AT1G64890	AT3G08720	AT2G36050	AT4G07410		AT1G59920	AT3G15210	AT2G19110	AT3G23090
										AT1G64950	AT3G08820	AT2G36240	AT4G07507		AT1G59930	AT3G15310	AT2G19170	AT3G23100
										AT1G64960	AT3G08950	AT2G36305	AT4G08460		AT1G59970	AT3G15354	AT2G19280	AT3G23410
										AT1G64970	AT3G09032	AT2G36400	AT4G08540		AT1G59980	AT3G15352	AT2G19400	AT3G23640
										AT1G65010	AT3G09060	AT2G36490	AT4G08580		AT1G60000	AT3G15357	AT2G19570	AT3G23660
										AT1G65030	AT3G09350	AT2G36780	AT4G09020		AT1G60060	AT3G15430	AT2G19620	AT3G23710
										AT1G65060	AT3G09370	AT2G36790	AT4G09160		AT1G60140	AT3G15440	AT2G19670	AT3G23820
										AT1G65070	AT3G09390	AT2G36792	AT4G09340		AT1G60190	AT3G15460	AT2G19690	AT3G23890
										AT1G65120	AT3G09440	AT2G36910	AT4G09720		AT1G60270	AT3G15534	AT2G19780	AT3G24740
										AT1G65190	AT3G09450	AT2G36950	AT4G09760		AT1G60390	AT3G15536	AT2G19800	AT3G24840
										AT1G65230	AT3G09520	AT2G37025	AT4G10000		AT1G60470	AT3G15620	AT2G19880	AT3G25150
										AT1G65310	AT3G09540	AT2G37030	AT4G10060		AT1G60550	AT3G15730	AT2G19900	AT3G25180
										AT1G65330	AT3G09590	AT2G37080	AT4G10070		AT1G60590	AT3G15750	AT2G19930	AT3G25430
										AT1G65370	AT3G09600	AT2G37090	AT4G10360		AT1G60600	AT3G16175	AT2G20180	AT3G25500
										AT1G65380	AT3G09720	AT2G37100	AT4G10470		AT1G60640	AT3G16500	AT2G20210	AT3G25560
										AT1G65420	AT3G09760	AT2G37130	AT4G10570		AT1G60680	AT3G16565	AT2G20240	AT3G25680
										AT1G65486	AT3G09810	AT2G37170	AT4G10710		AT1G60690	AT3G16800	AT2G20250	AT3G25740
										AT1G65500	AT3G09870	AT2G37380	AT4G10730		AT1G60700	AT3G16810	AT2G20290	AT3G25800
										AT1G65520	AT3G09910	AT2G37450	AT4G10770		AT1G60790	AT3G16940	AT2G20500	AT3G25805
										AT1G65560	AT3G10110	AT2G37460	AT4G11570		AT1G60800	AT3G16990	AT2G20550	AT3G26085
										AT1G65590	AT3G10300	AT2G37480	AT4G11670		AT1G60810	AT3G17000	AT2G20610	AT3G26100
										AT1G65690	AT3G10410	AT2G37585	AT4G11840		AT1G60860	AT3G17020	AT2G20650	AT3G26360
										AT1G65700	AT3G10420	AT2G37600	AT4G11960		AT1G60890	AT3G17130	AT2G20670	AT3G26450
										AT1G65800	AT3G10450	AT2G37720	AT4G12020		AT1G60960	AT3G17240	AT2G20710	AT3G26490
										AT1G65820	AT3G10500	AT2G37790	AT4G12120		AT1G60989	AT3G17520	AT2G20721	AT3G26510
										AT1G65840	AT3G10530	AT2G37920	AT4G12720		AT1G61065	AT3G17609	AT2G20750	AT3G26612
										AT1G65845	AT3G10650	AT2G37930	AT4G12750		AT1G61100	AT3G17611	AT2G20835	AT3G26670
										AT1G65870	AT3G10815	AT2G37950	AT4G12790		AT1G61120	AT3G17660	AT2G20850	AT3G26690
										AT1G65890	AT3G10910	AT2G38025	AT4G12990		AT1G61170	AT3G17790	AT2G20870	AT3G26700
										AT1G65900	AT3G10912	AT2G38050	AT4G13150		AT1G61210	AT3G17800	AT2G20950	AT3G26720
										AT1G65930	AT3G10930	AT2G38120	AT4G13160		AT1G61240	AT3G17810	AT2G21050	AT3G26840
										AT1G65960	AT3G11020	AT2G38310	AT4G13350		AT1G61255	AT3G18010	AT2G21140	AT3G26850
										AT1G65985	AT3G11210	AT2G38370	AT4G13410		AT1G61340	AT3G18020	AT2G21187	AT3G26890
										AT1G66060	AT3G11220	AT2G38380	AT4G13550		AT1G61350	AT3G18100	AT2G21200	AT3G26900
										AT1G66100	AT3G11410	AT2G38430	AT4G13630		AT1G61370	AT3G18440	AT2G21210	AT3G26920
										AT1G66140	AT3G11420	AT2G38440	AT4G13810		AT1G61380	AT3G18510	AT2G21380	AT3G26932
										AT1G66150	AT3G11460	AT2G38480	AT4G13900		AT1G61430	AT3G18560	AT2G21550	AT3G26950
										AT1G66160	AT3G11490	AT2G38570	AT4G14160		AT1G61470	AT3G18580	AT2G21630	AT3G26990
										AT1G66190	AT3G11570	AT2G38580	AT4G14240		AT1G61490	AT3G18590	AT2G21650	AT3G27010
										AT1G66200	AT3G11580	AT2G38680	AT4G14300		AT1G61500	AT3G18600	AT2G21850	AT3G27100
										AT1G66230	AT3G11660	AT2G38750	AT4G14370		AT1G61520	AT3G18610	AT2G22000	AT3G27250
										AT1G66400	AT3G11670	AT2G38760	AT4G14740		AT1G61560	AT3G18620	AT2G22090	AT3G27260
										AT1G66465	AT3G11770	AT2G38823	AT4G14920		AT1G61600	AT3G19260	AT2G22200	AT3G27310
										AT1G66480	AT3G11910	AT2G38970	AT4G15080		AT1G61620	AT3G19270	AT2G22250	AT3G27420
										AT1G66500	AT3G11950	AT2G39090	AT4G15090		AT1G61640	AT3G19290	AT2G22330	AT3G27580
										AT1G66700	AT3G12170	AT2G39180	AT4G15430		AT1G61660	AT3G19330	AT2G22390	AT3G27610
										AT1G66740	AT3G12270	AT2G39280	AT4G15510		AT1G61670	AT3G19340	AT2G22482	AT3G27906
										AT1G66783	AT3G12300	AT2G39330	AT4G15530		AT1G61730	AT3G19350	AT2G22530	AT3G27930
										AT1G66820	AT3G12320	AT2G39375	AT4G15540		AT1G61740	AT3G19508	AT2G22610	AT3G27997
										AT1G66830	AT3G12490	AT2G39400	AT4G15570		AT1G61795	AT3G19640	AT2G22650	AT3G28070
										AT1G66880	AT3G12510	AT2G39470	AT4G16280		AT1G61800	AT3G19910	AT2G22770	AT3G28080
										AT1G66900	AT3G12530	AT2G39560	AT4G16470		AT1G61810	AT3G19950	AT2G22830	AT3G28100
										AT1G66940	AT3G12580	AT2G39570	AT4G16570		AT1G61820	AT3G19960	AT2G22880	AT3G28130
										AT1G66960	AT3G12670	AT2G39681	AT4G16670		AT1G61860	AT3G19980	AT2G22890	AT3G28210
										AT1G67000	AT3G12800	AT2G39730	AT4G16710		AT1G61890	AT3G20250	AT2G22980	AT3G28370
										AT1G67040	AT3G12830	AT2G39850	AT4G16765		AT1G62045	AT3G20270	AT2G22990	AT3G28660
										AT1G67050	AT3G12870	AT2G39870	AT4G16770		AT1G62050	AT3G20365	AT2G23000	AT3G28700
										AT1G67080	AT3G12910	AT2G39880	AT4G16900		AT1G62180	AT3G20500	AT2G23093	AT3G28860
										AT1G67300	AT3G13150	AT2G39890	AT4G16960		AT1G62200	AT3G20720	AT2G23100	AT3G28970
										AT1G67310	AT3G13160	AT2G39930	AT4G16990		AT1G62240	AT3G20810	AT2G23130	AT3G29185
										AT1G67320	AT3G13210	AT2G40020	AT4G17140		AT1G62260	AT3G20860	AT2G23170	AT3G29240
										AT1G67340	AT3G13230	AT2G40030	AT4G17370		AT1G62305	AT3G20910	AT2G23180	AT3G29290
										AT1G67360	AT3G13310	AT2G40095	AT4G17440		AT1G62320	AT3G21150	AT2G23200	AT3G29375
										AT1G67365	AT3G13330	AT2G40100	AT4G17970		AT1G62370	AT3G21320	AT2G23290	AT3G29390
										AT1G67370	AT3G13350	AT2G40160	AT4G18140		AT1G62380	AT3G21540	AT2G23300	AT3G29644
										AT1G67400	AT3G13380	AT2G40200	AT4G18220		AT1G62422	AT3G21560	AT2G23330	AT3G30380
										AT1G67460	AT3G13420	AT2G40330	AT4G18230		AT1G62440	AT3G21660	AT2G23360	AT3G30775
										AT1G67480	AT3G13433	AT2G40490	AT4G18260		AT1G62480	AT3G21670	AT2G23430	AT3G32940
										AT1G67490	AT3G13438	AT2G40520	AT4G18340		AT1G62500	AT3G21750	AT2G23560	AT3G43220
										AT1G67520	AT3G13670	AT2G40570	AT4G18372		AT1G62510	AT3G21760	AT2G23600	AT3G43700
										AT1G67560	AT3G13770	AT2G40610	AT4G18740		AT1G62520	AT3G21865	AT2G23610	AT3G44150
										AT1G67590	AT3G13810	AT2G40670	AT4G18950		AT1G62570	AT3G21870	AT2G23680	AT3G44200
										AT1G67740	AT3G13880	AT2G40690	AT4G18975		AT1G62590	AT3G21890	AT2G23690	AT3G44205
										AT1G67750	AT3G13910	AT2G40750	AT4G19020		AT1G62600	AT3G22120	AT2G23700	AT3G44300
										AT1G67810	AT3G13940	AT2G40760	AT4G19110		AT1G62660	AT3G22121	AT2G23770	AT3G44370
										AT1G67830	AT3G13950	AT2G40815	AT4G19160		AT1G62710	AT3G22125	AT2G23810	AT3G44400
										AT1G67850	AT3G14050	AT2G40850	AT4G19490		AT1G62720	AT3G22310	AT2G24150	AT3G44630
										AT1G67856	AT3G14060	AT2G40920	AT4G19540		AT1G62730	AT3G22370	AT2G24160	AT3G44740
										AT1G67880	AT3G14067	AT2G41090	AT4G19550		AT1G62740	AT3G22380	AT2G24170	AT3G45090
										AT1G67900	AT3G14190	AT2G41100	AT4G19660		AT1G62760	AT3G22440	AT2G24220	AT3G45240
										AT1G67910	AT3G14200	AT2G41310	AT4G19670		AT1G62790	AT3G22450	AT2G24250	AT3G45443
										AT1G67920	AT3G14360	AT2G41550	AT4G19810		AT1G62800	AT3G22660	AT2G24290	AT3G45750
										AT1G67970	AT3G14430	AT2G41650	AT4G19985		AT1G62830	AT3G22830	AT2G24300	AT3G45850
										AT1G67980	AT3G14440	AT2G41720	AT4G20320		AT1G62840	AT3G22840	AT2G24350	AT3G45860
										AT1G68010	AT3G14560	AT2G41820	AT4G20340		AT1G62870	AT3G22845	AT2G24440	AT3G46180
										AT1G68050	AT3G14580	AT2G41940	AT4G20440		AT1G62910	AT3G22850	AT2G24550	AT3G46200
										AT1G68110	AT3G14590	AT2G41950	AT4G20480		AT1G62950	AT3G22910	AT2G24580	AT3G46440
										AT1G68190	AT3G14595	AT2G41990	AT4G20830		AT1G62975	AT3G22930	AT2G24592	AT3G46590
										AT1G68238	AT3G14680	AT2G42040	AT4G20910		AT1G62990	AT3G22942	AT2G24600	AT3G46640
										AT1G68300	AT3G14690	AT2G42170	AT4G20930		AT1G63100	AT3G23000	AT2G24630	AT3G46780
										AT1G68330	AT3G14720	AT2G42190	AT4G21060		AT1G63110	AT3G23020	AT2G24645	AT3G46830
										AT1G68400	AT3G14810	AT2G42220	AT4G21090		AT1G63150	AT3G23210	AT2G24650	AT3G46930
										AT1G68470	AT3G14890	AT2G42240	AT4G21160		AT1G63160	AT3G23280	AT2G24762	AT3G46980
										AT1G68490	AT3G14990	AT2G42290	AT4G21380		AT1G63220	AT3G23400	AT2G25000	AT3G47000
										AT1G68500	AT3G15080	AT2G42300	AT4G21430		AT1G63240	AT3G23560	AT2G25050	AT3G47350
										AT1G68530	AT3G15140	AT2G42320	AT4G21540		AT1G63250	AT3G23620	AT2G25060	AT3G47360
										AT1G68550	AT3G15180	AT2G42370	AT4G21560		AT1G63260	AT3G23810	AT2G25090	AT3G47390
										AT1G68560	AT3G15200	AT2G42380	AT4G21720		AT1G63295	AT3G23820	AT2G25180	AT3G47700
										AT1G68570	AT3G15210	AT2G42390	AT4G21910		AT1G63300	AT3G23870	AT2G25200	AT3G47940
										AT1G68568	AT3G15310	AT2G42450	AT4G22270		AT1G63350	AT3G23920	AT2G25220	AT3G47990
										AT1G68585	AT3G15354	AT2G42510	AT4G22350		AT1G63400	AT3G24090	AT2G25250	AT3G48040
										AT1G68600	AT3G15352	AT2G42610	AT4G23050		AT1G63420	AT3G24170	AT2G25270	AT3G48050
										AT1G68620	AT3G15357	AT2G42690	AT4G23130		AT1G63470	AT3G24180	AT2G25420	AT3G48070
										AT1G68640	AT3G15430	AT2G42730	AT4G23180		AT1G63480	AT3G24190	AT2G25440	AT3G48460
										AT1G68740	AT3G15440	AT2G42870	AT4G23260		AT1G63640	AT3G24400	AT2G25460	AT3G48670
										AT1G68780	AT3G15460	AT2G42900	AT4G23570		AT1G63670	AT3G24420	AT2G25480	AT3G48780
										AT1G68790	AT3G15500	AT2G42960	AT4G23710		AT1G63690	AT3G24460	AT2G25570	AT3G48820
										AT1G68840	AT3G15534	AT2G43010	AT4G23770		AT1G63710	AT3G24520	AT2G25590	AT3G48870
										AT1G68870	AT3G15620	AT2G43040	AT4G23860		AT1G63730	AT3G24760	AT2G25735	AT3G48880
										AT1G68872	AT3G15730	AT2G43120	AT4G23910		AT1G63750	AT3G24840	AT2G25737	AT3G48980
										AT1G68920	AT3G15750	AT2G43150	AT4G23980		AT1G63780	AT3G24927	AT2G25790	AT3G49260
										AT1G68930	AT3G16050	AT2G43200	AT4G24100		AT1G63800	AT3G25120	AT2G25800	AT3G49430
										AT1G68940	AT3G16170	AT2G43340	AT4G24160		AT1G63855	AT3G25585	AT2G25880	AT3G49590
										AT1G69040	AT3G16175	AT2G43370	AT4G24350		AT1G63900	AT3G25717	AT2G25900	AT3G50210
										AT1G69080	AT3G16360	AT2G43375	AT4G24380		AT1G63930	AT3G25730	AT2G26010	AT3G50240
										AT1G69210	AT3G16500	AT2G43465	AT4G24390		AT1G64110	AT3G25870	AT2G26030	AT3G50380
										AT1G69250	AT3G16510	AT2G43530	AT4G24440		AT1G64170	AT3G26290	AT2G26070	AT3G50430
										AT1G69252	AT3G16565	AT2G43535	AT4G24480		AT1G64185	AT3G26410	AT2G26110	AT3G50560
										AT1G69260	AT3G16610	AT2G43820	AT4G24490		AT1G64200	AT3G26420	AT2G26180	AT3G50670
										AT1G69270	AT3G16720	AT2G44130	AT4G24730		AT1G64270	AT3G26460	AT2G26190	AT3G50780
										AT1G69290	AT3G16800	AT2G44210	AT4G24740		AT1G64380	AT3G26782	AT2G26211	AT3G50880
										AT1G69295	AT3G16810	AT2G44230	AT4G24750		AT1G64400	AT3G26815	AT2G26215	AT3G51100
										AT1G69310	AT3G16860	AT2G44255	AT4G24790		AT1G64450	AT3G26980	AT2G26260	AT3G51270
										AT1G69350	AT3G16940	AT2G44380	AT4G25080		AT1G64490	AT3G27010	AT2G26270	AT3G51330
										AT1G69370	AT3G16990	AT2G44500	AT4G25230		AT1G64500	AT3G27170	AT2G26360	AT3G51340
										AT1G69380	AT3G17000	AT2G44640	AT4G25450		AT1G64561	AT3G27210	AT2G26400	AT3G51390
										AT1G69400	AT3G17130	AT2G44735	AT4G25500		AT1G64563	AT3G27220	AT2G26440	AT3G51620
										AT1G69440	AT3G17240	AT2G44740	AT4G25520		AT1G64580	AT3G27250	AT2G26470	AT3G51630
										AT1G69480	AT3G17520	AT2G44830	AT4G25640		AT1G64600	AT3G27260	AT2G26510	AT3G51650
										AT1G69490	AT3G17609	AT2G44900	AT4G25940		AT1G64620	AT3G27270	AT2G26530	AT3G51830
										AT1G69520	AT3G17611	AT2G45100	AT4G26510		AT1G64640	AT3G27280	AT2G26550	AT3G51850
										AT1G69530	AT3G17790	AT2G45150	AT4G26520		AT1G64720	AT3G27290	AT2G26560	AT3G52050
										AT1G69570	AT3G17800	AT2G45170	AT4G26530		AT1G64760	AT3G27300	AT2G26640	AT3G52100
										AT1G69572	AT3G17810	AT2G45180	AT4G26555		AT1G64770	AT3G27350	AT2G26700	AT3G52120
										AT1G69610	AT3G18010	AT2G45340	AT4G26600		AT1G64780	AT3G27380	AT2G26710	AT3G52140
										AT1G69640	AT3G18020	AT2G45400	AT4G26630		AT1G64890	AT3G27870	AT2G26760	AT3G52310
										AT1G69780	AT3G18440	AT2G45450	AT4G26650		AT1G64900	AT3G27880	AT2G26840	AT3G52560
										AT1G69870	AT3G18510	AT2G45510	AT4G26795		AT1G64950	AT3G28007	AT2G26860	AT3G52660
										AT1G69890	AT3G18560	AT2G45590	AT4G26860		AT1G64960	AT3G28210	AT2G27040	AT3G52720
										AT1G69900	AT3G18580	AT2G45700	AT4G27040		AT1G64970	AT3G28220	AT2G27080	AT3G52840
										AT1G69910	AT3G18590	AT2G45800	AT4G27120		AT1G65010	AT3G28290	AT2G27310	AT3G52890
										AT1G70070	AT3G18610	AT2G45850	AT4G27180		AT1G65030	AT3G28300	AT2G27340	AT3G52920
										AT1G70100	AT3G18620	AT2G46192	AT4G27490		AT1G65060	AT3G28630	AT2G27389	AT3G52940
										AT1G70170	AT3G19030	AT2G46210	AT4G27650		AT1G65070	AT3G28640	AT2G27402	AT3G53100
										AT1G70210	AT3G19100	AT2G46220	AT4G27820		AT1G65120	AT3G28660	AT2G27660	AT3G53170
										AT1G70280	AT3G19210	AT2G46225	AT4G27860		AT1G65310	AT3G28880	AT2G27800	AT3G53190
										AT1G70290	AT3G19240	AT2G46250	AT4G28760		AT1G65330	AT3G29090	AT2G27810	AT3G53240
										AT1G70410	AT3G19250	AT2G46310	AT4G28990		AT1G65370	AT3G29170	AT2G28050	AT3G53270
										AT1G70420	AT3G19260	AT2G46330	AT4G29310		AT1G65380	AT3G29360	AT2G28070	AT3G53500
										AT1G70430	AT3G19270	AT2G46490	AT4G29670		AT1G65420	AT3G29575	AT2G28100	AT3G53540
										AT1G70520	AT3G19290	AT2G46535	AT4G29890		AT1G65486	AT3G29772	AT2G28105	AT3G53570
										AT1G70640	AT3G19330	AT2G46610	AT4G30160		AT1G65490	AT3G30460	AT2G28120	AT3G53680
										AT1G70690	AT3G19340	AT2G46650	AT4G30260		AT1G65500	AT3G32895	AT2G28150	AT3G53710
										AT1G70750	AT3G19350	AT2G46710	AT4G30690		AT1G65510	AT3G42860	AT2G28160	AT3G53750
										AT1G70780	AT3G19508	AT2G46780	AT4G30720		AT1G65520	AT3G43230	AT2G28210	AT3G53830
										AT1G70782	AT3G19580	AT2G46810	AT4G30760		AT1G65560	AT3G43720	AT2G28250	AT3G53930
										AT1G70800	AT3G19640	AT2G46820	AT4G30825		AT1G65590	AT3G44110	AT2G28310	AT3G54170
										AT1G70810	AT3G19910	AT2G46930	AT4G30890		AT1G65610	AT3G44450	AT2G28315	AT3G54350
										AT1G70820	AT3G19960	AT2G47060	AT4G30993		AT1G65690	AT3G44735	AT2G28410	AT3G54380
										AT1G70890	AT3G19970	AT2G47160	AT4G31050		AT1G65700	AT3G44750	AT2G28460	AT3G54390
										AT1G70900	AT3G19980	AT2G47310	AT4G31115		AT1G65710	AT3G45210	AT2G28470	AT3G54460
										AT1G70920	AT3G20250	AT2G47370	AT4G31170		AT1G65730	AT3G45253	AT2G28605	AT3G54480
										AT1G70985	AT3G20365	AT2G47440	AT4G31240		AT1G65800	AT3G45260	AT2G28620	AT3G54500
										AT1G71000	AT3G20500	AT2G47450	AT4G31550		AT1G65820	AT3G45600	AT2G28630	AT3G54600
										AT1G71040	AT3G20600	AT2G47630	AT4G31870		AT1G65840	AT3G45900	AT2G28660	AT3G54720
										AT1G71050	AT3G20720	AT2G47750	AT4G32000		AT1G65845	AT3G46440	AT2G28670	AT3G54740
										AT1G71060	AT3G20810	AT2G47860	AT4G32010		AT1G65870	AT3G46460	AT2G28710	AT3G54750
										AT1G71110	AT3G20860	AT2G47930	AT4G32060		AT1G65890	AT3G46640	AT2G28740	AT3G54760
										AT1G71140	AT3G20910	AT2G47940	AT4G32250		AT1G65920	AT3G46970	AT2G28760	AT3G54790
										AT1G71180	AT3G21150	AT2G48010	AT4G32330		AT1G65960	AT3G47080	AT2G28790	AT3G54820
										AT1G71240	AT3G21520	AT2G48020	AT4G32480		AT1G65970	AT3G47295	AT2G28940	AT3G54860
										AT1G71340	AT3G21540	AT3G01080	AT4G32570		AT1G65985	AT3G47360	AT2G28950	AT3G54930
										AT1G71350	AT3G21560	AT3G01142	AT4G32640		AT1G66050	AT3G47420	AT2G29050	AT3G54970
										AT1G71360	AT3G21600	AT3G01202	AT4G32660		AT1G66060	AT3G47430	AT2G29290	AT3G55050
										AT1G71390	AT3G21660	AT3G01290	AT4G32730		AT1G66090	AT3G47500	AT2G29300	AT3G55080
										AT1G71400	AT3G21670	AT3G01360	AT4G32850		AT1G66140	AT3G47620	AT2G29310	AT3G55260
										AT1G71440	AT3G21690	AT3G01370	AT4G32880		AT1G66150	AT3G47640	AT2G29320	AT3G55270
										AT1G71528	AT3G21750	AT3G01440	AT4G32900		AT1G66160	AT3G47670	AT2G29340	AT3G55290
										AT1G71696	AT3G21760	AT3G01450	AT4G32980		AT1G66180	AT3G47840	AT2G29350	AT3G55480
										AT1G71697	AT3G21865	AT3G01500	AT4G33050		AT1G66190	AT3G47860	AT2G29440	AT3G55600
										AT1G71710	AT3G21890	AT3G01680	AT4G33180		AT1G66230	AT3G48020	AT2G29470	AT3G55630
										AT1G71780	AT3G22120	AT3G01690	AT4G33240		AT1G66250	AT3G48070	AT2G29510	AT3G55760
										AT1G71800	AT3G22125	AT3G01980	AT4G33500		AT1G66270	AT3G48240	AT2G29730	AT3G55850
										AT1G71890	AT3G22160	AT3G02050	AT4G33540		AT1G66330	AT3G48250	AT2G29890	AT3G55880
										AT1G71910	AT3G22310	AT3G02170	AT4G33580		AT1G66400	AT3G48310	AT2G30010	AT3G55940
										AT1G71950	AT3G22370	AT3G02180	AT4G33700		AT1G66410	AT3G48320	AT2G30280	AT3G55970
										AT1G71960	AT3G22380	AT3G02370	AT4G33740		AT1G66480	AT3G48440	AT2G30420	AT3G56120
										AT1G71970	AT3G22410	AT3G02500	AT4G33790		AT1G66500	AT3G48460	AT2G30424	AT3G56130
										AT1G71990	AT3G22440	AT3G02510	AT4G33910		AT1G66590	AT3G48510	AT2G30460	AT3G56140
										AT1G72060	AT3G22450	AT3G02540	AT4G33980		AT1G66725	AT3G48520	AT2G30520	AT3G56160
										AT1G72090	AT3G22600	AT3G02550	AT4G34000		AT1G66740	AT3G48530	AT2G30580	AT3G56510
										AT1G72140	AT3G22620	AT3G02630	AT4G34100		AT1G66760	AT3G48690	AT2G30600	AT3G56590
										AT1G72150	AT3G22660	AT3G02680	AT4G34135		AT1G66783	AT3G48700	AT2G30740	AT3G56650
										AT1G72160	AT3G22690	AT3G02700	AT4G34140		AT1G66820	AT3G48800	AT2G30750	AT3G56720
										AT1G72180	AT3G22830	AT3G02720	AT4G34150		AT1G66830	AT3G48890	AT2G30790	AT3G56750
										AT1G72210	AT3G22840	AT3G02832	AT4G34215		AT1G66900	AT3G48980	AT2G30820	AT3G56840
										AT1G72275	AT3G22845	AT3G02870	AT4G34220		AT1G66940	AT3G48990	AT2G30890	AT3G56870
										AT1G72300	AT3G22850	AT3G02880	AT4G34265		AT1G67000	AT3G49142	AT2G30930	AT3G57062
										AT1G72330	AT3G22910	AT3G03000	AT4G34480		AT1G67040	AT3G49170	AT2G31020	AT3G57220
										AT1G72410	AT3G22930	AT3G03010	AT4G34540		AT1G67050	AT3G49200	AT2G31090	AT3G57230
										AT1G72430	AT3G22942	AT3G03040	AT4G34570		AT1G67080	AT3G49220	AT2G31110	AT3G57350
										AT1G72480	AT3G23000	AT3G03460	AT4G34610		AT1G67120	AT3G49240	AT2G31150	AT3G57470
										AT1G72500	AT3G23020	AT3G03480	AT4G34680		AT1G67195	AT3G49320	AT2G31190	AT3G57660
										AT1G72510	AT3G23170	AT3G03780	AT4G35040		AT1G67265	AT3G49420	AT2G31300	AT3G57760
										AT1G72530	AT3G23210	AT3G03820	AT4G35450		AT1G67300	AT3G49725	AT2G31320	AT3G57770
										AT1G72620	AT3G23240	AT3G03830	AT4G35770		AT1G67310	AT3G49980	AT2G31730	AT3G57780
										AT1G72630	AT3G23250	AT3G03840	AT4G35780		AT1G67360	AT3G50040	AT2G31790	AT3G57980
										AT1G72645	AT3G23560	AT3G03850	AT4G35785		AT1G67365	AT3G50260	AT2G31900	AT3G58010
										AT1G72680	AT3G23620	AT3G03855	AT4G35800		AT1G67370	AT3G50360	AT2G31902	AT3G58030
										AT1G72700	AT3G23670	AT3G03910	AT4G35900		AT1G67400	AT3G50380	AT2G31945	AT3G58170
										AT1G72770	AT3G23810	AT3G04210	AT4G35920		AT1G67480	AT3G50400	AT2G31980	AT3G58530
										AT1G72790	AT3G23820	AT3G04290	AT4G36050		AT1G67490	AT3G50760	AT2G32000	AT3G58570
										AT1G72820	AT3G23870	AT3G04380	AT4G36190		AT1G67510	AT3G50810	AT2G32010	AT3G58620
										AT1G72855	AT3G23920	AT3G04443	AT4G36400		AT1G67520	AT3G50910	AT2G32030	AT3G58840
										AT1G72890	AT3G23990	AT3G04445	AT4G36480		AT1G67560	AT3G50960	AT2G32090	AT3G58900
										AT1G72910	AT3G24090	AT3G04450	AT4G36515		AT1G67590	AT3G50970	AT2G32100	AT3G58940
										AT1G72920	AT3G24170	AT3G04480	AT4G36648		AT1G67750	AT3G51130	AT2G32120	AT3G59060
										AT1G72930	AT3G24180	AT3G04690	AT4G36690		AT1G67800	AT3G51238	AT2G32140	AT3G59090
										AT1G72940	AT3G24190	AT3G04700	AT4G36870		AT1G67820	AT3G51240	AT2G32150	AT3G59210
										AT1G72970	AT3G24400	AT3G04720	AT4G36960		AT1G67830	AT3G51350	AT2G32179	AT3G59310
										AT1G72990	AT3G24420	AT3G04770	AT4G36980		AT1G67850	AT3G51400	AT2G32230	AT3G59350
										AT1G73010	AT3G24460	AT3G04810	AT4G37080		AT1G67856	AT3G51600	AT2G32290	AT3G59410
										AT1G73090	AT3G24520	AT3G04940	AT4G37180		AT1G67900	AT3G51630	AT2G32400	AT3G59470
										AT1G73210	AT3G24760	AT3G05100	AT4G37370		AT1G67910	AT3G51760	AT2G32550	AT3G59530
										AT1G73310	AT3G24840	AT3G05130	AT4G37480		AT1G67920	AT3G51790	AT2G32560	AT3G59570
										AT1G73320	AT3G25140	AT3G05140	AT4G38120		AT1G67970	AT3G51860	AT2G32630	AT3G59580
										AT1G73390	AT3G25180	AT3G05160	AT4G38160		AT1G68010	AT3G51890	AT2G32660	AT3G59780
										AT1G73480	AT3G25250	AT3G05165	AT4G38240		AT1G68050	AT3G51895	AT2G32765	AT3G59820
										AT1G73500	AT3G25585	AT3G05190	AT4G38270		AT1G68110	AT3G51920	AT2G32770	AT3G60070
										AT1G73540	AT3G25730	AT3G05320	AT4G38380		AT1G68140	AT3G52040	AT2G32880	AT3G60240
										AT1G73570	AT3G25870	AT3G05370	AT4G38510		AT1G68190	AT3G52180	AT2G32940	AT3G60370
										AT1G73600	AT3G26290	AT3G05410	AT4G38600		AT1G68290	AT3G52310	AT2G32990	AT3G60410
										AT1G73630	AT3G26460	AT3G05415	AT4G38950		AT1G68300	AT3G52340	AT2G33020	AT3G60510
										AT1G73687	AT3G26590	AT3G05430	AT4G38960		AT1G68330	AT3G52460	AT2G33050	AT3G60590
										AT1G73750	AT3G26782	AT3G05490	AT4G39100		AT1G68390	AT3G52470	AT2G33060	AT3G60740
										AT1G73810	AT3G26830	AT3G05685	AT4G39260		AT1G68400	AT3G52500	AT2G33080	AT3G60880
										AT1G73820	AT3G26840	AT3G05905	AT4G39270		AT1G68470	AT3G52660	AT2G33330	AT3G60910
										AT1G73830	AT3G27170	AT3G05900	AT4G39350		AT1G68490	AT3G52740	AT2G33400	AT3G60930
										AT1G73870	AT3G27210	AT3G05910	AT4G39370		AT1G68500	AT3G52840	AT2G33500	AT3G61010
										AT1G73875	AT3G27220	AT3G05936	AT4G39390		AT1G68530	AT3G52930	AT2G33550	AT3G61060
										AT1G73890	AT3G27250	AT3G06020	AT4G39560		AT1G68550	AT3G52950	AT2G33560	AT3G61080
										AT1G73970	AT3G27260	AT3G06070	AT4G39640		AT1G68552	AT3G52990	AT2G33580	AT3G61420
										AT1G74010	AT3G27270	AT3G06130	AT5G01030		AT1G68560	AT3G53040	AT2G33620	AT3G61570
										AT1G74020	AT3G27280	AT3G06140	AT5G01450		AT1G68570	AT3G53220	AT2G33735	AT3G61600
										AT1G74070	AT3G27290	AT3G06145	AT5G01470		AT1G68568	AT3G53230	AT2G33840	AT3G61610
										AT1G74080	AT3G27300	AT3G06150	AT5G01510		AT1G68585	AT3G53260	AT2G33850	AT3G61640
										AT1G74088	AT3G27330	AT3G06350	AT5G01770		AT1G68600	AT3G53340	AT2G33990	AT3G61700
										AT1G74090	AT3G27350	AT3G06433	AT5G01950		AT1G68620	AT3G53360	AT2G34010	AT3G61750
										AT1G74100	AT3G27380	AT3G06440	AT5G01960		AT1G68640	AT3G53500	AT2G34050	AT3G61780
										AT1G74170	AT3G27870	AT3G06450	AT5G01970		AT1G68725	AT3G53530	AT2G34060	AT3G61860
										AT1G74280	AT3G27880	AT3G06470	AT5G02100		AT1G68740	AT3G53620	AT2G34150	AT3G62010
										AT1G74330	AT3G28007	AT3G06520	AT5G02200		AT1G68780	AT3G53630	AT2G34170	AT3G62110
										AT1G74360	AT3G28210	AT3G66658	AT5G02600		AT1G68790	AT3G53810	AT2G34180	AT3G62190
										AT1G74370	AT3G28220	AT3G06660	AT5G02620		AT1G68840	AT3G53880	AT2G34190	AT3G62220
										AT1G74440	AT3G28290	AT3G06690	AT5G02650		AT1G68870	AT3G53940	AT2G34300	AT3G62260
										AT1G74450	AT3G28300	AT3G06740	AT5G02810		AT1G68872	AT3G53960	AT2G34355	AT3G62310
										AT1G74470	AT3G28340	AT3G06750	AT5G02860		AT1G68920	AT3G53990	AT2G34420	AT3G62330
										AT1G74520	AT3G28580	AT3G06770	AT5G02880		AT1G68930	AT3G54020	AT2G34430	AT3G62370
										AT1G74540	AT3G28630	AT3G06830	AT5G03406		AT1G68940	AT3G54030	AT2G34490	AT3G62390
										AT1G74590	AT3G28640	AT3G06850	AT5G03430		AT1G69040	AT3G54140	AT2G34500	AT3G62620
										AT1G74650	AT3G28880	AT3G06868	AT5G03650		AT1G69060	AT3G54200	AT2G34510	AT3G62650
										AT1G74670	AT3G28890	AT3G06880	AT5G03830		AT1G69120	AT3G54400	AT2G34560	AT3G62840
										AT1G74680	AT3G29000	AT3G06930	AT5G04020		AT1G69250	AT3G54420	AT2G34600	AT3G62860
										AT1G74690	AT3G29034	AT3G07010	AT5G04070		AT1G69252	AT3G54680	AT2G34620	AT3G62910
										AT1G74700	AT3G29360	AT3G07130	AT5G04230		AT1G69260	AT3G54820	AT2G34670	AT3G63180
										AT1G74710	AT3G29575	AT3G07200	AT5G04250		AT1G69270	AT3G54830	AT2G34680	AT3G63240
										AT1G74720	AT3G29772	AT3G07210	AT5G04280		AT1G69280	AT3G54850	AT2G34710	AT3G63330
										AT1G74750	AT3G30460	AT3G07215	AT5G04320		AT1G69290	AT3G54990	AT2G34810	AT3G63400
										AT1G74770	AT3G42860	AT3G07310	AT5G04440		AT1G69295	AT3G55030	AT2G34925	AT3G63440
										AT1G74790	AT3G43270	AT3G07340	AT5G04460		AT1G69310	AT3G55120	AT2G35075	AT3G63445
										AT1G74800	AT3G43440	AT3G07410	AT5G04480		AT1G69350	AT3G55290	AT2G35120	AT3G63460
										AT1G74840	AT3G44050	AT3G07460	AT5G04490		AT1G69370	AT3G55360	AT2G35130	AT3G63510
										AT1G74875	AT3G44110	AT3G07470	AT5G04510		AT1G69380	AT3G55430	AT2G35155	AT3G63530
										AT1G74890	AT3G44260	AT3G07500	AT5G04560		AT1G69400	AT3G55450	AT2G35190	AT4G00040
										AT1G74900	AT3G44450	AT3G07540	AT5G04980		AT1G69430	AT3G55500	AT2G35350	AT4G00230
										AT1G74910	AT3G44735	AT3G07990	AT5G05140		AT1G69440	AT3G55510	AT2G35420	AT4G00335
										AT1G74930	AT3G44970	AT3G08030	AT5G05550		AT1G69480	AT3G55580	AT2G35470	AT4G00355
										AT1G75030	AT3G45253	AT3G08600	AT5G05560		AT1G69520	AT3G55610	AT2G35710	AT4G00440
										AT1G75040	AT3G45600	AT3G08660	AT5G05570		AT1G69523	AT3G55620	AT2G35740	AT4G00520
										AT1G75060	AT3G45638	AT3G08680	AT5G05610		AT1G69530	AT3G55640	AT2G35744	AT4G00780
										AT1G75090	AT3G45900	AT3G08860	AT5G05930		AT1G69570	AT3G55730	AT2G35750	AT4G00955
										AT1G75130	AT3G45960	AT3G08920	AT5G06060		AT1G69572	AT3G55760	AT2G35780	AT4G00970
										AT1G75170	AT3G46080	AT3G08940	AT5G06160		AT1G69610	AT3G55880	AT2G35820	AT4G00980
										AT1G75180	AT3G46440	AT3G09000	AT5G06230		AT1G69640	AT3G55940	AT2G35880	AT4G00990
										AT1G75220	AT3G46460	AT3G09010	AT5G06265		AT1G69700	AT3G56030	AT2G35900	AT4G01026
										AT1G75250	AT3G46620	AT3G09020	AT5G06750		AT1G69780	AT3G56080	AT2G35910	AT4G01130
										AT1G75280	AT3G46640	AT3G09035	AT5G06770		AT1G69790	AT3G56090	AT2G35930	AT4G01220
										AT1G75295	AT3G46930	AT3G09050	AT5G06860		AT1G69870	AT3G56170	AT2G36000	AT4G01440
										AT1G75310	AT3G46970	AT3G09160	AT5G07100		AT1G69880	AT3G56260	AT2G36026	AT4G01510
										AT1G75370	AT3G47080	AT3G09190	AT5G07350		AT1G69900	AT3G56270	AT2G36050	AT4G01593
										AT1G75380	AT3G47295	AT3G09210	AT5G07370		AT1G69910	AT3G56275	AT2G36120	AT4G01600
										AT1G75400	AT3G47360	AT3G09300	AT5G07440		AT1G69930	AT3G56290	AT2G36305	AT4G01710
										AT1G75450	AT3G47420	AT3G09490	AT5G07770		AT1G70020	AT3G56320	AT2G36340	AT4G01880
										AT1G75460	AT3G47430	AT3G09580	AT5G07790		AT1G70070	AT3G56550	AT2G36380	AT4G01915
										AT1G75490	AT3G47530	AT3G09780	AT5G07890		AT1G70090	AT3G56800	AT2G36400	AT4G01935
										AT1G75500	AT3G47640	AT3G09800	AT5G08080		AT1G70100	AT3G56890	AT2G36490	AT4G02020
										AT1G75590	AT3G47690	AT3G09940	AT5G08130		AT1G70170	AT3G56990	AT2G36570	AT4G02120
										AT1G75670	AT3G47820	AT3G10010	AT5G08370		AT1G70210	AT3G57010	AT2G36720	AT4G02260
										AT1G75680	AT3G47840	AT3G10020	AT5G08430		AT1G70280	AT3G57020	AT2G36770	AT4G02430
										AT1G75810	AT3G47860	AT3G10040	AT5G08500		AT1G70290	AT3G57090	AT2G36780	AT4G02880
										AT1G75820	AT3G48020	AT3G10080	AT5G08560		AT1G70340	AT3G57230	AT2G36790	AT4G02920
										AT1G75840	AT3G48240	AT3G10120	AT5G09230		AT1G70420	AT3G57260	AT2G36792	AT4G03000
										AT1G75860	AT3G48250	AT3G10140	AT5G09250		AT1G70430	AT3G57340	AT2G36800	AT4G03115
										AT1G75900	AT3G48310	AT3G10160	AT5G09330		AT1G70470	AT3G57540	AT2G36910	AT4G03190
										AT1G75960	AT3G48320	AT3G10405	AT5G09410		AT1G70640	AT3G57660	AT2G36950	AT4G03205
										AT1G76070	AT3G48440	AT3G10440	AT5G09880		AT1G70690	AT3G57760	AT2G37025	AT4G03390
										AT1G76080	AT3G48460	AT3G10520	AT5G09995		AT1G70710	AT3G57880	AT2G37030	AT4G03430
										AT1G76090	AT3G48510	AT3G10570	AT5G10250		AT1G70740	AT3G57940	AT2G37050	AT4G03510
										AT1G76100	AT3G48520	AT3G10700	AT5G10470		AT1G70750	AT3G58030	AT2G37080	AT4G04200
										AT1G76110	AT3G48530	AT3G10720	AT5G10490		AT1G70780	AT3G58070	AT2G37090	AT4G04223
										AT1G76130	AT3G48650	AT3G10740	AT5G10540		AT1G70782	AT3G58510	AT2G37100	AT4G04320
										AT1G76180	AT3G48690	AT3G11090	AT5G10630		AT1G70800	AT3G58520	AT2G37130	AT4G04340
										AT1G76270	AT3G48700	AT3G11110	AT5G10940		AT1G70810	AT3G58570	AT2G37170	AT4G04350
										AT1G76280	AT3G48850	AT3G11240	AT5G11010		AT1G70820	AT3G58590	AT2G37180	AT4G04614
										AT1G76360	AT3G48980	AT3G11390	AT5G11110		AT1G70830	AT3G58660	AT2G37280	AT4G04750
										AT1G76405	AT3G48990	AT3G11470	AT5G11170		AT1G70890	AT3G58680	AT2G37360	AT4G04790
										AT1G76520	AT3G49120	AT3G11620	AT5G11580		AT1G70900	AT3G58790	AT2G37362	AT4G04840
										AT1G76550	AT3G49130	AT3G11700	AT5G11600		AT1G70920	AT3G58800	AT2G37380	AT4G04880
										AT1G76570	AT3G49142	AT3G11745	AT5G11800		AT1G71000	AT3G58810	AT2G37390	AT4G05020
										AT1G76580	AT3G49170	AT3G11750	AT5G11850		AT1G71015	AT3G59050	AT2G37420	AT4G07410
										AT1G76590	AT3G49200	AT3G12110	AT5G11950		AT1G71040	AT3G59220	AT2G37430	AT4G07990
										AT1G76620	AT3G49220	AT3G12145	AT5G12230		AT1G71050	AT3G59280	AT2G37450	AT4G08035
										AT1G76650	AT3G49320	AT3G12150	AT5G12240		AT1G71140	AT3G59350	AT2G37460	AT4G08110
										AT1G76680	AT3G49340	AT3G12210	AT5G12440		AT1G71180	AT3G59500	AT2G37480	AT4G08170
										AT1G76700	AT3G49420	AT3G12220	AT5G13690		AT1G71240	AT3G59800	AT2G37585	AT4G08460
										AT1G76720	AT3G49530	AT3G12345	AT5G13750		AT1G71330	AT3G59810	AT2G37590	AT4G08580
										AT1G76760	AT3G49725	AT3G12610	AT5G13800		AT1G71340	AT3G59820	AT2G37600	AT4G08870
										AT1G76790	AT3G49980	AT3G12690	AT5G13980		AT1G71350	AT3G59910	AT2G37720	AT4G09020
										AT1G76870	AT3G50040	AT3G12700	AT5G14270		AT1G71360	AT3G60415	AT2G37790	AT4G09140
										AT1G76890	AT3G50260	AT3G12710	AT5G14430		AT1G71400	AT3G60450	AT2G37900	AT4G09150
										AT1G76892	AT3G50380	AT3G12915	AT5G14440		AT1G71420	AT3G60520	AT2G37920	AT4G09160
										AT1G76930	AT3G50410	AT3G12950	AT5G14500		AT1G71440	AT3G60540	AT2G37930	AT4G09340
										AT1G76970	AT3G50760	AT3G13000	AT5G14550		AT1G71528	AT3G60930	AT2G37950	AT4G09720
										AT1G76980	AT3G50770	AT3G13030	AT5G14610		AT1G71696	AT3G61060	AT2G38050	AT4G10000
										AT1G77000	AT3G50810	AT3G13065	AT5G14720		AT1G71697	AT3G61150	AT2G38080	AT4G10060
										AT1G77010	AT3G50900	AT3G13070	AT5G14930		AT1G71710	AT3G61220	AT2G38110	AT4G10070
										AT1G77030	AT3G50910	AT3G13190	AT5G15090		AT1G71780	AT3G61260	AT2G38120	AT4G10090
										AT1G77060	AT3G50930	AT3G13222	AT5G15170		AT1G71830	AT3G61560	AT2G38240	AT4G10360
										AT1G77110	AT3G50960	AT3G13226	AT5G15270		AT1G71840	AT3G61580	AT2G38310	AT4G10710
										AT1G77120	AT3G50970	AT3G13277	AT5G15330		AT1G71850	AT3G61760	AT2G38320	AT4G10730
										AT1G77122	AT3G51130	AT3G13437	AT5G15460		AT1G71890	AT3G61890	AT2G38370	AT4G10770
										AT1G77131	AT3G51238	AT3G13440	AT5G15580		AT1G71910	AT3G61900	AT2G38380	AT4G10890
										AT1G77200	AT3G51240	AT3G13470	AT5G15680		AT1G71950	AT3G62190	AT2G38430	AT4G10970
										AT1G77210	AT3G51350	AT3G13690	AT5G16150		AT1G71960	AT3G62240	AT2G38440	AT4G11570
										AT1G77280	AT3G51400	AT3G13750	AT5G16210		AT1G71970	AT3G62260	AT2G38470	AT4G11670
										AT1G77380	AT3G51600	AT3G13780	AT5G16280		AT1G71990	AT3G62270	AT2G38480	AT4G11680
										AT1G77405	AT3G51630	AT3G13782	AT5G16450		AT1G72060	AT3G62460	AT2G38570	AT4G11840
										AT1G77450	AT3G51660	AT3G14020	AT5G16505		AT1G72090	AT3G62550	AT2G38580	AT4G11900
										AT1G77460	AT3G51790	AT3G14150	AT5G16520		AT1G72120	AT3G62690	AT2G38620	AT4G11920
										AT1G77500	AT3G51860	AT3G14170	AT5G16540		AT1G72140	AT3G62700	AT2G38680	AT4G11960
										AT1G77550	AT3G51890	AT3G14220	AT5G16630		AT1G72150	AT3G62740	AT2G38750	AT4G11980
										AT1G77580	AT3G51895	AT3G14240	AT5G16780		AT1G72160	AT3G62830	AT2G38760	AT4G12000
										AT1G77600	AT3G51920	AT3G14310	AT5G16800		AT1G72210	AT3G62890	AT2G38790	AT4G12020
										AT1G77630	AT3G52180	AT3G14330	AT5G17010		AT1G72230	AT3G63010	AT2G38823	AT4G12120
										AT1G77640	AT3G52310	AT3G14460	AT5G17250		AT1G72240	AT3G63060	AT2G38830	AT4G12460
										AT1G77660	AT3G52400	AT3G14470	AT5G17410		AT1G72275	AT3G63160	AT2G38970	AT4G12560
										AT1G77670	AT3G52450	AT3G14610	AT5G17440		AT1G72280	AT3G63220	AT2G39030	AT4G12720
										AT1G77680	AT3G52460	AT3G14760	AT5G17460		AT1G72300	AT3G63260	AT2G39090	AT4G12750
										AT1G77760	AT3G52470	AT3G14840	AT5G17510		AT1G72330	AT3G63340	AT2G39180	AT4G12790
										AT1G77765	AT3G52500	AT3G14850	AT5G17570		AT1G72410	AT4G00050	AT2G39280	AT4G12990
										AT1G77810	AT3G52630	AT3G14920	AT5G17880		AT1G72430	AT4G00360	AT2G39310	AT4G13030
										AT1G77855	AT3G52660	AT3G14930	AT5G17890		AT1G72480	AT4G00440	AT2G39330	AT4G13160
										AT1G77870	AT3G52800	AT3G15115	AT5G18100		AT1G72500	AT4G00490	AT2G39375	AT4G13350
										AT1G77960	AT3G52820	AT3G15160	AT5G18190		AT1G72510	AT4G00550	AT2G39518	AT4G13460
										AT1G77990	AT3G52930	AT3G15270	AT5G18230		AT1G72520	AT4G00700	AT2G39560	AT4G13550
										AT1G78000	AT3G52990	AT3G15420	AT5G18255		AT1G72530	AT4G00730	AT2G39570	AT4G13630
										AT1G78030	AT3G53040	AT3G15510	AT5G18260		AT1G72620	AT4G00960	AT2G39681	AT4G13640
										AT1G78050	AT3G53150	AT3G15540	AT5G18310		AT1G72630	AT4G01000	AT2G39730	AT4G13810
										AT1G78070	AT3G53220	AT3G15570	AT5G18440		AT1G72645	AT4G01120	AT2G39850	AT4G13900
										AT1G78110	AT3G53230	AT3G15630	AT5G18500		AT1G72670	AT4G01130	AT2G39870	AT4G14096
										AT1G78120	AT3G53260	AT3G15680	AT5G18620		AT1G72680	AT4G01140	AT2G39880	AT4G14145
										AT1G78170	AT3G53340	AT3G15720	AT5G18630		AT1G72700	AT4G01280	AT2G39930	AT4G14160
										AT1G78210	AT3G53360	AT3G15770	AT5G18680		AT1G72750	AT4G01320	AT2G40000	AT4G14240
										AT1G78260	AT3G53400	AT3G15820	AT5G18850		AT1G72770	AT4G01360	AT2G40020	AT4G14300
										AT1G78270	AT3G53402	AT3G15850	AT5G19000		AT1G72790	AT4G01540	AT2G40030	AT4G14750
										AT1G78265	AT3G53500	AT3G15950	AT5G19025		AT1G72820	AT4G01550	AT2G40095	AT4G14920
										AT1G78290	AT3G53530	AT3G16000	AT5G19130		AT1G72855	AT4G01600	AT2G40110	AT4G15030
										AT1G78310	AT3G53620	AT3G16010	AT5G19210		AT1G72890	AT4G01660	AT2G40160	AT4G15080
										AT1G78410	AT3G53630	AT3G16130	AT5G19330		AT1G72900	AT4G01670	AT2G40200	AT4G15090
										AT1G78420	AT3G53810	AT3G16230	AT5G19380		AT1G72910	AT4G01870	AT2G40320	AT4G15430
										AT1G78430	AT3G53880	AT3G16240	AT5G19480		AT1G72920	AT4G01940	AT2G40330	AT4G15510
										AT1G78440	AT3G53940	AT3G16250	AT5G19500		AT1G72930	AT4G01985	AT2G40520	AT4G15530
										AT1G78460	AT3G53960	AT3G16260	AT5G19980		AT1G72940	AT4G02000	AT2G40570	AT4G15570
										AT1G78510	AT3G53980	AT3G16420	AT5G20220		AT1G72950	AT4G02280	AT2G40610	AT4G15820
										AT1G78550	AT3G53990	AT3G16460	AT5G20250		AT1G72970	AT4G02340	AT2G40640	AT4G16280
										AT1G78570	AT3G54000	AT3G16490	AT5G20320		AT1G72990	AT4G02360	AT2G40670	AT4G16570
										AT1G78600	AT3G54020	AT3G16520	AT5G20380		AT1G73030	AT4G02380	AT2G40740	AT4G16670
										AT1G78680	AT3G54030	AT3G16690	AT5G20540		AT1G73080	AT4G02400	AT2G40750	AT4G16710
										AT1G78730	AT3G54140	AT3G16700	AT5G20920		AT1G73177	AT4G02410	AT2G40760	AT4G16745
										AT1G78780	AT3G54150	AT3G16750	AT5G21060		AT1G73210	AT4G02550	AT2G40815	AT4G16770
										AT1G78820	AT3G54180	AT3G16770	AT5G21100		AT1G73260	AT4G02640	AT2G40820	AT4G16860
										AT1G78830	AT3G54200	AT3G17050	AT5G21222		AT1G73310	AT4G02710	AT2G40850	AT4G16900
										AT1G78865	AT3G54390	AT3G17170	AT5G21930		AT1G73320	AT4G02715	AT2G40920	AT4G16960
										AT1G78910	AT3G54400	AT3G17185	AT5G22040		AT1G73325	AT4G02880	AT2G41050	AT4G16990
										AT1G78970	AT3G54420	AT3G17225	AT5G22380		AT1G73330	AT4G02920	AT2G41090	AT4G17020
										AT1G79060	AT3G54680	AT3G17300	AT5G22730		AT1G73390	AT4G02930	AT2G41100	AT4G17140
										AT1G79110	AT3G54820	AT3G17310	AT5G22800		AT1G73480	AT4G03180	AT2G41130	AT4G17150
										AT1G79120	AT3G54950	AT3G17330	AT5G22830		AT1G73540	AT4G03410	AT2G41260	AT4G17360
										AT1G79150	AT3G54990	AT3G17350	AT5G22860		AT1G73570	AT4G03420	AT2G41310	AT4G17370
										AT1G79160	AT3G55110	AT3G17380	AT5G23050		AT1G73590	AT4G04020	AT2G41340	AT4G17440
										AT1G79245	AT3G55120	AT3G17390	AT5G23130		AT1G73600	AT4G04180	AT2G41510	AT4G17570
										AT1G79270	AT3G55290	AT3G17470	AT5G23235		AT1G73620	AT4G04190	AT2G41550	AT4G17680
										AT1G79440	AT3G55430	AT3G17640	AT5G23240		AT1G73630	AT4G04223	AT2G41620	AT4G17810
										AT1G79460	AT3G55450	AT3G17668	AT5G23405		AT1G73650	AT4G04330	AT2G41640	AT4G17970
										AT1G79520	AT3G55500	AT3G17890	AT5G23450		AT1G73687	AT4G04670	AT2G41650	AT4G18020
										AT1G79530	AT3G55580	AT3G18035	AT5G23490		AT1G73730	AT4G04770	AT2G41720	AT4G18070
										AT1G79630	AT3G55610	AT3G18050	AT5G23570		AT1G73750	AT4G04800	AT2G41800	AT4G18130
										AT1G79660	AT3G55620	AT3G18090	AT5G23610		AT1G73760	AT4G04860	AT2G41820	AT4G18140
										AT1G79670	AT3G55640	AT3G18110	AT5G23690		AT1G73805	AT4G04910	AT2G41850	AT4G18230
										AT1G79680	AT3G55660	AT3G18210	AT5G23955		AT1G73810	AT4G04940	AT2G41940	AT4G18260
										AT1G79720	AT3G55730	AT3G18217	AT5G24160		AT1G73820	AT4G05020	AT2G41950	AT4G18530
										AT1G79740	AT3G55740	AT3G18270	AT5G24300		AT1G73830	AT4G05050	AT2G41990	AT4G18740
										AT1G79880	AT3G55760	AT3G18320	AT5G24320		AT1G73870	AT4G05070	AT2G42040	AT4G19010
										AT1G79920	AT3G55840	AT3G18350	AT5G24340		AT1G73875	AT4G05100	AT2G42080	AT4G19020
										AT1G79930	AT3G55880	AT3G18390	AT5G24450		AT1G73880	AT4G05150	AT2G42170	AT4G19110
										AT1G80050	AT3G55940	AT3G18750	AT5G24470		AT1G73890	AT4G05410	AT2G42190	AT4G19120
										AT1G80060	AT3G55970	AT3G18775	AT5G24735		AT1G73920	AT4G05520	AT2G42240	AT4G19160
										AT1G80110	AT3G55980	AT3G18800	AT5G24810		AT1G73970	AT4G06534	AT2G42280	AT4G19420
										AT1G80120	AT3G56090	AT3G18870	AT5G24970		AT1G74000	AT4G06536	AT2G42290	AT4G19440
										AT1G80130	AT3G56100	AT3G18960	AT5G25520		AT1G74070	AT4G06746	AT2G42300	AT4G19450
										AT1G80170	AT3G56170	AT3G18980	AT5G25540		AT1G74088	AT4G08145	AT2G42320	AT4G19490
										AT1G80180	AT3G56250	AT3G19000	AT5G25630		AT1G74090	AT4G08510	AT2G42370	AT4G19540
										AT1G80190	AT3G56260	AT3G19020	AT5G26110		AT1G74100	AT4G09020	AT2G42380	AT4G19550
										AT1G80260	AT3G56275	AT3G19180	AT5G26180		AT1G74170	AT4G09080	AT2G42390	AT4G19660
										AT1G80270	AT3G56290	AT3G19230	AT5G26240		AT1G74180	AT4G09570	AT2G42450	AT4G19670
										AT1G80310	AT3G56320	AT3G19300	AT5G26570		AT1G74210	AT4G09750	AT2G42510	AT4G19960
										AT1G80420	AT3G56550	AT3G19400	AT5G26600		AT1G74280	AT4G10040	AT2G42570	AT4G19985
										AT1G80440	AT3G56880	AT3G19550	AT5G26680		AT1G74430	AT4G10100	AT2G42610	AT4G20340
										AT1G80450	AT3G56890	AT3G19553	AT5G26742		AT1G74453	AT4G10430	AT2G42690	AT4G20480
										AT1G80460	AT3G56960	AT3G19570	AT5G26760		AT1G74470	AT4G10650	AT2G42730	AT4G20830
										AT1G80480	AT3G56990	AT3G19590	AT5G26770		AT1G74520	AT4G10955	AT2G42740	AT4G20910
										AT1G80560	AT3G57010	AT3G19680	AT5G26780		AT1G74540	AT4G10960	AT2G42760	AT4G20930
										AT1G80570	AT3G57020	AT3G19710	AT5G26850		AT1G74580	AT4G11060	AT2G42800	AT4G21060
										AT1G80610	AT3G57090	AT3G19720	AT5G26910		AT1G74650	AT4G11220	AT2G42840	AT4G21090
										AT1G80630	AT3G57230	AT3G19800	AT5G27270		AT1G74670	AT4G11330	AT2G42870	AT4G21160
										AT1G80650	AT3G57260	AT3G19820	AT5G27300		AT1G74680	AT4G11350	AT2G42900	AT4G21380
										AT1G80690	AT3G57340	AT3G19850	AT5G27360		AT1G74690	AT4G11370	AT2G42960	AT4G21430
										AT1G80710	AT3G57360	AT3G20010	AT5G27380		AT1G74700	AT4G11570	AT2G43010	AT4G21540
										AT1G80760	AT3G57540	AT3G20070	AT5G27400		AT1G74710	AT4G11600	AT2G43040	AT4G21720
										AT1G80790	AT3G57660	AT3G20080	AT5G27410		AT1G74720	AT4G11670	AT2G43050	AT4G21910
										AT1G80820	AT3G57760	AT3G20090	AT5G27710		AT1G74770	AT4G11680	AT2G43120	AT4G22120
										AT1G80840	AT3G57880	AT3G20120	AT5G27730		AT1G74780	AT4G11890	AT2G43150	AT4G22270
										AT1G80850	AT3G57940	AT3G20130	AT5G28020		AT1G74790	AT4G11920	AT2G43200	AT4G22350
										AT1G80870	AT3G58070	AT3G20350	AT5G28530		AT1G74840	AT4G12000	AT2G43370	AT4G23050
										AT1G80920	AT3G58520	AT3G20370	AT5G28770		AT1G74875	AT4G12005	AT2G43375	AT4G23140
										AT1G80970	AT3G58570	AT3G20420	AT5G33280		AT1G74890	AT4G12020	AT2G43465	AT4G23190
										AT2G01070	AT3G58590	AT3G20660	AT5G35170		AT1G74900	AT4G12120	AT2G43510	AT4G23250
										AT2G01080	AT3G58790	AT3G20680	AT5G35180		AT1G74910	AT4G12130	AT2G43520	AT4G23290
										AT2G01150	AT3G58800	AT3G20780	AT5G35200		AT1G74930	AT4G12410	AT2G43530	AT4G23330
										AT2G01180	AT3G58810	AT3G21050	AT5G35460		AT1G75030	AT4G12430	AT2G43720	AT4G23570
										AT2G01340	AT3G59220	AT3G21055	AT5G35560		AT1G75040	AT4G12470	AT2G43820	AT4G23710
										AT2G01420	AT3G59350	AT3G21200	AT5G35750		AT1G75120	AT4G12750	AT2G43990	AT4G23770
										AT2G01450	AT3G59820	AT3G21270	AT5G35840		AT1G75130	AT4G13160	AT2G44080	AT4G23860
										AT2G01590	AT3G59910	AT3G21460	AT5G35930		AT1G75140	AT4G13850	AT2G44130	AT4G23910
										AT2G01630	AT3G60080	AT3G21500	AT5G36290		AT1G75170	AT4G13890	AT2G44210	AT4G23980
										AT2G01755	AT3G60415	AT3G21530	AT5G36890		AT1G75180	AT4G13940	AT2G44230	AT4G23990
										AT2G01760	AT3G60450	AT3G21710	AT5G36940		AT1G75220	AT4G14103	AT2G44255	AT4G24000
										AT2G01830	AT3G60520	AT3G21770	AT5G37055		AT1G75240	AT4G14220	AT2G44380	AT4G24100
										AT2G01840	AT3G60530	AT3G21790	AT5G37130		AT1G75250	AT4G14420	AT2G44440	AT4G24350
										AT2G01850	AT3G60900	AT3G21805	AT5G37260		AT1G75280	AT4G14440	AT2G44450	AT4G24380
										AT2G01860	AT3G60930	AT3G21820	AT5G37370		AT1G75295	AT4G14580	AT2G44500	AT4G24390
										AT2G01870	AT3G61060	AT3G21950	AT5G37720		AT1G75310	AT4G14660	AT2G44640	AT4G24440
										AT2G01890	AT3G61150	AT3G22070	AT5G37850		AT1G75370	AT4G14690	AT2G44700	AT4G24480
										AT2G01910	AT3G61170	AT3G22150	AT5G37930		AT1G75380	AT4G14740	AT2G44735	AT4G24490
										AT2G01918	AT3G61190	AT3G22210	AT5G38240		AT1G75400	AT4G14743	AT2G44740	AT4G24520
										AT2G01950	AT3G61220	AT3G22220	AT5G38290		AT1G75450	AT4G14746	AT2G44790	AT4G24610
										AT2G02020	AT3G61490	AT3G22231	AT5G38510		AT1G75460	AT4G14850	AT2G44830	AT4G24730
										AT2G02060	AT3G61560	AT3G22235	AT5G38600		AT1G75490	AT4G14900	AT2G44840	AT4G24740
										AT2G02100	AT3G61580	AT3G22550	AT5G38720		AT1G75500	AT4G15080	AT2G44980	AT4G24750
										AT2G02120	AT3G61630	AT3G22750	AT5G39360		AT1G75590	AT4G15120	AT2G45100	AT4G24790
										AT2G02130	AT3G61640	AT3G22780	AT5G39660		AT1G75640	AT4G15130	AT2G45150	AT4G24900
										AT2G02148	AT3G61760	AT3G22790	AT5G39785		AT1G75670	AT4G15248	AT2G45170	AT4G24972
										AT2G02170	AT3G61890	AT3G22886	AT5G39790		AT1G75680	AT4G15420	AT2G45180	AT4G25080
										AT2G02180	AT3G61900	AT3G22968	AT5G40450		AT1G75780	AT4G15430	AT2G45190	AT4G25180
										AT2G02350	AT3G62260	AT3G23010	AT5G40490		AT1G75810	AT4G15440	AT2G45220	AT4G25230
										AT2G02360	AT3G62270	AT3G23070	AT5G40500		AT1G75820	AT4G15450	AT2G45245	AT4G25440
										AT2G02480	AT3G62460	AT3G23080	AT5G40540		AT1G75840	AT4G15480	AT2G45310	AT4G25450
										AT2G02590	AT3G62590	AT3G23100	AT5G40550		AT1G75860	AT4G15490	AT2G45340	AT4G25500
										AT2G02765	AT3G62690	AT3G23120	AT5G40880		AT1G75900	AT4G15530	AT2G45360	AT4G25520
										AT2G02780	AT3G62700	AT3G23150	AT5G41070		AT1G75960	AT4G15660	AT2G45400	AT4G25640
										AT2G02800	AT3G62740	AT3G23410	AT5G41100		AT1G76040	AT4G15670	AT2G45450	AT4G25940
										AT2G02980	AT3G62830	AT3G23440	AT5G41140		AT1G76080	AT4G15680	AT2G45510	AT4G25990
										AT2G02990	AT3G62890	AT3G23480	AT5G41150		AT1G76090	AT4G15690	AT2G45700	AT4G26095
										AT2G03280	AT3G63010	AT3G23510	AT5G41180		AT1G76100	AT4G15700	AT2G45800	AT4G26140
										AT2G03310	AT3G63060	AT3G23530	AT5G41330		AT1G76110	AT4G15770	AT2G45970	AT4G26190
										AT2G03350	AT3G63220	AT3G23550	AT5G41370		AT1G76130	AT4G15910	AT2G46060	AT4G26510
										AT2G03380	AT3G63260	AT3G23590	AT5G41670		AT1G76180	AT4G15990	AT2G46140	AT4G26530
										AT2G03450	AT3G63380	AT3G23610	AT5G41750		AT1G76270	AT4G16100	AT2G46192	AT4G26555
										AT2G03500	AT4G00050	AT3G23640	AT5G41910		AT1G76280	AT4G16146	AT2G46210	AT4G26600
										AT2G03530	AT4G00090	AT3G23730	AT5G42140		AT1G76310	AT4G16190	AT2G46220	AT4G26630
										AT2G03540	AT4G00200	AT3G23750	AT5G42620		AT1G76360	AT4G16280	AT2G46225	AT4G26640
										AT2G03590	AT4G00360	AT3G23760	AT5G42730		AT1G76405	AT4G16440	AT2G46310	AT4G26650
										AT2G03620	AT4G00440	AT3G23805	AT5G42765		AT1G76410	AT4G16442	AT2G46330	AT4G26860
										AT2G03667	AT4G00490	AT3G23880	AT5G42770		AT1G76520	AT4G16490	AT2G46380	AT4G27040
										AT2G03730	AT4G00700	AT3G23930	AT5G42870		AT1G76540	AT4G16500	AT2G46400	AT4G27100
										AT2G03750	AT4G00900	AT3G24040	AT5G43310		AT1G76550	AT4G16515	AT2G46490	AT4G27180
										AT2G03760	AT4G01000	AT3G24890	AT5G43440		AT1G76570	AT4G16540	AT2G46535	AT4G27340
										AT2G03820	AT4G01120	AT3G24929	AT5G43470		AT1G76580	AT4G16630	AT2G46570	AT4G27595
										AT2G04032	AT4G01130	AT3G25030	AT5G43500		AT1G76590	AT4G16740	AT2G46630	AT4G27610
										AT2G04040	AT4G01140	AT3G25070	AT5G43600		AT1G76600	AT4G16750	AT2G46640	AT4G27650
										AT2G04070	AT4G01270	AT3G25110	AT5G43630		AT1G76620	AT4G16760	AT2G46650	AT4G27710
										AT2G04100	AT4G01280	AT3G25410	AT5G43710		AT1G76680	AT4G16835	AT2G46710	AT4G27860
										AT2G04160	AT4G01320	AT3G25440	AT5G43810		AT1G76700	AT4G16955	AT2G46780	AT4G27960
										AT2G04240	AT4G01360	AT3G25500	AT5G43880		AT1G76720	AT4G17090	AT2G46810	AT4G27970
										AT2G04350	AT4G01390	AT3G25540	AT5G43910		AT1G76790	AT4G17098	AT2G46930	AT4G28150
										AT2G04460	AT4G01440	AT3G25570	AT5G44290		AT1G76870	AT4G17100	AT2G47060	AT4G28190
										AT2G04490	AT4G01540	AT3G25690	AT5G44520		AT1G76890	AT4G17140	AT2G47160	AT4G28300
										AT2G04495	AT4G01550	AT3G25805	AT5G44530		AT1G76892	AT4G17260	AT2G47230	AT4G28760
										AT2G04570	AT4G01660	AT3G25860	AT5G44568		AT1G76930	AT4G17530	AT2G47270	AT4G28820
										AT2G04620	AT4G01670	AT3G25900	AT5G44600		AT1G76955	AT4G17550	AT2G47310	AT4G28830
										AT2G04690	AT4G01870	AT3G26165	AT5G44730		AT1G76970	AT4G17570	AT2G47370	AT4G28880
										AT2G04770	AT4G01985	AT3G26180	AT5G44800		AT1G76980	AT4G17650	AT2G47440	AT4G29100
										AT2G04780	AT4G02000	AT3G26200	AT5G45040		AT1G77000	AT4G17720	AT2G47450	AT4G29210
										AT2G04790	AT4G02280	AT3G26230	AT5G45050		AT1G77010	AT4G17760	AT2G47550	AT4G29310
										AT2G04940	AT4G02340	AT3G26240	AT5G45110		AT1G77030	AT4G17770	AT2G47630	AT4G29890
										AT2G05070	AT4G02360	AT3G26320	AT5G45140		AT1G77060	AT4G17840	AT2G47750	AT4G30060
										AT2G05160	AT4G02380	AT3G26395	AT5G45190		AT1G77120	AT4G17880	AT2G47860	AT4G30160
										AT2G05210	AT4G02400	AT3G26445	AT5G45370		AT1G77122	AT4G18070	AT2G47920	AT4G30200
										AT2G05310	AT4G02410	AT3G26490	AT5G45500		AT1G77131	AT4G18170	AT2G47930	AT4G30340
										AT2G05380	AT4G02550	AT3G26510	AT5G45560		AT1G77200	AT4G18270	AT2G48010	AT4G30520
										AT2G05520	AT4G02640	AT3G26520	AT5G45610		AT1G77210	AT4G18280	AT2G48020	AT4G30690
										AT2G05540	AT4G02710	AT3G26650	AT5G45650		AT1G77280	AT4G18390	AT2G48120	AT4G30760
										AT2G05630	AT4G02715	AT3G26700	AT5G45710		AT1G77290	AT4G18422	AT3G01080	AT4G30825
										AT2G06010	AT4G02750	AT3G26720	AT5G45840		AT1G77405	AT4G18700	AT3G01120	AT4G30890
										AT2G06040	AT4G02880	AT3G26740	AT5G45920		AT1G77450	AT4G18810	AT3G01140	AT4G30900
										AT2G06520	AT4G02920	AT3G26932	AT5G45940		AT1G77460	AT4G18840	AT3G01142	AT4G30993
										AT2G06850	AT4G02930	AT3G26960	AT5G46150		AT1G77500	AT4G19120	AT3G01190	AT4G31050
										AT2G07042	AT4G02940	AT3G27020	AT5G46190		AT1G77550	AT4G19200	AT3G01290	AT4G31115
										AT2G07050	AT4G03010	AT3G27420	AT5G46270		AT1G77580	AT4G19230	AT3G01360	AT4G31120
										AT2G07662	AT4G03180	AT3G27690	AT5G46280		AT1G77600	AT4G19390	AT3G01410	AT4G31150
										AT2G07680	AT4G03320	AT3G27770	AT5G46450		AT1G77630	AT4G19450	AT3G01420	AT4G31170
										AT2G07690	AT4G03420	AT3G27906	AT5G46470		AT1G77640	AT4G19550	AT3G01450	AT4G31180
										AT2G10940	AT4G03820	AT3G27940	AT5G46500		AT1G77660	AT4G19640	AT3G01500	AT4G31550
										AT2G10980	AT4G03960	AT3G27960	AT5G46510		AT1G77670	AT4G19960	AT3G01680	AT4G31650
										AT2G11140	AT4G04020	AT3G28040	AT5G46520		AT1G77680	AT4G20070	AT3G01690	AT4G31860
										AT2G11810	AT4G04180	AT3G28050	AT5G46740		AT1G77690	AT4G20170	AT3G01710	AT4G31870
										AT2G12550	AT4G04190	AT3G28070	AT5G46790		AT1G77700	AT4G20320	AT3G01840	AT4G31890
										AT2G13547	AT4G04330	AT3G28080	AT5G47380		AT1G77720	AT4G20330	AT3G01970	AT4G32010
										AT2G13610	AT4G04500	AT3G28100	AT5G47455		AT1G77760	AT4G20770	AT3G01980	AT4G32060
										AT2G13665	AT4G04670	AT3G28130	AT5G47710		AT1G77765	AT4G20880	AT3G02050	AT4G32180
										AT2G13690	AT4G04770	AT3G28160	AT5G47820		AT1G77810	AT4G20890	AT3G02110	AT4G32250
										AT2G13820	AT4G04860	AT3G28180	AT5G47830		AT1G77855	AT4G21060	AT3G02120	AT4G32272
										AT2G13840	AT4G04910	AT3G28200	AT5G47970		AT1G77870	AT4G21100	AT3G02170	AT4G32285
										AT2G13960	AT4G05020	AT3G28270	AT5G48150		AT1G77885	AT4G21160	AT3G02180	AT4G32330
										AT2G14560	AT4G05050	AT3G28455	AT5G48220		AT1G77960	AT4G21215	AT3G02210	AT4G32360
										AT2G14740	AT4G05100	AT3G28510	AT5G48230		AT1G77990	AT4G21220	AT3G02310	AT4G32440
										AT2G14750	AT4G05410	AT3G28857	AT5G48250		AT1G78000	AT4G21440	AT3G02500	AT4G32460
										AT2G14890	AT4G05520	AT3G28860	AT5G48330		AT1G78050	AT4G21534	AT3G02510	AT4G32570
										AT2G14900	AT4G06534	AT3G28910	AT5G48340		AT1G78070	AT4G21550	AT3G02540	AT4G32620
										AT2G15020	AT4G06536	AT3G28930	AT5G48400		AT1G78110	AT4G21560	AT3G02550	AT4G32640
										AT2G15040	AT4G06744	AT3G28956	AT5G48520		AT1G78120	AT4G21570	AT3G02630	AT4G32650
										AT2G15042	AT4G06746	AT3G28960	AT5G48545		AT1G78130	AT4G21580	AT3G02640	AT4G32660
										AT2G15050	AT4G08145	AT3G29030	AT5G48610		AT1G78170	AT4G21620	AT3G02680	AT4G32750
										AT2G15080	AT4G08510	AT3G29185	AT5G48640		AT1G78210	AT4G21920	AT3G02700	AT4G32790
										AT2G15090	AT4G08980	AT3G29230	AT5G48880		AT1G78260	AT4G21930	AT3G02832	AT4G32850
										AT2G15230	AT4G09020	AT3G29240	AT5G49015		AT1G78270	AT4G21940	AT3G02870	AT4G32880
										AT2G15280	AT4G09080	AT3G29320	AT5G49020		AT1G78265	AT4G21970	AT3G02875	AT4G32900
										AT2G15292	AT4G09750	AT3G29370	AT5G49470		AT1G78290	AT4G21980	AT3G02880	AT4G32940
										AT2G15320	AT4G09820	AT3G29375	AT5G49730		AT1G78310	AT4G22220	AT3G02930	AT4G32980
										AT2G15390	AT4G10040	AT3G29631	AT5G49740		AT1G78410	AT4G22270	AT3G03000	AT4G33000
										AT2G15440	AT4G10430	AT3G29639	AT5G49840		AT1G78420	AT4G22380	AT3G03010	AT4G33150
										AT2G15480	AT4G10650	AT3G29680	AT5G49900		AT1G78440	AT4G22592	AT3G03020	AT4G33240
										AT2G15830	AT4G10845	AT3G29776	AT5G50110		AT1G78490	AT4G22590	AT3G03040	AT4G33460
										AT2G15970	AT4G10955	AT3G29810	AT5G50130		AT1G78510	AT4G22758	AT3G03130	AT4G33500
										AT2G15980	AT4G10960	AT3G30775	AT5G50160		AT1G78570	AT4G22770	AT3G03220	AT4G33580
										AT2G16050	AT4G11060	AT3G32980	AT5G50240		AT1G78600	AT4G22820	AT3G03480	AT4G33625
										AT2G16060	AT4G11070	AT3G33520	AT5G50280		AT1G78680	AT4G22920	AT3G03780	AT4G33700
										AT2G16250	AT4G11220	AT3G42800	AT5G50565		AT1G78730	AT4G22950	AT3G03820	AT4G33740
										AT2G16270	AT4G11280	AT3G43600	AT5G50570		AT1G78780	AT4G23040	AT3G03830	AT4G33760
										AT2G16280	AT4G11330	AT3G43670	AT5G50665		AT1G78820	AT4G23050	AT3G03840	AT4G33790
										AT2G16365	AT4G11350	AT3G43715	AT5G50670		AT1G78830	AT4G23140	AT3G03850	AT4G33910
										AT2G16370	AT4G11370	AT3G43800	AT5G50780		AT1G78860	AT4G23150	AT3G03855	AT4G33950
										AT2G16380	AT4G11600	AT3G43850	AT5G50840		AT1G78865	AT4G23190	AT3G03910	AT4G34020
										AT2G16390	AT4G11660	AT3G43920	AT5G50915		AT1G78910	AT4G23215	AT3G04000	AT4G34100
										AT2G16530	AT4G11670	AT3G43955	AT5G51180		AT1G78930	AT4G23220	AT3G04210	AT4G34140
										AT2G16595	AT4G11680	AT3G43960	AT5G51200		AT1G78970	AT4G23450	AT3G04290	AT4G34215
										AT2G16630	AT4G11890	AT3G44150	AT5G51300		AT1G79110	AT4G23500	AT3G04380	AT4G34220
										AT2G16650	AT4G11910	AT3G44160	AT5G51370		AT1G79120	AT4G23600	AT3G04443	AT4G34310
										AT2G16660	AT4G11920	AT3G44200	AT5G51410		AT1G79150	AT4G23630	AT3G04445	AT4G34370
										AT2G16700	AT4G12000	AT3G44310	AT5G51460		AT1G79160	AT4G23730	AT3G04450	AT4G34480
										AT2G16710	AT4G12005	AT3G44320	AT5G51620		AT1G79245	AT4G23870	AT3G04480	AT4G34540
										AT2G16720	AT4G12020	AT3G44900	AT5G51660		AT1G79270	AT4G23880	AT3G04630	AT4G34570
										AT2G16750	AT4G12040	AT3G44940	AT5G51710		AT1G79420	AT4G23910	AT3G04640	AT4G34610
										AT2G16770	AT4G12120	AT3G44990	AT5G51730		AT1G79440	AT4G23920	AT3G04690	AT4G34680
										AT2G16780	AT4G12130	AT3G45130	AT5G51970		AT1G79460	AT4G23950	AT3G04700	AT4G35780
										AT2G16800	AT4G12310	AT3G45160	AT5G52070		AT1G79510	AT4G23990	AT3G04720	AT4G35785
										AT2G16870	AT4G12410	AT3G45230	AT5G52100		AT1G79520	AT4G24010	AT3G04770	AT4G35800
										AT2G16890	AT4G12430	AT3G45390	AT5G52280		AT1G79620	AT4G24100	AT3G04810	AT4G35910
										AT2G16990	AT4G12470	AT3G45420	AT5G52300		AT1G79630	AT4G24120	AT3G04940	AT4G35920
										AT2G17033	AT4G12480	AT3G45430	AT5G52580		AT1G79660	AT4G24130	AT3G04950	AT4G35940
										AT2G17036	AT4G12490	AT3G45443	AT5G52880		AT1G79670	AT4G24160	AT3G05100	AT4G36050
										AT2G17130	AT4G12500	AT3G45650	AT5G52890		AT1G79720	AT4G24200	AT3G05130	AT4G36190
										AT2G17210	AT4G12750	AT3G45850	AT5G52910		AT1G79740	AT4G24220	AT3G05140	AT4G36400
										AT2G17230	AT4G13180	AT3G46020	AT5G53010		AT1G79840	AT4G24240	AT3G05165	AT4G36480
										AT2G17250	AT4G13395	AT3G46130	AT5G53050		AT1G79880	AT4G24410	AT3G05190	AT4G36515
										AT2G17270	AT4G13505	AT3G46280	AT5G53130		AT1G79920	AT4G24415	AT3G05230	AT4G36580
										AT2G17280	AT4G13850	AT3G46370	AT5G53150		AT1G79930	AT4G24413	AT3G05320	AT4G36690
										AT2G17430	AT4G13890	AT3G46385	AT5G53180		AT1G80050	AT4G24440	AT3G05370	AT4G36850
										AT2G17480	AT4G13920	AT3G46490	AT5G53300		AT1G80060	AT4G24480	AT3G05400	AT4G36860
										AT2G17500	AT4G13940	AT3G46540	AT5G53350		AT1G80080	AT4G24510	AT3G05410	AT4G36960
										AT2G17560	AT4G13990	AT3G46550	AT5G53360		AT1G80110	AT4G24690	AT3G05415	AT4G36980
										AT2G17660	AT4G14050	AT3G46600	AT5G53420		AT1G80120	AT4G24960	AT3G05430	AT4G37080
										AT2G17710	AT4G14103	AT3G46668	AT5G53450		AT1G80130	AT4G24972	AT3G05470	AT4G37180
										AT2G17730	AT4G14220	AT3G46780	AT5G53550		AT1G80160	AT4G24990	AT3G05490	AT4G37432
										AT2G17780	AT4G14330	AT3G46980	AT5G53850		AT1G80170	AT4G25020	AT3G05600	AT4G37520
										AT2G17830	AT4G14370	AT3G46990	AT5G53860		AT1G80180	AT4G25340	AT3G05727	AT4G37550
										AT2G17840	AT4G14420	AT3G47010	AT5G53900		AT1G80260	AT4G25433	AT3G05900	AT4G37680
										AT2G17880	AT4G14440	AT3G47110	AT5G54130		AT1G80270	AT4G25470	AT3G05910	AT4G38040
										AT2G17970	AT4G14450	AT3G47340	AT5G54520		AT1G80280	AT4G25480	AT3G05936	AT4G38120
										AT2G17972	AT4G14580	AT3G47347	AT5G54910		AT1G80310	AT4G25500	AT3G06020	AT4G38160
										AT2G18000	AT4G14660	AT3G47348	AT5G55100		AT1G80370	AT4G25520	AT3G06070	AT4G38240
										AT2G18110	AT4G14690	AT3G47470	AT5G55700		AT1G80420	AT4G25610	AT3G06120	AT4G38420
										AT2G18170	AT4G14740	AT3G47490	AT5G55896		AT1G80440	AT4G25630	AT3G06130	AT4G38510
										AT2G18196	AT4G14746	AT3G47560	AT5G55970		AT1G80450	AT4G25640	AT3G06140	AT4G38600
										AT2G18230	AT4G14850	AT3G47570	AT5G56180		AT1G80480	AT4G25650	AT3G06145	AT4G38950
										AT2G18240	AT4G14900	AT3G47750	AT5G56190		AT1G80520	AT4G25660	AT3G06150	AT4G39100
										AT2G18290	AT4G15080	AT3G47830	AT5G56210		AT1G80560	AT4G25680	AT3G06160	AT4G39160
										AT2G18300	AT4G15120	AT3G47950	AT5G56250		AT1G80570	AT4G25730	AT3G06350	AT4G39350
										AT2G18328	AT4G15130	AT3G48040	AT5G56650		AT1G80630	AT4G25860	AT3G06370	AT4G39560
										AT2G18465	AT4G15248	AT3G48090	AT5G56850		AT1G80650	AT4G25960	AT3G06433	AT4G39640
										AT2G18520	AT4G15420	AT3G48100	AT5G56870		AT1G80680	AT4G26080	AT3G06440	AT4G39830
										AT2G18560	AT4G15430	AT3G48187	AT5G57100		AT1G80690	AT4G26180	AT3G06450	AT5G01015
										AT2G18570	AT4G15440	AT3G48190	AT5G57110		AT1G80750	AT4G26210	AT3G06455	AT5G01030
										AT2G18620	AT4G15450	AT3G48200	AT5G57160		AT1G80760	AT4G26455	AT3G06470	AT5G01290
										AT2G18650	AT4G15480	AT3G48280	AT5G57300		AT1G80790	AT4G26670	AT3G06520	AT5G01450
										AT2G18660	AT4G15490	AT3G48290	AT5G57350		AT1G80820	AT4G26750	AT3G66658	AT5G01510
										AT2G18680	AT4G15530	AT3G48330	AT5G57630		AT1G80840	AT4G26810	AT3G06660	AT5G01770
										AT2G18690	AT4G15670	AT3G48360	AT5G57700		AT1G80850	AT4G26850	AT3G06740	AT5G01950
										AT2G18790	AT4G15680	AT3G48425	AT5G57740		AT1G80870	AT4G27030	AT3G06750	AT5G01960
										AT2G18850	AT4G15910	AT3G48550	AT5G57860		AT1G80890	AT4G27130	AT3G06770	AT5G01970
										AT2G18900	AT4G15990	AT3G48590	AT5G58140		AT1G80920	AT4G27310	AT3G06830	AT5G02100
										AT2G18910	AT4G16146	AT3G48600	AT5G58160		AT1G80970	AT4G27350	AT3G06840	AT5G02130
										AT2G18915	AT4G16190	AT3G48720	AT5G58210		AT2G01008	AT4G27360	AT3G06850	AT5G02200
										AT2G18969	AT4G16280	AT3G48870	AT5G58220		AT2G01070	AT4G27380	AT3G06868	AT5G02650
										AT2G18990	AT4G16440	AT3G49050	AT5G58300		AT2G01150	AT4G27410	AT3G06880	AT5G02810
										AT2G19110	AT4G16442	AT3G49140	AT5G58320		AT2G01180	AT4G27500	AT3G06930	AT5G02910
										AT2G19190	AT4G16490	AT3G49250	AT5G58350		AT2G01210	AT4G27520	AT3G07010	AT5G03120
										AT2G19280	AT4G16500	AT3G49260	AT5G58470		AT2G01260	AT4G27530	AT3G07130	AT5G03430
										AT2G19400	AT4G16515	AT3G49290	AT5G58540		AT2G01300	AT4G27560	AT3G07140	AT5G03650
										AT2G19450	AT4G16540	AT3G49370	AT5G58550		AT2G01340	AT4G27620	AT3G07200	AT5G03830
										AT2G19490	AT4G16630	AT3G49500	AT5G58700		AT2G01420	AT4G27680	AT3G07210	AT5G03900
										AT2G19530	AT4G16690	AT3G49580	AT5G58760		AT2G01450	AT4G27820	AT3G07215	AT5G04020
										AT2G19580	AT4G16740	AT3G49620	AT5G59050		AT2G01610	AT4G27830	AT3G07320	AT5G04070
										AT2G19590	AT4G16750	AT3G49650	AT5G59220		AT2G01630	AT4G27880	AT3G07340	AT5G04220
										AT2G19620	AT4G16760	AT3G49730	AT5G59670		AT2G01755	AT4G27940	AT3G07350	AT5G04230
										AT2G19690	AT4G16835	AT3G49790	AT5G59980		AT2G01760	AT4G27950	AT3G07410	AT5G04250
										AT2G19760	AT4G17090	AT3G49840	AT5G60020		AT2G01830	AT4G27960	AT3G07460	AT5G04280
										AT2G19780	AT4G17098	AT3G49920	AT5G60100		AT2G01850	AT4G27970	AT3G07470	AT5G04320
										AT2G19800	AT4G17140	AT3G49940	AT5G60170		AT2G01870	AT4G28020	AT3G07500	AT5G04360
										AT2G19810	AT4G17230	AT3G50050	AT5G60300		AT2G01910	AT4G28140	AT3G07540	AT5G04440
										AT2G19860	AT4G17530	AT3G50070	AT5G60410		AT2G01918	AT4G28150	AT3G07960	AT5G04480
										AT2G19880	AT4G17550	AT3G50100	AT5G60580		AT2G01950	AT4G28200	AT3G07990	AT5G04490
										AT2G19930	AT4G17650	AT3G50140	AT5G61140		AT2G02020	AT4G28300	AT3G08030	AT5G04510
										AT2G20142	AT4G17720	AT3G50240	AT5G61220		AT2G02100	AT4G28320	AT3G08600	AT5G04560
										AT2G20180	AT4G17730	AT3G50270	AT5G61380		AT2G02120	AT4G28330	AT3G08660	AT5G04980
										AT2G20210	AT4G17760	AT3G50440	AT5G61560		AT2G02130	AT4G28450	AT3G08670	AT5G05140
										AT2G20240	AT4G17770	AT3G50470	AT5G61570		AT2G02148	AT4G28480	AT3G08680	AT5G05550
										AT2G20250	AT4G17840	AT3G50560	AT5G61830		AT2G02180	AT4G28703	AT3G08770	AT5G05570
										AT2G20320	AT4G18070	AT3G50570	AT5G61910		AT2G02350	AT4G28720	AT3G08860	AT5G05610
										AT2G20370	AT4G18170	AT3G50650	AT5G61960		AT2G02410	AT4G29040	AT3G08940	AT5G05820
										AT2G20400	AT4G18210	AT3G50685	AT5G62000		AT2G02480	AT4G29070	AT3G09000	AT5G05930
										AT2G20500	AT4G18270	AT3G50740	AT5G62130		AT2G02590	AT4G29110	AT3G09010	AT5G05970
										AT2G20530	AT4G18280	AT3G50750	AT5G62460		AT2G02765	AT4G29160	AT3G09020	AT5G06050
										AT2G20550	AT4G18390	AT3G50820	AT5G62570		AT2G02780	AT4G29190	AT3G09035	AT5G06060
										AT2G20560	AT4G18422	AT3G50825	AT5G62580		AT2G02790	AT4G29510	AT3G09070	AT5G06160
										AT2G20650	AT4G18630	AT3G50845	AT5G62650		AT2G02930	AT4G29610	AT3G09160	AT5G06265
										AT2G20670	AT4G18700	AT3G50880	AT5G62980		AT2G02980	AT4G29840	AT3G09190	AT5G06280
										AT2G20680	AT4G18750	AT3G50890	AT5G63050		AT2G02990	AT4G29850	AT3G09220	AT5G06440
										AT2G20721	AT4G18810	AT3G51080	AT5G63120		AT2G03090	AT4G29950	AT3G09260	AT5G06710
										AT2G20724	AT4G18840	AT3G51150	AT5G63420		AT2G03280	AT4G30240	AT3G09300	AT5G06750
										AT2G20725	AT4G18880	AT3G51290	AT5G63550		AT2G03310	AT4G30350	AT3G09410	AT5G06770
										AT2G20750	AT4G19120	AT3G51320	AT5G63770		AT2G03350	AT4G30460	AT3G09490	AT5G06830
										AT2G20835	AT4G19191	AT3G51340	AT5G63950		AT2G03380	AT4G30470	AT3G09580	AT5G06860
										AT2G20850	AT4G19230	AT3G51420	AT5G64170		AT2G03450	AT4G30600	AT3G09730	AT5G07100
										AT2G20880	AT4G19390	AT3G51440	AT5G64180		AT2G03530	AT4G30630	AT3G09780	AT5G07120
										AT2G20950	AT4G19450	AT3G51450	AT5G64360		AT2G03590	AT4G30650	AT3G09800	AT5G07350
										AT2G20980	AT4G19460	AT3G51470	AT5G64570		AT2G03620	AT4G30700	AT3G09870	AT5G07370
										AT2G21060	AT4G19550	AT3G51480	AT5G64860		AT2G03667	AT4G30710	AT3G10010	AT5G07790
[truncated: 5,041 more rows]
