# Supplementary material for: Stochastic Variation in DNA Methylation Modulates Nucleosome Occupancy and Alternative Splicing in Arabidopsis thaliana
Source: Plants (Basel). 2022 Apr 19;11(9):1105. doi: 10.3390/plants11091105 (PMC9101026; doi:10.3390/plants11091105)
Supplement: Supplementary file 1 [file plants-11-01105-s001.zip › Table S10.csv]

Suplementary File 2f: High confidence differentially methylated regions (hcDMRs) (Fisher's exact test p value ? 0.01) for aza-dC samples at 4�C in CHH context.
Chromosome	Position	differentially methylated regions	methylation level
1	2800100	hypomethylation	0.04494382
1	2800200	hypomethylation	0.035714286
1	6543100	hypermethylation	0.305418719
1	7355700	hypomethylation	0.045977011
1	8796500	hypermethylation	0.196261682
1	8831900	hypermethylation	0.196301565
1	9005900	hypomethylation	0.071428571
1	11150100	hypomethylation	0.045045045
1	11151900	hypomethylation	0.040540541
1	12837000	hypomethylation	0.077889447
1	14188800	hypomethylation	0.073584906
1	14684900	hypermethylation	0.206521739
1	14959800	hypermethylation	0.205479452
1	15044100	hypomethylation	0.080168776
1	15461600	hypermethylation	0.2625
1	15790700	hypomethylation	0.115745568
1	16305600	hypomethylation	0
1	18013600	hypomethylation	0
1	24275600	hypermethylation	0.154696133
1	24275700	hypermethylation	0.192
1	25098000	hypomethylation	0.072580645
1	26395200	hypermethylation	0.182130584
1	27067300	hypermethylation	0.179487179
1	27068600	hypermethylation	0.184834123
1	28703100	hypomethylation	0.187279152
2	3247000	hypermethylation	0.125
2	3251600	hypermethylation	0.133333333
2	3254100	hypermethylation	0.151515152
2	3258100	hypermethylation	0.133333333
2	3292800	hypermethylation	0.185628743
2	3300700	hypermethylation	0.176470588
2	3318400	hypermethylation	0.206896552
2	3328300	hypermethylation	0.178217822
2	3340900	hypermethylation	0.176954733
2	3343400	hypermethylation	0.176229508
2	3343800	hypermethylation	0.140625
2	3344000	hypermethylation	0.189655172
2	3347700	hypermethylation	0.117647059
2	3354000	hypermethylation	0.132118451
2	3356000	hypermethylation	0.119402985
2	3376000	hypermethylation	0.126436782
2	3390300	hypermethylation	0.151162791
2	3390400	hypermethylation	0.125
2	3390700	hypermethylation	0.12244898
2	3390800	hypermethylation	0.125
2	3398000	hypermethylation	0.129032258
2	3408400	hypermethylation	0.115248227
2	3410200	hypermethylation	0.123877917
2	3412100	hypermethylation	0.12962963
2	3424500	hypermethylation	0.12745098
2	3430100	hypermethylation	0.153153153
2	3436700	hypermethylation	0.121212121
2	3441900	hypermethylation	0.127659574
2	3462900	hypermethylation	0.166134185
2	3477800	hypermethylation	0.112676056
2	3483300	hypermethylation	0.108433735
2	3491700	hypermethylation	0.130081301
2	5570500	hypermethylation	0.227513228
2	5657700	hypomethylation	0.058635394
2	5889600	hypomethylation	0.11005291
2	6830400	hypomethylation	0.009911894
2	15140200	hypermethylation	0.184791496
2	19698000	hypermethylation	0.339950372
3	1928500	hypomethylation	0.105721393
3	2818300	hypomethylation	0.054421769
3	2922700	hypomethylation	0.085714286
3	8138800	hypomethylation	0.006535948
3	9699200	hypomethylation	0.079161816
3	12084500	hypomethylation	0.043771044
3	12232100	hypomethylation	0.049403748
3	12991000	hypomethylation	0.04526404
3	13372900	hypomethylation	0.036998972
3	13633100	hypermethylation	0.155063291
3	13785000	hypermethylation	0.164556962
3	16471300	hypomethylation	0.091917591
3	18758300	hypomethylation	0.071061644
3	22059700	hypomethylation	0.042743539
3	22060200	hypomethylation	0.047244094
3	22232600	hypomethylation	0.001234568
3	22232700	hypomethylation	0.007821229
3	22232800	hypomethylation	0.030453258
3	22232900	hypomethylation	0.019264448
3	22699300	hypermethylation	0.271111111
4	2020300	hypomethylation	0.020604396
4	2932900	hypermethylation	0.207317073
4	3061000	hypomethylation	0.033898305
4	3741400	hypomethylation	0.095384615
4	3744700	hypermethylation	0.190972222
4	4555200	hypomethylation	0.090814196
4	5330000	hypomethylation	0.025608195
4	5330400	hypomethylation	0.024489796
4	5471800	hypomethylation	0.022556391
4	5540500	hypomethylation	0.08057676
4	6312900	hypomethylation	0.125615764
4	9981900	hypermethylation	0.24609375
5	91200	hypomethylation	0.240112994
5	393800	hypomethylation	0.089783282
5	2063200	hypermethylation	0.165137615
5	2656200	hypermethylation	0.215246637
5	3903200	hypomethylation	0.342141864
5	11177400	hypomethylation	0.070324575
5	11691000	hypomethylation	0.007352941
5	11937600	hypomethylation	0.042857143
5	14327900	hypermethylation	0.134328358
5	14342000	hypermethylation	0.146666667
5	17899600	hypomethylation	0.02
5	22408800	hypomethylation	0.315555556
5	23027300	hypomethylation	0.251559252
5	26037800	hypomethylation	0.148342059
