# Supplementary material for: Stochastic Variation in DNA Methylation Modulates Nucleosome Occupancy and Alternative Splicing in Arabidopsis thaliana
Source: Plants (Basel). 2022 Apr 19;11(9):1105. doi: 10.3390/plants11091105 (PMC9101026; doi:10.3390/plants11091105)
Supplement: Supplementary file 1 [file plants-11-01105-s001.zip › Table S11.csv]

Supplementary File S2a. Association of significantlly differentially positioned nucleosomes in windows that have ?2 differentially positioned nucleosomes with nearby genes
Col-0.22�C_azadC.22�C	Col-0.4�C_azadC.4�C	azadC.22�C_azadC.4�C	Col-0.22�C_Col-0.4�C	Col-0.22�C_azadC-0.4�C
AT1G71700	AT1G58590	AT1G34392	AT1G34392	AT1G31935
AT1G21202	AT1G04567	AT1G06797	AT1G33615	AT1G09073
AT1G14071	AT1G05213	AT1G11185	AT1G64563	AT1G16635
AT1G67195	AT1G04463	AT1G07760	AT1G06797	AT1G20250
AT1G05637	AT1G04413	AT1G13840	AT1G05980	AT1G33370
AT1G04393	AT1G04467	AT1G50070	AT1G59880	AT1G06653
AT1G31358	AT1G06423	AT1G28780	AT1G33370	AT1G07867
AT1G06523	AT1G04417	AT1G09817	AT1G68970	AT1G01183
AT1G07903	AT1G08383	AT1G08157	AT1G26975	AT1G09817
AT1G07897	AT1G05477	AT1G78478	AT1G14071	AT1G08157
AT1G09893	AT1G08237	AT1G53687	AT1G09817	AT1G18879
AT1G07537	AT1G05943	AT1G66795	AT1G78206	AT1G78478
AT1G11010	AT1G06163	AT1G53683	AT1G78478	AT1G61224
AT1G15090	AT1G09497	AT1G12294	AT1G26973	AT1G66795
AT1G09543	AT1G07757	AT1G08053	AT1G62035	AT1G61226
AT1G04577	AT1G65541	AT1G08163	AT1G63005	AT1G63005
AT1G09023	AT1G68430	AT1G08367	AT1G53683	AT1G08163
AT1G07933	AT1G79620	AT1G72780	AT1G12294	AT1G06673
AT1G69587	AT1G23090	AT1G13850	AT1G06673	AT1G05247
AT1G07987	AT1G27440	AT1G28750	AT1G09787	AT1G80250
AT1G04583	AT1G72540	AT1G69000	AT1G08367	AT1G05763
AT1G04433	AT1G55750	AT1G28790	AT1G36350	AT1G04743
AT1G07563	AT1G45150	AT1G28770	AT1G80250	AT1G16489
AT1G09193	AT1G48480	AT1G28740	AT1G04743	AT1G05213
AT1G05143	AT1G61380	AT1G09287	AT1G04707	AT1G04737
AT1G60545	AT1G23150	AT1G35545	AT1G08853	AT1G08477
AT1G09767	AT1G09830	AT1G09623	AT1G33415	AT1G09503
AT1G06507	AT1G65550	AT1G09543	AT1G08043	AT1G06133
AT1G06513	AT1G63260	AT1G04743	AT1G05343	AT1G05003
AT1G06947	AT1G55480	AT1G53233	AT1G76878	AT1G05803
AT1G04667	AT1G18140	AT1G08853	AT1G34844	AT1G08763
AT1G08103	AT1G51590	AT1G16489	AT1G04737	AT1G05827
AT1G08247	AT1G68540	AT1G56612	AT1G20691	AT1G09033
AT1G08907	AT1G05550	AT1G05213	AT1G30282	AT1G05477
AT1G06313	AT1G45160	AT1G06337	AT1G08563	AT1G05797
AT1G06317	AT1G01790	AT1G05077	AT1G71828	AT1G09507
AT1G06203	AT1G09840	AT1G08727	AT1G08567	AT1G05807
AT1G06533	AT1G60860	AT1G07587	AT1G04503	AT1G09547
AT1G07907	AT1G75150	AT1G76878	AT1G08803	AT1G07183
AT1G06197	AT1G31200	AT1G07703	AT1G04137	AT1G05707
AT1G05153	AT1G04240	AT1G04433	AT1G09503	AT1G06293
AT1G04037	AT1G78070	AT1G04737	AT1G06133	AT1G09037
AT1G08313	AT1G04400	AT1G09457	AT1G06413	AT1G08607
AT1G06353	AT1G28470	AT1G20691	AT1G05003	AT1G07707
AT1G04963	AT1G50140	AT1G04587	AT1G07437	AT1G05943
AT1G06953	AT1G65910	AT1G08857	AT1G07247	AT1G09393
AT1G09217	AT1G63300	AT1G07653	AT1G07367	AT1G06857
AT1G09063	AT1G73540	AT1G04647	AT1G06683	AT1G09397
AT1G08673	AT1G26170	AT1G05703	AT1G08763	AT1G04243
AT1G05537	AT1G26180	AT1G04137	AT1G09173	AT1G06863
AT1G09153	AT1G54360	AT1G09503	AT1G05313	AT1G77590
AT1G05533	AT1G18870	AT1G08553	AT1G09127	AT1G09860
AT1G09147	AT1G22280	AT1G06123	AT1G05827	AT1G63660
AT1G07323	AT1G56560	AT1G08007	AT1G08523	AT1G70750
AT1G08363	AT1G04010	AT1G07417	AT1G04987	AT1G29390
AT1G06607	AT1G48410	AT1G05003	AT1G05447	AT1G75250
AT1G08483	AT1G76370	AT1G07437	AT1G07433	AT1G20700
AT1G08263	AT1G02080	AT1G08433	AT1G06733	AT1G20260
AT1G06517	AT1G48490	AT1G04493	AT1G09033	AT1G31810
AT1G04307	AT1G60190	AT1G04257	AT1G06353	AT1G08980
AT1G07757	AT1G10750	AT1G05443	AT1G09603	AT1G59930
AT1G07390	AT1G15780	AT1G09197	AT1G09613	AT1G73130
AT1G59830	AT1G05730	AT1G09373	AT1G09177	AT1G17290
AT1G13080	AT1G21695	AT1G05067	AT1G06663	AT1G08800
AT1G73010	AT1G28310	AT1G08227	AT1G06963	AT1G48520
AT1G77920	AT1G19720	AT1G09563	AT1G09217	AT1G17940
AT1G16690	AT1G27385	AT1G05827	AT1G06657	AT1G22430
AT1G75250	AT1G50360	AT1G04987	AT1G05307	AT1G62180
AT1G44110	AT1G61320	AT1G07433	AT1G09507	AT1G73410
AT1G62760	AT1G04050	AT1G08223	AT1G05623	AT1G28030
AT1G70200	AT1G13570	AT1G06733	AT1G08193	AT1G29380
AT1G24230	AT1G49340	AT1G08217	AT1G08297	AT1G15960
AT1G55790	AT1G14600	AT1G04497	AT1G06757	AT1G20240
AT1G10745	AT1G75380	AT1G06963	AT1G06493	AT1G68140
AT1G48550	AT1G47570	AT1G09507	AT1G05707	AT1G76140
AT1G18270	AT1G02400	AT1G07003	AT1G06917	AT1G36030
AT1G32420	AT1G01530	AT1G05623	AT1G05113	AT1G17580
AT1G08390	AT1G61370	AT1G08237	AT1G08887	AT1G22060
AT1G77950	AT1G08470	AT1G08507	AT1G04937	AT1G23965
AT1G68920	AT1G35750	AT1G09063	AT1G09037	AT1G50950
AT1G61250	AT1G78920	AT1G07187	AT1G07253	AT1G54610
AT1G48570	AT1G51040	AT1G06757	AT1G07707	AT1G77640
AT1G21580	AT1G27370	AT1G07183	AT1G09077	AT1G78400
AT1G45150	AT1G13400	AT1G05707	AT1G07423	AT1G47960
AT1G58230	AT1G77550	AT1G04173	AT1G06857	AT1G24030
AT1G70570	AT1G68420	AT1G04623	AT1G08767	AT1G18910
AT1G68930	AT1G65900	AT1G07423	AT1G06727	AT1G25410
AT1G12070	AT1G20960	AT1G06857	AT1G06973	AT1G04620
AT1G05835	AT1G59723	AT1G09567	AT1G06773	AT1G22700
AT1G57720	AT1G54575	AT1G05073	AT1G08773	AT1G37140
AT1G53540	AT1G60430	AT1G06983	AT1G06863	AT1G63960
AT1G08970	AT1G14140	AT1G04243	AT1G08713	AT1G12665
AT1G71690	AT1G34210	AT1G06727	AT1G08417	AT1G23970
AT1G03982	AT1G58520	AT1G08483	AT1G08437	AT1G22910
AT1G11925	AT1G59820	AT1G08517	AT1G09380	AT1G50140
AT1G77300	AT1G06700	AT1G06773	AT1G05230	AT1G23350
AT1G26770	AT1G01090	AT1G08773	AT1G79830	AT1G26530
AT1G20610	AT1G78080	AT1G06863	AT1G14630	AT1G75490
AT1G16380	AT1G55070	AT1G08293	AT1G23530	AT1G79370
AT1G12060	AT1G72550	AT1G07583	AT1G09860	AT1G22720
AT1G78770	AT1G18150	AT1G04607	AT1G59750	AT1G06230
AT1G30750	AT1G57780	AT1G07327	AT1G59830	AT1G31170
AT1G22190	AT1G20560	AT1G08437	AT1G13080	AT1G70920
AT1G51590	AT1G59470	AT1G65541	AT1G75945	AT1G34360
AT1G68540	AT1G08640	AT1G73150	AT1G20687	AT1G18870
AT1G76140	AT1G72770	AT1G77590	AT1G69030	AT1G02405
AT1G24560	AT1G07230	AT1G11480	AT1G75250	AT1G51000
AT1G07710	AT1G60440	AT1G09860	AT1G23460	AT1G49830
AT1G70220	AT1G25250	AT1G59750	AT1G24475	AT1G09560
AT1G17000	AT1G22770	AT1G56610	AT1G67410	AT1G79430
AT1G32700	AT1G13580	AT1G13080	AT1G69825	AT1G75670
AT1G16350	AT1G28350	AT1G50820	AT1G10745	AT1G74150
AT1G79650	AT1G76600	AT1G68585	AT1G60810	AT1G13310
AT1G69450	AT1G59800	AT1G72790	AT1G74440	AT1G76490
AT1G19750	AT1G04945	AT1G26850	AT1G59930	AT1G75390
AT1G66510	AT1G03020	AT1G56290	AT1G77730	AT1G70510
AT1G11200	AT1G19430	AT1G20687	AT1G63610	AT1G23720
AT1G31360	AT1G19450	AT1G52780	AT1G66530	AT1G61170
AT1G30473	AT1G05710	AT1G13830	AT1G73920	AT1G70720
AT1G18910	AT1G63270	AT1G72370	AT1G40090	AT1G43580
AT1G18250	AT1G22290	AT1G70480	AT1G17850	AT1G26540
AT1G50600	AT1G40104	AT1G63180	AT1G70150	AT1G28300
AT1G12244	AT1G07630	AT1G07890	AT1G58050	AT1G43667
AT1G15030	AT1G06460	AT1G69825	AT1G17290	AT1G28270
AT1G28090	AT1G56510	AT1G50940	AT1G47695	AT1G30820
AT1G47940	AT1G72500	AT1G23935	AT1G22960	AT1G06225
AT1G67180	AT1G56555	AT1G28265	AT1G68930	AT1G53080
AT1G79560	AT1G55475	AT1G74440	AT1G52060	AT1G62170
AT1G73480	AT1G01080	AT1G68920	AT1G50732	AT1G04130
AT1G72700	AT1G16610	AT1G40090	AT1G57720	AT1G30580
AT1G22460	AT1G30220	AT1G73130	AT1G17630	AT1G63055
AT1G28470	AT1G31190	AT1G58050	AT1G74870	AT1G10588
AT1G03780	AT1G04950	AT1G21835	AT1G69050	AT1G73200
AT1G21200	AT1G04230	AT1G71950	AT1G11650	AT1G35183
AT1G21210	AT1G21690	AT1G65030	AT1G08800	AT1G60340
AT1G68050	AT1G60090	AT1G22960	AT1G47495	AT1G04690
AT1G49630	AT1G69040	AT1G20225	AT1G60985	AT1G23710
AT1G21160	AT1G49220	AT1G68930	AT1G48520	AT1G16540
AT1G20740	AT1G75120	AT1G29760	AT1G61380	AT1G71880
AT1G71270	AT1G15480	AT1G36280	AT1G48095	AT1G16640
AT1G72990	AT1G05420	AT1G16310	AT1G72440	AT1G15940
AT1G77930	AT1G22780	AT1G52060	AT1G67120	AT1G61215
AT1G26170	AT1G59500	AT1G05835	AT1G75880	AT1G26240
AT1G30740	AT1G07640	AT1G57720	AT1G33960	AT1G32900
AT1G77890	AT1G05720	AT1G29775	AT1G08370	AT1G02400
AT1G06230	AT1G49040	AT1G11650	AT1G71320	AT1G28040
AT1G51580	AT1G59722	AT1G20500	AT1G02575	AT1G21970
AT1G24240	AT1G06450	AT1G75030	AT1G64561	AT1G59920
AT1G05005	AT1G73530	AT1G69240	AT1G55900	AT1G56650
AT1G14700	AT1G09230	AT1G14380	AT1G47380	AT1G09850
AT1G03160	AT1G67060	AT1G60985	AT1G43770	AT1G33700
AT1G26180	AT1G14150	AT1G03340	AT1G66410	AT1G63650
AT1G23240	AT1G65540	AT1G65481	AT1G75020	AT1G01130
AT1G71710	AT1G35467	AT1G22430	AT1G22190	AT1G63100
AT1G05910	AT1G75110	AT1G26770	AT1G35350	AT1G06045
AT1G66490	AT1G74660	AT1G08370	AT1G26976	AT1G63200
AT1G22280	AT1G48090	AT1G50970	AT1G18140	AT1G64600
AT1G52450	AT1G78922	AT1G27850	AT1G09600	AT1G12640
AT1G68130	AT1G23910	AT1G78360	AT1G61390	AT1G72220
AT1G68180	AT1G57777	AT1G64105	AT1G44180	AT1G53160
AT1G02205	AT1G74920	AT1G73230	AT1G28370	AT1G57570
AT1G53541	AT1G54370	AT1G30400	AT1G32230	AT1G25420
AT1G20360	AT1G41830	AT1G65550	AT1G20240	AT1G17590
AT1G76110	AT1G15470	AT1G28030	AT1G30080	AT1G23440
AT1G53190	AT1G49225	AT1G43770	AT1G47840	AT1G77110
AT1G16680	AT1G23147	AT1G75020	AT1G11660	AT1G73875
AT1G12930	AT1G14130	AT1G62225	AT1G53680	AT1G48530
AT1G54080	AT1G07220	AT1G22190	AT1G64800	AT1G73870
AT1G60370	AT1G27450	AT1G18680	AT1G36030	AT1G44080
AT1G29740	AT1G66180	AT1G16860	AT1G17580	AT1G50840
AT1G10750	AT1G23160	AT1G80620	AT1G22060	AT1G24764
AT1G68935	AT1G19010	AT1G68140	AT1G17000	AT1G20590
AT1G11800	AT1G15950	AT1G03330	AT1G05970	AT1G78470
AT1G80580	AT1G64355	AT1G14940	AT1G56553	AT1G69935
AT1G26830	AT1G60080	AT1G24560	AT1G78200	AT1G47740
AT1G75410	AT1G56500	AT1G11660	AT1G50950	AT1G40086
AT1G68910	AT1G08630	AT1G28100	AT1G68510	AT1G68320
AT1G36510	AT1G27380	AT1G64800	AT1G63110	AT1G77650
AT1G56030	AT1G19715	AT1G17580	AT1G47960	AT1G08985
AT1G12530	AT1G78930	AT1G76410	AT1G43320	AT1G17370
AT1G26960	AT2G01010	AT1G22060	AT1G73607	AT1G24010
AT1G25580	AT2G03855	AT1G18335	AT1G58245	AT1G12760
AT1G72175	AT2G19425	AT1G50950	AT1G30473	AT1G07200
AT1G50360	AT2G44798	AT1G54610	AT1G32540	AT1G20696
AT1G08840	AT2G07285	AT1G10840	AT1G73610	AT1G42980
AT1G72310	AT2G07375	AT1G47960	AT1G65970	AT1G20580
AT1G03350	AT2G08295	AT1G16320	AT1G70370	AT1G04120
AT1G62970	AT2G08500	AT1G58245	AT1G12290	AT1G69600
AT1G77910	AT2G07385	AT1G76954	AT1G06750	AT1G33170
AT1G51030	AT2G09675	AT1G64100	AT1G35850	AT1G63670
AT1G43620	AT2G08135	AT1G29690	AT1G68550	AT1G23340
AT1G70680	AT2G43660	AT1G30473	AT1G66855	AT1G21140
AT1G66700	AT2G35130	AT1G43980	AT1G79800	AT1G73430
AT1G10950	AT2G29920	AT1G04620	AT1G37140	AT1G67190
AT1G48980	AT2G25930	AT1G21313	AT1G35170	AT1G51200
AT1G03370	AT2G36350	AT1G12290	AT1G26798	AT1G58430
AT1G21380	AT2G17930	AT1G33780	AT1G09270	AT1G32280
AT1G15430	AT2G45890	AT1G68550	AT1G20683	AT1G22920
AT1G17760	AT2G30320	AT1G66855	AT1G61620	AT1G25250
AT1G06225	AT2G40270	AT1G55330	AT1G24120	AT1G31530
AT1G71020	AT2G28130	AT1G13410	AT1G64235	AT1G13580
AT1G78490	AT2G29925	AT1G08210	AT1G47940	AT1G23380
AT1G51610	AT2G43650	AT1G31710	AT1G11370	AT1G44010
AT1G75180	AT2G29930	AT1G66480	AT1G66480	AT1G04610
AT1G51880	AT2G47430	AT1G51840	AT1G65295	AT1G77580
AT1G70620	AT2G47670	AT1G48670	AT1G48670	AT1G17310
AT1G60640	AT2G10440	AT1G79000	AT1G17620	AT1G76620
AT1G76950	AT2G28060	AT1G15290	AT1G33430	AT1G17300
AT1G74160	AT2G33350	AT1G49720	AT1G36922	AT1G51250
AT1G30755	AT2G06010	AT1G68050	AT1G75920	AT1G35610
AT1G75400	AT2G30660	AT1G09470	AT1G10480	AT1G58030
AT1G08600	AT2G07565	AT1G56690	AT1G79000	AT1G67140
AT1G03220	AT2G45460	AT1G49630	AT1G24485	AT1G44020
AT1G27770	AT2G40935	AT1G50140	AT1G12665	AT1G05120
AT1G61230	AT2G44800	AT1G65580	AT1G01820	AT1G51430
AT1G12520	AT2G17280	AT1G35580	AT1G25300	AT1G16490
AT1G21320	AT2G35060	AT1G47271	AT1G15290	AT1G61030
AT1G78810	AT2G13463	AT1G64390	AT1G56690	AT1G08110
AT1G72970	AT2G43990	AT1G02630	AT1G76240	AT1G22710
AT1G47570	AT2G31957	AT1G77930	AT1G74480	AT1G70550
AT1G15940	AT2G24190	AT1G65590	AT1G49630	AT1G18280
AT1G58410	AT2G21210	AT1G79370	AT1G66045	AT1G77655
AT1G54500	AT2G45900	AT1G68990	AT1G21864	AT1G40104
AT1G70170	AT2G14520	AT1G71250	AT1G20740	AT1G66620
AT1G61990	AT2G35050	AT1G29025	AT1G49330	AT1G29290
AT1G18485	AT2G04800	AT1G32530	AT1G76260	AT1G47670
AT1G55940	AT2G21200	AT1G08510	AT1G60815	AT1G16530
AT1G02400	AT2G27650	AT1G70920	AT1G64280	AT1G51190
AT1G16390	AT2G38400	AT1G34360	AT1G65580	AT1G32180
AT1G01700	AT2G31960	AT1G31070	AT1G75940	AT1G58440
AT1G66660	AT2G32940	AT1G61290	AT1G64390	AT1G12770
AT1G53240	AT2G29980	AT1G53940	AT1G02630	AT1G61580
AT1G22240	AT2G47410	AT1G66860	AT1G66245	AT1G30570
AT1G22200	AT2G06005	AT1G19860	AT1G33640	AT1G74140
AT1G77290	AT2G41870	AT1G11510	AT1G77930	AT1G17380
AT1G62430	AT2G47420	AT1G04760	AT1G51870	AT1G44350
AT1G66650	AT2G34880	AT1G64850	AT1G06230	AT1G23330
AT1G07705	AT2G32250	AT1G31040	AT1G18860	AT1G51830
AT1G35750	AT2G19420	AT1G05370	AT1G66235	AT1G80245
AT1G30270	AT2G46640	AT1G43160	AT1G31170	AT1G31930
AT1G28580	AT2G16586	AT1G02940	AT1G55380	AT1G54450
AT1G78920	AT2G25940	AT1G58290	AT1G75910	AT1G80260
AT1G76120	AT2G42980	AT1G35215	AT1G73330	AT1G67270
AT1G56650	AT2G35555	AT1G59730	AT1G18870	AT1G08990
AT1G07910	AT2G33435	AT1G54445	AT1G61290	AT1G73210
AT1G11440	AT2G17320	AT1G29860	AT1G66860	AT1G10870
AT1G26840	AT2G38860	AT1G68238	AT1G65720	AT1G21960
AT1G71400	AT2G24430	AT1G11475	AT1G73930	AT1G12020
AT1G17830	AT2G34860	AT1G49975	AT1G31040	AT1G26200
AT1G68160	AT2G17530	AT1G08315	AT1G57540	AT1G18170
AT1G64910	AT2G20250	AT1G51910	AT1G27100	AT1G61590
AT1G69120	AT2G32260	AT1G02080	AT1G50120	AT1G31940
AT1G17950	AT2G25730	AT1G11545	AT1G48910	AT1G23960
AT1G09910	AT2G07981	AT1G12000	AT1G34500	AT1G47370
AT1G05960	AT2G45660	AT1G12672	AT1G73730	AT1G54730
AT1G13400	AT2G43980	AT1G75390	AT1G61065	AT1G73140
AT1G62220	AT2G45990	AT1G80060	AT1G24480	AT1G68800
AT1G31830	AT2G42540	AT1G68910	AT1G27040	AT1G29700
AT1G20080	AT2G35110	AT1G74670	AT1G10930	AT1G76150
AT1G30930	AT2G26890	AT1G74840	AT1G54445	AT1G12663
AT1G68890	AT2G31955	AT1G52470	AT1G76520	AT1G12030
AT1G11920	AT2G41640	AT1G54240	AT1G80220	AT1G77940
AT1G05920	AT2G30310	AT1G28300	AT1G67550	AT1G28305
AT1G53708	AT2G28010	AT1G74675	AT1G11545	AT1G52940
AT1G56120	AT2G45980	AT1G43667	AT1G28375	AT1G75260
AT1G68940	AT2G38410	AT1G15150	AT1G66050	AT1G28070
AT1G28570	AT2G40930	AT1G52150	AT1G64690	AT1G57670
AT1G49180	AT2G33850	AT1G76930	AT1G48490	AT1G66720
AT1G50460	AT2G28210	AT1G60780	AT1G18600	AT1G17720
AT1G68370	AT2G22795	AT1G78410	AT1G33612	AT1G68480
AT1G68060	AT2G36355	AT1G05360	AT1G10750	AT1G49820
AT1G70560	AT2G41650	AT1G52300	AT1G55700	AT1G19100
AT1G03990	AT2G36360	AT1G03475	AT1G56270	AT1G22420
AT1G71030	AT2G47680	AT1G24570	AT1G60450	AT1G50220
AT1G20960	AT2G35550	AT1G25390	AT1G76490	AT1G16630
AT1G32200	AT2G46020	AT1G59910	AT1G75390	AT1G26410
AT1G72160	AT2G42885	AT1G68850	AT1G24148	AT1G51260
AT1G66680	AT2G17290	AT1G23200	AT1G70510	AT1G22620
AT1G32400	AT2G08986	AT1G53690	AT1G25510	AT1G05420
AT1G10020	AT2G01008	AT1G75180	AT1G23720	AT1G76270
AT1G48990	AT2G34870	AT1G44100	AT1G65190	AT1G21950
AT1G34210	AT2G24180	AT1G70410	AT1G28310	AT1G70895
AT1G55690	AT2G28560	AT1G14300	AT1G50200	AT1G63190
AT1G24267	AT2G24420	AT1G06710	AT1G09260	AT1G64610
AT1G74810	AT2G26900	AT1G68590	AT1G74670	AT1G16520
AT1G15165	AT3G41761	AT1G31450	AT1G15850	AT1G63057
AT1G57600	AT3G41768	AT1G79010	AT1G08840	AT1G05100
AT1G54510	AT3G06345	AT1G51055	AT1G28300	AT1G58460
AT1G59810	AT3G08275	AT1G17080	AT1G74675	AT1G33390
AT1G68905	AT3G09865	AT1G04130	AT1G43667	AT1G06050
AT1G07470	AT3G05575	AT1G68250	AT1G62970	AT1G58265
AT1G35470	AT3G54625	AT1G33070	AT1G56700	AT1G36640
AT1G58520	AT3G09965	AT1G01960	AT1G61320	AT1G56140
AT1G59820	AT3G06325	AT1G73200	AT1G47780	AT1G64300
AT1G06700	AT3G03385	AT1G35183	AT1G77320	AT1G69090
AT1G72170	AT3G13061	AT1G16950	AT1G50670	AT1G35680
AT1G62420	AT3G03635	AT1G32150	AT1G08140	AT1G63350
AT1G29630	AT3G09855	AT1G23710	AT1G28270	AT1G43900
AT1G20350	AT3G03905	AT1G74850	AT1G19500	AT1G51690
AT1G59520	AT3G08115	AT1G31440	AT1G35230	AT1G47680
AT1G74590	AT3G18830	AT1G57775	AT1G60780	AT1G18160
AT1G25500	AT3G28216	AT1G22870	AT1G66700	AT1G22890
AT1G21560	AT3G55090	AT1G15940	AT1G71020	AT1G75660
AT1G69580	AT3G59480	AT1G76360	AT1G51460	AT1G72210
AT1G74600	AT3G52180	AT1G56420	AT1G65960	AT1G24020
AT1G64350	AT3G48350	AT1G08350	AT1G36000	AT1G57565
AT1G21730	AT3G16860	AT1G05770	AT1G67420	AT1G34245
AT1G33040	AT3G05250	AT1G01530	AT1G27008	AT1G18790
AT1G03870	AT3G13060	AT1G49620	AT1G61060	AT1G62700
AT1G22450	AT3G11960	AT1G23220	AT1G79010	AT1G44608
AT1G53542	AT3G13940	AT1G27120	AT1G76950	AT1G64060
AT1G49940	AT3G03660	AT1G11540	AT1G49340	AT1G44318
AT1G63150	AT3G03380	AT1G23037	AT1G74160	AT1G28190
AT1G23340	AT3G28340	AT1G62480	AT1G62800	AT1G14550
AT1G31840	AT3G31430	AT1G35550	AT1G68250	AT1G13320
AT1G60980	AT3G48530	AT1G53240	AT1G33070	AT1G50830
AT1G58430	AT3G61700	AT1G28040	AT1G31330	AT1G16650
AT1G61140	AT3G09580	AT1G21970	AT1G75380	AT1G63970
AT1G30470	AT3G09360	AT1G22200	AT1G54620	AT1G55040
AT1G26120	AT3G13530	AT1G01520	AT1G35183	AT1G57680
AT1G05000	AT3G63480	AT1G59920	AT1G30650	AT1G44542
AT1G27530	AT3G18110	AT1G69230	AT1G23710	AT1G66630
AT1G58250	AT3G11964	AT1G14370	AT1G57775	AT1G06040
AT1G65860	AT3G52310	AT1G09850	AT1G65440	AT1G08465
AT1G30925	AT3G23730	AT1G24190	AT1G22590	AT1G53090
AT1G52540	AT3G62660	AT1G20220	AT1G63480	AT1G36370
AT1G11790	AT3G12040	AT1G74750	AT1G14640	AT1G15950
AT1G47890	AT3G52170	AT1G26840	AT1G35895	AT1G18880
AT1G02850	AT3G12020	AT1G51040	AT1G70290	AT1G29370
AT1G03365	AT3G23050	AT1G20340	AT1G49640	AT1G17500
AT1G67140	AT3G03020	AT1G33700	AT1G09370	AT1G78476
AT1G23070	AT3G57410	AT1G22490	AT1G29920	AT1G77120
AT1G51430	AT3G50970	AT1G70800	AT1G55260	AT1G67340
AT1G60360	AT3G13782	AT1G53640	AT1G34290	AT1G08810
AT1G13790	AT3G05670	AT1G17950	AT1G54440	AT1G22900
AT1G30760	AT3G12980	AT1G74430	AT1G49580	AT1G18871
AT1G77800	AT3G43490	AT1G06045	AT1G18130	AT1G51440
AT1G32430	AT3G45910	AT1G63200	AT1G52980	AT1G63360
AT1G54860	AT3G55190	AT1G64890	AT1G46408	AT1G71890
AT1G61100	AT3G15980	AT1G28360	AT1G53240	AT1G76280
AT1G15160	AT3G13930	AT1G12280	AT1G64700	AT2G36307
AT1G07473	AT3G25510	AT1G69440	AT1G63000	AT2G24735
AT1G10030	AT3G28990	AT1G62220	AT1G21970	AT2G07042
AT1G47510	AT3G44530	AT1G21930	AT1G22200	AT2G01010
AT1G05710	AT3G29970	AT1G65430	AT1G55390	AT2G35220
AT1G58060	AT3G52300	AT1G18350	AT1G59920	AT2G33950
AT1G11120	AT3G49840	AT1G73390	AT1G14260	AT2G33970
AT1G05830	AT3G43503	AT1G47270	AT1G31240	AT2G08275
AT1G22290	AT3G50570	AT1G73240	AT1G06100	AT2G03855
AT1G51620	AT3G06270	AT1G78240	AT1G59724	AT2G07895
AT1G19940	AT3G43260	AT1G76960	AT1G77740	AT2G19425
AT1G40104	AT3G55605	AT1G57570	AT1G76250	AT2G33960
AT1G67320	AT3G19330	AT1G32440	AT1G09850	AT2G05315
AT1G48560	AT3G13227	AT1G68060	AT1G54630	AT2G42420
AT1G29940	AT3G46220	AT1G62490	AT1G27000	AT2G21570
AT1G31050	AT3G10010	AT1G17590	AT1G11440	AT2G07748
AT1G03445	AT3G55100	AT1G76955	AT1G74700	AT2G07792
AT1G54870	AT3G57510	AT1G23440	AT1G33700	AT2G04525
AT1G72500	AT3G50400	AT1G33090	AT1G33680	AT2G09645
AT1G60500	AT3G08490	AT1G21910	AT1G61330	AT2G05245
AT1G67170	AT3G04450	AT1G20960	AT1G01130	AT2G09425
AT1G79720	AT3G52600	AT1G13600	AT1G06760	AT2G09430
AT1G15080	AT3G56580	AT1G77110	AT1G63100	AT2G05215
AT1G60490	AT3G55320	AT1G35540	AT1G74430	AT2G08010
AT1G26190	AT3G47290	AT1G48430	AT1G63200	AT2G04325
AT1G13780	AT3G27820	AT1G78370	AT1G21550	AT2G09750
AT1G69526	AT3G53260	AT1G32400	AT1G09910	AT2G05395
AT1G27535	AT3G06620	AT1G04390	AT1G52190	AT2G07545
AT1G49250	AT3G03010	AT1G08310	AT1G62340	AT2G09255
AT1G66690	AT3G06110	AT1G69520	AT1G29280	AT2G07865
AT1G51470	AT3G43500	AT1G50840	AT1G08000	AT2G07085
AT1G33800	AT3G05260	AT1G46336	AT1G55850	AT2G07445
AT1G02250	AT3G13224	AT1G18670	AT1G43010	AT2G09050
AT1G78000	AT3G06120	AT1G55690	AT1G54850	AT2G08005
AT1G30290	AT3G14440	AT1G74810	AT1G56423	AT2G08790
AT1G33030	AT3G06260	AT1G56350	AT1G43800	AT2G05205
AT1G21170	AT3G23120	AT1G78470	AT1G57570	AT2G08280
AT1G53550	AT3G15070	AT1G69935	AT1G24210	AT2G05365
AT1G54710	AT3G54620	AT1G40086	AT1G80210	AT2G08720
AT1G30420	AT3G13062	AT1G53250	AT1G17590	AT2G08150
AT1G78815	AT3G28875	AT1G22040	AT1G33090	AT2G07860
AT1G71697	AT3G08610	AT1G03170	AT1G59723	AT2G05835
AT1G19510	AT3G48640	AT1G65760	AT1G20920	AT2G07870
AT1G13755	AT3G50980	AT1G68230	AT1G77110	AT2G05155
AT1G08260	AT3G45850	AT1G22050	AT1G70840	AT2G05825
AT1G27760	AT3G25810	AT1G49770	AT1G58340	AT2G09380
AT1G29730	AT3G09570	AT1G05750	AT1G48530	AT2G32600
AT1G09920	AT3G25740	AT1G29440	AT1G73965	AT2G07687
AT1G70160	AT3G41762	AT1G22850	AT1G66250	AT2G07835
AT1G01070	AT3G19340	AT1G12760	AT1G17400	AT2G32320
AT1G30240	AT3G19840	AT1G20350	AT1G48830	AT2G44570
AT1G08060	AT3G07770	AT1G51900	AT1G31335	AT2G27730
AT1G18950	AT3G57950	AT1G07200	AT1G66420	AT2G29090
AT1G09940	AT3G15420	AT1G36730	AT1G67640	AT2G46770
AT1G26550	AT3G15410	AT1G22970	AT1G68960	AT2G07633
AT1G70770	AT3G13380	AT1G76970	AT1G31640	AT2G45540
AT1G03360	AT3G61710	AT1G29450	AT1G32260	AT2G30910
AT1G76150	AT3G63530	AT1G66880	AT1G32790	AT2G16760
AT1G08820	AT3G48360	AT1G01510	AT1G32550	AT2G27740
AT1G23250	AT3G43505	AT1G51850	AT1G53000	AT2G42790
AT1G35240	AT3G54580	AT1G51230	AT1G78470	AT2G40860
AT1G77940	AT3G20040	AT1G09460	AT1G69935	AT2G07678
AT1G61980	AT3G23145	AT1G21310	AT1G47260	AT2G38370
AT1G53710	AT3G55740	AT1G12840	AT1G53250	AT2G48020
AT1G13970	AT3G50580	AT1G16870	AT1G68320	AT2G39805
AT1G72760	AT3G12030	AT1G65810	AT1G33607	AT2G40205
AT1G59980	AT3G63540	AT1G56280	AT1G35340	AT2G33470
AT1G13750	AT3G08600	AT1G14290	AT1G63220	AT2G32295
AT1G61240	AT3G28880	AT1G73020	AT1G64290	AT2G19430
AT1G08400	AT3G28970	AT1G03060	AT1G24010	AT2G44940
AT1G12050	AT3G59140	AT1G10830	AT1G29005	AT2G07692
AT1G34220	AT3G08500	AT1G33170	AT1G69960	AT2G36370
AT1G31835	AT3G15060	AT1G63670	AT1G12760	AT2G29990
AT1G64330	AT3G56590	AT1G22110	AT1G64400	AT2G34510
AT1G50790	AT3G58020	AT1G72770	AT1G07200	AT2G04037
AT1G70190	AT3G13780	AT1G43790	AT1G74860	AT2G28500
AT1G12250	AT3G06610	AT1G21928	AT1G32250	AT2G30900
AT1G47130	AT3G12977	AT1G52890	AT1G69980	AT2G18540
AT1G52550	AT3G55610	AT1G50060	AT1G64180	AT2G06020
AT1G11000	AT3G43270	AT1G67190	AT1G23145	AT2G29800
AT1G05380	AT3G01085	AT1G50170	AT1G55910	AT2G28990
AT1G67520	AT3G50960	AT1G58430	AT1G47317	AT2G07637
AT1G47600	AT3G18170	AT1G61140	AT1G65980	AT2G34555
AT1G11020	AT3G55750	AT1G30470	AT1G75810	AT2G33480
AT1G52440	AT3G27700	AT1G48010	AT1G57780	AT2G04041
AT1G27540	AT3G48231	AT1G55360	AT1G21310	AT2G03350
AT1G05570	AT3G01080	AT1G60770	AT1G20560	AT2G37440
AT1G61360	AT3G15380	AT1G73450	AT1G29010	AT2G03890
AT1G33020	AT3G19830	AT1G66870	AT1G63020	AT2G07665
AT1G77960	AT3G62200	AT1G50560	AT1G65870	AT2G17442
AT1G77932	AT3G52590	AT1G37010	AT1G23670	AT2G27080
AT1G50620	AT3G15970	AT1G64480	AT1G54040	AT2G26430
AT1G72320	AT3G58010	AT1G70490	AT1G33170	AT2G37170
AT1G08960	AT3G54630	AT1G10990	AT1G63670	AT2G32730
AT1G52360	AT3G23090	AT1G54230	AT1G43790	AT2G46410
AT1G48600	AT3G25730	AT1G64460	AT1G21890	AT2G45220
AT1G22230	AT3G28210	AT1G25380	AT1G67190	AT2G21920
AT1G76130	AT3G63470	AT1G61740	AT1G51200	AT2G07656
AT1G80590	AT3G28960	AT1G54000	AT1G60980	AT2G29910
AT1G05720	AT4G05055	AT1G44010	AT1G54640	AT2G17050
AT1G15040	AT4G04475	AT1G28350	AT1G30470	AT2G29890
AT1G49040	AT4G04485	AT1G30475	AT1G32280	AT2G19050
AT1G66060	AT4G05045	AT1G47890	AT1G28140	AT2G07632
AT1G73990	AT4G05048	AT1G68240	AT1G60770	AT2G07722
AT1G33390	AT4G25635	AT1G04610	AT1G23465	AT2G44240
AT1G74580	AT4G31248	AT1G77580	AT1G14660	AT2G21910
AT1G08750	AT4G05795	AT1G17310	AT1G57580	AT2G31780
AT1G18340	AT4G07050	AT1G17300	AT1G60987	AT2G07775
AT1G29850	AT4G05740	AT1G51250	AT1G66870	AT2G31660
AT1G02260	AT4G08715	AT1G08360	AT1G24470	AT2G26030
AT1G66570	AT4G05790	AT1G07770	AT1G60440	AT2G24625
AT1G48270	AT4G07045	AT1G50160	AT1G30540	AT2G35230
AT1G48790	AT4G39500	AT1G34060	AT1G65450	AT2G02470
AT1G71691	AT4G33680	AT1G58030	AT1G20750	AT2G41510
AT1G10740	AT4G38360	AT1G67140	AT1G79790	AT2G28170
AT1G20132	AT4G32400	AT1G54170	AT1G30100	AT2G14060
AT1G54960	AT4G02800	AT1G44020	AT1G61740	AT2G07626
AT1G55930	AT4G19500	AT1G53720	AT1G18960	AT2G42610
AT1G78750	AT4G09680	AT1G28630	AT1G65570	AT2G31940
AT1G51480	AT4G39490	AT1G11180	AT1G30475	AT2G29995
AT1G63640	AT4G13410	AT1G16490	AT1G06090	AT2G30424
AT1G49170	AT4G32990	AT1G23640	AT1G47890	AT2G39480
AT1G56400	AT4G32160	AT1G61030	AT1G67280	AT2G44430
AT1G66030	AT4G16855	AT1G34790	AT1G31243	AT2G36050
AT1G68907	AT4G28530	AT1G58260	AT1G17310	AT2G12465
AT1G77100	AT4G27090	AT1G31660	AT1G17300	AT2G33980
AT1G34300	AT4G35090	AT1G31650	AT1G55550	AT2G33340
AT1G78090	AT4G33670	AT1G71940	AT1G51250	AT2G04060
AT1G05840	AT4G26690	AT1G59725	AT1G69830	AT2G24610
AT1G08010	AT4G04265	AT1G64450	AT1G59800	AT2G25290
AT1G76510	AT4G17360	AT1G17210	AT1G58030	AT2G15360
AT1G67500	AT4G34265	AT1G52310	AT1G61080	AT2G07787
AT1G70760	AT4G19490	AT1G69828	AT1G17770	AT2G07691
AT1G48090	AT4G18600	AT1G36942	AT1G23140	AT2G22190
AT1G68185	AT4G38350	AT1G12610	AT1G22220	AT2G42270
AT1G08730	AT4G02430	AT1G30490	AT1G48420	AT2G27315
AT1G59940	AT4G14740	AT1G65730	AT1G61030	AT2G03460
AT1G55540	AT4G29740	AT1G61820	AT1G34790	AT2G03470
AT1G66070	AT4G36795	AT1G76880	AT1G05990	AT2G25295
AT1G23100	AT4G15215	AT1G08450	AT1G58260	AT2G21650
AT1G64790	AT4G16857	AT1G07650	AT1G35520	AT2G41505
AT1G09900	AT4G34600	AT1G62770	AT1G31090	AT2G27070
AT1G20135	AT4G34830	AT1G05830	AT1G76840	AT2G40850
AT1G08150	AT4G34260	AT1G21050	AT1G31650	AT2G44590
AT1G12600	AT4G21190	AT1G03320	AT1G55915	AT2G27720
AT1G49520	AT4G39675	AT1G40104	AT1G66730	AT2G31945
AT1G41830	AT4G21840	AT1G59740	AT1G69828	AT2G48010
AT1G53705	AT4G16540	AT1G07630	AT1G54020	AT2G43150
AT1G28440	AT4G14110	AT1G26720	AT1G36942	AT2G24615
AT1G12064	AT4G25640	AT1G29940	AT1G31340	AT2G07634
AT1G42440	AT4G06676	AT1G71235	AT1G65730	AT2G07050
AT1G18260	AT4G07410	AT1G29290	AT1G61820	AT2G31110
AT1G22860	AT4G36105	AT1G07480	AT1G76880	AT2G19420
AT1G43730	AT4G26680	AT1G72500	AT1G22950	AT2G07741
AT1G11430	AT4G27080	AT1G31690	AT1G62770	AT2G01023
AT1G62520	AT4G21192	AT1G51190	AT1G29090	AT2G24630
AT1G49530	AT4G03400	AT1G18360	AT1G52191	AT2G29900
AT1G18486	AT4G36791	AT1G58440	AT1G58248	AT2G02450
AT1G69480	AT4G34270	AT1G12770	AT1G40104	AT2G02540
AT1G15440	AT4G13420	AT1G48440	AT1G19530	AT2G38380
AT1G52460	AT4G04710	AT1G55865	AT1G14687	AT2G02300
AT1G29030	AT4G16535	AT1G11655	AT1G29000	AT2G40210
AT1G62850	AT4G32750	AT1G35150	AT1G32240	AT2G15050
AT1G57730	AT4G32630	AT1G60983	AT1G31050	AT2G07795
AT1G63470	AT4G10490	AT1G64880	AT1G53285	AT2G07662
AT1G21370	AT4G36910	AT1G69526	AT1G62790	AT2G07825
AT1G78760	AT4G27640	AT1G70790	AT1G36150	AT2G40020
AT1G44542	AT4G35890	AT1G49250	AT1G45688	AT2G03360
AT1G14080	AT4G04700	AT1G34390	AT1G16530	AT2G21560
AT1G67070	AT4G23600	AT1G65985	AT1G63490	AT2G28830
AT1G54090	AT4G21780	AT1G62310	AT1G62870	AT2G07676
AT1G07720	AT4G05091	AT1G43670	AT1G01140	AT2G46690
AT1G30360	AT4G33010	AT1G27240	AT1G12770	AT2G42280
AT1G28510	AT4G17220	AT1G23450	AT1G13630	AT2G43160
AT1G63160	AT4G03298	AT1G15110	AT1G11655	AT2G07689
AT1G66500	AT4G31250	AT1G28260	AT1G26190	AT2G07768
AT1G77810	AT4G30110	AT1G68310	AT1G60760	AT2G32610
AT1G33050	AT4G32700	AT1G53730	AT1G56220	AT2G24330
AT1G64355	AT4G17230	AT1G53210	AT1G01355	AT2G26440
AT1G48050	AT4G36790	AT1G21840	AT1G60983	AT2G31130
AT1G17500	AT4G11510	AT1G55280	AT1G59833	AT2G07738
AT1G50780	AT4G32730	AT1G30480	AT1G47770	AT2G04940
AT1G17260	AT4G03490	AT1G59870	AT1G43171	AT2G41670
AT1G72140	AT4G30100	AT1G61040	AT1G55860	AT2G07981
AT1G44740	AT4G17010	AT1G69820	AT1G34390	AT2G40200
AT1G70080	AT4G05090	AT1G20200	AT1G65985	AT2G07652
AT1G11190	AT4G30150	AT1G80260	AT1G56555	AT2G24640
AT1G72980	AT4G01130	AT1G67270	AT1G17380	AT2G17440
AT1G49570	AT4G32410	AT1G73210	AT1G23450	AT2G07638
AT1G79710	AT4G30360	AT1G29730	AT1G55265	AT2G07629
AT1G08610	AT4G16850	AT1G71240	AT1G68310	AT2G28160
AT1G80720	AT4G24410	AT1G21960	AT1G67690	AT2G16900
AT1G47900	AT4G38900	AT1G08320	AT1G15860	AT2G17055
AT1G16360	AT4G33790	AT1G55335	AT1G14686	AT2G47270
AT1G71390	AT4G18640	AT1G08060	AT1G31080	AT2G39190
AT2G45245	AT4G32620	AT1G27610	AT1G06770	AT2G25297
AT2G09475	AT4G15180	AT1G69510	AT1G57850	AT2G26020
AT2G01010	AT4G22080	AT1G65735	AT1G61930	AT2G16120
AT2G33900	AT4G36100	AT1G52790	AT1G16980	AT2G36610
AT2G33930	AT4G28720	AT1G61590	AT1G53210	AT2G15370
AT2G07765	AT4G35080	AT1G47370	AT1G33600	AT2G40010
AT2G46255	AT4G39680	AT1G29770	AT1G19510	AT2G28620
AT2G03855	AT4G09740	AT1G73140	AT1G55890	AT2G20920
AT2G19425	AT4G27010	AT1G56430	AT1G16970	AT2G21300
AT2G43139	AT4G17370	AT1G68800	AT1G59870	AT2G14050
AT2G43138	AT4G36920	AT1G77180	AT1G80245	AT2G16770
AT2G43141	AT4G31800	AT1G74830	AT1G08260	AT2G45980
AT2G43137	AT4G01320	AT1G08200	AT1G14250	AT2G07673
AT2G24380	AT4G29440	AT1G35460	AT1G69820	AT2G43230
AT2G33920	AT4G23590	AT1G77940	AT1G67700	AT2G11005
AT2G33910	AT5G02135	AT1G64740	AT1G80260	AT2G02790
AT2G30450	AT5G37485	AT1G01250	AT1G67270	AT2G07667
AT2G05315	AT5G07322	AT1G74680	AT1G57550	AT2G18350
AT2G07745	AT5G11475	AT1G68270	AT1G57990	AT2G46765
AT2G05355	AT5G24825	AT1G65032	AT1G12200	AT2G44420
AT2G43300	AT5G06105	AT1G18720	AT1G64795	AT2G07715
AT2G07748	AT5G58465	AT1G28305	AT1G43665	AT2G07827
AT2G07764	AT5G43603	AT1G34180	AT1G18840	AT2G24617
AT2G07792	AT5G01785	AT1G65483	AT1G21960	AT2G07750
AT2G05914	AT5G02675	AT1G07990	AT1G70160	AT2G07681
AT2G09090	AT5G52471	AT1G14930	AT1G80230	AT2G07636
AT2G04525	AT5G02665	AT1G59980	AT1G69940	AT2G01980
AT2G31751	AT5G10572	AT1G49980	AT1G26200	AT2G39490
AT2G04852	AT5G02655	AT1G20690	AT1G15280	AT2G07806
AT2G09435	AT5G04085	AT1G12830	AT1G59670	AT2G07661
AT2G05245	AT5G04465	AT1G13210	AT1G49310	AT2G40530
AT2G10921	AT5G04105	AT1G17720	AT1G18950	AT2G04235
AT2G09505	AT5G04455	AT1G64330	AT1G67865	AT2G28110
AT2G33051	AT5G40945	AT1G50790	AT1G65735	AT2G18040
AT2G44798	AT5G11325	AT1G68480	AT1G74470	AT2G43235
AT2G09180	AT5G43455	AT1G44810	AT1G60200	AT2G42800
AT2G07885	AT5G22315	AT1G11000	AT1G63210	AT2G07698
AT2G09955	AT5G08425	AT1G50610	AT1G20550	AT2G44930
AT2G09185	AT5G59662	AT1G69930	AT1G21866	AT2G32830
AT2G07285	AT5G60022	AT1G03710	AT1G57610	AT2G04920
AT2G05215	AT5G06385	AT1G03325	AT1G56430	AT2G30810
AT2G08200	AT5G01435	AT1G03380	AT1G68800	AT2G07830
AT2G09415	AT5G00785	AT1G27220	AT1G36920	AT2G19045
AT2G08935	AT5G06505	AT1G22420	AT1G12663	AT2G20921
AT2G05205	AT5G09160	AT1G72360	AT1G35240	AT2G02320
AT2G04265	AT5G03195	AT1G33100	AT1G54650	AT2G07798
AT2G09965	AT5G09845	AT1G66560	AT1G77940	AT2G20930
AT2G05365	AT5G09285	AT1G16630	AT1G10747	AT2G08986
AT2G08490	AT5G09565	AT1G53945	AT1G28305	AT2G07721
AT2G08195	AT5G03175	AT1G74820	AT1G65483	AT2G01008
AT2G04875	AT5G01675	AT1G26410	AT1G07990	AT2G35770
AT2G09720	AT5G48775	AT1G51260	AT1G52940	AT2G36710
AT2G08445	AT5G05415	AT1G22620	AT1G47250	AT2G30820
AT2G05155	AT5G06495	AT1G33020	AT1G12260	AT2G42410
AT2G08135	AT5G03215	AT1G34460	AT1G20690	AT2G44581
AT2G46180	AT5G03645	AT1G23880	AT1G75260	AT2G46430
AT2G41010	AT5G03565	AT1G77932	AT1G30280	AT2G24740
AT2G20740	AT5G05625	AT1G17220	AT1G28070	AT2G28710
AT2G26000	AT5G00970	AT1G76270	AT1G64030	AT2G07621
AT2G30690	AT5G07565	AT1G63190	AT1G27430	AT2G32300
AT2G43850	AT5G05425	AT1G64320	AT1G34220	AT2G35780
AT2G03570	AT5G03035	AT1G03165	AT1G75820	AT2G03500
AT2G25125	AT5G02925	AT1G19850	AT1G17720	AT2G34160
AT2G29150	AT5G06885	AT1G53700	AT1G75370	AT2G29790
AT2G33060	AT5G03945	AT1G61120	AT1G12250	AT2G16005
AT2G07687	AT5G01775	AT1G43850	AT1G68480	AT2G46420
AT2G03770	AT5G09605	AT1G29435	AT1G62975	AT2G07719
AT2G44160	AT5G01485	AT1G07640	AT1G43170	AT2G02310
AT2G07835	AT5G04445	AT1G68300	AT1G29930	AT2G04031
AT2G24000	AT5G07005	AT1G23890	AT1G59790	AT3G60238
AT2G07643	AT5G09645	AT1G35820	AT1G61150	AT3G41761
AT2G36240	AT5G08015	AT1G61810	AT1G69040	AT3G05152
AT2G46480	AT5G09165	AT1G13860	AT1G05240	AT3G41768
AT2G32487	AT5G02935	AT1G27600	AT1G19100	AT3G26812
AT2G25930	AT5G02645	AT1G69523	AT1G33420	AT3G18895
AT2G40140	AT5G05105	AT1G07780	AT1G23540	AT3G26813
AT2G07633	AT5G05695	AT1G66060	AT1G14670	AT3G26816
AT2G24395	AT5G09635	AT1G47330	AT1G50220	AT3G26815
AT2G31981	AT5G06515	AT1G21980	AT1G16630	AT3G13405
AT2G24370	AT5G04665	AT1G06050	AT1G19540	AT3G06345
AT2G17930	AT5G07575	AT1G20490	AT1G31280	AT3G04165
AT2G36730	AT5G08605	AT1G30000	AT1G52440	AT3G21805
AT2G22630	AT5G08035	AT1G68210	AT1G49300	AT3G04175
AT2G45890	AT5G03015	AT1G68845	AT1G61360	AT3G04155
AT2G22670	AT5G09615	AT1G29460	AT1G55250	AT3G07265
AT2G30320	AT5G02745	AT1G55350	AT1G26410	AT3G09005
AT2G40270	AT5G08045	AT1G18340	AT1G51260	AT3G50895
AT2G15480	AT5G07455	AT1G07900	AT1G22620	AT3G07375
AT2G40860	AT5G04495	AT1G65540	AT1G34460	AT3G06325
AT2G07678	AT5G25770	AT1G72180	AT1G77932	AT3G03385
AT2G37890	AT5G35970	AT1G66570	AT1G01695	AT3G03285
AT2G17787	AT5G19175	AT1G18750	AT1G76270	AT3G06285
AT2G36470	AT5G50290	AT1G34065	AT1G21950	AT3G06685
AT2G31260	AT5G23570	AT1G69190	AT1G63190	AT3G04205
AT2G29390	AT5G50030	AT1G49190	AT1G02880	AT3G05995
AT2G35010	AT5G40880	AT1G35680	AT1G64590	AT3G03805
AT2G15500	AT5G17600	AT1G70210	AT1G75240	AT3G02415
AT2G26060	AT5G06140	AT1G43145	AT1G22230	AT3G06165
AT2G10930	AT5G51970	AT1G69970	AT1G61120	AT3G05085
AT2G31220	AT5G67610	AT1G47340	AT1G43850	AT3G03715
AT2G29470	AT5G43100	AT1G03055	AT1G51210	AT3G03505
AT2G40475	AT5G63630	AT1G69010	AT1G50030	AT3G01315
AT2G07659	AT5G66052	AT1G17960	AT1G34270	AT3G03345
AT2G45030	AT5G63790	AT1G07690	AT1G61790	AT3G05105
AT2G22790	AT5G65290	AT1G60783	AT1G35820	AT3G04875
AT2G14440	AT5G01100	AT1G14850	AT1G61810	AT3G01305
AT2G43840	AT5G11490	AT1G77170	AT1G20823	AT3G03755
AT2G07692	AT5G61970	AT1G22610	AT1G64230	AT3G01665
AT2G27240	AT5G40480	AT1G13590	AT1G66040	AT3G04225
AT2G40925	AT5G43570	AT1G51690	AT1G51680	AT3G08430
AT2G21160	AT5G10350	AT1G50570	AT1G59722	AT3G05505
AT2G29360	AT5G16020	AT1G55325	AT1G16520	AT3G03495
AT2G04860	AT5G42890	AT1G03720	AT1G47330	AT3G06295
AT2G21790	AT5G38700	AT1G64750	AT1G58460	AT3G08435
AT2G20210	AT5G11470	AT1G17070	AT1G50680	AT3G06355
AT2G43310	AT5G25360	AT1G05840	AT1G33390	AT3G04815
AT2G43110	AT5G42740	AT1G70780	AT1G63105	AT3G07260
AT2G07637	AT5G56460	AT1G57565	AT1G52100	AT3G45070
AT2G30780	AT5G21105	AT1G24520	AT1G73970	AT3G61880
AT2G41740	AT5G11640	AT1G23910	AT1G45010	AT3G15470
AT2G03505	AT5G49680	AT1G55870	AT1G75010	AT3G15960
AT2G13126	AT5G12130	AT1G32160	AT1G68210	AT3G23165
AT2G03930	AT5G04895	AT1G64790	AT1G58265	AT3G17265
AT2G47310	AT5G06130	AT1G11990	AT1G63600	AT3G45248
AT2G39740	AT5G20630	AT1G65040	AT1G36640	AT3G51120
AT2G25850	AT5G24000	AT1G37150	AT1G72280	AT3G13910
AT2G17140	AT5G54550	AT1G58280	AT1G68980	AT3G17000
AT2G25670	AT5G08141	AT1G23210	AT1G72180	AT3G19040
AT2G03890	AT5G18900	AT1G62700	AT1G64300	AT3G21810
AT2G07665	AT5G17580	AT1G05780	AT1G09610	AT3G19280
AT2G26770	AT5G04420	AT1G44608	AT1G28380	AT3G28956
AT2G38140	AT5G10090	AT1G08440	AT1G35680	AT3G26030
AT2G26200	AT5G43980	AT1G53705	AT1G43145	AT3G25180
AT2G39730	AT5G50020	AT1G53230	AT1G69970	AT3G16860
AT2G29400	AT5G65110	AT1G56360	AT1G47340	AT3G28500
AT2G14850	AT5G12290	AT1G04770	AT1G56710	AT3G04980
AT2G05360	AT5G23520	AT1G52700	AT1G65780	AT3G06140
AT2G12646	AT5G11180	AT1G53200	AT1G07690	AT3G55510
AT2G32730	AT5G43200	AT1G35250	AT1G43900	AT3G23160
AT2G24810	AT5G17140	AT1G22860	AT1G01360	AT3G05650
AT2G17690	AT5G49890	AT1G77600	AT1G21540	AT3G43850
AT2G25220	AT5G11310	AT1G62520	AT1G51690	AT3G50900
AT2G19070	AT5G40310	AT1G36940	AT1G33850	AT3G16580
AT2G37880	AT5G60020	AT1G34792	AT1G67050	AT3G56850
AT2G46410	AT5G25630	AT1G61300	AT1G34300	AT3G60240
AT2G07310	AT5G11280	AT1G80050	AT1G76230	AT3G45080
AT2G36330	AT5G60890	AT1G71010	AT1G01690	AT3G52990
AT2G19550	AT5G13290	AT1G55040	AT1G73170	AT3G18890
AT2G16750	AT5G08510	AT1G57730	AT1G47765	AT3G13900
AT2G07656	AT5G12050	AT1G57680	AT1G48820	AT3G25160
AT2G22660	AT5G47720	AT1G11500	AT1G48090	AT3G46450
AT2G41450	AT5G66620	AT1G47240	AT1G33470	AT3G43415
AT2G46493	AT5G25060	AT1G06040	AT1G24020	AT3G46290
AT2G13650	AT5G11170	AT1G67070	AT1G57565	AT3G10090
AT2G02140	AT5G11980	AT1G15140	AT1G58225	AT3G61175
AT2G24190	AT5G50140	AT1G61210	AT1G34310	AT3G50930
AT2G07632	AT5G23550	AT1G07720	AT1G57777	AT3G12290
AT2G28810	AT5G15130	AT1G45015	AT1G68325	AT3G13403
AT2G24390	AT5G11540	AT1G36370	AT1G59885	AT3G04560
AT2G07722	AT5G11700	AT1G15950	AT1G64790	AT3G14172
AT2G44240	AT5G17150	AT1G42525	AT1G58270	AT3G19250
AT2G06425	AT5G48190	AT1G36925	AT1G09900	AT3G61180
AT2G26370	AT5G45930	AT1G43140	AT1G13620	AT3G16980
AT2G18328	AT5G03220	AT1G17260	AT1G37150	AT3G12130
AT2G07714	AT5G37250	AT1G78476	AT1G53010	AT3G20380
AT2G07775	AT5G28237	AT1G07700	AT1G49320	AT3G25170
AT2G45900	AT5G22400	AT1G17270	AT1G48000	AT3G28958
AT2G33050	AT5G11530	AT1G77760	AT1G17840	AT3G11210
AT2G15310	AT5G62550	AT1G77120	AT1G36100	AT3G12300
AT2G16485	AT5G08000	AT1G05760	AT1G08150	AT3G10710
AT2G17570	AT5G26850	AT1G01830	AT1G44608	AT3G57470
AT2G25540	AT5G17160	AT1G73740	AT1G65920	AT3G45090
AT2G30260	AT5G36950	AT1G52080	AT1G70850	AT3G57790
AT2G02470	AT5G23720	AT1G11190	AT1G61350	AT3G25990
AT2G41510	AT5G09995	AT1G54950	AT1G53282	AT3G21800
AT2G40120	AT5G66350	AT1G64110	AT1G60986	AT3G28530
AT2G07626	AT5G48320	AT1G53645	AT1G71830	AT3G13400
AT2G42610	AT5G38317	AT1G11520	AT1G11430	AT3G46780
AT2G23830	AT5G19610	AT1G23645	AT1G36940	AT3G12830
AT2G44430	AT5G66607	AT1G47900	AT1G26797	AT3G54710
AT2G43930	AT5G07900	AT1G04310	AT1G65770	AT3G28100
AT2G25620	AT5G02120	AT1G15210	AT1G02570	AT3G27150
AT2G05380	AT5G56060	AT1G76280	AT1G09620	AT3G03405
AT2G41997	AT5G28300	AT1G69810	AT1G34792	AT3G26040
AT2G12170	AT5G55370	AT2G45780	AT1G61300	AT3G57680
AT2G43430	AT5G55780	AT2G19796	AT1G15840	AT3G19552
AT2G13620	AT5G13940	AT2G04705	AT1G59660	AT3G05150
AT2G33980	AT5G11900	AT2G01010	AT1G67870	AT3G23180
AT2G42890	AT5G54190	AT2G33900	AT1G71010	AT3G28635
AT2G14620	AT5G24120	AT2G33890	AT1G55040	AT3G44710
AT2G26500	AT5G53890	AT2G46255	AT1G57730	AT3G13404
AT2G28910	AT5G25610	AT2G03855	AT1G57680	AT3G50123
AT2G07787	AT5G51770	AT2G19425	AT1G18610	AT3G51590
AT2G29380	AT5G47810	AT2G25095	AT1G44542	AT3G43420
AT2G07691	AT5G60690	AT2G35945	AT1G14080	AT3G60330
AT2G20190	AT5G44620	AT2G04852	AT1G72430	AT3G32920
AT2G41445	AT5G65660	AT2G08130	AT1G57980	AT3G28630
AT2G43450	AT5G19890	AT2G08695	AT1G11420	AT3G26320
AT2G26010	AT5G02880	AT2G42365	AT1G80730	AT3G46410
AT2G31650	AT5G43120	AT2G11852	AT1G47690	AT3G56860
AT2G28600	AT5G36960	AT2G37362	AT1G57660	AT3G55110
AT2G34357	AT5G08160	AT2G09425	AT1G28306	AT3G50890
AT2G44065	AT5G37380	AT2G06215	AT1G76830	AT3G20370
AT2G28000	AT5G01560	AT2G08865	AT1G52830	AT3G23727
AT2G29140	AT5G42360	AT2G08000	AT1G28510	AT3G60328
AT2G27315	AT5G27610	AT2G35637	AT1G57860	AT3G03776
AT2G45430	AT5G04430	AT2G04145	AT1G18550	AT3G51740
AT2G46170	AT5G51585	AT2G09180	AT1G58220	AT3G12320
AT2G03460	AT5G56640	AT2G09185	AT1G51240	AT3G51820
AT2G28900	AT5G11150	AT2G08160	AT1G61630	AT3G10080
AT2G34890	AT5G40650	AT2G06655	AT1G36925	AT3G18390
AT2G23142	AT5G19110	AT2G04325	AT1G44830	AT3G19240
AT2G44070	AT5G43590	AT2G05965	AT1G43140	AT3G01331
AT2G27020	AT5G63490	AT2G08165	AT1G78476	AT3G48900
AT2G41505	AT5G44360	AT2G06575	AT1G73960	AT3G27540
AT2G30270	AT5G08520	AT2G05945	AT1G52990	AT3G28922
AT2G07732	AT5G48160	AT2G07960	AT1G37130	AT3G26020
AT2G45440	AT5G56030	AT2G08155	AT1G07700	AT3G12880
AT2G17090	AT5G63550	AT2G07865	AT1G08380	AT3G57710
AT2G07658	AT5G04710	AT2G05925	AT1G44740	AT3G24770
AT2G43420	AT5G37420	AT2G09050	AT1G77120	AT3G57230
AT2G03010	AT5G62865	AT2G06445	AT1G67340	AT3G62650
AT2G13370	AT5G43970	AT2G04265	AT1G30530	AT3G17270
AT2G13810	AT5G43300	AT2G09730	AT1G01830	AT3G27495
AT2G40850	AT5G11260	AT2G08150	AT1G08810	AT3G25150
AT2G29490	AT5G56325	AT2G09615	AT1G35210	AT3G47040
AT2G14860	AT5G60570	AT2G09240	AT1G52080	AT3G16990
AT2G02635	AT5G21160	AT2G09420	AT1G65820	AT3G27550
AT2G41515	AT5G55390	AT2G04875	AT1G61160	AT3G56580
AT2G19500	AT5G11250	AT2G07860	AT1G49430	AT3G61270
AT2G23420	AT5G51570	AT2G08100	AT1G52400	AT3G44120
AT2G07713	AT5G23010	AT2G07870	AT1G45050	AT3G43840
AT2G36480	AT5G15480	AT2G06785	AT1G06240	AT3G54420
AT2G10931	AT5G56270	AT2G06595	AT1G68470	AT3G62790
AT2G07634	AT5G14730	AT2G06275	AT1G18871	AT3G50720
AT2G31110	AT5G44170	AT2G08135	AT1G63430	AT3G27660
AT2G17590	AT5G39720	AT2G28690	AT1G47900	AT3G19380
AT2G19420	AT5G14640	AT2G20740	AT1G08080	AT3G51130
AT2G41945	AT5G60720	AT2G15020	AT1G04310	AT3G61177
AT2G31910	AT5G07990	AT2G21660	AT1G52200	AT3G28925
AT2G13560	AT5G67220	AT2G03210	AT1G76280	AT3G01323
AT2G17150	AT5G67000	AT2G21330	AT1G66852	AT3G50130
AT2G07741	AT5G63170	AT2G44570	AT2G10537	AT3G55260
AT2G01023	AT5G07290	AT2G41290	AT2G36307	AT3G27290
AT2G33740	AT5G47800	AT2G23067	AT2G07575	AT3G47190
AT2G36890	AT5G13240	AT2G31083	AT2G08610	AT3G27690
AT2G03980	AT5G56590	AT2G25930	AT2G32795	AT3G12545
AT2G40116	AT5G36880	AT2G21320	AT2G18440	AT3G47050
AT2G21220	AT5G61810	AT2G39780	AT2G01010	AT3G47200
AT2G42980	AT5G04720	AT2G40140	AT2G05615	AT3G03720
AT2G27430	AT5G18937	AT2G44950	AT2G03855	AT3G18280
AT2G36325	AT5G20320	AT2G27530	AT2G07895	AT3G27280
AT2G38940	AT5G40890	AT2G35640	AT2G09120	AT3G30280
AT2G07623	AT5G54830	AT2G22630	AT2G07792	AT3G45750
AT2G02300	AT5G59670	AT2G37360	AT2G04725	AT3G57690
AT2G39100	AT5G63160	AT2G16870	AT2G05914	AT3G13390
AT2G19820	AT5G48100	AT2G26760	AT2G08650	AT3G57240
AT2G07646	AT5G58160	AT2G34590	AT2G23672	AT3G26080
AT2G26490	AT5G27760	AT2G01240	AT2G04852	AT3G12550
AT2G41000	AT5G60710	AT2G15480	AT2G37362	AT3G19370
AT2G26180	AT5G13230	AT2G37035	AT2G05812	AT3G41762
AT2G02560	AT5G23630	AT2G16040	AT2G33051	AT3G22345
AT2G24560	AT5G15630	AT2G15500	AT2G44798	AT3G13800
AT2G12940	AT5G13300	AT2G42940	AT2G08000	AT3G14170
AT2G07795	AT5G67440	AT2G37040	AT2G08990	AT3G06170
AT2G07662	AT5G49350	AT2G22980	AT2G05005	AT3G50180
AT2G06255	AT5G19030	AT2G03090	AT2G08220	AT3G11220
AT2G07825	AT5G20510	AT2G01810	AT2G05215	AT3G45740
AT2G21410	AT5G63870	AT2G19430	AT2G04745	AT3G18750
AT2G21400	AT5G48180	AT2G35940	AT2G08210	AT3G27160
AT2G41890	AT5G51600	AT2G29990	AT2G09750	AT3G09320
AT2G29680	AT5G65870	AT2G20825	AT2G07960	AT3G12340
AT2G07676	AT5G18890	AT2G04037	AT2G04225	AT3G30842
AT2G45880	AT5G36210	AT2G28500	AT2G08095	AT3G03773
AT2G17790	AT5G47310	AT2G41230	AT2G07865	AT3G13380
AT2G31100	AT5G09990	AT2G46750	AT2G07085	AT3G48230
AT2G07617	AT5G17130	AT2G35260	AT2G07890	AT3G04060
AT2G02860	AT5G43440	AT2G07040	AT2G09295	AT3G18720
AT2G07689	AT5G44750	AT2G10975	AT2G05205	AT3G15760
AT2G22950	AT5G59420	AT2G04845	AT2G08280	AT3G57700
AT2G24840	AT5G52320	AT2G24040	AT2G04265	AT3G54020
AT2G28390	AT5G56790	AT2G10970	AT2G07435	AT3G28620
AT2G47750	AT5G04270	AT2G27270	AT2G05625	AT3G26200
AT2G33255	AT5G20490	AT2G20860	AT2G08255	AT3G26310
AT2G29100	AT5G05780	AT2G31140	AT2G04695	AT3G25980
AT2G07768	AT5G18840	AT2G34680	AT2G08515	AT3G18400
AT2G06025	AT5G59105	AT2G34555	AT2G06135	AT3G09670
AT2G23340	AT5G23530	AT2G34830	AT2G09615	AT3G27870
AT2G43940	AT5G40370	AT2G34900	AT2G07900	AT3G09330
AT2G41620	AT5G08330	AT2G33350	AT2G08300	AT3G26085
AT2G26810	AT5G03900	AT2G06510	AT2G04875	AT3G57330
AT2G41880	AT5G64700	AT2G13820	AT2G07425	AT3G03410
AT2G29485	AT5G08320	AT2G04041	AT2G07860	AT3G30290
AT2G36230	AT5G49850	AT2G20830	AT2G08230	AT3G27670
AT2G17695	AT5G19620	AT2G25850	AT2G04335	AT3G23000
AT2G20250	AT5G58470	AT2G32460	AT2G08510	AT3G59020
AT2G21780	AT5G09870	AT2G37440	AT2G08410	AT3G46300
AT2G33750	AT5G13930	AT2G03890	AT2G04645	AT3G26090
AT2G07738	AT5G28150	AT2G17442	AT2G05465	AT3G05000
AT2G32740	AT5G27950	AT2G37340	AT2G08870	AT3G32380
AT2G07981	AT5G50830	AT2G27080	AT2G06085	AT3G45245
AT2G07652	AT5G10530	AT2G26200	AT2G07870	AT3G60620
AT2G05910	AT5G35604	AT2G26430	AT2G06785	AT3G28007
AT2G26560	AT5G13650	AT2G37170	AT2G06765	AT3G56590
AT2G29290	AT5G48385	AT2G11815	AT2G06115	AT3G53620
AT2G07638	AT5G07460	AT2G27520	AT2G05155	AT3G16970
AT2G07629	AT5G10540	AT2G04137	AT2G06275	AT3G62000
AT2G27010	AT5G58480	AT2G32730	AT2G05485	AT3G57800
AT2G36620	AT5G44720	AT2G15560	AT2G08475	AT3G27680
AT2G43445	AT5G63750	AT2G28550	AT2G08135	AT3G30180
AT2G21170	AT5G25880	AT2G33710	AT2G34090	AT3G17410
AT2G02147	AT5G56330	AT2G29125	AT2G40240	AT3G11420
AT2G19230	AT5G42750	AT2G21530	AT2G20619	AT3G21840
AT2G28680	AT5G35630	AT2G28070	AT2G28690	AT3G19550
AT2G44150	AT5G20720	AT2G43040	AT2G32600	AT3G15770
AT2G18070	AT5G54050	AT2G13463	AT2G43850	AT3G45690
AT2G05900	AT5G52880	AT2G24050	AT2G03210	AT3G14930
AT2G17580	AT5G65380	AT2G22660	AT2G28490	AT3G22810
AT2G26890	AT5G37010	AT2G24645	AT2G07687	AT3G61280
AT2G07613	AT5G63860	AT2G43990	AT2G34810	AT3G28770
AT2G25215	AT5G11740	AT2G30000	AT2G24000	AT3G10915
AT2G36610	AT5G52720	AT2G19050	AT2G39851	AT3G11680
AT2G22942	AT5G60920	AT2G22060	AT2G04430	AT3G23130
AT2G16290	AT5G22320	AT2G16270	AT2G44570	AT3G18900
AT2G30695	AT5G58520	AT2G01480	AT2G23067	AT3G04970
AT2G26170	AT5G63320	AT2G17305	AT2G20595	AT3G54700
AT2G07644	AT5G47010	AT2G31780	AT2G31083	AT3G27500
AT2G30310	AT5G65880	AT2G44600	AT2G25930	AT3G05640
AT2G01130	AT5G60900	AT2G21900	AT2G07633	AT3G57570
AT2G20920	AT5G24350	AT2G42830	AT2G22500	AT3G22040
AT2G03780	AT5G43211	AT2G31660	AT2G36350	AT3G26810
AT2G23960	AT5G43340	AT2G26030	AT2G16760	AT3G15970
AT2G19830	AT5G43230	AT2G21540	AT2G02515	AT3G50120
AT2G12550	AT5G59790	AT2G22465	AT2G22630	AT3G04570
AT2G41830	AT5G11270	AT2G27260	AT2G37360	AT3G54410
AT2G41730	AT5G14450	AT2G25280	AT2G24990	AT3G05140
AT2G05915	AT5G50130	AT2G17120	AT2G34590	AT3G28930
AT2G07673	AT5G55840	AT2G44000	AT2G46630	AT3G54830
AT2G29690	AT5G62980	AT2G21655	AT2G01240	AT3G06130
AT2G03020	AT5G17570	AT2G36170	AT2G15480	AT3G17420
AT2G26380	AT5G41150	AT2G19780	AT2G14247	AT3G09680
AT2G26640	AT5G61790	AT2G01270	AT2G15340	AT3G46440
AT2G07739	AT5G01720	AT2G20370	AT2G19110	AT4G18815
AT2G31980	AT5G55660	AT2G27050	AT2G37035	AT4G04077
AT2G39940	AT5G08391	AT2G15890	AT2G31260	AT4G04225
AT2G07667	AT5G38860	AT2G29995	AT2G15500	AT4G37895
AT2G27980	AT5G48175	AT2G30424	AT2G05630	AT4G06745
AT2G27330	AT5G26830	AT2G39480	AT2G19850	AT4G07815
AT2G45240	AT5G12370	AT2G32970	AT2G32030	AT4G03535
AT2G25530	AT5G38850	AT2G15880	AT2G29850	AT4G03545
AT2G40930	AT5G28690	AT2G12465	AT2G42940	AT4G05215
AT2G27390	AT5G64930	AT2G45403	AT2G37040	AT4G07050
AT2G15490	AT5G53300	AT2G33980	AT2G29735	AT4G08855
AT2G17700	AT5G20160	AT2G30930	AT2G03933	AT4G07160
AT2G07715	AT5G12120	AT2G31150	AT2G03090	AT4G05720
AT2G03567	AT5G62670	AT2G22055	AT2G01810	AT4G07150
AT2G07827	AT5G42895	AT2G22940	AT2G19430	AT4G09645
AT2G46250	AT5G56720	AT2G46920	AT2G14440	AT4G06390
AT2G07681	AT5G10360	AT2G30630	AT2G29840	AT4G07045
AT2G18721	AT5G02110	AT2G20290	AT2G40995	AT4G07170
AT2G07636	AT5G34940	AT2G03913	AT2G30070	AT4G20050
AT2G26650	AT5G56180	AT2G19146	AT2G27240	AT4G04990
AT2G26510	AT5G47020	AT2G25840	AT2G02525	AT4G10180
AT2G18810	AT5G62990	AT2G34357	AT2G34510	AT4G13460
AT2G31970	AT5G51850	AT2G39900	AT2G20825	AT4G27850
AT2G03450	AT5G36870	AT2G14045	AT2G04037	AT4G00610
AT2G30800	AT5G14350	AT2G29140	AT2G29360	AT4G03270
AT2G07806	AT5G06700	AT2G18380	AT2G45600	AT4G37460
AT2G07661	AT5G44730	AT2G46915	AT2G30420	AT4G09080
AT2G28605	AT5G62580	AT2G22970	AT2G47370	AT4G17713
AT2G03150	AT5G50280	AT2G43130	AT2G04860	AT4G22060
AT2G19790	AT5G04900	AT2G17220	AT2G04845	AT4G34480
AT2G30790	AT5G61460	AT2G29220	AT2G30480	AT4G04900
AT2G43800	AT5G63780	AT2G36295	AT2G38770	AT4G12440
AT2G46494	AT5G64280	AT2G32940	AT2G06020	AT4G37890
AT2G23820	AT5G59480	AT2G01660	AT2G36724	AT4G22070
AT2G05120	AT5G43130	AT2G18670	AT2G20650	AT4G33350
AT2G26550	AT5G37730	AT2G37710	AT2G22450	AT4G10840
AT2G01120	AT5G18720	AT2G30620	AT2G37840	AT4G16447
AT2G41630	AT5G56620	AT2G16280	AT2G05655	AT4G05270
AT2G46760	AT5G56710	AT2G14680	AT2G14530	AT4G00990
AT2G37050	AT5G20840	AT2G17340	AT2G11045	AT4G02620
AT2G47760	AT5G58940	AT2G10020	AT2G23300	AT4G37730
AT2G07698	AT5G40560	AT2G25660	AT2G04041	AT4G33200
AT2G40150	AT5G67240	AT2G27070	AT2G20830	AT4G24140
AT2G42900	AT5G13670	AT2G40590	AT2G32790	AT4G32370
AT2G18020	AT5G25265	AT2G01870	AT2G03350	AT4G18670
AT2G20815	AT5G22970	AT2G23220	AT2G06010	AT4G13410
AT2G29480	AT5G66610	AT2G37750	AT2G32460	AT4G10190
AT2G48060	AT5G57670	AT2G42580	AT2G17442	AT4G25400
AT2G07830	AT5G26250	AT2G20585	AT2G14900	AT4G02610
AT2G29350	AT5G48120	AT2G37540	AT2G34000	AT4G20850
AT2G19060	AT5G57270	AT2G13370	AT2G27080	AT4G31685
AT2G04850	AT5G20600	AT2G13810	AT2G29940	AT4G02010
AT2G20921	AT5G52690	AT2G42920	AT2G03580	AT4G37940
AT2G27320	AT5G52470	AT2G18960	AT2G16050	AT4G36160
AT2G33250	AT5G55650	AT2G14765	AT2G12646	AT4G18450
AT2G33835	AT5G53660	AT2G26865	AT2G20605	AT4G16380
AT2G07798	AT5G42370	AT2G38840	AT2G16060	AT4G36170
AT2G20930	AT5G15490	AT2G22930	AT2G27120	AT4G03566
AT2G27389	AT5G25370	AT2G43500	AT2G19120	AT4G02630
AT2G24850	AT5G48310	AT2G04038	AT2G45220	AT4G15660
AT2G33240	AT5G04885	AT2G02635	AT2G21920	AT4G34470
AT2G08986	AT5G38510	AT2G37760	AT2G04925	AT4G17850
AT2G07721	AT5G23490	AT2G46710	AT2G33710	AT4G35250
AT2G37520	AT5G44420	AT2G25910	AT2G36330	AT4G13620
AT2G01008	AT5G42380	AT2G43150	AT2G28070	AT4G34520
AT2G46470	AT5G42100	AT2G14460	AT2G09840	AT4G04265
AT2G07695	AT5G47680	AT2G30010	AT2G43040	AT4G33180
AT2G40080	AT5G19630	AT2G04115	AT2G24645	AT4G31380
AT2G07360	AT5G57900	AT2G24300	AT2G39375	AT4G14305
AT2G38960	AT5G49360	AT2G20590	AT2G18050	AT4G12060
AT2G13440	AT5G10730	AT2G31110	AT2G17050	AT4G28730
AT2G42975	AT5G36280	AT2G19420	AT2G02140	AT4G09589
AT2G36960	AT5G44800	AT2G41945	AT2G43960	AT4G23560
AT2G02290	AT5G49750	AT2G36190	AT2G44240	AT4G07515
AT2G21470	AT5G17250	AT2G44560	AT2G04520	AT4G32375
AT2G39930	AT5G26740	AT2G01023	AT2G01480	AT4G24180
AT2G46430	AT5G06710	AT2G32540	AT2G21910	AT4G25850
AT2G20208	AT5G65390	AT2G02580	AT2G17305	AT4G09984
AT2G02080	AT5G36160	AT2G19800	AT2G02510	AT4G25845
AT2G25830	AT5G10140	AT2G24630	AT2G44600	AT4G22212
AT2G07674	AT5G54090	AT2G26320	AT2G31660	AT4G18960
AT2G07621	AT5G49270	AT2G41860	AT2G24625	AT4G18810
AT2G35020	AT5G47690	AT2G28355	AT2G33050	AT4G35850
AT2G38130	AT5G60680	AT2G19440	AT2G22465	AT4G34460
AT2G36740	AT5G38500	AT2G35635	AT2G25920	AT4G37530
AT2G24800	AT5G28630	AT2G42780	AT2G15310	AT4G21490
AT2G03500	AT5G64190	AT2G20380	AT2G16485	AT4G21480
AT2G24180	AT5G63090	AT2G21520	AT2G36170	AT4G13320
AT2G19560	AT5G11620	AT2G24310	AT2G25690	AT4G29930
AT2G30460	AT5G24040	AT2G15050	AT2G02470	AT4G37140
AT2G19490	AT5G08440	AT2G24430	AT2G02800	AT4G17570
AT2G46420	AT5G41540	AT2G21870	AT2G25490	AT4G23990
AT2G18720	AT5G06150	AT2G01860	AT2G31030	AT4G19820
AT2G44440	AT5G04410	AT2G01260	AT2G14060	AT4G13310
AT2G28520	AT5G36200	AT2G36180	AT2G22340	AT4G17840
AT2G29080	AT5G39620	AT2G02590	AT2G07626	AT4G19050
AT2G32950	AT5G04870	AT2G41890	AT2G23830	AT4G15540
AT2G39110	AT5G05190	AT2G21560	AT2G28870	AT4G21030
AT2G07719	AT5G60200	AT2G39840	AT2G29995	AT4G14301
AT3G41761	AT5G45900	AT2G01490	AT2G30424	AT4G34790
AT3G18362	AT5G39730	AT2G43160	AT2G04240	AT4G27270
AT3G41768	AT5G59740	AT2G27500	AT2G02780	AT4G23450
AT3G50505	AT5G56540	AT2G16860	AT2G28860	AT4G26050
AT3G46875	AT5G25780	AT2G18680	AT2G12465	AT4G10870
AT3G06345	AT5G07910	AT2G22460	AT2G22770	AT4G00220
AT3G59884	AT5G47710	AT2G28510	AT2G45403	AT4G24540
AT3G09005	AT5G56630	AT2G04034	AT2G37270	AT4G35840
AT3G05755	AT5G01860	AT2G23180	AT2G31890	AT4G13220
AT3G50665	AT5G20310	AT2G14935	AT2G41997	AT4G04620
AT3G01055	AT5G59110	AT2G42820	AT2G02620	AT4G29090
AT3G24518	AT5G17590	AT2G29000	AT2G32885	AT4G16240
AT3G01635	AT5G16530	AT2G39790	AT2G31150	AT4G23460
AT3G07875	AT5G55940	AT2G26440	AT2G11205	AT4G12970
AT3G04755	AT5G02130	AT2G31130	AT2G23987	AT4G12010
AT3G03955	AT5G63760	AT2G21580	AT2G47350	AT4G15380
AT3G02035	AT5G45070	AT2G44910	AT2G38920	AT4G23980
AT3G01142	AT5G25750	AT2G43140	AT2G25185	AT4G28740
AT3G06325	AT5G43210	AT2G25730	AT2G16490	AT4G11040
AT3G04135	AT5G06160	AT2G34910	AT2G20290	AT4G00740
AT3G13061	AT5G15450	AT2G39890	AT2G40960	AT4G16450
AT3G04565	AT5G42760	AT2G42770	AT2G07110	AT4G34910
AT3G06685	AT5G57910	AT2G24320	AT2G32880	AT4G04260
AT3G04205	AT5G67230	AT2G39782	AT2G25840	AT4G17720
AT3G01075	AT5G25600	AT2G07981	AT2G04063	AT4G03580
AT3G09095	AT5G03640	AT2G31770	AT2G17270	AT4G00895
AT3G03505	AT5G07470	AT2G24640	AT2G23000	AT4G34900
AT3G06275	AT5G25850	AT2G17440	AT2G18380	AT4G33810
AT3G09335	AT5G41700	AT2G42430	AT2G16570	AT4G37880
AT3G08250	AT5G38300	AT2G15660	AT2G43130	AT4G00600
AT3G05045	AT5G01390	AT2G39990	AT2G05230	AT4G09450
AT3G01785	AT5G24740	AT2G18070	AT2G18630	AT4G00900
AT3G04575	AT5G38470	AT2G16510	AT2G12900	AT4G33820
AT3G03495	AT5G01090	AT2G42590	AT2G13900	AT4G15545
AT3G06355	AT5G17260	AT2G26020	AT2G03190	AT4G14300
AT3G06265	AT5G14360	AT2G17260	AT2G29220	AT4G13210
AT3G08160	AT5G22960	AT2G37530	AT2G32270	AT4G21380
AT3G08370	AT5G35640	AT2G42930	AT2G18230	AT4G23920
AT3G01645	AT5G08390	AT2G32010	AT2G29370	AT4G21865
AT3G09325	AT5G62680	AT2G22942	AT2G37710	AT4G21860
AT3G03905	AT5G52480	AT2G25905	AT2G29740	AT4G20060
AT3G03675	AT5G42400	AT2G44810	AT2G41505	AT4G01140
AT3G03765	AT5G58350	AT2G23070	AT2G27070	AT4G16024
AT3G51750	AT5G01050	AT2G20850	AT2G05294	AT4G14650
AT3G17160	AT5G11240	AT2G20920	AT2G10965	AT4G22214
AT3G44750	AT5G54590	AT2G21300	AT2G20597	AT4G23550
AT3G43240	AT5G64270	AT2G40600	AT2G42920	AT4G13400
AT3G49560	AT5G57990	AT2G04039	AT2G19360	AT4G35510
AT3G20220	AT5G52820	AT2G26660	AT2G24520	AT4G23810
AT3G46120	AT5G10080	AT2G22650	AT2G14835	AT4G37150
AT3G22600	AT5G53580	AT2G32550	AT2G35140	AT4G03570
AT3G52200	AT5G18370	AT2G45980	AT2G37740	AT4G04614
AT3G01040	AT5G20520	AT2G34170	AT2G39380	AT4G31680
AT3G61070	AT5G46910	AT2G41730	AT2G02635	AT4G09720
AT3G25070	AT5G25640	AT2G42380	AT2G17705	AT4G23580
AT3G16190	AT5G27220	AT2G04030	AT2G18410	AT4G30360
AT3G51160	AT5G66595	AT2G25450	AT2G17960	AT4G00893
AT3G59310	AT5G12890	AT2G41950	AT2G14460	AT4G38200
AT3G46890	AT5G41761	AT2G13800	AT2G16740	AT4G37160
AT3G45248	AT5G38620	AT2G13790	AT2G04115	AT4G18470
AT3G45540	AT5G57940	AT2G02790	AT2G17310	AT4G05260
AT3G52180	AT5G43310	AT2G03170	AT2G10931	AT4G24190
AT3G62820	AT5G10800	AT2G18685	AT2G02650	AT4G25390
AT3G11450	AT5G59100	AT2G30933	AT2G34880	AT4G00210
AT3G54750	AT5G19480	AT2G11851	AT2G07634	AT4G04610
AT3G16060	AT5G18360	AT2G41220	AT2G24300	AT4G17718
AT3G20060	AT5G25240	AT2G24762	AT2G32250	AT4G19060
AT3G20362	AT5G38840	AT2G44420	AT2G31110	AT4G37590
AT3G26440	AT5G13680	AT2G15490	AT2G19420	AT4G05475
AT3G22880	AT5G25590	AT2G18600	AT2G36190	AT4G36930
AT3G19280	AT5G36080	AT2G44100	AT2G44560	AT4G27420
AT3G58120	AT5G55850	AT2G34600	AT2G01950	AT4G15570
AT3G20570	AT5G19120	AT2G16650	AT2G01023	AT4G13330
AT3G17570	AT5G06970	AT2G46250	AT2G39390	AT4G01000
AT3G12730	AT5G64390	AT2G41300	AT2G28970	AT4G12960
AT3G26590	AT5G05790	AT2G17265	AT2G32540	AT4G24000
AT3G09740	AT5G58340	AT2G18360	AT2G24630	AT4G04910
AT3G22630	AT5G10740	AT2G01667	AT2G24880	AT4G01970
AT3G28857	AT5G51960	AT2G25270	AT2G02520	AT4G12005
AT3G08570	AT5G48110	AT2G26730	AT2G06200	AT4G08460
AT3G47740	AT5G38530	AT2G19150	AT2G26320	AT4G33330
AT3G15810	AT5G56700	AT2G39490	AT2G30470	AT4G09090
AT3G13060	AT5G64400	AT2G01800	AT2G32360	AT4G28150
AT3G43850	AT5G64690	AT2G28605	AT2G02148	AT4G23590
AT3G48270	AT5G11330	AT2G36300	AT2G02440	AT4G34800
AT3G20475	AT5G47380	AT2G42370	AT2G02450	AT4G31690
AT3G08940	AT5G33898	AT2G22795	AT2G02540	AT5G02385
AT3G61420	AT5G66053	AT2G42465	AT2G36325	AT5G44283
AT3G46380	AT5G53430	AT2G45770	AT2G15300	AT5G54375
AT3G21830	AT5G11630	AT2G43800	AT2G28355	AT5G04915
AT3G29030	AT5G62090	AT2G37940	AT2G41810	AT5G01755
AT3G60680	AT5G06300	AT2G03220	AT2G21520	AT5G08717
AT3G44695	AT5G44790	AT2G05120	AT2G45620	AT5G06565
AT3G23890	AT5G51780	AT2G06990	AT2G25980	AT5G44286
AT3G03220	AT5G25050	AT2G26040	AT2G24310	AT5G65305
AT3G09130	AT5G09980	AT2G18980	AT2G15050	AT5G65015
AT3G53930	AT5G17200	AT2G44410	AT2G24430	AT5G06125
AT3G03530	AT5G26570	AT2G06166	AT2G13150	AT5G54569
AT3G58920	AT5G47880	AT2G46760	AT2G21410	AT5G03635
AT3G57050	AT5G55640	AT2G05990	AT2G40020	AT5G06065
AT3G20010	AT5G34930	AT2G16640	AT2G36180	AT5G06345
AT3G43415	AT5G54180	AT2G44930	AT2G03360	AT5G01655
AT3G54440	AT5G51980	AT2G38270	AT2G34860	AT5G07605
AT3G24760	AT5G44370	AT2G24765	AT2G33775	AT5G06045
AT3G18775	AT5G62860	AT2G19045	AT2G26750	AT5G05195
AT3G29190	AT5G54600	AT2G04850	AT2G26700	AT5G06425
AT3G13677	AT5G24310	AT2G36305	AT2G46690	AT5G01415
AT3G46880	AT5G52730	AT2G23290	AT2G38880	AT5G03205
AT3G52580	AT5G01710	AT2G18060	AT2G27040	AT5G08915
AT3G44753	AT5G05070	AT2G35630	AT2G40090	AT5G04195
AT3G58770	AT5G56280	AT2G46370	AT2G04540	AT5G00935
AT3G04410	AT5G25270	AT2G43810	AT2G01490	AT5G06365
AT3G11900	AT5G37280	AT2G20921	AT2G31100	AT5G01585
AT3G07150	AT5G62540	AT2G02320	AT2G07617	AT5G08985
AT3G13730	AT5G65690	AT2G33410	AT2G29630	AT5G09480
AT3G50470	AT5G35735	AT2G14080	AT2G26740	AT5G60820
AT3G21200	AT5G57690	AT2G20930	AT2G07689	AT5G46030
AT3G22022	AT5G16010	AT2G22990	AT2G22950	AT5G64310
AT3G11440	AT5G24130	AT2G08986	AT2G04530	AT5G28960
AT3G30720	AT5G42880	AT2G37520	AT2G25230	AT5G39550
AT3G56970	AT5G61780	AT2G22155	AT2G35700	AT5G03170
AT3G08930	AT5G51990	AT2G01008	AT2G32610	AT5G51870
AT3G45285	AT5G54540	AT2G36710	AT2G03936	AT5G04937
AT3G28270	AT5G43290	AT2G11773	AT2G22460	AT5G65290
AT3G52970	AT5G14000	AT2G01880	AT2G28625	AT5G07620
AT3G16070	AT5G37290	AT2G41231	AT2G20620	AT5G44480
AT3G20865	AT5G23480	AT2G24530	AT2G18260	AT5G22060
AT3G05750	AT5G07320	AT2G44581	AT2G40970	AT5G07480
AT3G26790	AT5G54720	AT2G03180	AT2G14935	AT5G03160
AT3G12203	AT5G38290	AT2G01905	AT2G04750	AT5G11640
AT3G62500	AT5G62100	AT2G31141	AT2G33010	AT5G06130
AT3G20470	AT5G51200	AT2G25830	AT2G28480	AT5G64300
AT3G16700	AT5G52310	AT2G40070	AT2G28340	AT5G60210
AT3G48450	AT5G13000	AT2G15760	AT2G32905	AT5G48350
AT3G11964	AT5G20610	AT2G03937	AT2G18510	AT5G40990
AT3G61990	AT5G13640	AT2G03500	AT2G28290	AT5G50020
AT3G18350	AT5G20710	AT2G34160	AT2G40220	AT5G23520
AT3G28020	AT5G58100	AT2G16005	AT2G24320	AT5G24870
AT3G28080	AT5G43580	AT2G33400	AT2G04940	AT5G57070
AT3G10185	AT5G37430	AT2G16505	AT2G02640	AT5G25630
AT3G57470	AT5G57950	AT2G35610	AT2G07981	AT5G23580
AT3G52100	AT5G57060	AT2G20320	AT2G31770	AT5G35980
AT3G57380	AT5G44575	AT2G16710	AT2G31880	AT5G17330
AT3G59300	AT5G18525	AT2G01830	AT2G24640	AT5G61050
AT3G55830	AT5G58680	AT2G32950	AT2G17440	AT5G28380
AT3G07425	AT5G64910	AT2G02310	AT2G18370	AT5G28237
AT3G27420	AT5G28090	AT2G04031	AT2G23148	AT5G46300
AT3G26580	AT5G19473	AT2G15080	AT2G38870	AT5G60750
AT3G16760	AT5G14460	AT2G43120	AT2G39855	AT5G44290
AT3G18610	AT5G20810	AT3G60238	AT2G07629	AT5G17810
AT3G60340	AT5G18280	AT3G41761	AT2G42430	AT5G66350
AT3G13330	AT5G62600	AT3G41768	AT2G28160	AT5G47920
AT3G16630	AT5G11610	AT3G41979	AT2G27540	AT5G34885
AT3G28100	AT5G12880	AT3G26816	AT2G16900	AT5G47910
AT3G24430	AT5G42120	AT3G04765	AT2G33780	AT5G22150
AT3G29290	AT5G23080	AT3G11435	AT2G17055	AT5G56240
AT3G48490	AT5G22860	AT3G26815	AT2G24870	AT5G03390
AT3G13680	AT5G26731	AT3G13405	AT2G14282	AT5G10100
AT3G53940	AT5G60930	AT3G06345	AT2G02147	AT5G44280
AT3G61690	AT5G26860	AT3G05985	AT2G18070	AT5G52110
AT3G55390	AT5G17010	AT3G22886	AT2G02810	AT5G62623
AT3G16960	AT5G64780	AT3G60075	AT2G15740	AT5G04460
AT3G17330	AT5G43450	AT3G20885	AT2G10260	AT5G49120
AT3G05220	AT5G15460	AT3G04525	AT2G42930	AT5G51585
AT3G55500	AT5G07880	AT3G03225	AT2G16120	AT5G23670
AT3G18970	AT5G38880	AT3G02915	AT2G32010	AT5G42825
AT3G51270	AT5G44430	AT3G59068	AT2G22942	AT5G04830
AT3G48346	AT5G26600	AT3G08425	AT2G32020	AT5G37590
AT3G24570	AT5G04530	AT3G02305	AT2G25090	AT5G49990
AT3G25727	AT5G36890	AT3G08300	AT2G05632	AT5G62230
AT3G01130	AT5G19700	AT3G21755	AT2G23985	AT5G51070
AT3G55190	AT5G47890	AT3G03815	AT2G25000	AT5G27620
AT3G63280	AT5G57050	AT3G04285	AT2G20660	AT5G60070
AT3G54090	AT5G43330	AT3G06325	AT2G14110	AT5G19070
AT3G22620	AT5G20030	AT3G51238	AT2G34080	AT5G52115
AT3G48500	AT5G64395	AT3G08635	AT2G19130	AT5G17020
AT3G44200	AT5G57340	AT3G07835	AT2G10535	AT5G25820
AT3G07100	AT5G19710	AT3G08360	AT2G14560	AT5G40430
AT3G07700	AT5G56530	AT3G01285	AT2G03931	AT5G65300
AT3G26320	AT5G64200	AT3G06855	AT2G04420	AT5G04540
AT3G10890	AT5G48770	AT3G06185	AT2G26310	AT5G60490
AT3G05380	AT5G55380	AT3G07675	AT2G21300	AT5G26594
AT3G29034	AT5G20040	AT3G06685	AT2G16770	AT5G57160
AT3G19740	AT5G48140	AT3G05995	AT2G18130	AT5G22050
AT3G20210	AT5G02900	AT3G03605	AT2G12550	AT5G54510
AT3G20370	AT5G11730	AT3G03805	AT2G16070	AT5G55070
AT3G01310	AT5G50790	AT3G09025	AT2G31680	AT5G52120
AT3G20070	AT5G49650	AT3G06165	AT2G32550	AT5G23590
AT3G06030	AT5G05400	AT3G07325	AT2G29640	AT5G56080
AT3G46100	AT5G28010	AT3G03715	AT2G05915	AT5G59360
AT3G52790	AT5G61820	AT3G01275	AT2G34110	AT5G09978
AT3G18670	AT5G09860	AT3G08035	AT2G04425	AT5G40981
AT3G52620	AT5G41110	AT3G03345	AT2G11005	AT5G03150
AT3G58790	AT5G55930	AT3G05105	AT2G26280	AT5G37550
AT3G51390	AT5G65670	AT3G05375	AT2G23360	AT5G23110
AT3G52570	AT5G05080	AT3G03755	AT2G05970	AT5G04200
AT3G51950	AT5G40660	AT3G02705	AT2G02790	AT5G46040
AT3G13674	AT5G24410	AT3G04645	AT2G24280	AT5G41630
AT3G15790	AT5G20150	AT3G05665	AT2G07667	AT5G40460
AT3G49600	AT5G23730	AT3G05005	AT2G02660	AT5G52530
AT3G20870	AT5G53570	AT3G08935	AT2G28250	AT5G54060
AT3G18680	AT5G59930	AT3G01665	AT2G06960	AT5G62050
AT3G45560	AT5G37310	AT3G03355	AT2G21640	AT5G37560
AT3G19330	AT5G43380	AT3G06715	AT2G29730	AT5G04270
AT3G52960	AT5G26260	AT3G03365	AT2G23660	AT5G65650
AT3G13227	AT5G19025	AT3G08025	AT2G28580	AT5G54250
AT3G08030	AT5G16030	AT3G03115	AT2G15490	AT5G26620
AT3G01680	AT5G50375	AT3G02425	AT2G04515	AT5G53220
AT3G23630	AT5G57110	AT3G06295	AT2G34600	AT5G21030
AT3G46220	AT5G51580	AT3G08435	AT2G18620	AT5G08720
AT3G05450	AT5G20420	AT3G06355	AT2G04160	AT5G01520
AT3G51400	AT5G02800	AT3G06015	AT2G17265	AT5G52190
AT3G61050	AT5G48760	AT3G01675	AT2G18360	AT5G53880
AT3G10180	AT5G07890	AT3G03325	AT2G31690	AT5G22590
AT3G57230	AT5G08695	AT3G04815	AT2G04930	AT5G42560
AT3G07690	AT5G54080	AT3G08495	AT2G27130	AT5G65010
AT3G45140	AT5G40450	AT3G08340	AT2G40540	AT5G11580
AT3G60140	AT5G43810	AT3G52870	AT2G26270	AT5G10950
AT3G48110	AT5G42390	AT3G45070	AT2G14720	AT5G44470
AT3G20860	AT5G40550	AT3G02420	AT2G14255	AT5G62627
AT3G11910	AT5G37370	AT3G21550	AT2G19150	AT5G45620
AT3G25150	AT5G43990	AT3G28216	AT2G01980	AT5G04933
AT3G04450	AT5G37480	AT3G61880	AT2G19860	AT5G54260
AT3G07520	AT5G46610	AT3G46120	AT2G47360	AT5G37240
AT3G55670	AT5G40870	AT3G03830	AT2G10025	AT5G11740
AT3G15480	AT5G16850	AT3G24130	AT2G28605	AT5G05965
AT3G08840	AT5G48150	AT3G21720	AT2G31270	AT5G27770
AT3G27550	AT5G28000	AT3G23165	AT2G04235	AT5G42635
AT3G56980	AT5G25350	AT3G62750	AT2G14700	AT5G23510
AT3G54610	AT5G36940	AT3G54790	AT2G23990	AT5G38344
AT3G43840	AT5G05700	AT3G22440	AT2G10955	AT5G10220
AT3G21430	AT5G20410	AT3G17265	AT2G12905	AT5G51630
AT3G18980	AT5G40950	AT3G51810	AT2G23820	AT5G39540
AT3G46870	AT5G16300	AT3G51120	AT2G03220	AT5G26110
AT3G08800	AT5G22310	AT3G16180	AT2G18040	AT5G18690
AT3G09760	AT5G24560	AT3G57290	AT2G05120	AT5G06120
AT3G12200	AT5G49070	AT3G01870	AT2G34500	AT5G06290
AT3G03240	AT5G49900	AT3G10595	AT2G01900	AT5G52200
AT3G43950	AT5G03540	AT3G62860	AT2G07698	AT5G07630
AT3G43300	AT5G08530	AT3G44713	AT2G37280	AT5G53280
AT3G55410	AT5G10790	AT3G20750	AT2G36320	AT5G49460
AT3G58780	AT5G20620	AT3G17000	AT2G38270	AT5G15680
AT3G25140	AT5G17860	AT3G63370	AT2G46590	AT5G62040
AT3G44730	AT5G41120	AT3G50270	AT2G25685	AT5G19540
AT3G55400	AT5G11480	AT3G13432	AT2G04920	AT5G52170
AT3G57610	AT5G65100	AT3G19280	AT2G07180	AT5G03400
AT3G55960	AT5G02810	AT3G47150	AT2G30810	AT5G02610
AT3G22020	AT5G17210	AT3G09740	AT2G04850	AT5G60220
AT3G19510	AT5G62760	AT3G28956	AT2G05160	AT5G60215
AT3G16565	AT5G27230	AT3G26030	AT2G18420	AT5G26250
AT3G17155	AT5G12430	AT3G22630	AT2G31760	AT5G48120
AT3G54620	AT5G64920	AT3G13810	AT2G46370	AT5G53620
AT3G04460	AT5G59120	AT3G55510	AT2G43950	AT5G13590
AT3G01830	AT5G14740	AT3G05430	AT2G26260	AT5G14180
AT3G24575	AT5G34908	AT3G18040	AT2G02320	AT5G49140
AT3G55840	AT5G52750	AT3G05650	AT2G14080	AT5G19485
AT3G20557	AT5G23090	AT3G50925	AT2G45610	AT5G64070
AT3G48344	AT5G44630	AT3G12140	AT2G07798	AT5G54630
AT3G15800	AT5G08450	AT3G43850	AT2G32788	AT5G64320
AT3G05620	AT5G42110	AT3G16580	AT2G08986	AT5G21040
AT3G57040	AT5G18730	AT3G06180	AT2G18530	AT5G19060
AT3G58900	AT5G23000	AT3G56850	AT2G01008	AT5G15700
AT3G06545		AT3G07490	AT2G19350	AT5G66870
AT3G18773		AT3G60240	AT2G04790	AT5G64420
AT3G44703		AT3G03828	AT2G33150	AT5G17790
AT3G61080		AT3G45080	AT2G30820	AT5G02600
AT3G07140		AT3G46380	AT2G01880	AT5G36980
AT3G59100		AT3G13898	AT2G34340	AT5G02380
AT3G58160		AT3G03380	AT2G24530	AT5G54380
AT3G05310		AT3G28510	AT2G24710	AT5G23680
AT3G05860		AT3G16170	AT2G33160	AT5G56190
AT3G05390		AT3G01325	AT2G39930	AT5G04260
AT3G52480		AT3G20290	AT2G03180	AT5G23810
AT3G57240		AT3G25160	AT2G32240	AT5G56540
AT3G60150		AT3G42670	AT2G46430	AT5G23820
AT3G62510		AT3G46450	AT2G23670	AT5G65080
AT3G11920		AT3G02260	AT2G07560	AT5G51520
AT3G30725		AT3G25100	AT2G25830	AT5G65090
AT3G41762		AT3G25221	AT2G07621	AT5G01510
AT3G19340		AT3G53930	AT2G34870	AT5G59760
AT3G55180		AT3G58920	AT2G33000	AT5G42630
AT3G54340		AT3G21750	AT2G39010	AT5G45070
AT3G44680		AT3G51300	AT2G03830	AT5G26120
AT3G48280		AT3G06060	AT2G31020	AT5G25750
AT3G05680		AT3G60520	AT2G24800	AT5G02390
AT3G43220		AT3G06050	AT2G15760	AT5G07500
AT3G24520		AT3G02570	AT2G03937	AT5G48340
AT3G09320		AT3G17340	AT2G05810	AT5G51060
AT3G19050		AT3G16850	AT2G32910	AT5G46297
AT3G21680		AT3G24760	AT2G34160	AT5G60740
AT3G20910		AT3G60510	AT2G03932	AT5G08470
AT3G09200		AT3G53360	AT2G26695	AT5G48240
AT3G15420		AT3G13403	AT2G27930	AT5G45250
AT3G23900		AT3G09640	AT2G14880	AT5G63570
AT3G60350		AT3G10640	AT2G46420	AT5G10230
AT3G23605		AT3G26190	AT2G32040	AT5G05560
AT3G20000		AT3G22400	AT2G22345	AT5G56090
AT3G52260		AT3G52860	AT2G28520	AT5G25640
AT3G09770		AT3G43440	AT2G38910	AT5G54570
AT3G44700		AT3G60070	AT2G04031	AT5G62630
AT3G29160		AT3G16980	AT2G18870	AT5G63580
AT3G15410		AT3G27300	AT2G43120	AT5G36228
AT3G16750		AT3G57660	AT3G59765	AT5G07490
AT3G13790		AT3G12130	AT3G41761	AT5G19480
AT3G08580		AT3G61580	AT3G41768	AT5G17850
AT3G18370		AT3G54670	AT3G41979	AT5G36130
AT3G04080		AT3G55513	AT3G26812	AT5G03180
AT3G52640		AT3G50160	AT3G51375	AT5G11130
AT3G50500		AT3G19170	AT3G26813	AT5G14960
AT3G10290		AT3G30520	AT3G11435	AT5G42940
AT3G23600		AT3G51230	AT3G06345	AT5G03870
AT3G26310		AT3G48000	AT3G18827	AT5G15060
AT3G14570		AT3G30720	AT3G04165	AT5G26210
AT3G14790		AT3G50260	AT3G04175	AT5G39770
AT3G46830		AT3G07730	AT3G04155	AT5G11630
AT3G23240		AT3G28958	AT3G08605	AT5G06300
AT3G03230		AT3G27925	AT3G28685	AT5G03860
AT3G03520		AT3G11210	AT3G48745	AT5G35475
AT3G24450		AT3G32904	AT3G02915	AT5G60080
AT3G09330		AT3G48300	AT3G02025	AT5G61060
AT3G20230		AT3G62940	AT3G05575	AT5G09470
AT3G29200		AT3G19274	AT3G08425	AT5G09980
AT3G57600		AT3G28220	AT3G05932	AT5G22090
AT3G59890		AT3G56020	AT3G01065	AT5G60040
AT3G48187		AT3G28590	AT3G08230	AT5G04640
AT3G06550		AT3G60380	AT3G04615	AT5G04440
AT3G13225		AT3G09650	AT3G06325	AT5G16750
AT3G45280		AT3G62240	AT3G46668	AT5G14950
AT3G61640		AT3G22780	AT3G07835	AT5G57150
AT3G05760		AT3G43740	AT3G03035	AT5G02790
AT3G62810		AT3G04090	AT3G06285	AT5G50310
AT3G50760		AT3G18290	AT3G06055	AT5G51510
AT3G22030		AT3G46190	AT3G06855	AT5G34887
AT3G28280		AT3G57490	AT3G06605	AT5G03270
AT3G42830		AT3G07740	AT3G06685	AT5G60640
AT3G01380		AT3G12360	AT3G04205	AT5G22580
AT3G01050		AT3G61990	AT3G05995	AT5G19960
AT3G32050		AT3G45210	AT3G06765	AT5G02550
AT3G22250		AT3G48010	AT3G05315	AT5G38350
AT3G10880		AT3G05360	AT3G04675	AT5G51200
AT3G48190		AT3G47160	AT3G09025	AT5G54640
AT3G27670		AT3G56010	AT3G06165	AT5G52210
AT3G52270		AT3G14000	AT3G08455	AT5G22860
AT3G49650		AT3G23200	AT3G04665	AT5G17010
AT3G21520		AT3G20890	AT3G08465	AT5G55060
AT3G01140		AT3G03470	AT3G01075	AT5G19550
AT3G07420		AT3G19870	AT3G05085	AT5G04267
AT3G09750		AT3G23050	AT3G07295	AT5G21150
AT3G04400		AT3G51090	AT3G03715	AT5G42567
AT3G09120		AT3G58260	AT3G08035	AT5G11730
AT3G58910		AT3G23400	AT3G06475	AT5G48945
AT3G47890		AT3G28530	AT3G00995	AT5G45630
AT3G26445		AT3G13400	AT3G03345	AT5G09490
AT3G16710		AT3G55570	AT3G04875	AT5G60650
AT3G52630		AT3G54540	AT3G02945	AT5G37360
AT3G25230		AT3G22220	AT3G02705	AT5G62620
AT3G13682		AT3G22560	AT3G08135	AT5G42820
AT3G15950		AT3G54710	AT3G06245	AT5G26040
AT3G50510		AT3G26744	AT3G06755	AT5G37780
AT3G62000		AT3G48770	AT3G04225	AT5G51640
AT3G57800		AT3G03405	AT3G05465	AT5G56050
AT3G21210		AT3G14720	AT3G07085	AT5G48950
AT3G31900		AT3G26040	AT3G03045	AT5G27780
AT3G21840		AT3G05150	AT3G08460	AT5G42620
AT3G47750		AT3G16330	AT3G05505	AT5G51580
AT3G57370		AT3G53790	AT3G08025	AT5G53870
AT3G18960		AT3G23180	AT3G06845	AT5G54370
AT3G24800		AT3G12980	AT3G06355	AT5G02800
AT3G17320		AT3G28635	AT3G06025	AT5G60830
AT3G62499		AT3G44710	AT3G01025	AT5G28920
AT3G03560		AT3G22170	AT3G06015	AT5G52680
AT3G12240		AT3G01570	AT3G04375	AT5G11110
AT3G27425		AT3G13404	AT3G06225	AT5G60230
AT3G44340		AT3G56040	AT3G05805	AT5G20730
AT3G20580		AT3G50123	AT3G03325	AT5G56200
AT3G10120		AT3G22436	AT3G07915	AT5G17847
AT3G51370		AT3G10230	AT3G05095	AT5G26030
AT3G49570		AT3G13433	AT3G06565	AT5G54062
AT3G22430		AT3G52561	AT3G07045	AT5G27810
AT3G51960		AT3G17130	AT3G06235	AT5G19970
AT3G04290		AT3G44460	AT3G08495	AT5G15050
AT3G05320		AT3G06000	AT3G08340	AT5G08450
AT3G19830		AT3G53800	AT3G05585	AT5G08070
AT3G44735		AT3G46280	AT3G46680	AT5G26220
AT3G57570		AT3G45910	AT3G44140	AT5G50000
AT3G08040		AT3G17920	AT3G30841
AT3G10130		AT3G02410	AT3G49030
AT3G20560		AT3G28520	AT3G18830
AT3G03110		AT3G43570	AT3G56900
AT3G01840		AT3G10250	AT3G24460
AT3G50670		AT3G44160	AT3G03630
AT3G09190		AT3G09390	AT3G20300
AT3G20920		AT3G44200	AT3G43710
AT4G08035		AT3G32920	AT3G44060
AT4G16748		AT3G28630	AT3G46120
AT4G02555		AT3G42050	AT3G03830
AT4G04205		AT3G17950	AT3G10920
AT4G31265		AT3G23760	AT3G01345
AT4G38215		AT3G56860	AT3G02940
AT4G07285		AT3G59360	AT3G15960
AT4G07095		AT3G60040	AT3G18410
AT4G09225		AT3G44530	AT3G54790
AT4G27852		AT3G23805	AT3G23637
AT4G20362		AT3G55110	AT3G17265
AT4G28652		AT3G13580	AT3G46890
AT4G06890		AT3G23727	AT3G45248
AT4G04945		AT3G25090	AT3G45540
AT4G09115		AT3G07500	AT3G26140
AT4G08415		AT3G57270	AT3G13370
AT4G05665		AT3G01560	AT3G45860
AT4G05805		AT3G54130	AT3G52690
AT4G06155		AT3G22300	AT3G01870
AT4G06815		AT3G23300	AT3G10595
AT4G04015		AT3G26830	AT3G52700
AT4G05720		AT3G17120	AT3G03260
AT4G04965		AT3G44240	AT3G44713
AT4G06820		AT3G58570	AT3G27810
AT4G05660		AT3G23350	AT3G20750
AT4G05675		AT3G29680	AT3G18524
AT4G05670		AT3G12320	AT3G13432
AT4G09395		AT3G51820	AT3G21810
AT4G05950		AT3G60850	AT3G44720
AT4G06160		AT3G10650	AT3G04580
AT4G20050		AT3G03580	AT3G27570
AT4G04990		AT3G17640	AT3G14630
AT4G25000		AT3G10360	AT3G26590
AT4G15210		AT3G46720	AT3G56910
AT4G19440		AT3G15370	AT3G28500
AT4G07990		AT3G20620	AT3G28857
AT4G28010		AT3G22565	AT3G13810
AT4G19940		AT3G17040	AT3G04980
AT4G29285		AT3G48900	AT3G01572
AT4G37270		AT3G42570	AT3G21900
AT4G39480		AT3G23060	AT3G45420
AT4G18593		AT3G25700	AT3G30730
AT4G10767		AT3G23940	AT3G55510
AT4G33680		AT3G14990	AT3G50925
AT4G01290		AT3G07970	AT3G45800
AT4G26700		AT3G57510	AT3G12140
AT4G02550		AT3G12880	AT3G43850
AT4G27850		AT3G32130	AT3G16580
AT4G34310		AT3G21540	AT3G59770
AT4G38160		AT3G24770	AT3G27650
AT4G31450		AT3G49060	AT3G15030
AT4G32400		AT3G52020	AT3G43290
AT4G38510		AT3G27920	AT3G54570
AT4G03020		AT3G48950	AT3G13360
AT4G25530		AT3G54550	AT3G46820
AT4G10430		AT3G17270	AT3G60780
AT4G14290		AT3G25760	AT3G56850
AT4G13710		AT3G24630	AT3G60240
AT4G05390		AT3G25150	AT3G03828
AT4G33650		AT3G51560	AT3G03660
AT4G11240		AT3G16990	AT3G07270
AT4G31260		AT3G16440	AT3G52990
AT4G09680		AT3G17970	AT3G03300
AT4G39490		AT3G10790	AT3G21830
AT4G28000		AT3G46710	AT3G29030
AT4G35630		AT3G44070	AT3G23635
AT4G28440		AT3G10800	AT3G03430
AT4G27180		AT3G59070	AT3G55270
AT4G23440		AT3G53350	AT3G53930
AT4G15056		AT3G08840	AT3G26070
AT4G03030		AT3G10630	AT3G57030
AT4G20370		AT3G30165	AT3G14467
AT4G08790		AT3G57465	AT3G61175
AT4G18240		AT3G60080	AT3G24650
AT4G14280		AT3G17210	AT3G44326
AT4G39690		AT3G11930	AT3G01415
AT4G22550		AT3G03420	AT3G17940
AT4G08780		AT3G12350	AT3G16850
AT4G25570		AT3G03590	AT3G45810
AT4G02660		AT3G43840	AT3G60510
AT4G37280		AT3G13570	AT3G07660
AT4G28005		AT3G62760	AT3G18520
AT4G26701		AT3G09760	AT3G43750
AT4G35780		AT3G24225	AT3G19950
AT4G11780		AT3G11070	AT3G27300
AT4G16120		AT3G22760	AT3G57660
AT4G09440		AT3G16450	AT3G24040
AT4G09980		AT3G51130	AT3G47870
AT4G27090		AT3G46130	AT3G55513
AT4G22960		AT3G53600	AT3G23030
AT4G22810		AT3G46270	AT3G01930
AT4G15563		AT3G01510	AT3G47010
AT4G19930		AT3G55410	AT3G18820
AT4G21390		AT3G01323	AT3G19170
AT4G11340		AT3G50130	AT3G26000
AT4G12020		AT3G11500	AT3G30720
AT4G33760		AT3G27290	AT3G46110
AT4G09890		AT3G25140	AT3G25170
AT4G33740		AT3G23360	AT3G62940
AT4G11450		AT3G17205	AT3G05930
AT4G32280		AT3G60050	AT3G19450
AT4G28450		AT3G44405	AT3G28590
AT4G31490		AT3G06010	AT3G44130
AT4G29730		AT3G19510	AT3G26790
AT4G38490		AT3G49940	AT3G21070
AT4G18030		AT3G17580	AT3G12203
AT4G12060		AT3G25710	AT3G43740
AT4G30990		AT3G30260	AT3G62500
AT4G08550		AT3G19290	AT3G18290
AT4G35590		AT3G57500	AT3G30370
AT4G29220		AT3G54780	AT3G57490
AT4G04810		AT3G45680	AT3G12150
AT4G29570		AT3G04460	AT3G24230
AT4G39190		AT3G45240	AT3G10710
AT4G40050		AT3G01513	AT3G28790
AT4G13992		AT3G60370	AT3G49700
AT4G25430		AT3G47960	AT3G47080
AT4G05530		AT3G62880	AT3G05165
AT4G04695		AT3G29400	AT3G19210
AT4G04650		AT3G07930	AT3G52100
AT4G23890		AT3G42550	AT3G24068
AT4G39460		AT3G10240	AT3G05360
AT4G22560		AT3G14350	AT3G45950
AT4G31910		AT3G03720	AT3G29800
AT4G38210		AT3G22230	AT3G30840
AT4G33720		AT3G18280	AT3G14000
AT4G37650		AT3G61620	AT3G23200
AT4G30830		AT3G19508	AT3G25990
AT4G25540		AT3G62110	AT3G59080
AT4G15215		AT3G30280	AT3G55570
AT4G29560		AT3G58160	AT3G14640
AT4G21490		AT3G22310	AT3G45243
AT4G21100		AT3G01330	AT3G05160
AT4G33730		AT3G24750	AT3G28870
AT4G36360		AT3G13390	AT3G25505
AT4G18180		AT3G15000	AT3G50170
AT4G20800		AT3G14390	AT3G16630
AT4G16250		AT3G41762	AT3G04270
AT4G18580		AT3G13800	AT3G26744
AT4G04090		AT3G10590	AT3G24430
AT4G38495		AT3G47600	AT3G11880
AT4G14370		AT3G04520	AT3G27150
AT4G27040		AT3G06170	AT3G03405
AT4G30980		AT3G07480	AT3G53520
AT4G36390		AT3G11220	AT3G43230
AT4G05190		AT3G44540	AT3G05150
AT4G21460		AT3G29410	AT3G48205
AT4G03610		AT3G18550	AT3G16330
AT4G24740		AT3G05350	AT3G29075
AT4G32920		AT3G57300	AT3G12980
AT4G22740		AT3G13290	AT3G06230
AT4G23250		AT3G14120	AT3G28635
AT4G38780		AT3G12340	AT3G44710
AT4G08450		AT3G30842	AT3G01570
AT4G39070		AT3G16350	AT3G15680
AT4G31820		AT3G03773	AT3G49710
AT4G10770		AT3G17225	AT3G13433
AT4G15750		AT3G46700	AT3G52561
AT4G39850		AT3G04000	AT3G17920
AT4G13750		AT3G11940	AT3G25805
AT4G23370		AT3G13380	AT3G24790
AT4G03620		AT3G24160	AT3G43280
AT4G38500		AT3G22770	AT3G24030
AT4G25100		AT3G18715	AT3G20250
AT4G39420		AT3G62870	AT3G16895
AT4G16570		AT3G48310	AT3G45530
AT4G13090		AT3G53420	AT3G28630
AT4G22970		AT3G18720	AT3G26320
AT4G33210		AT3G50700	AT3G46080
AT4G18190		AT3G04080	AT3G46410
AT4G39050		AT3G01324	AT3G27809
AT4G30840		AT3G28050	AT3G17950
AT4G12110		AT3G54840	AT3G56860
AT4G08570		AT3G15880	AT3G59360
AT4G25560		AT3G28620	AT3G01940
AT4G31310		AT3G14940	AT3G44530
AT4G37540		AT3G07940	AT3G55110
AT4G23430		AT3G23145	AT3G27070
AT4G21950		AT3G03820	AT3G05935
AT4G27080		AT3G16230	AT3G48160
AT4G24540		AT3G23390	AT3G59230
AT4G28650		AT3G58640	AT3G23370
AT4G20360		AT3G23240	AT3G13580
AT4G33800		AT3G09670	AT3G20880
AT4G19430		AT3G27870	AT3G20610
AT4G19003		AT3G63350	AT3G07600
AT4G31160		AT3G20993	AT3G60360
AT4G18510		AT3G51540	AT3G51895
AT4G16340		AT3G58000	AT3G01560
AT4G32800		AT3G61970	AT3G23300
AT4G21880		AT3G51290	AT3G52790
AT4G29290		AT3G11490	AT3G45110
AT4G28910		AT3G26742	AT3G27580
AT4G18590		AT3G25890	AT3G44240
AT4G21940		AT3G03410	AT3G46400
AT4G16750		AT3G49040	AT3G03440
AT4G17900		AT3G51570	AT3G54450
AT4G31480		AT3G30290	AT3G20870
AT4G32480		AT3G20997	AT3G46360
AT4G30560		AT3G23000	AT3G20620
AT4G04110		AT3G59020	AT3G45940
AT4G09920		AT3G52250	AT3G24240
AT4G14930		AT3G01860	AT3G24510
AT4G30870		AT3G23140	AT3G30805
AT4G32750		AT3G27440	AT3G55677
AT4G28610		AT3G27220	AT3G27540
AT4G10210		AT3G03460	AT3G26782
AT4G12460		AT3G21760	AT3G62630
AT4G05540		AT3G19880	AT3G45252
AT4G08900		AT3G05000	AT3G08030
AT4G24530		AT3G24170	AT3G23060
AT4G32490		AT3G16660	AT3G44970
AT4G27640		AT3G60620	AT3G50810
AT4G09450		AT3G17650	AT3G55420
AT4G04700		AT3G11080	AT3G55100
AT4G08960		AT3G09750	AT3G23310
AT4G21400		AT3G15720	AT3G57510
AT4G35600		AT3G53450	AT3G43970
AT4G20350		AT3G58250	AT3G15250
AT4G17905		AT3G22640	AT3G29070
AT4G35800		AT3G20310	AT3G21540
AT4G24800		AT3G51550	AT3G27920
AT4G10955		AT3G19500	AT3G18020
AT4G37440		AT3G03826	AT3G45140
AT4G28020		AT3G58910	AT3G55150
AT4G23885		AT3G45900	AT3G60140
AT4G03443		AT3G16970	AT3G17270
AT4G10960		AT3G52850	AT3G16900
AT4G20060		AT3G51140	AT3G52560
AT4G26710		AT3G49070	AT3G25020
AT4G19006		AT3G47590	AT3G07590
AT4G30110		AT3G19160	AT3G17970
AT4G25010		AT3G62000	AT3G44940
AT4G26380		AT3G17227	AT3G24065
AT4G32730		AT3G62230	AT3G55670
AT4G14940		AT3G16840	AT3G44070
AT4G31270		AT3G53610	AT3G27550
AT4G30100		AT3G10370	AT3G56580
AT4G01930		AT3G17410	AT3G44120
AT4G29210		AT3G13120	AT3G26050
AT4G32285		AT3G12977	AT3G03420
AT4G33700		AT3G25220	AT3G20630
AT4G26440		AT3G17655	AT3G50010
AT4G05090		AT3G51240	AT3G43840
AT4G33050		AT3G14930	AT3G13570
AT4G08910		AT3G25585	AT3G15359
AT4G00800		AT3G62980	AT3G50720
AT4G37050		AT3G23770	AT3G12200
AT4G22730		AT3G43890	AT3G54280
AT4G12570		AT3G14330	AT3G05920
AT4G32410		AT3G29050	AT3G49305
AT4G24805		AT3G45190	AT3G20020
AT4G38200		AT3G54680	AT3G55410
AT4G18596		AT3G23810	AT3G28925
AT4G39110		AT3G62770	AT3G57650
AT4G21450		AT3G51150	AT3G13990
AT4G24190		AT3G60860	AT3G16780
AT4G37060		AT3G22430	AT3G23860
AT4G33790		AT3G54700	AT3G47020
AT4G27050		AT3G43860	AT3G28180
AT4G13990		AT3G05720	AT3G50300
AT4G25550		AT3G04010	AT3G25900
AT4G10420		AT3G15010	AT3G23870
AT4G03080		AT3G05640	AT3G63430
AT4G23240		AT3G15380	AT3G24220
AT4G39060		AT3G32980	AT3G29255
AT4G15080		AT3G44570	AT3G11260
AT4G38170		AT3G50120	AT3G10585
AT4G18290		AT3G23070	AT3G24020
AT4G27100		AT3G48540	AT3G57500
AT4G04080		AT3G63360	AT3G43790
AT4G27420		AT3G27460	AT3G45680
AT4G03440		AT3G51100	AT3G16910
AT4G36210		AT3G17420	AT3G17280
AT4G05020		AT3G09680	AT3G49760
AT4G09930		AT3G28960	AT3G47960
AT4G12050		AT3G16830	AT3G15300
AT4G04985		AT3G46440	AT3G30775
AT4G31460		AT3G25717	AT3G55880
AT4G24620		AT4G36648	AT3G07610
AT4G20810		AT4G05365	AT3G28875
AT4G05380		AT4G16748	AT3G47550
AT4G33870		AT4G23713	AT3G14350
AT4G29440		AT4G00885	AT3G03720
AT4G20340		AT4G07145	AT3G48640
AT4G02300		AT4G14415	AT3G48170
AT4G33735		AT4G04425	AT3G45850
AT4G35640		AT4G04077	AT3G14300
AT4G33690		AT4G25719	AT3G16890
AT4G23882		AT4G08225	AT3G24000
AT4G38480		AT4G13505	AT3G28690
AT4G14368		AT4G07855	AT3G60500
AT4G33040		AT4G07815	AT3G43430
AT4G35620		AT4G06345	AT3G13390
AT4G29940		AT4G07015	AT3G15000
AT4G28600		AT4G07185	AT3G62640
AT4G29180		AT4G07180	AT3G23633
AT4G13720		AT4G09285	AT3G24010
AT4G25090		AT4G03855	AT3G17350
AT5G02135		AT4G04795	AT3G42565
AT5G34871		AT4G08955	AT3G30725
AT5G02385		AT4G05650	AT3G41762
AT5G39535		AT4G05995	AT3G22345
AT5G04275		AT4G08265	AT3G13800
AT5G02035		AT4G05375	AT3G10590
AT5G04915		AT4G07300	AT3G54650
AT5G05375		AT4G07575	AT3G59220
AT5G05385		AT4G05385	AT3G50180
AT5G06055		AT4G07295	AT3G44540
AT5G15175		AT4G08665	AT3G29410
AT5G60022		AT4G07925	AT3G11650
AT5G09150		AT4G06280	AT3G05350
AT5G03805		AT4G07135	AT3G55515
AT5G03235		AT4G05115	AT3G43220
AT5G08960		AT4G05125	AT3G43410
AT5G08885		AT4G05605	AT3G43980
AT5G03975		AT4G09535	AT3G27160
AT5G48775		AT4G12530	AT3G19050
AT5G02765		AT4G04990	AT3G58390
AT5G01655		AT4G31140	AT3G30842
AT5G04855		AT4G09012	AT3G58420
AT5G01405		AT4G27150	AT3G19430
AT5G03845		AT4G27570	AT3G26060
AT5G06795		AT4G29820	AT3G60350
AT5G09050		AT4G07325	AT3G15356
AT5G09145		AT4G10180	AT3G15220
AT5G09325		AT4G19070	AT3G10380
AT5G06465		AT4G11910	AT3G13380
AT5G05495		AT4G13965	AT3G44290
AT5G08095		AT4G10400	AT3G58400
AT5G04745		AT4G18593	AT3G43083
AT5G28820		AT4G32290	AT3G59680
AT5G44950		AT4G29620	AT3G15240
AT5G40630		AT4G10290	AT3G28050
AT5G22670		AT4G27850	AT3G50020
AT5G50345		AT4G34310	AT3G54580
AT5G16270		AT4G32440	AT3G28620
AT5G11360		AT4G03270	AT3G03640
AT5G20440		AT4G32010	AT3G26200
AT5G50030		AT4G30170	AT3G46060
AT5G22490		AT4G03020	AT3G26310
AT5G23660		AT4G01380	AT3G42800
AT5G62140		AT4G18170	AT3G45851
AT5G16260		AT4G22290	AT3G04740
AT5G61560		AT4G18195	AT3G50630
AT5G24630		AT4G10430	AT3G47680
AT5G01100		AT4G13530	AT3G58640
AT5G20045		AT4G22060	AT3G15351
AT5G40480		AT4G05390	AT3G09670
AT5G64120		AT4G04900	AT3G47540
AT5G17680		AT4G13200	AT3G24450
AT5G57410		AT4G12440	AT3G46670
AT5G54940		AT4G04340	AT3G24690
AT5G25360		AT4G09130	AT3G04280
AT5G21105		AT4G21445	AT3G46900
AT5G14100		AT4G00420	AT3G58000
AT5G41370		AT4G35270	AT3G52105
AT5G49680		AT4G22070	AT3G28430
AT5G06350		AT4G14276	AT3G28880
AT5G60620		AT4G33350	AT3G32280
AT5G57520		AT4G26330	AT3G56570
AT5G62030		AT4G22660	AT3G25400
AT5G11920		AT4G33060	AT3G26742
AT5G50020		AT4G25790	AT3G22030
AT5G39530		AT4G07675	AT3G59670
AT5G65410		AT4G24140	AT3G03410
AT5G39990		AT4G01810	AT3G49040
AT5G09740		AT4G16600	AT3G24120
AT5G60020		AT4G32370	AT3G23000
AT5G44973		AT4G14160	AT3G01860
AT5G25630		AT4G09550	AT3G24465
AT5G63930		AT4G17260	AT3G15990
AT5G64905		AT4G20680	AT3G53065
AT5G11370		AT4G02570	AT3G10530
AT5G18550		AT4G10190	AT3G43583
AT5G03760		AT4G25400	AT3G45410
AT5G48660		AT4G32150	AT3G15590
AT5G07180		AT4G32160	AT3G32380
AT5G17280		AT4G31600	AT3G45245
AT5G65930		AT4G37660	AT3G29450
AT5G45930		AT4G02400	AT3G53510
AT5G03995		AT4G27500	AT3G44090
AT5G37250		AT4G13968	AT3G53450
AT5G28237		AT4G27230	AT3G28007
AT5G46280		AT4G30010	AT3G01370
AT5G26780		AT4G11390	AT3G20310
AT5G46300		AT4G02080	AT3G03826
AT5G03100		AT4G00620	AT3G11110
AT5G26690		AT4G23020	AT3G44265
AT5G62310		AT4G15500	AT3G53620
AT5G38140		AT4G04760	AT3G28610
AT5G44970		AT4G09850	AT3G51140
AT5G22200		AT4G02010	AT3G58020
AT5G47920		AT4G00231	AT3G14310
AT5G64080		AT4G13510	AT3G19160
AT5G20447		AT4G03645	AT3G27310
AT5G55370		AT4G24973	AT3G06240
AT5G01270		AT4G10603	AT3G47090
AT5G23780		AT4G25020	AT3G30320
AT5G47910		AT4G23570	AT3G53920
AT5G65925		AT4G19680	AT3G54100
AT5G45780		AT4G36170	AT3G61172
AT5G25520		AT4G09670	AT3G50660
AT5G26140		AT4G15660	AT3G29430
AT5G38747		AT4G29920	AT3G30180
AT5G44620		AT4G09660	AT3G63420
AT5G14930		AT4G12780	AT3G14410
AT5G57040		AT4G28840	AT3G42723
AT5G43410		AT4G34520	AT3G21840
AT5G42360		AT4G01370	AT3G13435
AT5G40060		AT4G12650	AT3G16260
AT5G06250		AT4G14420	AT3G45690
AT5G62623		AT4G11350	AT3G27080
AT5G26170		AT4G26060	AT3G28770
AT5G48390		AT4G25960	AT3G10915
AT5G04460		AT4G00730	AT3G62499
AT5G23150		AT4G29600	AT3G60220
AT5G43240		AT4G09140	AT3G44280
AT5G57090		AT4G25720	AT3G23130
AT5G13740		AT4G29830	AT3G14470
AT5G40620		AT4G35590	AT3G23640
AT5G55800		AT4G14410	AT3G29050
AT5G18180		AT4G32375	AT3G43340
AT5G62230		AT4G07670	AT3G60790
AT5G13110		AT4G04078	AT3G13610
AT5G17710		AT4G11270	AT3G24070
AT5G46010		AT4G25230	AT3G51370
AT5G11950		AT4G18600	AT3G23810
AT5G44380		AT4G25430	AT3G51150
AT5G55390		AT4G30130	AT3G60860
AT5G11250		AT4G09984	AT3G11430
AT5G13980		AT4G02770	AT3G33530
AT5G07000		AT4G04650	AT3G01410
AT5G59610		AT4G22212	AT3G55580
AT5G10050		AT4G18960	AT3G12145
AT5G47870		AT4G04190	AT3G24440
AT5G25150		AT4G14740	AT3G14400
AT5G51490		AT4G15970	AT3G15380
AT5G64240		AT4G08850	AT3G13600
AT5G66710		AT4G18203	AT3G24780
AT5G15400		AT4G20670	AT3G54110
AT5G15070		AT4G33480	AT3G32980
AT5G47990		AT4G26610	AT3G25030
AT5G04540		AT4G20000	AT3G57570
AT5G53980		AT4G29000	AT3G44570
AT5G25490		AT4G11010	AT3G22040
AT5G40440		AT4G10380	AT3G08040
AT5G43190		AT4G27845	AT3G15970
AT5G51290		AT4G16765	AT3G58010
AT5G25450		AT4G16640	AT3G46070
AT5G10060		AT4G36690	AT3G18010
AT5G62280		AT4G30980	AT3G05140
AT5G19390		AT4G30230	AT3G22380
AT5G60630		AT4G04940	AT3G11270
AT5G35530		AT4G29840	AT3G28930
AT5G03360		AT4G29930	AT3G15251
AT5G61580		AT4G21460	AT3G09680
AT5G23630		AT4G30140	AT3G03305
AT5G54440		AT4G04745	AT3G46440
AT5G46900		AT4G14030	AT4G08035
AT5G24620		AT4G15360	AT4G05940
AT5G67440		AT4G17570	AT4G03811
AT5G41360		AT4G30000	AT4G13495
AT5G63870		AT4G01180	AT4G13265
AT5G02030		AT4G08450	AT4G11355
AT5G40080		AT4G01960	AT4G12405
AT5G51600		AT4G08770	AT4G04825
AT5G37550		AT4G19050	AT4G05105
AT5G23110		AT4G23490	AT4G17788
AT5G63370		AT4G20430	AT4G07005
AT5G41630		AT4G29640	AT4G06075
AT5G64250		AT4G32320	AT4G21362
AT5G02970		AT4G39420	AT4G34975
AT5G03960		AT4G21030	AT4G01355
AT5G56790		AT4G27430	AT4G04435
AT5G45150		AT4G22780	AT4G04515
AT5G19360		AT4G11880	AT4G06745
AT5G14400		AT4G25730	AT4G05945
AT5G37040		AT4G22970	AT4G06050
AT5G01260		AT4G23710	AT4G05215
AT5G10470		AT4G23450	AT4G07050
AT5G24670		AT4G27440	AT4G07025
AT5G40740		AT4G06744	AT4G04795
AT5G49760		AT4G00450	AT4G09865
AT5G47455		AT4G15960	AT4G06055
AT5G55530		AT4G10870	AT4G05710
AT5G63375		AT4G13266	AT4G08855
AT5G48385		AT4G13970	AT4G07160
AT5G51480		AT4G27435	AT4G05375
AT5G13560		AT4G28703	AT4G06045
AT5G10540		AT4G15990	AT4G07150
AT5G41640		AT4G14785	AT4G04675
AT5G25880		AT4G24972	AT4G09495
AT5G08490		AT4G10970	AT4G04625
AT5G15180		AT4G09960	AT4G05765
AT5G11580		AT4G04620	AT4G09005
AT5G37050		AT4G02700	AT4G04215
AT5G62627		AT4G33800	AT4G04875
AT5G38580		AT4G14970	AT4G05385
AT5G65060		AT4G12990	AT4G04535
AT5G63860		AT4G08240	AT4G07045
AT5G47010		AT4G15490	AT4G05950
AT5G40595		AT4G13480	AT4G05695
AT5G60900		AT4G29090	AT4G05980
AT5G59590		AT4G16240	AT4G05115
AT5G37055		AT4G08028	AT4G06140
AT5G24970		AT4G23460	AT4G05770
AT5G64770		AT4G16340	AT4G05125
AT5G20450		AT4G02405	AT4G12530
AT5G43230		AT4G29630	AT4G04990
AT5G13960		AT4G12010	AT4G15050
AT5G18120		AT4G18590	AT4G27150
AT5G40600		AT4G01800	AT4G10220
AT5G18190		AT4G19020	AT4G09649
AT5G23510		AT4G16750	AT4G11300
AT5G22210		AT4G02760	AT4G29300
AT5G46270		AT4G02480	AT4G07325
AT5G67430		AT4G37360	AT4G39410
AT5G35790		AT4G15380	AT4G10180
AT5G61790		AT4G17590	AT4G11910
AT5G03940		AT4G35790	AT4G20980
AT5G39040		AT4G02250	AT4G13460
AT5G55660		AT4G16630	AT4G18593
AT5G12270		AT4G13520	AT4G15930
AT5G35930		AT4G34910	AT4G19580
AT5G46180		AT4G11560	AT4G29620
AT5G22650		AT4G17720	AT4G15370
AT5G16740		AT4G26200	AT4G10290
AT5G38520		AT4G16610	AT4G37710
AT5G62670		AT4G19975	AT4G12555
AT5G56720		AT4G29130	AT4G35160
AT5G03990		AT4G39380	AT4G03270
AT5G63087		AT4G24530	AT4G39020
AT5G49340		AT4G03260	AT4G29230
AT5G07475		AT4G04180	AT4G15920
AT5G38435		AT4G37880	AT4G09153
AT5G06811		AT4G18340	AT4G09080
AT5G62580		AT4G00250	AT4G22290
AT5G64280		AT4G27565	AT4G13080
AT5G22660		AT4G03010	AT4G14480
AT5G45775		AT4G25710	AT4G35430
AT5G38590		AT4G25780	AT4G17713
AT5G37730		AT4G14730	AT4G22060
AT5G39200		AT4G10360	AT4G24480
AT5G23750		AT4G14780	AT4G05390
AT5G40490		AT4G23910	AT4G04900
AT5G18720		AT4G29010	AT4G11400
AT5G56710		AT4G27630	AT4G05330
AT5G14070		AT4G35800	AT4G03140
AT5G52740		AT4G10710	AT4G09130
AT5G24540		AT4G01090	AT4G00420
AT5G60390		AT4G30220	AT4G10920
AT5G61900		AT4G23540	AT4G33350
AT5G22870		AT4G27020	AT4G10840
AT5G26680		AT4G10160	AT4G12550
AT5G15170		AT4G14760	AT4G08869
AT5G14370		AT4G01170	AT4G36380
AT5G20050		AT4G14272	AT4G38910
AT5G42370		AT4G09990	AT4G08545
AT5G25370		AT4G10450	AT4G24140
AT5G47460		AT4G21380	AT4G09070
AT5G58560		AT4G33980	AT4G16600
AT5G55790		AT4G36600	AT4G32370
AT5G38510		AT4G23920	AT4G14160
AT5G49140		AT4G30580	AT4G12040
AT5G23490		AT4G36640	AT4G19750
AT5G17290		AT4G11170	AT4G11090
AT5G15700		AT4G21865	AT4G13410
AT5G23770		AT4G05140	AT4G23120
AT5G55670		AT4G21860	AT4G10190
AT5G23880		AT4G09830	AT4G08780
AT5G02980		AT4G04770	AT4G30530
AT5G26740		AT4G01140	AT4G25400
AT5G66070		AT4G19910	AT4G35950
AT5G39520		AT4G34670	AT4G31600
AT5G07050		AT4G00630	AT4G31510
AT5G43068		AT4G08150	AT4G03000
AT5G46210		AT4G10300	AT4G06583
AT5G20900		AT4G02680	AT4G34440
AT5G66060		AT4G15955	AT4G04415
AT5G38280		AT4G14650	AT4G22690
AT5G55550		AT4G22214	AT4G20850
AT5G40070		AT4G30030	AT4G39920
AT5G63290		AT4G38860	AT4G11970
AT5G59320		AT4G27560	AT4G00953
AT5G64580		AT4G21710	AT4G11780
AT5G15940		AT4G27220	AT4G20210
AT5G58570		AT4G24520	AT4G16120
AT5G66170		AT4G35510	AT4G02950
AT5G25750		AT4G23470	AT4G01070
AT5G02390		AT4G27380	AT4G11390
AT5G61140		AT4G27940	AT4G02080
AT5G43185		AT4G28706	AT4G08875
AT5G27240		AT4G03550	AT4G30190
AT5G40590		AT4G11911	AT4G08180
AT5G46297		AT4G32285	AT4G37720
AT5G49060		AT4G09560	AT4G24020
AT5G39320		AT4G04614	AT4G05000
AT5G01090		AT4G33050	AT4G12140
AT5G50340		AT4G17800	AT4G04760
AT5G11960		AT4G18205	AT4G07455
AT5G14360		AT4G30150	AT4G17380
AT5G63280		AT4G01130	AT4G01430
AT5G65225		AT4G23900	AT4G36160
AT5G37810		AT4G17140	AT4G00540
AT5G46470		AT4G14720	AT4G10320
AT5G16120		AT4G18596	AT4G10603
AT5G44960		AT4G21450	AT4G34450
AT5G62680		AT4G34230	AT4G29280
AT5G61910		AT4G11550	AT4G19680
AT5G05620		AT4G03560	AT4G36170
AT5G14090		AT4G21745	AT4G15660
AT5G58350		AT4G14790	AT4G15070
AT5G66160		AT4G33790	AT4G17850
AT5G14220		AT4G19030	AT4G08950
AT5G58980		AT4G04970	AT4G39910
AT5G44980		AT4G25390	AT4G02850
AT5G11240		AT4G11630	AT4G23780
AT5G42480		AT4G11640	AT4G12650
AT5G64270		AT4G00230	AT4G28880
AT5G49660		AT4G15180	AT4G00955
AT5G59600		AT4G10780	AT4G15470
AT5G05560		AT4G04610	AT4G21170
AT5G38540		AT4G16000	AT4G00730
AT5G47860		AT4G26055	AT4G10610
AT5G25640		AT4G29610	AT4G03150
AT5G06810		AT4G03080	AT4G09140
AT5G26160		AT4G17718	AT4G08025
AT5G67480		AT4G21640	AT4G04740
[truncated: 1,036 more rows]
