# Supplementary material for: Stochastic Variation in DNA Methylation Modulates Nucleosome Occupancy and Alternative Splicing in Arabidopsis thaliana
Source: Plants (Basel). 2022 Apr 19;11(9):1105. doi: 10.3390/plants11091105 (PMC9101026; doi:10.3390/plants11091105)
Supplement: Supplementary file 1 [file plants-11-01105-s001.zip › Table S12.csv]

Supplementary File S2b: Count of differentially positioned nucleosomes within 2000 bp siliding windows with a step size of 500 bp across Arabidoposis genome
Chromosome	Start	End	Col-0.22�C_azadC.22�C	Col-0.4�C_azadC.4�C	azadC.22�C_azadC.4�C	Col-0.22�C_Col-0.4�C	Col-0.22�C_azadC-0.4�C
Chr1	0	2000	1	0	0	0	0
Chr1	500	2500	1	0	0	0	0
Chr1	1000	3000	0	0	0	0	0
Chr1	1500	3500	0	0	0	0	0
Chr1	2000	4000	0	0	0	0	0
Chr1	2500	4500	0	0	0	0	0
Chr1	3000	5000	0	0	0	0	0
Chr1	3500	5500	1	0	0	0	0
Chr1	4000	6000	1	0	0	0	0
Chr1	4500	6500	1	0	0	0	0
Chr1	5000	7000	1	1	0	0	1
Chr1	5500	7500	0	1	0	0	1
Chr1	6000	8000	0	1	0	0	1
Chr1	6500	8500	0	1	0	0	1
Chr1	7000	9000	0	0	0	0	0
Chr1	7500	9500	0	0	0	0	0
Chr1	8000	10000	0	0	0	0	0
Chr1	8500	10500	0	0	1	0	0
Chr1	9000	11000	0	0	1	0	0
Chr1	9500	11500	0	0	1	0	0
Chr1	10000	12000	1	0	1	0	0
Chr1	10500	12500	1	0	0	0	0
Chr1	11000	13000	1	0	0	0	0
Chr1	11500	13500	1	0	0	0	0
Chr1	12000	14000	0	0	0	0	0
Chr1	12500	14500	0	0	0	0	0
Chr1	13000	15000	0	0	0	0	0
Chr1	13500	15500	0	0	0	0	0
Chr1	14000	16000	0	0	0	0	0
Chr1	14500	16500	0	0	1	0	0
Chr1	15000	17000	0	0	1	0	0
Chr1	15500	17500	0	0	1	0	0
Chr1	16000	18000	0	0	1	0	0
Chr1	16500	18500	0	0	0	0	0
Chr1	17000	19000	0	0	0	0	0
Chr1	17500	19500	0	0	0	0	0
Chr1	18000	20000	0	0	0	0	0
Chr1	18500	20500	0	0	0	0	0
Chr1	19000	21000	0	0	0	0	0
Chr1	19500	21500	0	0	0	0	0
Chr1	20000	22000	0	0	0	0	0
Chr1	20500	22500	0	0	0	0	0
Chr1	21000	23000	0	0	0	0	0
Chr1	21500	23500	0	0	0	0	0
Chr1	22000	24000	0	0	0	0	0
Chr1	22500	24500	0	0	0	1	0
Chr1	23000	25000	0	0	0	1	0
Chr1	23500	25500	0	0	0	1	0
Chr1	24000	26000	0	0	0	1	0
Chr1	24500	26500	0	0	0	0	0
Chr1	25000	27000	0	0	0	0	0
Chr1	25500	27500	0	0	0	0	0
Chr1	26000	28000	0	0	0	0	0
Chr1	26500	28500	0	0	0	0	0
Chr1	27000	29000	0	0	0	0	0
Chr1	27500	29500	0	0	0	0	0
Chr1	28000	30000	0	0	0	0	0
Chr1	28500	30500	0	0	0	0	0
Chr1	29000	31000	0	0	0	0	0
Chr1	29500	31500	0	0	0	0	0
Chr1	30000	32000	0	0	0	0	0
Chr1	30500	32500	0	0	0	0	1
Chr1	31000	33000	0	0	0	0	1
Chr1	31500	33500	1	0	0	0	1
Chr1	32000	34000	1	0	0	0	1
Chr1	32500	34500	1	0	0	0	0
Chr1	33000	35000	1	0	0	0	0
Chr1	33500	35500	0	0	0	0	0
Chr1	34000	36000	0	0	0	0	1
Chr1	34500	36500	0	0	0	0	1
Chr1	35000	37000	0	0	0	0	1
Chr1	35500	37500	0	0	0	0	1
Chr1	36000	38000	0	0	0	0	0
Chr1	36500	38500	1	0	0	0	1
Chr1	37000	39000	1	0	0	0	1
Chr1	37500	39500	1	0	0	0	1
Chr1	38000	40000	1	0	0	0	1
Chr1	38500	40500	0	0	0	0	0
Chr1	39000	41000	0	0	0	0	0
Chr1	39500	41500	0	0	1	0	0
Chr1	40000	42000	0	0	1	0	0
Chr1	40500	42500	0	0	1	0	0
Chr1	41000	43000	0	1	2	0	0
Chr1	41500	43500	0	1	1	0	0
Chr1	42000	44000	0	1	1	0	0
Chr1	42500	44500	0	1	1	0	0
Chr1	43000	45000	0	0	0	0	0
Chr1	43500	45500	0	0	0	0	0
Chr1	44000	46000	0	0	0	0	0
Chr1	44500	46500	0	0	0	0	0
Chr1	45000	47000	0	0	0	0	0
Chr1	45500	47500	0	0	0	0	0
Chr1	46000	48000	0	0	0	1	0
Chr1	46500	48500	0	0	0	1	0
Chr1	47000	49000	0	0	0	6	0
Chr1	47500	49500	0	0	0	6	0
Chr1	48000	50000	0	1	0	1	1
Chr1	48500	50500	0	1	0	1	1
Chr1	49000	51000	0	1	0	0	1
Chr1	49500	51500	0	1	0	0	1
Chr1	50000	52000	1	0	0	0	0
Chr1	50500	52500	1	0	0	0	0
Chr1	51000	53000	1	0	0	0	0
Chr1	51500	53500	1	0	0	0	0
Chr1	52000	54000	0	0	0	0	0
Chr1	52500	54500	0	0	0	0	0
Chr1	53000	55000	0	0	0	0	0
Chr1	53500	55500	0	0	0	0	0
Chr1	54000	56000	0	0	0	0	0
Chr1	54500	56500	0	0	0	1	0
Chr1	55000	57000	0	0	0	1	0
Chr1	55500	57500	0	0	0	1	0
Chr1	56000	58000	0	0	0	1	0
Chr1	56500	58500	1	0	0	0	0
Chr1	57000	59000	1	0	0	0	0
Chr1	57500	59500	1	0	0	0	0
Chr1	58000	60000	1	0	0	0	0
Chr1	58500	60500	0	0	0	0	0
Chr1	59000	61000	0	0	0	0	0
Chr1	59500	61500	0	0	0	0	1
Chr1	60000	62000	0	0	0	0	1
Chr1	60500	62500	0	0	0	0	1
Chr1	61000	63000	0	1	1	0	2
Chr1	61500	63500	0	1	1	0	1
Chr1	62000	64000	0	2	1	0	1
Chr1	62500	64500	0	2	1	1	1
Chr1	63000	65000	0	1	0	1	0
Chr1	63500	65500	0	1	0	1	0
Chr1	64000	66000	0	0	0	1	0
Chr1	64500	66500	0	0	0	0	0
Chr1	65000	67000	0	0	0	0	1
Chr1	65500	67500	0	0	0	0	1
Chr1	66000	68000	0	0	0	0	1
Chr1	66500	68500	0	0	0	0	1
Chr1	67000	69000	0	0	0	0	0
Chr1	67500	69500	0	0	0	0	0
Chr1	68000	70000	0	0	0	0	0
Chr1	68500	70500	0	0	0	0	0
Chr1	69000	71000	0	0	0	0	0
Chr1	69500	71500	0	0	0	0	0
Chr1	70000	72000	0	0	0	0	0
Chr1	70500	72500	0	0	0	0	0
Chr1	71000	73000	0	0	0	0	0
Chr1	71500	73500	0	0	0	0	0
Chr1	72000	74000	0	0	0	0	0
Chr1	72500	74500	0	0	0	0	0
Chr1	73000	75000	0	0	0	0	0
Chr1	73500	75500	0	0	0	0	0
Chr1	74000	76000	0	0	0	0	0
Chr1	74500	76500	0	0	0	0	0
Chr1	75000	77000	1	0	0	0	0
Chr1	75500	77500	1	0	0	0	0
Chr1	76000	78000	1	0	0	0	0
Chr1	76500	78500	1	0	0	0	0
Chr1	77000	79000	0	1	0	0	0
Chr1	77500	79500	0	1	0	0	0
Chr1	78000	80000	0	1	0	0	0
Chr1	78500	80500	1	1	0	0	1
Chr1	79000	81000	1	0	0	0	2
Chr1	79500	81500	1	0	0	0	2
Chr1	80000	82000	1	0	0	0	2
Chr1	80500	82500	0	0	0	0	1
Chr1	81000	83000	0	0	0	0	0
Chr1	81500	83500	0	0	0	0	0
Chr1	82000	84000	0	0	0	0	0
Chr1	82500	84500	0	0	0	0	0
Chr1	83000	85000	0	0	0	0	0
Chr1	83500	85500	0	0	0	0	0
Chr1	84000	86000	0	1	0	0	1
Chr1	84500	86500	0	1	0	0	1
Chr1	85000	87000	0	1	0	1	1
Chr1	85500	87500	0	1	0	1	1
Chr1	86000	88000	0	0	0	1	0
Chr1	86500	88500	0	0	0	1	0
Chr1	87000	89000	0	0	0	0	0
Chr1	87500	89500	0	0	0	0	0
Chr1	88000	90000	0	0	0	0	0
Chr1	88500	90500	0	0	0	0	0
Chr1	89000	91000	0	0	0	0	0
Chr1	89500	91500	0	0	0	0	0
Chr1	90000	92000	0	0	0	0	0
Chr1	90500	92500	0	0	0	0	0
Chr1	91000	93000	0	0	0	0	0
Chr1	91500	93500	0	0	0	0	0
Chr1	92000	94000	0	0	0	0	0
Chr1	92500	94500	0	0	0	0	0
Chr1	93000	95000	0	0	0	0	0
Chr1	93500	95500	0	0	0	0	0
Chr1	94000	96000	0	0	0	0	0
Chr1	94500	96500	0	0	0	0	0
Chr1	95000	97000	0	0	0	0	0
Chr1	95500	97500	0	0	0	0	0
Chr1	96000	98000	0	0	0	0	0
Chr1	96500	98500	1	0	0	0	0
Chr1	97000	99000	1	0	0	0	0
Chr1	97500	99500	1	0	0	0	0
Chr1	98000	100000	1	0	0	0	0
Chr1	98500	100500	0	0	0	0	0
Chr1	99000	101000	0	0	0	0	0
Chr1	99500	101500	0	0	0	0	0
Chr1	100000	102000	0	0	0	0	0
Chr1	100500	102500	0	0	0	0	0
Chr1	101000	103000	0	0	0	0	0
Chr1	101500	103500	1	1	0	0	1
Chr1	102000	104000	1	1	0	0	1
Chr1	102500	104500	2	1	0	0	1
Chr1	103000	105000	2	1	0	0	1
Chr1	103500	105500	1	0	0	0	0
Chr1	104000	106000	1	0	0	0	0
Chr1	104500	106500	0	0	0	0	0
Chr1	105000	107000	0	0	0	0	0
Chr1	105500	107500	0	0	0	0	0
Chr1	106000	108000	0	0	0	0	0
Chr1	106500	108500	0	0	0	0	0
Chr1	107000	109000	0	0	0	0	0
Chr1	107500	109500	0	0	0	0	0
Chr1	108000	110000	0	0	0	0	0
Chr1	108500	110500	0	0	0	0	0
Chr1	109000	111000	0	0	0	0	0
Chr1	109500	111500	0	0	1	0	0
Chr1	110000	112000	0	0	1	0	0
Chr1	110500	112500	0	0	1	0	0
Chr1	111000	113000	0	0	1	0	0
Chr1	111500	113500	0	0	0	0	0
Chr1	112000	114000	0	0	0	0	0
Chr1	112500	114500	0	0	0	0	0
Chr1	113000	115000	0	0	0	0	0
Chr1	113500	115500	0	0	0	0	0
Chr1	114000	116000	0	1	0	0	0
Chr1	114500	116500	0	1	0	0	0
Chr1	115000	117000	1	1	0	0	0
Chr1	115500	117500	1	1	0	0	0
Chr1	116000	118000	1	0	0	1	0
Chr1	116500	118500	1	0	0	1	0
Chr1	117000	119000	0	0	0	1	0
Chr1	117500	119500	0	0	0	1	0
Chr1	118000	120000	0	0	0	0	0
Chr1	118500	120500	0	0	0	0	0
Chr1	119000	121000	0	0	0	0	0
Chr1	119500	121500	0	0	0	0	0
Chr1	120000	122000	0	0	0	0	0
Chr1	120500	122500	1	1	0	0	0
Chr1	121000	123000	1	1	0	0	1
Chr1	121500	123500	1	1	0	0	1
Chr1	122000	124000	1	1	0	0	1
Chr1	122500	124500	0	0	0	0	1
Chr1	123000	125000	0	0	0	0	0
Chr1	123500	125500	0	0	0	0	0
Chr1	124000	126000	0	0	0	0	0
Chr1	124500	126500	0	0	0	0	0
Chr1	125000	127000	0	0	0	0	0
Chr1	125500	127500	0	0	0	0	0
Chr1	126000	128000	0	0	0	0	0
Chr1	126500	128500	0	0	0	0	0
Chr1	127000	129000	0	0	0	0	0
Chr1	127500	129500	0	0	0	0	0
Chr1	128000	130000	0	0	0	0	0
Chr1	128500	130500	0	0	0	0	0
Chr1	129000	131000	0	0	0	0	0
Chr1	129500	131500	0	0	0	0	0
Chr1	130000	132000	0	0	0	0	0
Chr1	130500	132500	0	0	0	0	0
Chr1	131000	133000	0	0	0	0	0
Chr1	131500	133500	0	0	1	0	0
Chr1	132000	134000	0	0	1	0	0
Chr1	132500	134500	0	0	1	0	0
Chr1	133000	135000	0	0	1	0	0
Chr1	133500	135500	0	0	0	0	0
Chr1	134000	136000	0	0	0	0	0
Chr1	134500	136500	0	0	0	0	0
Chr1	135000	137000	0	0	0	0	0
Chr1	135500	137500	0	0	0	0	0
Chr1	136000	138000	0	0	0	0	0
Chr1	136500	138500	0	0	0	0	0
Chr1	137000	139000	1	0	0	1	0
Chr1	137500	139500	1	0	0	1	0
Chr1	138000	140000	1	1	0	1	0
Chr1	138500	140500	1	1	0	1	0
Chr1	139000	141000	0	2	0	0	1
Chr1	139500	141500	0	2	0	0	1
Chr1	140000	142000	1	2	0	0	1
Chr1	140500	142500	1	2	0	0	1
Chr1	141000	143000	1	1	0	0	0
Chr1	141500	143500	1	1	0	0	0
Chr1	142000	144000	0	0	0	0	0
Chr1	142500	144500	0	0	0	0	0
Chr1	143000	145000	0	0	0	0	0
Chr1	143500	145500	0	0	0	0	0
Chr1	144000	146000	0	0	0	0	0
Chr1	144500	146500	0	0	0	0	0
Chr1	145000	147000	0	0	0	0	0
Chr1	145500	147500	0	0	0	0	0
Chr1	146000	148000	0	0	0	0	0
Chr1	146500	148500	0	0	0	0	0
Chr1	147000	149000	0	0	0	0	0
Chr1	147500	149500	0	0	0	0	0
Chr1	148000	150000	0	0	0	0	0
Chr1	148500	150500	0	0	0	0	0
Chr1	149000	151000	0	0	0	0	0
Chr1	149500	151500	0	0	0	0	0
Chr1	150000	152000	0	0	0	0	0
Chr1	150500	152500	0	0	0	0	0
Chr1	151000	153000	0	0	0	0	0
Chr1	151500	153500	0	0	0	0	0
Chr1	152000	154000	0	0	0	0	0
Chr1	152500	154500	0	0	0	0	0
Chr1	153000	155000	0	0	0	1	0
Chr1	153500	155500	0	0	0	1	0
Chr1	154000	156000	0	0	0	1	0
Chr1	154500	156500	0	0	0	1	0
Chr1	155000	157000	0	0	0	0	0
Chr1	155500	157500	0	0	0	0	0
Chr1	156000	158000	0	0	0	0	0
Chr1	156500	158500	0	0	0	0	0
Chr1	157000	159000	0	0	0	0	0
Chr1	157500	159500	0	0	0	0	0
Chr1	158000	160000	0	0	0	0	0
Chr1	158500	160500	0	0	0	0	0
Chr1	159000	161000	0	0	0	0	0
Chr1	159500	161500	0	0	0	0	0
Chr1	160000	162000	0	0	0	0	0
Chr1	160500	162500	0	0	0	0	0
Chr1	161000	163000	0	0	0	0	0
Chr1	161500	163500	0	0	0	0	0
Chr1	162000	164000	0	0	0	0	0
Chr1	162500	164500	0	0	0	1	0
Chr1	163000	165000	1	1	0	1	1
Chr1	163500	165500	1	1	0	1	1
Chr1	164000	166000	1	1	0	1	1
Chr1	164500	166500	1	1	0	0	1
Chr1	165000	167000	0	0	0	0	0
Chr1	165500	167500	0	0	0	0	0
Chr1	166000	168000	0	0	0	1	0
Chr1	166500	168500	0	0	0	1	0
Chr1	167000	169000	0	0	0	1	0
Chr1	167500	169500	0	0	0	1	0
Chr1	168000	170000	0	0	0	0	0
Chr1	168500	170500	0	0	0	0	0
Chr1	169000	171000	1	0	0	0	0
Chr1	169500	171500	1	0	0	0	0
Chr1	170000	172000	1	0	0	0	0
Chr1	170500	172500	1	0	0	0	0
Chr1	171000	173000	0	0	0	0	0
Chr1	171500	173500	0	0	0	0	0
Chr1	172000	174000	0	0	0	0	0
Chr1	172500	174500	0	0	0	0	0
Chr1	173000	175000	0	0	0	0	0
Chr1	173500	175500	0	0	0	0	0
Chr1	174000	176000	0	0	0	0	0
Chr1	174500	176500	0	0	0	0	0
Chr1	175000	177000	0	0	0	0	0
Chr1	175500	177500	0	0	0	0	0
Chr1	176000	178000	0	0	0	0	0
Chr1	176500	178500	0	0	0	0	0
Chr1	177000	179000	0	0	0	0	0
Chr1	177500	179500	0	0	0	0	0
Chr1	178000	180000	0	0	0	0	0
Chr1	178500	180500	0	0	0	0	0
Chr1	179000	181000	0	0	0	0	0
Chr1	179500	181500	0	0	0	0	0
Chr1	180000	182000	0	0	0	0	0
Chr1	180500	182500	0	0	0	0	0
Chr1	181000	183000	0	0	1	0	0
Chr1	181500	183500	0	0	1	0	0
Chr1	182000	184000	0	0	1	0	0
Chr1	182500	184500	0	0	1	0	0
Chr1	183000	185000	0	0	0	0	0
Chr1	183500	185500	0	0	0	0	0
Chr1	184000	186000	0	0	0	0	0
Chr1	184500	186500	0	0	0	0	0
Chr1	185000	187000	0	0	0	0	0
Chr1	185500	187500	0	0	0	0	0
Chr1	186000	188000	0	0	0	0	0
Chr1	186500	188500	0	0	0	0	0
Chr1	187000	189000	0	1	0	0	0
Chr1	187500	189500	0	1	0	0	0
Chr1	188000	190000	0	1	0	0	0
Chr1	188500	190500	0	1	0	0	0
Chr1	189000	191000	0	0	0	0	0
Chr1	189500	191500	1	0	0	1	0
Chr1	190000	192000	2	0	0	1	0
Chr1	190500	192500	2	0	0	1	0
Chr1	191000	193000	2	0	0	1	0
Chr1	191500	193500	1	0	0	1	0
Chr1	192000	194000	0	0	0	1	0
Chr1	192500	194500	0	0	0	1	0
Chr1	193000	195000	0	0	0	10	0
Chr1	193500	195500	0	0	0	1	0
Chr1	194000	196000	0	0	0	1	0
Chr1	194500	196500	0	0	0	1	0
Chr1	195000	197000	0	0	0	0	0
Chr1	195500	197500	0	0	0	0	0
Chr1	196000	198000	0	0	0	0	0
Chr1	196500	198500	0	0	0	0	0
Chr1	197000	199000	0	0	0	0	0
Chr1	197500	199500	1	0	0	0	1
Chr1	198000	200000	1	0	0	0	1
Chr1	198500	200500	1	0	0	0	1
Chr1	199000	201000	1	0	0	0	1
Chr1	199500	201500	0	0	0	0	0
Chr1	200000	202000	0	0	0	0	0
Chr1	200500	202500	0	0	0	0	0
Chr1	201000	203000	0	0	0	0	0
Chr1	201500	203500	0	0	0	0	0
Chr1	202000	204000	0	0	0	0	0
Chr1	202500	204500	0	0	0	0	1
Chr1	203000	205000	0	0	0	0	1
Chr1	203500	205500	0	0	0	0	1
Chr1	204000	206000	0	0	0	0	1
Chr1	204500	206500	0	0	0	0	0
Chr1	205000	207000	0	0	0	0	0
Chr1	205500	207500	0	0	0	0	0
Chr1	206000	208000	0	0	0	0	0
Chr1	206500	208500	0	0	0	0	0
Chr1	207000	209000	0	0	0	0	0
Chr1	207500	209500	0	0	0	0	0
Chr1	208000	210000	0	0	0	0	0
Chr1	208500	210500	0	0	0	0	0
Chr1	209000	211000	0	0	1	0	0
Chr1	209500	211500	0	0	1	0	0
Chr1	210000	212000	0	0	1	0	0
Chr1	210500	212500	0	0	1	0	0
Chr1	211000	213000	0	0	0	0	0
Chr1	211500	213500	1	0	0	0	0
Chr1	212000	214000	1	0	0	0	0
Chr1	212500	214500	1	0	0	0	0
Chr1	213000	215000	1	0	0	0	0
Chr1	213500	215500	0	0	0	0	1
Chr1	214000	216000	0	0	0	0	1
Chr1	214500	216500	0	0	0	0	1
Chr1	215000	217000	0	0	0	0	1
Chr1	215500	217500	0	0	0	0	0
Chr1	216000	218000	0	0	0	0	0
Chr1	216500	218500	1	1	0	0	1
Chr1	217000	219000	1	1	0	0	1
Chr1	217500	219500	1	1	0	0	1
Chr1	218000	220000	1	1	0	0	1
Chr1	218500	220500	1	0	0	0	0
Chr1	219000	221000	1	0	0	0	0
Chr1	219500	221500	1	0	0	0	0
Chr1	220000	222000	1	0	0	0	0
Chr1	220500	222500	0	0	0	0	0
Chr1	221000	223000	0	0	0	0	0
Chr1	221500	223500	0	0	0	0	0
Chr1	222000	224000	0	0	0	0	0
Chr1	222500	224500	0	0	0	0	0
Chr1	223000	225000	0	0	0	0	0
Chr1	223500	225500	0	0	0	0	0
Chr1	224000	226000	0	0	0	0	0
Chr1	224500	226500	0	0	0	0	0
Chr1	225000	227000	0	0	0	0	0
Chr1	225500	227500	0	0	0	0	0
Chr1	226000	228000	0	0	0	0	0
Chr1	226500	228500	0	0	0	0	0
Chr1	227000	229000	1	0	0	0	0
Chr1	227500	229500	1	0	0	0	0
Chr1	228000	230000	1	0	0	0	0
Chr1	228500	230500	1	0	0	0	0
Chr1	229000	231000	0	0	0	0	0
Chr1	229500	231500	0	0	0	0	0
Chr1	230000	232000	0	0	0	0	0
Chr1	230500	232500	0	0	0	0	0
Chr1	231000	233000	0	0	0	0	0
Chr1	231500	233500	0	0	0	0	0
Chr1	232000	234000	0	0	0	0	0
Chr1	232500	234500	0	0	1	0	0
Chr1	233000	235000	0	0	1	0	0
Chr1	233500	235500	0	0	1	0	0
Chr1	234000	236000	1	0	1	0	0
Chr1	234500	236500	1	0	0	0	0
Chr1	235000	237000	1	0	0	0	0
Chr1	235500	237500	1	0	0	0	0
Chr1	236000	238000	0	0	0	0	0
Chr1	236500	238500	0	1	0	0	0
Chr1	237000	239000	0	1	0	0	0
Chr1	237500	239500	0	1	0	0	0
Chr1	238000	240000	0	1	0	0	0
Chr1	238500	240500	0	0	0	0	0
Chr1	239000	241000	0	0	0	0	0
Chr1	239500	241500	1	0	0	0	0
Chr1	240000	242000	1	0	0	0	1
Chr1	240500	242500	1	0	0	0	1
Chr1	241000	243000	1	0	0	0	1
Chr1	241500	243500	0	0	0	0	1
Chr1	242000	244000	0	0	0	0	0
Chr1	242500	244500	0	0	0	0	0
Chr1	243000	245000	0	0	0	0	0
Chr1	243500	245500	0	0	0	0	0
Chr1	244000	246000	0	0	0	0	0
Chr1	244500	246500	0	0	0	0	0
Chr1	245000	247000	0	0	0	0	0
Chr1	245500	247500	0	0	0	0	0
Chr1	246000	248000	0	0	0	0	0
Chr1	246500	248500	0	0	0	0	0
Chr1	247000	249000	0	0	0	0	0
Chr1	247500	249500	0	0	0	0	0
Chr1	248000	250000	0	0	0	0	0
Chr1	248500	250500	0	0	0	0	0
Chr1	249000	251000	0	0	1	0	0
Chr1	249500	251500	0	0	1	0	0
Chr1	250000	252000	0	0	1	0	0
Chr1	250500	252500	0	0	1	0	0
Chr1	251000	253000	0	2	0	0	1
Chr1	251500	253500	0	2	0	0	1
Chr1	252000	254000	0	2	0	0	1
Chr1	252500	254500	0	2	0	0	1
Chr1	253000	255000	0	0	0	0	0
Chr1	253500	255500	0	0	0	0	0
Chr1	254000	256000	0	0	0	0	0
Chr1	254500	256500	0	0	0	0	0
Chr1	255000	257000	0	0	0	0	0
Chr1	255500	257500	0	0	0	0	0
Chr1	256000	258000	0	0	0	0	0
Chr1	256500	258500	0	0	0	0	0
Chr1	257000	259000	0	0	0	0	0
Chr1	257500	259500	0	0	1	0	1
Chr1	258000	260000	0	0	1	0	1
Chr1	258500	260500	0	0	2	0	1
Chr1	259000	261000	0	0	2	1	1
Chr1	259500	261500	0	0	1	1	0
Chr1	260000	262000	0	0	1	1	0
Chr1	260500	262500	0	0	0	1	0
Chr1	261000	263000	0	0	0	0	0
Chr1	261500	263500	0	0	0	0	0
Chr1	262000	264000	0	0	0	0	0
Chr1	262500	264500	0	0	0	0	0
Chr1	263000	265000	0	0	0	0	0
Chr1	263500	265500	0	0	0	0	0
Chr1	264000	266000	0	0	0	0	0
Chr1	264500	266500	0	0	0	0	0
Chr1	265000	267000	0	0	0	0	0
Chr1	265500	267500	0	0	0	0	0
Chr1	266000	268000	0	0	0	0	0
Chr1	266500	268500	0	0	0	0	0
Chr1	267000	269000	0	0	0	0	0
Chr1	267500	269500	0	0	0	0	0
Chr1	268000	270000	0	0	1	0	0
Chr1	268500	270500	0	0	1	0	0
Chr1	269000	271000	0	0	1	0	0
Chr1	269500	271500	0	0	1	0	0
Chr1	270000	272000	0	0	1	0	0
Chr1	270500	272500	0	0	1	0	0
Chr1	271000	273000	0	0	1	0	0
Chr1	271500	273500	0	0	1	0	0
Chr1	272000	274000	1	0	0	0	1
Chr1	272500	274500	1	0	0	0	1
Chr1	273000	275000	1	0	0	0	1
Chr1	273500	275500	1	0	0	0	1
Chr1	274000	276000	0	0	0	0	0
Chr1	274500	276500	0	0	0	0	0
Chr1	275000	277000	0	0	0	0	0
Chr1	275500	277500	0	0	0	0	0
Chr1	276000	278000	0	0	0	0	0
Chr1	276500	278500	0	0	0	0	0
Chr1	277000	279000	0	0	0	0	0
Chr1	277500	279500	0	0	0	0	0
Chr1	278000	280000	0	0	0	0	0
Chr1	278500	280500	0	0	0	0	0
Chr1	279000	281000	0	0	0	0	0
Chr1	279500	281500	0	0	1	0	0
Chr1	280000	282000	0	0	1	0	0
Chr1	280500	282500	0	0	1	0	0
Chr1	281000	283000	0	0	1	0	0
Chr1	281500	283500	0	0	0	0	0
Chr1	282000	284000	0	0	0	0	0
Chr1	282500	284500	0	0	0	0	0
Chr1	283000	285000	0	0	0	0	0
Chr1	283500	285500	0	0	0	0	0
Chr1	284000	286000	0	0	0	0	0
Chr1	284500	286500	0	0	0	0	0
Chr1	285000	287000	0	0	0	1	0
Chr1	285500	287500	0	0	0	1	0
Chr1	286000	288000	0	0	0	1	0
Chr1	286500	288500	0	0	0	1	0
Chr1	287000	289000	0	0	0	0	0
Chr1	287500	289500	0	0	0	0	0
Chr1	288000	290000	0	0	0	1	0
Chr1	288500	290500	0	1	0	521	0
Chr1	289000	291000	0	1	0	521	0
Chr1	289500	291500	0	1	0	521	0
Chr1	290000	292000	0	1	0	1	0
Chr1	290500	292500	0	0	0	0	0
Chr1	291000	293000	0	0	0	0	0
Chr1	291500	293500	0	0	0	0	0
Chr1	292000	294000	0	0	0	0	0
Chr1	292500	294500	0	0	0	0	0
Chr1	293000	295000	0	0	0	0	0
Chr1	293500	295500	0	0	0	0	0
Chr1	294000	296000	0	0	0	0	0
Chr1	294500	296500	0	0	0	0	0
Chr1	295000	297000	0	0	0	0	0
Chr1	295500	297500	1	1	0	0	1
Chr1	296000	298000	1	1	0	0	1
Chr1	296500	298500	1	1	0	0	1
Chr1	297000	299000	1	2	0	0	1
Chr1	297500	299500	0	1	0	0	0
Chr1	298000	300000	1	1	0	0	0
Chr1	298500	300500	1	1	0	0	0
Chr1	299000	301000	1	0	0	0	0
Chr1	299500	301500	2	0	0	0	0
Chr1	300000	302000	1	0	0	0	0
Chr1	300500	302500	1	0	0	0	0
Chr1	301000	303000	1	0	0	0	0
Chr1	301500	303500	0	0	0	0	0
Chr1	302000	304000	0	0	0	0	0
Chr1	302500	304500	1	0	0	0	1
Chr1	303000	305000	1	0	0	0	1
Chr1	303500	305500	1	0	0	0	1
Chr1	304000	306000	1	0	0	0	1
Chr1	304500	306500	0	0	0	0	0
Chr1	305000	307000	0	0	0	0	0
Chr1	305500	307500	0	0	0	0	0
Chr1	306000	308000	0	0	0	0	0
Chr1	306500	308500	0	0	1	0	0
Chr1	307000	309000	0	0	1	0	0
Chr1	307500	309500	0	0	1	0	0
Chr1	308000	310000	0	0	1	0	0
Chr1	308500	310500	0	0	0	0	0
Chr1	309000	311000	0	0	0	0	0
Chr1	309500	311500	0	0	0	0	0
Chr1	310000	312000	0	0	0	0	0
Chr1	310500	312500	0	0	0	0	0
Chr1	311000	313000	0	0	0	0	0
Chr1	311500	313500	0	0	0	0	0
Chr1	312000	314000	0	0	1	0	0
Chr1	312500	314500	0	0	1	0	0
Chr1	313000	315000	0	0	1	0	0
Chr1	313500	315500	0	0	1	0	0
Chr1	314000	316000	0	0	0	0	0
Chr1	314500	316500	0	0	0	0	0
Chr1	315000	317000	0	0	0	0	0
Chr1	315500	317500	0	0	0	0	0
Chr1	316000	318000	0	0	0	0	0
Chr1	316500	318500	0	0	0	0	0
Chr1	317000	319000	0	0	0	0	0
Chr1	317500	319500	0	0	0	0	0
Chr1	318000	320000	0	0	0	0	0
Chr1	318500	320500	0	0	0	0	0
Chr1	319000	321000	0	0	0	0	0
Chr1	319500	321500	0	0	0	0	0
Chr1	320000	322000	0	0	0	0	0
Chr1	320500	322500	0	0	0	0	0
Chr1	321000	323000	0	0	0	0	0
Chr1	321500	323500	0	0	0	0	0
Chr1	322000	324000	0	0	0	0	0
Chr1	322500	324500	0	0	0	0	0
Chr1	323000	325000	0	0	0	1	0
Chr1	323500	325500	0	0	0	1	0
Chr1	324000	326000	0	0	0	1	0
Chr1	324500	326500	0	0	0	1	0
Chr1	325000	327000	0	0	0	0	0
Chr1	325500	327500	0	0	0	1	0
Chr1	326000	328000	0	0	0	1	0
Chr1	326500	328500	0	0	0	1	0
Chr1	327000	329000	0	1	0	1	1
Chr1	327500	329500	0	1	0	0	1
Chr1	328000	330000	0	1	0	0	1
Chr1	328500	330500	0	1	0	0	1
Chr1	329000	331000	0	0	1	0	0
Chr1	329500	331500	0	0	1	0	0
Chr1	330000	332000	0	0	1	0	0
Chr1	330500	332500	1	0	1	0	0
Chr1	331000	333000	2	0	0	0	0
Chr1	331500	333500	2	0	0	0	0
Chr1	332000	334000	2	0	0	0	0
Chr1	332500	334500	1	0	0	0	0
Chr1	333000	335000	0	0	0	0	0
Chr1	333500	335500	0	0	0	0	0
Chr1	334000	336000	0	0	0	0	0
Chr1	334500	336500	0	0	0	0	0
Chr1	335000	337000	0	0	0	0	0
Chr1	335500	337500	0	0	0	0	0
Chr1	336000	338000	0	0	0	0	0
Chr1	336500	338500	0	0	0	0	0
Chr1	337000	339000	0	0	0	0	0
Chr1	337500	339500	0	0	0	0	0
Chr1	338000	340000	0	0	0	0	0
Chr1	338500	340500	0	0	0	0	0
Chr1	339000	341000	0	0	0	0	0
Chr1	339500	341500	1	0	0	0	0
Chr1	340000	342000	1	0	0	0	0
Chr1	340500	342500	1	0	0	0	0
Chr1	341000	343000	1	0	0	0	0
Chr1	341500	343500	0	0	0	0	0
Chr1	342000	344000	0	0	0	0	0
Chr1	342500	344500	0	0	0	0	0
Chr1	343000	345000	0	0	0	0	0
Chr1	343500	345500	0	0	0	0	0
Chr1	344000	346000	0	0	0	0	0
Chr1	344500	346500	0	0	0	0	0
Chr1	345000	347000	0	0	0	0	0
Chr1	345500	347500	0	0	0	0	0
Chr1	346000	348000	1	0	0	0	0
Chr1	346500	348500	1	0	0	0	0
Chr1	347000	349000	1	0	0	0	0
Chr1	347500	349500	1	0	0	0	0
Chr1	348000	350000	0	0	0	0	0
Chr1	348500	350500	0	0	0	0	0
Chr1	349000	351000	0	0	0	0	0
Chr1	349500	351500	0	0	0	0	0
Chr1	350000	352000	0	0	0	0	0
Chr1	350500	352500	0	0	0	0	0
Chr1	351000	353000	0	0	0	0	0
Chr1	351500	353500	0	0	0	0	0
Chr1	352000	354000	0	0	0	0	0
Chr1	352500	354500	0	0	0	0	0
Chr1	353000	355000	0	0	0	0	0
Chr1	353500	355500	0	0	0	0	0
Chr1	354000	356000	0	1	0	0	1
Chr1	354500	356500	0	1	0	0	1
Chr1	355000	357000	0	1	0	0	1
Chr1	355500	357500	0	1	0	0	1
Chr1	356000	358000	0	0	0	0	0
Chr1	356500	358500	0	0	0	0	0
Chr1	357000	359000	0	0	0	0	0
Chr1	357500	359500	0	0	0	0	0
Chr1	358000	360000	0	0	0	0	0
Chr1	358500	360500	0	0	0	0	0
Chr1	359000	361000	0	0	0	0	0
Chr1	359500	361500	0	0	0	0	0
Chr1	360000	362000	0	0	0	0	0
Chr1	360500	362500	0	0	0	0	0
Chr1	361000	363000	0	0	0	0	0
Chr1	361500	363500	0	0	0	0	0
Chr1	362000	364000	0	0	0	0	0
Chr1	362500	364500	0	0	0	0	0
Chr1	363000	365000	0	0	0	0	0
Chr1	363500	365500	0	0	0	0	0
Chr1	364000	366000	0	0	0	0	0
Chr1	364500	366500	0	0	0	0	0
Chr1	365000	367000	0	0	0	0	0
Chr1	365500	367500	0	0	0	0	0
Chr1	366000	368000	0	0	1	0	0
Chr1	366500	368500	0	0	1	0	0
Chr1	367000	369000	0	0	1	0	0
Chr1	367500	369500	0	0	1	0	0
Chr1	368000	370000	0	0	0	0	0
Chr1	368500	370500	0	0	0	0	0
Chr1	369000	371000	0	0	0	0	0
Chr1	369500	371500	0	0	0	0	0
Chr1	370000	372000	0	0	0	0	0
Chr1	370500	372500	0	0	0	0	0
Chr1	371000	373000	0	0	0	0	0
Chr1	371500	373500	1	0	1	0	0
Chr1	372000	374000	1	0	1	0	0
Chr1	372500	374500	1	0	1	0	0
Chr1	373000	375000	1	0	1	0	0
Chr1	373500	375500	0	0	0	0	1
Chr1	374000	376000	0	0	0	0	1
Chr1	374500	376500	1	0	0	0	1
Chr1	375000	377000	1	0	0	0	1
Chr1	375500	377500	1	0	1	0	0
Chr1	376000	378000	1	0	1	0	0
Chr1	376500	378500	0	0	1	0	0
Chr1	377000	379000	0	0	1	0	0
Chr1	377500	379500	1	1	0	0	0
Chr1	378000	380000	1	1	0	0	0
Chr1	378500	380500	1	1	0	0	0
Chr1	379000	381000	1	1	0	1	0
Chr1	379500	381500	0	0	0	1	0
Chr1	380000	382000	0	0	0	4	0
Chr1	380500	382500	1	0	0	4	0
Chr1	381000	383000	2	0	0	1	0
Chr1	381500	383500	2	0	0	1	0
Chr1	382000	384000	2	0	0	0	0
Chr1	382500	384500	1	0	0	0	0
Chr1	383000	385000	0	0	0	0	0
Chr1	383500	385500	0	0	0	0	0
Chr1	384000	386000	0	0	0	0	0
Chr1	384500	386500	0	0	0	0	0
Chr1	385000	387000	0	0	0	0	0
Chr1	385500	387500	0	0	0	0	0
Chr1	386000	388000	0	0	0	0	0
Chr1	386500	388500	0	0	0	0	0
Chr1	387000	389000	0	0	0	0	0
Chr1	387500	389500	0	0	0	0	0
Chr1	388000	390000	0	0	0	0	0
Chr1	388500	390500	0	0	0	0	0
Chr1	389000	391000	0	0	0	1	0
Chr1	389500	391500	0	0	0	1	0
Chr1	390000	392000	0	0	0	1	0
Chr1	390500	392500	0	0	0	1	0
Chr1	391000	393000	0	0	0	0	0
Chr1	391500	393500	1	1	0	0	0
Chr1	392000	394000	1	1	0	0	0
Chr1	392500	394500	1	1	0	0	0
Chr1	393000	395000	1	1	0	0	0
Chr1	393500	395500	0	0	0	0	0
Chr1	394000	396000	0	0	0	0	0
Chr1	394500	396500	0	0	0	0	0
Chr1	395000	397000	0	0	0	0	0
Chr1	395500	397500	0	0	0	0	0
Chr1	396000	398000	0	0	0	0	0
Chr1	396500	398500	0	0	0	0	0
Chr1	397000	399000	0	0	1	0	0
Chr1	397500	399500	0	0	1	0	0
Chr1	398000	400000	0	0	1	0	0
Chr1	398500	400500	0	0	1	0	0
Chr1	399000	401000	0	0	1	0	0
Chr1	399500	401500	0	0	1	0	0
Chr1	400000	402000	0	0	1	0	0
Chr1	400500	402500	0	0	1	0	0
Chr1	401000	403000	0	0	0	0	0
Chr1	401500	403500	0	0	0	0	0
Chr1	402000	404000	0	0	0	0	0
Chr1	402500	404500	0	0	0	0	0
Chr1	403000	405000	0	0	0	0	0
Chr1	403500	405500	0	0	0	0	0
Chr1	404000	406000	0	0	0	0	0
Chr1	404500	406500	0	0	0	0	0
Chr1	405000	407000	0	0	0	0	0
Chr1	405500	407500	0	0	0	0	0
Chr1	406000	408000	0	0	0	1	1
Chr1	406500	408500	0	0	0	1	1
Chr1	407000	409000	0	0	0	1	1
Chr1	407500	409500	0	0	0	1	1
Chr1	408000	410000	0	0	0	0	0
Chr1	408500	410500	0	0	0	0	0
Chr1	409000	411000	0	0	0	0	0
Chr1	409500	411500	0	0	0	0	0
Chr1	410000	412000	0	0	0	0	0
Chr1	410500	412500	0	0	0	1	0
Chr1	411000	413000	0	0	0	1	0
Chr1	411500	413500	0	0	0	1	0
Chr1	412000	414000	0	0	0	1	0
Chr1	412500	414500	0	0	0	0	0
Chr1	413000	415000	0	0	0	0	0
Chr1	413500	415500	0	0	0	0	0
Chr1	414000	416000	0	0	0	0	0
Chr1	414500	416500	0	0	0	0	0
Chr1	415000	417000	0	0	0	0	0
Chr1	415500	417500	0	0	0	0	0
Chr1	416000	418000	0	0	0	0	0
Chr1	416500	418500	0	1	0	0	0
Chr1	417000	419000	0	1	0	0	0
Chr1	417500	419500	0	1	1	0	0
Chr1	418000	420000	0	1	1	0	0
Chr1	418500	420500	0	0	2	0	1
Chr1	419000	421000	0	0	2	0	1
Chr1	419500	421500	0	0	1	0	1
Chr1	420000	422000	0	0	1	0	1
Chr1	420500	422500	0	0	0	0	0
Chr1	421000	423000	0	0	0	0	0
Chr1	421500	423500	0	0	0	0	0
Chr1	422000	424000	0	0	0	0	0
Chr1	422500	424500	0	0	0	0	0
Chr1	423000	425000	0	0	0	0	0
Chr1	423500	425500	0	0	0	0	0
Chr1	424000	426000	1	0	0	0	1
Chr1	424500	426500	1	0	0	0	1
Chr1	425000	427000	1	0	0	0	1
Chr1	425500	427500	1	0	0	0	1
Chr1	426000	428000	0	0	1	0	0
Chr1	426500	428500	0	0	1	0	0
Chr1	427000	429000	1	1	1	0	1
Chr1	427500	429500	1	1	1	0	1
Chr1	428000	430000	1	1	0	0	1
Chr1	428500	430500	1	1	0	0	1
Chr1	429000	431000	0	0	0	0	0
Chr1	429500	431500	0	0	0	0	0
Chr1	430000	432000	0	0	0	0	0
Chr1	430500	432500	0	0	0	0	0
Chr1	431000	433000	0	0	0	0	0
Chr1	431500	433500	0	0	0	0	0
Chr1	432000	434000	0	0	0	0	0
Chr1	432500	434500	0	0	0	0	0
Chr1	433000	435000	0	0	0	0	0
Chr1	433500	435500	0	1	0	0	0
Chr1	434000	436000	0	1	0	0	0
Chr1	434500	436500	0	1	0	0	0
Chr1	435000	437000	0	1	0	0	0
Chr1	435500	437500	0	0	0	0	0
Chr1	436000	438000	1	0	0	0	0
Chr1	436500	438500	1	0	0	0	0
Chr1	437000	439000	1	0	1	0	0
Chr1	437500	439500	1	0	1	0	0
Chr1	438000	440000	0	0	1	0	0
Chr1	438500	440500	0	0	2	0	0
Chr1	439000	441000	0	0	1	0	0
Chr1	439500	441500	0	0	1	0	0
Chr1	440000	442000	0	0	1	0	0
Chr1	440500	442500	0	0	0	0	0
Chr1	441000	443000	0	0	0	0	0
Chr1	441500	443500	0	0	0	0	1
Chr1	442000	444000	0	0	0	0	1
Chr1	442500	444500	0	0	0	0	1
Chr1	443000	445000	0	0	0	0	1
Chr1	443500	445500	0	0	0	0	0
Chr1	444000	446000	1	0	0	0	1
Chr1	444500	446500	1	0	0	0	1
Chr1	445000	447000	1	0	0	0	1
Chr1	445500	447500	1	0	0	0	1
Chr1	446000	448000	0	0	0	0	0
Chr1	446500	448500	0	0	0	0	0
Chr1	447000	449000	0	0	0	0	0
Chr1	447500	449500	0	0	0	0	0
Chr1	448000	450000	0	0	0	0	0
Chr1	448500	450500	0	0	0	0	0
Chr1	449000	451000	0	0	0	0	0
Chr1	449500	451500	0	0	0	0	0
Chr1	450000	452000	0	0	0	0	0
Chr1	450500	452500	0	0	0	0	0
Chr1	451000	453000	0	0	0	0	0
Chr1	451500	453500	0	0	0	0	0
Chr1	452000	454000	0	0	0	0	0
Chr1	452500	454500	1	0	0	0	0
Chr1	453000	455000	1	0	0	0	0
Chr1	453500	455500	1	0	0	0	0
Chr1	454000	456000	1	0	0	0	0
Chr1	454500	456500	0	0	0	0	0
Chr1	455000	457000	0	0	0	0	0
Chr1	455500	457500	0	0	0	0	0
Chr1	456000	458000	0	0	0	0	0
Chr1	456500	458500	0	0	0	0	0
Chr1	457000	459000	0	0	0	0	0
Chr1	457500	459500	0	0	0	0	0
Chr1	458000	460000	0	1	0	0	0
Chr1	458500	460500	0	1	0	0	0
Chr1	459000	461000	0	1	0	0	0
Chr1	459500	461500	0	1	0	0	0
Chr1	460000	462000	0	0	0	0	0
Chr1	460500	462500	0	0	0	0	0
Chr1	461000	463000	0	0	0	0	0
Chr1	461500	463500	0	0	0	0	0
Chr1	462000	464000	0	0	0	0	0
Chr1	462500	464500	0	0	0	0	0
Chr1	463000	465000	0	0	0	0	0
Chr1	463500	465500	1	0	0	1	0
Chr1	464000	466000	1	0	0	1	0
Chr1	464500	466500	1	0	0	1	0
Chr1	465000	467000	1	0	0	1	0
Chr1	465500	467500	0	0	0	0	0
Chr1	466000	468000	0	0	0	0	0
Chr1	466500	468500	0	0	0	0	0
Chr1	467000	469000	0	0	0	0	0
Chr1	467500	469500	0	0	0	0	0
Chr1	468000	470000	0	0	0	0	0
Chr1	468500	470500	0	0	0	0	0
Chr1	469000	471000	0	0	0	0	0
Chr1	469500	471500	0	0	0	0	0
Chr1	470000	472000	0	0	0	0	0
Chr1	470500	472500	0	0	0	0	0
Chr1	471000	473000	0	0	0	0	0
Chr1	471500	473500	0	0	0	0	0
Chr1	472000	474000	0	0	0	0	0
Chr1	472500	474500	0	0	0	0	0
Chr1	473000	475000	0	0	0	0	0
Chr1	473500	475500	0	0	0	0	0
Chr1	474000	476000	0	0	0	0	0
Chr1	474500	476500	0	0	0	0	0
Chr1	475000	477000	0	1	0	0	1
Chr1	475500	477500	0	1	0	0	1
Chr1	476000	478000	0	1	0	0	1
Chr1	476500	478500	0	1	0	1	1
Chr1	477000	479000	0	0	0	1	0
Chr1	477500	479500	0	0	0	1	0
Chr1	478000	480000	0	0	0	1	0
Chr1	478500	480500	0	0	0	0	0
Chr1	479000	481000	0	0	0	0	0
Chr1	479500	481500	0	0	0	0	0
Chr1	480000	482000	0	0	0	0	0
Chr1	480500	482500	0	0	0	0	0
Chr1	481000	483000	1	0	0	0	0
Chr1	481500	483500	1	0	0	0	0
Chr1	482000	484000	1	0	0	0	0
Chr1	482500	484500	1	0	0	0	0
Chr1	483000	485000	0	0	0	0	0
Chr1	483500	485500	0	0	0	0	1
Chr1	484000	486000	1	1	0	0	1
Chr1	484500	486500	1	1	0	1	1
Chr1	485000	487000	1	1	0	654	1
Chr1	485500	487500	1	1	1	654	0
Chr1	486000	488000	0	0	2	654	0
Chr1	486500	488500	0	0	2	1	1
Chr1	487000	489000	0	0	2	0	1
Chr1	487500	489500	0	0	1	0	1
Chr1	488000	490000	0	0	0	0	2
Chr1	488500	490500	0	0	0	0	1
Chr1	489000	491000	0	0	0	0	1
Chr1	489500	491500	0	0	0	0	1
Chr1	490000	492000	0	0	0	0	0
Chr1	490500	492500	0	0	0	0	0
Chr1	491000	493000	0	0	0	0	0
Chr1	491500	493500	0	0	0	0	0
Chr1	492000	494000	0	0	0	0	0
Chr1	492500	494500	0	0	0	0	0
Chr1	493000	495000	0	0	0	0	0
Chr1	493500	495500	0	0	0	0	0
Chr1	494000	496000	0	0	0	0	0
Chr1	494500	496500	0	1	0	0	0
Chr1	495000	497000	0	1	0	0	0
Chr1	495500	497500	0	1	0	0	0
Chr1	496000	498000	0	1	0	0	0
Chr1	496500	498500	0	0	0	0	0
Chr1	497000	499000	0	0	0	0	0
Chr1	497500	499500	0	0	0	0	0
Chr1	498000	500000	0	0	0	0	0
Chr1	498500	500500	0	0	0	0	0
Chr1	499000	501000	0	0	0	0	0
Chr1	499500	501500	0	0	0	0	0
Chr1	500000	502000	0	0	0	0	0
Chr1	500500	502500	0	0	0	0	1
Chr1	501000	503000	0	0	0	0	1
Chr1	501500	503500	0	0	0	0	1
Chr1	502000	504000	0	0	0	0	1
Chr1	502500	504500	1	0	0	0	0
Chr1	503000	505000	1	0	0	0	0
Chr1	503500	505500	1	0	0	0	0
Chr1	504000	506000	1	0	0	0	0
Chr1	504500	506500	0	0	0	0	0
Chr1	505000	507000	0	0	0	0	0
Chr1	505500	507500	0	0	1	0	0
Chr1	506000	508000	0	0	1	0	0
Chr1	506500	508500	0	0	1	1	0
Chr1	507000	509000	1	0	1	1	0
Chr1	507500	509500	1	0	0	1	1
Chr1	508000	510000	2	1	0	1	1
Chr1	508500	510500	2	2	0	0	1
Chr1	509000	511000	1	2	0	0	1
Chr1	509500	511500	1	2	0	0	0
Chr1	510000	512000	0	1	0	0	0
Chr1	510500	512500	0	0	0	0	0
Chr1	511000	513000	0	0	0	0	0
Chr1	511500	513500	0	0	0	1	0
Chr1	512000	514000	0	0	0	1	0
Chr1	512500	514500	0	0	0	1	0
Chr1	513000	515000	0	0	0	1	0
Chr1	513500	515500	0	0	0	0	0
Chr1	514000	516000	0	0	0	0	0
Chr1	514500	516500	0	0	0	0	0
Chr1	515000	517000	0	0	0	0	0
Chr1	515500	517500	0	0	0	0	0
Chr1	516000	518000	0	0	0	0	0
Chr1	516500	518500	0	0	0	0	0
Chr1	517000	519000	0	0	0	0	0
Chr1	517500	519500	0	0	0	0	0
Chr1	518000	520000	0	0	0	0	0
Chr1	518500	520500	0	0	0	0	0
Chr1	519000	521000	0	0	0	0	0
Chr1	519500	521500	0	0	0	0	0
Chr1	520000	522000	0	0	0	0	0
Chr1	520500	522500	0	0	0	0	0
Chr1	521000	523000	0	0	0	0	0
Chr1	521500	523500	0	0	0	0	1
Chr1	522000	524000	0	0	0	0	1
Chr1	522500	524500	0	0	0	0	1
Chr1	523000	525000	0	0	0	0	1
Chr1	523500	525500	0	0	0	0	0
Chr1	524000	526000	0	0	0	0	0
Chr1	524500	526500	0	0	0	0	0
Chr1	525000	527000	0	0	0	0	0
Chr1	525500	527500	0	0	0	0	0
Chr1	526000	528000	0	0	0	0	0
Chr1	526500	528500	0	0	0	0	0
Chr1	527000	529000	0	0	0	0	0
Chr1	527500	529500	0	0	0	0	0
Chr1	528000	530000	0	0	0	0	0
Chr1	528500	530500	0	0	0	0	0
Chr1	529000	531000	0	0	0	0	0
Chr1	529500	531500	0	0	0	0	0
Chr1	530000	532000	0	0	0	0	0
Chr1	530500	532500	0	0	0	0	0
Chr1	531000	533000	0	0	0	0	0
Chr1	531500	533500	0	0	0	0	0
Chr1	532000	534000	0	0	0	0	0
Chr1	532500	534500	0	0	0	0	0
Chr1	533000	535000	0	0	0	1	0
Chr1	533500	535500	0	0	0	1	0
Chr1	534000	536000	1	0	0	1	0
Chr1	534500	536500	1	0	0	1	0
Chr1	535000	537000	1	0	0	0	0
Chr1	535500	537500	1	1	0	0	0
Chr1	536000	538000	0	1	0	0	0
Chr1	536500	538500	0	1	0	0	0
Chr1	537000	539000	0	1	0	0	0
Chr1	537500	539500	0	0	0	0	0
Chr1	538000	540000	0	0	0	0	0
Chr1	538500	540500	0	0	0	0	0
Chr1	539000	541000	0	0	0	0	0
Chr1	539500	541500	0	0	0	0	0
Chr1	540000	542000	0	0	0	0	0
Chr1	540500	542500	0	1	0	0	0
Chr1	541000	543000	0	2	0	1	0
Chr1	541500	543500	0	2	1	1	0
Chr1	542000	544000	0	2	1	1	0
Chr1	542500	544500	0	1	1	1	0
Chr1	543000	545000	0	0	1	0	0
Chr1	543500	545500	0	0	0	0	0
Chr1	544000	546000	0	0	0	0	0
Chr1	544500	546500	0	0	0	0	0
Chr1	545000	547000	0	0	0	0	0
Chr1	545500	547500	0	0	0	0	0
Chr1	546000	548000	0	0	0	0	0
Chr1	546500	548500	0	0	0	0	0
Chr1	547000	549000	0	0	0	0	0
Chr1	547500	549500	0	0	0	0	0
Chr1	548000	550000	0	0	0	0	0
Chr1	548500	550500	0	0	0	0	0
Chr1	549000	551000	0	0	0	0	0
Chr1	549500	551500	0	0	0	0	0
Chr1	550000	552000	0	0	0	0	0
Chr1	550500	552500	0	0	0	0	0
Chr1	551000	553000	0	0	0	0	0
Chr1	551500	553500	0	0	0	0	0
Chr1	552000	554000	0	0	0	0	0
Chr1	552500	554500	0	0	0	0	0
Chr1	553000	555000	1	0	0	0	0
Chr1	553500	555500	1	0	0	0	0
Chr1	554000	556000	1	0	0	0	0
Chr1	554500	556500	1	0	0	0	0
Chr1	555000	557000	0	0	0	0	0
Chr1	555500	557500	0	0	0	0	0
Chr1	556000	558000	0	0	1	0	0
Chr1	556500	558500	0	0	1	0	0
Chr1	557000	559000	0	0	1	0	0
Chr1	557500	559500	1	0	1	0	0
Chr1	558000	560000	1	0	0	0	0
Chr1	558500	560500	1	1	1	0	0
Chr1	559000	561000	2	1	1	0	0
Chr1	559500	561500	1	1	1	0	0
Chr1	560000	562000	1	2	1	0	0
Chr1	560500	562500	1	1	0	0	0
Chr1	561000	563000	0	1	0	0	0
Chr1	561500	563500	0	1	0	0	0
Chr1	562000	564000	0	0	1	1	0
Chr1	562500	564500	0	0	1	1	0
Chr1	563000	565000	0	0	1	1	0
Chr1	563500	565500	0	0	1	1	0
Chr1	564000	566000	0	0	0	0	0
Chr1	564500	566500	0	0	0	0	0
Chr1	565000	567000	0	0	0	1	0
Chr1	565500	567500	0	0	0	1	0
Chr1	566000	568000	0	0	0	1	0
Chr1	566500	568500	0	0	0	1	0
Chr1	567000	569000	0	0	0	0	0
Chr1	567500	569500	0	0	0	0	0
Chr1	568000	570000	0	0	0	0	0
Chr1	568500	570500	0	0	0	0	0
Chr1	569000	571000	0	0	0	0	0
Chr1	569500	571500	0	0	0	0	0
Chr1	570000	572000	0	0	0	0	0
Chr1	570500	572500	0	0	0	0	0
Chr1	571000	573000	0	0	0	0	0
Chr1	571500	573500	0	0	0	0	0
Chr1	572000	574000	0	0	0	0	0
Chr1	572500	574500	0	0	0	0	0
Chr1	573000	575000	0	0	0	0	0
Chr1	573500	575500	0	0	0	0	0
Chr1	574000	576000	0	0	0	0	0
Chr1	574500	576500	0	0	0	0	0
Chr1	575000	577000	0	0	0	0	0
Chr1	575500	577500	0	0	0	0	0
Chr1	576000	578000	0	0	0	0	0
Chr1	576500	578500	0	0	0	0	0
Chr1	577000	579000	0	0	0	0	0
Chr1	577500	579500	0	0	0	0	0
Chr1	578000	580000	0	0	0	0	0
Chr1	578500	580500	0	0	0	0	0
Chr1	579000	581000	0	0	0	0	0
Chr1	579500	581500	0	0	0	0	0
Chr1	580000	582000	0	0	0	1	0
Chr1	580500	582500	0	0	0	1	0
Chr1	581000	583000	0	0	1	1	0
Chr1	581500	583500	0	0	1	1	0
Chr1	582000	584000	0	0	1	0	0
Chr1	582500	584500	0	0	1	0	0
Chr1	583000	585000	0	0	0	0	0
Chr1	583500	585500	0	0	0	0	0
Chr1	584000	586000	0	0	0	0	0
Chr1	584500	586500	0	0	0	0	0
Chr1	585000	587000	0	0	0	0	0
Chr1	585500	587500	0	0	0	0	0
Chr1	586000	588000	0	0	0	0	0
Chr1	586500	588500	0	0	0	0	0
Chr1	587000	589000	0	0	0	0	0
Chr1	587500	589500	0	0	0	0	0
Chr1	588000	590000	0	0	0	0	0
Chr1	588500	590500	0	0	0	0	0
Chr1	589000	591000	0	0	0	0	0
Chr1	589500	591500	0	0	0	0	0
Chr1	590000	592000	0	0	0	0	0
Chr1	590500	592500	0	0	0	0	0
Chr1	591000	593000	0	0	0	0	0
Chr1	591500	593500	0	0	0	0	0
Chr1	592000	594000	0	0	0	0	0
Chr1	592500	594500	0	0	0	0	0
Chr1	593000	595000	0	0	0	0	0
Chr1	593500	595500	0	0	0	0	0
Chr1	594000	596000	0	0	0	0	0
Chr1	594500	596500	0	0	0	0	0
Chr1	595000	597000	0	0	0	0	0
Chr1	595500	597500	0	0	0	0	0
Chr1	596000	598000	0	0	0	0	0
Chr1	596500	598500	0	0	0	0	0
Chr1	597000	599000	0	0	0	0	0
Chr1	597500	599500	0	0	0	0	0
Chr1	598000	600000	0	0	0	0	0
Chr1	598500	600500	0	0	0	0	0
Chr1	599000	601000	0	0	0	0	0
Chr1	599500	601500	0	0	1	0	0
Chr1	600000	602000	0	0	1	0	0
Chr1	600500	602500	0	0	1	0	0
Chr1	601000	603000	0	0	1	0	0
Chr1	601500	603500	0	0	0	0	0
Chr1	602000	604000	0	0	0	0	0
Chr1	602500	604500	0	0	0	0	0
Chr1	603000	605000	0	0	1	0	0
Chr1	603500	605500	0	0	1	0	0
Chr1	604000	606000	0	0	1	0	0
Chr1	604500	606500	0	0	1	0	0
Chr1	605000	607000	0	0	0	0	0
Chr1	605500	607500	0	0	0	0	0
Chr1	606000	608000	0	0	0	0	0
Chr1	606500	608500	0	0	0	0	0
Chr1	607000	609000	0	0	0	0	0
Chr1	607500	609500	0	0	0	0	0
Chr1	608000	610000	0	0	0	0	0
Chr1	608500	610500	0	0	0	0	0
Chr1	609000	611000	0	0	0	0	0
Chr1	609500	611500	0	0	0	0	0
Chr1	610000	612000	0	0	0	0	0
Chr1	610500	612500	0	0	0	0	0
Chr1	611000	613000	0	0	0	0	0
Chr1	611500	613500	0	0	0	0	0
Chr1	612000	614000	0	0	0	0	0
Chr1	612500	614500	0	0	0	0	0
Chr1	613000	615000	0	0	0	0	0
Chr1	613500	615500	0	0	0	0	0
Chr1	614000	616000	0	0	0	0	0
Chr1	614500	616500	0	0	0	0	0
Chr1	615000	617000	0	0	0	0	0
Chr1	615500	617500	0	0	0	0	0
Chr1	616000	618000	0	0	0	0	0
Chr1	616500	618500	0	0	0	0	0
Chr1	617000	619000	0	0	0	0	0
Chr1	617500	619500	0	0	0	0	0
Chr1	618000	620000	0	0	0	0	0
Chr1	618500	620500	0	0	0	0	0
Chr1	619000	621000	0	0	0	0	0
Chr1	619500	621500	0	0	0	0	0
Chr1	620000	622000	0	0	0	0	0
Chr1	620500	622500	0	0	0	0	0
Chr1	621000	623000	0	0	0	0	0
Chr1	621500	623500	0	0	0	0	0
Chr1	622000	624000	1	0	0	0	1
Chr1	622500	624500	1	0	0	0	1
Chr1	623000	625000	1	0	0	0	1
Chr1	623500	625500	1	0	0	0	1
Chr1	624000	626000	0	0	0	0	0
Chr1	624500	626500	0	0	0	0	0
Chr1	625000	627000	0	0	0	0	0
Chr1	625500	627500	0	0	0	0	0
Chr1	626000	628000	0	0	0	0	0
Chr1	626500	628500	0	0	0	0	0
Chr1	627000	629000	0	0	0	0	0
Chr1	627500	629500	0	0	0	0	0
Chr1	628000	630000	0	0	0	0	0
Chr1	628500	630500	0	0	0	0	0
Chr1	629000	631000	0	0	0	0	0
Chr1	629500	631500	0	0	0	0	0
Chr1	630000	632000	0	0	0	1	0
Chr1	630500	632500	0	0	0	1	0
Chr1	631000	633000	0	0	0	1	0
Chr1	631500	633500	0	0	2	1	0
Chr1	632000	634000	0	0	2	0	0
Chr1	632500	634500	0	0	2	0	0
Chr1	633000	635000	0	0	2	0	0
Chr1	633500	635500	0	0	0	0	0
Chr1	634000	636000	0	0	0	0	0
Chr1	634500	636500	0	0	0	0	0
Chr1	635000	637000	0	0	0	0	0
Chr1	635500	637500	0	0	0	0	0
Chr1	636000	638000	1	0	0	0	1
Chr1	636500	638500	1	0	0	0	1
Chr1	637000	639000	1	0	0	0	1
Chr1	637500	639500	1	0	0	0	1
Chr1	638000	640000	0	0	0	0	0
Chr1	638500	640500	0	0	0	0	0
Chr1	639000	641000	0	0	0	0	0
Chr1	639500	641500	0	0	0	0	0
Chr1	640000	642000	0	0	0	0	0
Chr1	640500	642500	0	1	0	0	0
Chr1	641000	643000	0	1	0	0	0
Chr1	641500	643500	0	1	0	0	0
Chr1	642000	644000	1	2	0	0	0
Chr1	642500	644500	1	1	0	0	0
Chr1	643000	645000	1	1	0	0	0
Chr1	643500	645500	1	1	0	0	0
Chr1	644000	646000	0	0	0	0	0
Chr1	644500	646500	0	0	0	0	0
Chr1	645000	647000	0	0	0	0	0
Chr1	645500	647500	0	0	0	0	0
Chr1	646000	648000	0	0	0	0	0
Chr1	646500	648500	0	0	0	0	0
Chr1	647000	649000	0	0	0	0	0
Chr1	647500	649500	0	0	0	1	0
Chr1	648000	650000	0	0	0	1	0
Chr1	648500	650500	1	0	0	1	0
Chr1	649000	651000	1	0	1	1	1
Chr1	649500	651500	1	0	1	0	1
Chr1	650000	652000	1	0	1	0	1
Chr1	650500	652500	0	0	1	0	1
Chr1	651000	653000	0	0	0	0	0
Chr1	651500	653500	0	0	0	0	0
Chr1	652000	654000	0	1	0	0	1
Chr1	652500	654500	0	1	0	0	1
Chr1	653000	655000	0	1	0	0	1
Chr1	653500	655500	0	1	0	0	1
Chr1	654000	656000	0	0	0	0	0
Chr1	654500	656500	0	0	0	0	0
Chr1	655000	657000	0	0	0	0	0
Chr1	655500	657500	0	0	0	0	0
Chr1	656000	658000	0	0	0	0	0
Chr1	656500	658500	0	0	0	0	0
Chr1	657000	659000	0	0	0	0	0
Chr1	657500	659500	0	0	0	0	0
Chr1	658000	660000	0	0	0	0	0
Chr1	658500	660500	0	0	0	0	0
Chr1	659000	661000	0	0	0	0	0
Chr1	659500	661500	0	0	0	0	0
Chr1	660000	662000	0	0	0	1	0
Chr1	660500	662500	0	0	0	1	0
Chr1	661000	663000	0	0	0	1	1
Chr1	661500	663500	1	0	0	1	1
Chr1	662000	664000	1	0	0	0	1
Chr1	662500	664500	2	0	0	0	1
Chr1	663000	665000	2	0	0	0	0
Chr1	663500	665500	1	0	0	0	0
Chr1	664000	666000	1	0	0	0	0
Chr1	664500	666500	0	0	0	0	0
Chr1	665000	667000	0	1	0	0	0
Chr1	665500	667500	0	1	0	0	0
Chr1	666000	668000	0	1	0	0	0
Chr1	666500	668500	0	1	0	0	0
Chr1	667000	669000	0	0	0	0	0
Chr1	667500	669500	0	0	0	0	0
Chr1	668000	670000	0	0	0	0	0
Chr1	668500	670500	0	0	0	0	0
Chr1	669000	671000	0	0	0	0	0
Chr1	669500	671500	0	0	0	0	0
Chr1	670000	672000	0	0	0	0	0
Chr1	670500	672500	0	0	0	0	0
Chr1	671000	673000	0	0	0	0	0
Chr1	671500	673500	0	0	0	0	0
Chr1	672000	674000	0	0	0	0	0
Chr1	672500	674500	0	0	0	0	0
Chr1	673000	675000	0	0	0	0	0
Chr1	673500	675500	0	0	0	0	0
Chr1	674000	676000	0	0	0	0	0
Chr1	674500	676500	0	0	0	0	0
Chr1	675000	677000	0	0	0	0	0
Chr1	675500	677500	0	0	0	0	0
Chr1	676000	678000	1	0	0	0	1
Chr1	676500	678500	1	0	0	0	1
Chr1	677000	679000	1	0	1	0	1
Chr1	677500	679500	1	0	1	0	1
Chr1	678000	680000	0	0	1	0	0
Chr1	678500	680500	0	0	1	0	0
Chr1	679000	681000	0	0	0	0	0
Chr1	679500	681500	0	0	0	0	0
Chr1	680000	682000	0	0	0	0	0
Chr1	680500	682500	0	0	0	0	0
Chr1	681000	683000	0	0	0	0	0
Chr1	681500	683500	0	0	0	0	0
Chr1	682000	684000	0	0	0	0	0
Chr1	682500	684500	0	1	1	0	0
Chr1	683000	685000	0	1	1	0	0
Chr1	683500	685500	0	1	1	0	0
Chr1	684000	686000	0	1	1	0	0
Chr1	684500	686500	0	0	0	0	0
Chr1	685000	687000	0	0	0	0	0
Chr1	685500	687500	0	0	0	0	0
Chr1	686000	688000	0	0	0	0	0
Chr1	686500	688500	0	0	0	0	0
Chr1	687000	689000	0	0	0	0	0
Chr1	687500	689500	0	0	0	0	0
Chr1	688000	690000	0	0	0	0	0
Chr1	688500	690500	0	0	0	0	0
Chr1	689000	691000	0	0	0	0	0
Chr1	689500	691500	0	0	0	0	0
Chr1	690000	692000	0	0	0	0	0
Chr1	690500	692500	0	0	0	0	0
Chr1	691000	693000	0	0	0	0	0
Chr1	691500	693500	0	0	0	0	0
Chr1	692000	694000	0	0	0	0	0
Chr1	692500	694500	0	0	0	0	0
Chr1	693000	695000	0	0	0	0	0
Chr1	693500	695500	0	0	0	0	0
Chr1	694000	696000	0	0	0	0	0
Chr1	694500	696500	0	0	1	0	0
Chr1	695000	697000	0	0	1	0	0
Chr1	695500	697500	1	0	1	0	0
Chr1	696000	698000	1	0	1	0	0
Chr1	696500	698500	1	0	0	1	0
Chr1	697000	699000	1	0	0	1	0
Chr1	697500	699500	0	0	0	1	0
Chr1	698000	700000	0	0	0	987	0
Chr1	698500	700500	0	0	0	1	0
Chr1	699000	701000	0	0	1	1	0
Chr1	699500	701500	0	0	1	1	0
Chr1	700000	702000	0	0	1	0	0
Chr1	700500	702500	0	0	1	0	0
Chr1	701000	703000	0	0	0	0	0
Chr1	701500	703500	0	0	0	0	0
Chr1	702000	704000	0	0	0	0	0
Chr1	702500	704500	0	0	0	0	0
Chr1	703000	705000	0	0	0	0	0
Chr1	703500	705500	0	0	0	0	0
Chr1	704000	706000	1	0	0	0	0
Chr1	704500	706500	1	0	0	0	0
Chr1	705000	707000	1	0	0	0	0
Chr1	705500	707500	1	0	0	0	0
Chr1	706000	708000	0	0	0	0	0
Chr1	706500	708500	0	0	0	0	0
Chr1	707000	709000	0	0	1	0	0
Chr1	707500	709500	0	0	1	0	0
Chr1	708000	710000	0	0	1	0	0
Chr1	708500	710500	0	0	1	0	0
Chr1	709000	711000	0	0	0	0	0
Chr1	709500	711500	0	0	0	0	0
Chr1	710000	712000	0	0	0	0	0
Chr1	710500	712500	1	0	0	0	0
Chr1	711000	713000	2	0	0	0	0
Chr1	711500	713500	2	0	0	0	0
Chr1	712000	714000	2	0	0	0	0
Chr1	712500	714500	1	0	1	1	0
Chr1	713000	715000	0	0	1	1	0
Chr1	713500	715500	0	0	1	1	0
Chr1	714000	716000	0	0	1	1	0
Chr1	714500	716500	0	0	0	0	0
Chr1	715000	717000	0	0	0	0	0
Chr1	715500	717500	0	0	0	0	0
Chr1	716000	718000	0	0	0	0	0
Chr1	716500	718500	0	0	0	0	0
Chr1	717000	719000	0	0	0	0	0
Chr1	717500	719500	0	0	1	0	0
Chr1	718000	720000	0	0	1	0	0
Chr1	718500	720500	0	0	1	0	0
Chr1	719000	721000	0	0	1	0	0
Chr1	719500	721500	0	0	0	0	0
Chr1	720000	722000	0	0	0	0	0
Chr1	720500	722500	0	0	0	0	0
Chr1	721000	723000	0	0	0	0	0
Chr1	721500	723500	0	0	0	0	0
Chr1	722000	724000	0	0	0	0	0
Chr1	722500	724500	0	0	0	0	0
Chr1	723000	725000	0	0	0	0	0
Chr1	723500	725500	0	0	0	1	0
Chr1	724000	726000	0	0	0	1	0
Chr1	724500	726500	0	0	0	1	0
Chr1	725000	727000	0	0	0	1	0
Chr1	725500	727500	0	0	0	0	0
Chr1	726000	728000	0	0	0	0	0
Chr1	726500	728500	0	0	0	0	0
Chr1	727000	729000	0	0	0	0	0
Chr1	727500	729500	0	0	0	0	0
Chr1	728000	730000	0	0	0	0	0
Chr1	728500	730500	0	0	0	0	0
Chr1	729000	731000	0	0	0	0	0
Chr1	729500	731500	0	0	0	0	0
Chr1	730000	732000	0	0	0	0	0
Chr1	730500	732500	0	0	0	0	0
Chr1	731000	733000	0	0	0	0	0
Chr1	731500	733500	0	0	0	0	0
Chr1	732000	734000	0	0	0	0	0
Chr1	732500	734500	1	0	0	0	0
Chr1	733000	735000	1	0	0	0	0
Chr1	733500	735500	1	0	0	0	0
Chr1	734000	736000	1	0	0	0	0
Chr1	734500	736500	0	0	0	0	0
Chr1	735000	737000	1	0	0	0	0
Chr1	735500	737500	1	0	0	0	0
Chr1	736000	738000	1	0	0	0	0
Chr1	736500	738500	1	0	0	0	0
Chr1	737000	739000	0	0	0	0	0
Chr1	737500	739500	0	0	0	0	0
Chr1	738000	740000	0	0	0	0	0
Chr1	738500	740500	0	0	0	0	0
Chr1	739000	741000	0	0	0	0	0
Chr1	739500	741500	0	0	0	0	0
Chr1	740000	742000	0	0	0	0	0
Chr1	740500	742500	0	0	0	0	0
Chr1	741000	743000	0	0	0	0	0
Chr1	741500	743500	0	0	0	0	0
Chr1	742000	744000	0	0	0	0	0
Chr1	742500	744500	0	0	0	0	0
Chr1	743000	745000	0	0	0	0	0
Chr1	743500	745500	0	0	0	0	0
Chr1	744000	746000	0	0	0	0	0
Chr1	744500	746500	1	0	0	1	0
Chr1	745000	747000	1	0	0	1	0
Chr1	745500	747500	1	0	0	1	0
Chr1	746000	748000	1	0	0	1	0
Chr1	746500	748500	0	0	0	0	0
Chr1	747000	749000	0	0	0	0	0
Chr1	747500	749500	0	0	0	0	0
Chr1	748000	750000	0	0	0	0	0
Chr1	748500	750500	0	0	0	0	0
Chr1	749000	751000	0	0	0	0	0
Chr1	749500	751500	0	0	0	0	0
Chr1	750000	752000	0	0	0	0	0
Chr1	750500	752500	0	0	0	0	0
Chr1	751000	753000	0	0	0	0	0
Chr1	751500	753500	0	0	0	0	0
Chr1	752000	754000	0	0	0	0	0
Chr1	752500	754500	0	0	0	0	0
Chr1	753000	755000	0	0	0	0	0
Chr1	753500	755500	1	0	0	0	0
Chr1	754000	756000	1	0	0	0	0
Chr1	754500	756500	1	0	0	0	0
Chr1	755000	757000	1	0	0	0	0
Chr1	755500	757500	1	0	1	0	0
Chr1	756000	758000	1	0	1	0	0
Chr1	756500	758500	1	0	1	0	0
Chr1	757000	759000	1	0	1	0	0
Chr1	757500	759500	0	0	0	0	0
Chr1	758000	760000	0	0	0	0	0
Chr1	758500	760500	0	0	0	0	0
Chr1	759000	761000	0	0	0	0	0
Chr1	759500	761500	0	0	0	0	0
Chr1	760000	762000	0	0	0	0	0
Chr1	760500	762500	0	0	0	0	0
Chr1	761000	763000	0	0	0	0	0
Chr1	761500	763500	0	0	1	0	0
Chr1	762000	764000	0	0	1	0	0
Chr1	762500	764500	0	0	1	0	0
Chr1	763000	765000	0	0	2	0	0
Chr1	763500	765500	0	0	1	0	0
Chr1	764000	766000	0	0	1	0	0
Chr1	764500	766500	0	0	1	0	0
Chr1	765000	767000	1	1	0	0	0
Chr1	765500	767500	1	1	0	0	0
Chr1	766000	768000	1	1	0	0	0
Chr1	766500	768500	2	1	0	0	1
Chr1	767000	769000	1	0	0	0	1
Chr1	767500	769500	1	0	0	0	1
Chr1	768000	770000	1	0	0	0	1
Chr1	768500	770500	0	0	0	0	0
Chr1	769000	771000	0	0	0	0	0
Chr1	769500	771500	0	0	0	0	0
Chr1	770000	772000	0	0	0	0	0
Chr1	770500	772500	0	0	0	0	0
Chr1	771000	773000	0	0	0	0	0
Chr1	771500	773500	0	0	0	0	0
Chr1	772000	774000	0	0	0	0	0
Chr1	772500	774500	0	0	0	0	0
Chr1	773000	775000	1	0	0	0	1
Chr1	773500	775500	1	0	0	0	1
Chr1	774000	776000	1	0	0	0	1
Chr1	774500	776500	1	0	0	0	1
Chr1	775000	777000	0	0	0	0	0
Chr1	775500	777500	0	0	0	0	0
Chr1	776000	778000	0	0	0	1	0
Chr1	776500	778500	0	0	0	1	0
Chr1	777000	779000	0	0	0	1	0
Chr1	777500	779500	0	0	0	1	0
Chr1	778000	780000	0	0	0	0	0
Chr1	778500	780500	0	0	0	0	0
Chr1	779000	781000	0	0	0	0	0
Chr1	779500	781500	0	0	0	0	0
Chr1	780000	782000	0	0	0	0	0
Chr1	780500	782500	0	0	0	0	0
Chr1	781000	783000	1	1	0	0	0
Chr1	781500	783500	1	1	0	0	0
Chr1	782000	784000	1	1	0	0	0
Chr1	782500	784500	1	1	0	0	0
Chr1	783000	785000	0	0	0	0	0
Chr1	783500	785500	0	0	0	0	0
Chr1	784000	786000	0	0	0	0	0
Chr1	784500	786500	0	0	1	0	0
Chr1	785000	787000	0	0	2	0	0
Chr1	785500	787500	0	0	2	0	0
Chr1	786000	788000	0	0	2	0	0
Chr1	786500	788500	0	0	1	0	0
Chr1	787000	789000	0	0	0	0	0
Chr1	787500	789500	0	0	0	0	0
Chr1	788000	790000	0	0	0	0	0
Chr1	788500	790500	0	0	0	0	0
Chr1	789000	791000	0	0	0	0	0
Chr1	789500	791500	0	0	0	0	0
Chr1	790000	792000	0	0	0	0	0
Chr1	790500	792500	0	0	0	0	0
Chr1	791000	793000	0	0	0	0	0
Chr1	791500	793500	0	0	0	0	0
Chr1	792000	794000	0	0	0	0	0
Chr1	792500	794500	1	0	0	0	0
Chr1	793000	795000	1	0	0	0	0
Chr1	793500	795500	1	0	0	0	0
Chr1	794000	796000	1	0	0	0	0
Chr1	794500	796500	0	0	0	0	0
Chr1	795000	797000	0	0	0	1	0
Chr1	795500	797500	0	0	0	1	0
Chr1	796000	798000	0	0	0	1	0
Chr1	796500	798500	0	0	0	1	0
Chr1	797000	799000	0	0	0	0	0
Chr1	797500	799500	0	0	0	0	0
Chr1	798000	800000	0	0	0	0	0
Chr1	798500	800500	1	0	0	0	0
Chr1	799000	801000	1	0	0	0	0
Chr1	799500	801500	1	0	0	0	0
Chr1	800000	802000	1	0	0	0	0
Chr1	800500	802500	0	0	0	0	0
Chr1	801000	803000	0	0	0	0	0
Chr1	801500	803500	0	0	0	0	0
Chr1	802000	804000	0	0	0	0	0
Chr1	802500	804500	0	0	0	0	0
Chr1	803000	805000	0	0	0	0	0
Chr1	803500	805500	0	0	0	0	0
Chr1	804000	806000	0	0	0	0	0
Chr1	804500	806500	0	0	0	0	0
Chr1	805000	807000	1	0	0	0	0
Chr1	805500	807500	1	0	0	0	0
Chr1	806000	808000	1	0	0	0	0
Chr1	806500	808500	1	0	0	1	0
Chr1	807000	809000	0	0	0	1	0
Chr1	807500	809500	0	0	0	1	1
Chr1	808000	810000	1	0	0	1	1
Chr1	808500	810500	1	0	0	0	1
Chr1	809000	811000	1	0	0	0	1
Chr1	809500	811500	1	0	0	0	0
Chr1	810000	812000	0	0	0	0	0
Chr1	810500	812500	0	0	0	0	0
Chr1	811000	813000	0	0	0	0	0
Chr1	811500	813500	0	0	0	0	0
Chr1	812000	814000	0	0	0	0	0
Chr1	812500	814500	0	0	0	0	0
Chr1	813000	815000	0	0	0	0	0
Chr1	813500	815500	0	0	1	1	0
Chr1	814000	816000	0	0	1	1	0
Chr1	814500	816500	0	0	1	1	0
Chr1	815000	817000	0	0	1	1	0
Chr1	815500	817500	0	0	0	0	0
Chr1	816000	818000	1	0	0	0	1
Chr1	816500	818500	1	0	0	0	1
Chr1	817000	819000	2	0	0	0	1
Chr1	817500	819500	2	0	0	0	1
Chr1	818000	820000	3	0	0	0	1
Chr1	818500	820500	3	0	0	0	1
Chr1	819000	821000	2	0	0	0	1
Chr1	819500	821500	2	0	0	0	1
Chr1	820000	822000	1	0	0	0	0
Chr1	820500	822500	1	0	0	0	0
Chr1	821000	823000	1	0	0	0	0
Chr1	821500	823500	1	0	0	0	0
Chr1	822000	824000	0	0	0	0	0
Chr1	822500	824500	0	0	0	0	0
Chr1	823000	825000	0	0	0	0	0
Chr1	823500	825500	0	0	0	0	0
Chr1	824000	826000	0	0	2	0	0
Chr1	824500	826500	0	0	2	0	0
Chr1	825000	827000	0	0	2	0	0
Chr1	825500	827500	0	0	2	0	0
Chr1	826000	828000	0	0	0	0	0
Chr1	826500	828500	0	0	0	0	0
Chr1	827000	829000	0	0	0	0	0
Chr1	827500	829500	0	0	2	1	0
Chr1	828000	830000	0	0	2	1	0
Chr1	828500	830500	0	0	2	1	0
Chr1	829000	831000	0	0	2	1	0
Chr1	829500	831500	0	0	0	1	0
Chr1	830000	832000	0	0	0	1	0
Chr1	830500	832500	0	0	0	1	0
Chr1	831000	833000	0	0	0	1	0
Chr1	831500	833500	0	0	0	0	0
Chr1	832000	834000	0	0	0	0	0
Chr1	832500	834500	0	0	0	0	0
Chr1	833000	835000	0	0	0	0	0
Chr1	833500	835500	0	0	0	0	0
Chr1	834000	836000	0	0	0	0	0
Chr1	834500	836500	0	0	0	0	0
Chr1	835000	837000	1	0	0	0	0
Chr1	835500	837500	1	0	0	0	0
Chr1	836000	838000	1	0	0	0	0
Chr1	836500	838500	2	0	0	0	0
Chr1	837000	839000	1	0	0	0	0
Chr1	837500	839500	1	0	0	0	0
Chr1	838000	840000	1	0	0	0	0
Chr1	838500	840500	0	0	0	0	0
Chr1	839000	841000	0	0	0	0	0
Chr1	839500	841500	0	0	0	0	0
Chr1	840000	842000	0	0	0	0	0
Chr1	840500	842500	0	0	0	0	0
Chr1	841000	843000	0	0	0	0	0
Chr1	841500	843500	0	0	0	0	0
Chr1	842000	844000	0	0	0	0	0
Chr1	842500	844500	0	0	0	0	0
Chr1	843000	845000	0	0	1	1	1
Chr1	843500	845500	0	0	1	1	1
Chr1	844000	846000	0	0	1	1	1
Chr1	844500	846500	0	0	1	1	1
Chr1	845000	847000	0	0	0	0	0
Chr1	845500	847500	0	0	0	0	0
Chr1	846000	848000	0	0	0	0	0
Chr1	846500	848500	0	0	0	0	0
Chr1	847000	849000	0	0	0	0	0
Chr1	847500	849500	0	0	0	0	0
Chr1	848000	850000	0	1	0	0	0
Chr1	848500	850500	0	1	0	0	0
Chr1	849000	851000	0	1	0	0	0
Chr1	849500	851500	0	1	0	0	0
Chr1	850000	852000	0	0	0	0	0
Chr1	850500	852500	0	0	0	0	0
Chr1	851000	853000	0	0	0	0	0
Chr1	851500	853500	0	0	0	0	0
Chr1	852000	854000	0	0	0	0	0
Chr1	852500	854500	0	0	0	0	0
Chr1	853000	855000	0	0	0	0	0
Chr1	853500	855500	0	0	0	0	0
Chr1	854000	856000	0	0	1	0	0
Chr1	854500	856500	0	0	1	0	0
Chr1	855000	857000	0	0	1	0	0
Chr1	855500	857500	0	0	2	1	0
Chr1	856000	858000	0	0	1	1	0
Chr1	856500	858500	0	0	1	1	0
Chr1	857000	859000	0	0	1	1	0
Chr1	857500	859500	0	0	0	0	0
Chr1	858000	860000	0	0	0	0	0
Chr1	858500	860500	0	1	0	0	0
Chr1	859000	861000	0	1	0	0	0
Chr1	859500	861500	0	1	0	0	0
Chr1	860000	862000	0	1	0	0	0
Chr1	860500	862500	0	0	0	0	0
Chr1	861000	863000	0	0	0	0	0
Chr1	861500	863500	0	0	0	0	0
Chr1	862000	864000	0	0	0	0	0
Chr1	862500	864500	0	0	0	0	0
Chr1	863000	865000	0	0	0	0	0
Chr1	863500	865500	0	0	0	0	0
Chr1	864000	866000	0	0	0	0	0
Chr1	864500	866500	0	0	0	0	0
Chr1	865000	867000	0	0	0	0	0
Chr1	865500	867500	0	0	0	0	0
Chr1	866000	868000	0	0	0	0	0
Chr1	866500	868500	0	1	0	0	0
Chr1	867000	869000	0	1	0	0	0
Chr1	867500	869500	1	1	1	0	0
Chr1	868000	870000	1	1	1	0	0
Chr1	868500	870500	1	0	1	0	0
Chr1	869000	871000	2	0	1	0	0
Chr1	869500	871500	1	0	0	0	0
Chr1	870000	872000	1	0	0	0	0
Chr1	870500	872500	1	0	0	0	0
Chr1	871000	873000	0	0	0	0	0
Chr1	871500	873500	0	0	0	0	1
Chr1	872000	874000	0	0	0	0	1
Chr1	872500	874500	0	0	0	0	1
Chr1	873000	875000	0	0	0	0	1
Chr1	873500	875500	0	0	0	0	0
Chr1	874000	876000	0	0	0	0	0
Chr1	874500	876500	0	0	0	0	0
Chr1	875000	877000	0	0	0	0	0
Chr1	875500	877500	0	0	0	0	0
Chr1	876000	878000	0	0	0	0	0
Chr1	876500	878500	0	0	0	0	0
Chr1	877000	879000	0	0	0	0	0
Chr1	877500	879500	0	0	0	0	0
Chr1	878000	880000	0	0	0	0	0
Chr1	878500	880500	0	0	0	0	0
Chr1	879000	881000	0	0	0	0	0
Chr1	879500	881500	0	0	0	0	0
Chr1	880000	882000	0	0	0	1	0
Chr1	880500	882500	0	0	0	1	0
Chr1	881000	883000	0	0	0	1	0
Chr1	881500	883500	0	0	0	1	0
Chr1	882000	884000	0	0	0	0	0
Chr1	882500	884500	0	0	0	0	0
Chr1	883000	885000	1	0	0	1	0
Chr1	883500	885500	1	0	0	1	0
Chr1	884000	886000	1	0	0	1	0
Chr1	884500	886500	1	0	0	1	0
Chr1	885000	887000	0	0	0	0	0
Chr1	885500	887500	0	0	0	1	0
Chr1	886000	888000	0	0	0	1	0
Chr1	886500	888500	0	0	0	1	0
Chr1	887000	889000	0	0	0	1	0
Chr1	887500	889500	0	0	0	0	0
Chr1	888000	890000	0	0	0	0	0
Chr1	888500	890500	0	0	0	0	0
Chr1	889000	891000	0	0	0	0	0
Chr1	889500	891500	0	0	1	0	0
Chr1	890000	892000	0	0	1	0	0
Chr1	890500	892500	0	0	1	0	0
Chr1	891000	893000	0	0	1	0	0
Chr1	891500	893500	0	0	0	0	0
Chr1	892000	894000	0	0	0	0	0
Chr1	892500	894500	0	0	0	0	0
Chr1	893000	895000	0	0	0	0	0
Chr1	893500	895500	0	0	0	0	0
Chr1	894000	896000	0	0	0	0	0
Chr1	894500	896500	0	0	0	0	0
Chr1	895000	897000	0	0	1	0	0
Chr1	895500	897500	0	0	1	0	0
Chr1	896000	898000	0	0	1	0	0
Chr1	896500	898500	0	0	1	0	0
Chr1	897000	899000	0	0	0	0	0
Chr1	897500	899500	0	0	0	0	0
Chr1	898000	900000	0	0	0	0	0
Chr1	898500	900500	0	1	0	0	0
Chr1	899000	901000	0	1	0	0	0
Chr1	899500	901500	0	1	0	0	0
Chr1	900000	902000	0	1	0	0	0
Chr1	900500	902500	0	0	0	0	0
Chr1	901000	903000	0	0	0	1	0
Chr1	901500	903500	0	0	0	1	0
Chr1	902000	904000	0	0	0	1	0
Chr1	902500	904500	0	0	0	1	0
Chr1	903000	905000	0	0	0	0	0
Chr1	903500	905500	0	0	0	0	0
Chr1	904000	906000	0	0	0	0	0
Chr1	904500	906500	0	0	0	0	0
Chr1	905000	907000	0	0	1	0	0
Chr1	905500	907500	0	0	1	0	0
Chr1	906000	908000	0	0	1	0	0
Chr1	906500	908500	0	0	1	0	0
Chr1	907000	909000	0	0	0	0	0
Chr1	907500	909500	0	0	0	0	0
Chr1	908000	910000	0	0	0	0	0
Chr1	908500	910500	0	0	0	0	0
Chr1	909000	911000	0	0	0	0	0
Chr1	909500	911500	0	0	0	0	0
Chr1	910000	912000	0	0	0	0	0
Chr1	910500	912500	0	0	0	0	0
Chr1	911000	913000	0	0	0	0	0
Chr1	911500	913500	0	0	0	0	0
Chr1	912000	914000	0	0	0	0	0
Chr1	912500	914500	0	0	0	0	0
Chr1	913000	915000	0	0	0	0	0
Chr1	913500	915500	0	0	0	0	0
Chr1	914000	916000	0	0	0	0	0
Chr1	914500	916500	0	0	1	0	0
Chr1	915000	917000	0	0	1	0	0
Chr1	915500	917500	0	0	1	0	0
Chr1	916000	918000	0	0	1	0	0
Chr1	916500	918500	0	0	0	0	0
Chr1	917000	919000	0	0	0	0	0
Chr1	917500	919500	0	0	0	0	0
Chr1	918000	920000	0	0	0	0	0
Chr1	918500	920500	0	0	0	0	0
Chr1	919000	921000	0	0	0	0	0
Chr1	919500	921500	0	0	0	0	0
Chr1	920000	922000	0	0	0	0	0
Chr1	920500	922500	0	0	0	0	0
Chr1	921000	923000	0	0	0	0	0
Chr1	921500	923500	0	0	0	0	0
Chr1	922000	924000	0	0	0	0	0
Chr1	922500	924500	0	0	0	0	0
Chr1	923000	925000	1	0	0	0	0
Chr1	923500	925500	1	0	0	0	0
Chr1	924000	926000	1	0	0	0	0
Chr1	924500	926500	2	0	0	0	0
Chr1	925000	927000	1	1	0	0	0
Chr1	925500	927500	1	1	0	1	1
Chr1	926000	928000	1	1	0	1	1
Chr1	926500	928500	0	1	0	1	1
Chr1	927000	929000	0	0	0	1	1
Chr1	927500	929500	0	0	0	0	0
Chr1	928000	930000	0	0	0	0	0
Chr1	928500	930500	0	0	0	0	0
Chr1	929000	931000	0	0	0	0	0
Chr1	929500	931500	0	0	0	0	0
Chr1	930000	932000	0	0	0	0	0
Chr1	930500	932500	0	0	0	0	0
Chr1	931000	933000	0	0	0	0	0
Chr1	931500	933500	0	0	0	0	0
Chr1	932000	934000	0	0	0	0	0
Chr1	932500	934500	0	0	0	0	0
Chr1	933000	935000	0	0	0	0	0
Chr1	933500	935500	0	0	0	0	0
Chr1	934000	936000	0	0	0	0	0
Chr1	934500	936500	0	0	0	0	0
Chr1	935000	937000	0	0	0	0	0
Chr1	935500	937500	1	0	0	0	0
Chr1	936000	938000	1	0	0	0	0
Chr1	936500	938500	1	0	0	0	0
Chr1	937000	939000	1	0	0	0	0
Chr1	937500	939500	0	0	1	0	0
Chr1	938000	940000	0	0	1	0	0
Chr1	938500	940500	0	0	1	0	0
Chr1	939000	941000	0	0	1	0	0
Chr1	939500	941500	0	0	0	0	0
Chr1	940000	942000	0	0	0	0	0
Chr1	940500	942500	0	0	0	0	0
Chr1	941000	943000	0	0	0	0	0
Chr1	941500	943500	0	0	0	0	0
Chr1	942000	944000	1	0	0	0	0
Chr1	942500	944500	1	0	0	0	0
Chr1	943000	945000	1	0	0	0	0
Chr1	943500	945500	1	0	0	0	0
Chr1	944000	946000	0	0	0	0	0
Chr1	944500	946500	0	0	0	0	0
Chr1	945000	947000	0	0	0	0	0
Chr1	945500	947500	0	0	0	0	0
Chr1	946000	948000	0	0	0	0	0
Chr1	946500	948500	0	0	0	0	0
Chr1	947000	949000	0	0	0	0	0
Chr1	947500	949500	0	0	0	0	0
Chr1	948000	950000	0	0	0	0	0
Chr1	948500	950500	0	0	0	0	0
Chr1	949000	951000	0	0	0	0	0
Chr1	949500	951500	0	0	0	0	0
Chr1	950000	952000	0	0	0	0	0
Chr1	950500	952500	0	0	1	0	0
Chr1	951000	953000	0	0	1	0	0
Chr1	951500	953500	0	0	2	0	0
Chr1	952000	954000	0	1	2	0	0
Chr1	952500	954500	0	1	1	0	0
Chr1	953000	955000	0	1	1	0	0
Chr1	953500	955500	0	1	0	0	0
Chr1	954000	956000	0	0	0	0	0
Chr1	954500	956500	0	0	0	0	0
Chr1	955000	957000	0	0	0	0	0
Chr1	955500	957500	0	0	0	0	0
Chr1	956000	958000	0	0	0	0	0
Chr1	956500	958500	0	0	0	0	0
Chr1	957000	959000	0	0	0	0	0
Chr1	957500	959500	1	1	0	0	1
Chr1	958000	960000	1	1	0	0	1
Chr1	958500	960500	1	1	0	0	1
Chr1	959000	961000	1	1	0	1	1
Chr1	959500	961500	0	1	0	1	0
Chr1	960000	962000	0	1	0	1	0
Chr1	960500	962500	0	1	0	1	0
Chr1	961000	963000	0	1	0	0	0
Chr1	961500	963500	0	0	0	0	0
Chr1	962000	964000	0	0	0	0	0
Chr1	962500	964500	0	0	0	0	0
Chr1	963000	965000	0	0	0	0	0
Chr1	963500	965500	0	0	1	0	0
Chr1	964000	966000	0	0	1	0	0
Chr1	964500	966500	0	0	1	0	0
Chr1	965000	967000	0	0	1	0	0
Chr1	965500	967500	1	1	0	0	0
Chr1	966000	968000	1	1	0	0	0
Chr1	966500	968500	1	1	0	0	0
Chr1	967000	969000	1	1	0	0	0
Chr1	967500	969500	0	0	0	0	0
Chr1	968000	970000	0	0	0	0	0
Chr1	968500	970500	0	1	0	0	0
Chr1	969000	971000	0	1	0	0	0
Chr1	969500	971500	0	1	0	0	0
Chr1	970000	972000	0	1	0	0	0
Chr1	970500	972500	0	0	0	0	1
Chr1	971000	973000	0	0	0	1	1
Chr1	971500	973500	0	0	0	1	1
Chr1	972000	974000	0	0	0	1	1
Chr1	972500	974500	0	0	0	1	0
Chr1	973000	975000	0	0	0	0	0
Chr1	973500	975500	0	1	0	0	1
Chr1	974000	976000	0	1	0	0	1
Chr1	974500	976500	0	1	0	0	1
Chr1	975000	977000	0	1	0	0	1
Chr1	975500	977500	0	0	0	0	0
Chr1	976000	978000	0	0	0	0	0
Chr1	976500	978500	0	0	0	0	0
Chr1	977000	979000	0	0	0	0	0
Chr1	977500	979500	0	0	0	0	0
Chr1	978000	980000	0	0	0	0	0
Chr1	978500	980500	0	0	0	0	0
Chr1	979000	981000	0	0	1	0	0
Chr1	979500	981500	0	0	1	0	0
Chr1	980000	982000	0	0	1	0	0
Chr1	980500	982500	0	0	1	0	0
Chr1	981000	983000	0	0	0	0	0
Chr1	981500	983500	0	0	0	0	0
Chr1	982000	984000	0	0	1	1	0
Chr1	982500	984500	0	0	1	1	0
Chr1	983000	985000	0	0	1	1	0
Chr1	983500	985500	0	0	2	1	0
Chr1	984000	986000	0	1	1	0	0
Chr1	984500	986500	0	1	1	0	0
Chr1	985000	987000	0	1	1	0	0
Chr1	985500	987500	0	1	0	0	0
Chr1	986000	988000	0	0	0	0	0
Chr1	986500	988500	0	0	0	0	0
Chr1	987000	989000	0	0	0	0	0
Chr1	987500	989500	0	1	0	0	0
Chr1	988000	990000	0	1	0	0	0
Chr1	988500	990500	0	1	0	0	0
Chr1	989000	991000	0	1	0	0	0
Chr1	989500	991500	0	0	0	0	0
Chr1	990000	992000	0	0	0	0	0
Chr1	990500	992500	1	1	1	0	1
Chr1	991000	993000	1	1	1	0	1
Chr1	991500	993500	1	1	1	0	1
Chr1	992000	994000	1	1	1	0	1
Chr1	992500	994500	0	0	0	0	0
Chr1	993000	995000	0	0	0	0	0
Chr1	993500	995500	0	0	0	0	0
Chr1	994000	996000	1	1	0	0	0
Chr1	994500	996500	1	1	0	0	0
Chr1	995000	997000	1	1	0	0	0
Chr1	995500	997500	1	1	0	0	0
Chr1	996000	998000	0	0	0	0	0
Chr1	996500	998500	0	0	0	0	0
Chr1	997000	999000	0	0	0	0	0
Chr1	997500	999500	0	0	0	0	0
Chr1	998000	1000000	0	1	0	0	0
Chr1	998500	1000500	0	1	0	0	0
[truncated: 236,298 more rows]
