# Supplementary material for: Stochastic Variation in DNA Methylation Modulates Nucleosome Occupancy and Alternative Splicing in Arabidopsis thaliana
Source: Plants (Basel). 2022 Apr 19;11(9):1105. doi: 10.3390/plants11091105 (PMC9101026; doi:10.3390/plants11091105)
Supplement: Supplementary file 1 [file plants-11-01105-s001.zip › Table S2.csv]

Supplementary File S1b: preranked gene set enrichement analysis for differentially expressed and differentially alternatively spliced genes
Differentially expressed						Differentially alternatively spliced
Pathways	Col-0.22°C_azadC.22°C	Col-0.4°C_azadC.4°C	azadC.22°C_azadC.4°C	Col-0.22°C_Col-0.4°C		Pathways	Col-0.22°C_azadC.22°C	Col-0.4°C_azadC.4°C	azadC.22°C_azadC.4°C	Col-0.22°C_Col-0.4°C
Biological processes						Biological processes
Ribosomal small subunit biogenesis	-5.44771189	-12.89540823	5.44771189	12.89540823		MRNA splicing, via spliceosome	-3.62839842	-6.24853061	3.647834326	4.816622161
Response to abscisic acid	-9.174852412	-8.418532527	9.174852412	8.418532526		RNA splicing, via transesterification reactions	-3.489152303	-5.76861602	3.408766733	4.631565665
Response to alcohol	-9.174852412	-8.418532527	9.174852412	8.418532526		RNA splicing, via transesterification reactions with bulged adenosine as nucleophile	-3.489152303	-5.76861602	3.408766733	4.631565665
RNA modification	-5.336115383	-9.771195006	5.336115384	9.771195005		Alternative mRNA splicing, via spliceosome	-3.133521782	-5.104366423	3.962493687	3.302171052
Response to inorganic substance	-8.853030834	-6.618245436	8.853030835	6.618245435		Regulation of mRNA processing	-2.936551143	-5.302021221	3.243401056	3.618950089
Response to abiotic stimulus	-9.608639379	-5.2281166	9.608639379	5.2281166		RNA splicing	-3.104847402	-4.851472454	3.565634748	3.475327347
Response to acid chemical	-8.806704023	-6.438413219	8.806704022	6.438413219		Regulation of mRNA splicing, via spliceosome	-2.726113235	-5.055207657	2.961978461	3.376221652
Ribonucleoprotein complex biogenesis	-3.868605241	-10.11999195	3.86860524	10.11999195		Regulation of mRNA metabolic process	-2.987653024	-5.022150764	2.025932666	3.5865115
Response to water deprivation	-8.586653442	-6.527226597	8.586653442	6.527226597		Regulation of RNA splicing	-2.756954162	-4.710157347	3.219036865	2.791276197
Ribosome biogenesis	-3.562058837	-10.17839509	3.562058836	10.17839509		MRNA processing	-2.695527271	-4.32774868	2.053890431	3.599206732
Response to water	-8.500104353	-6.246338644	8.500104353	6.246338644		MRNA metabolic process	-2.694440995	-4.144832368	2.320799816	3.262470726
RRNA processing	-4.22450898	-9.247546403	4.22450898	9.247546403		Regulation of alternative mRNA splicing, via spliceosome	-2.486530474	-4.342493791	2.901092619	2.619440901
RRNA metabolic process	-4.22450898	-9.247546403	4.22450898	9.247546403		MRNA cis splicing, via spliceosome	-2.146664228	-4.409873261	3.243530606	2.235316642
Ribosomal large subunit biogenesis	-3.195107674	-9.467787929	3.195107673	9.46778793		Regulation of defense response	2.260680533	-0.588319381	-3.948850362	1.537526829
Photosynthesis, light harvesting in photosystem I	9.580308273	1.921140064	-9.580308271	-1.921140065		Leaf senescence	-1.203614242	-3.081210505	1.336419694	3.00865046
Response to temperature stimulus	-7.431259945	-6.294470181	7.431259944	6.294470181		Plant organ senescence	-1.203614242	-3.081210505	1.336419694	3.00865046
Response to stress	-9.586107241	-1.373442247	9.586107241	1.373442247		Symbiotic process	2.996098158	2.475089254	-2.296409931	-1.3410528
Response to lipid	-7.175082015	-6.409648274	7.175082015	6.409648274		Vacuolar transport	-0.870071793	-2.602617952	0.001866675	3.606080469
Response to osmotic stress	-8.020145917	-5.232403176	8.020145917	5.232403176		RNA processing	-1.792602126	-3.123971819	1.790150429	2.135827366
Response to oxygen-containing compound	-8.7979567	-3.716540075	8.7979567	3.716540075		Negative regulation of multicellular organismal process	-3.112188801	-0.896460341	3.108800237	0.535204146
Response to chemical	-8.858707208	-1.060003052	8.858707208	1.060003052		Regulation of response to stress	2.25065662	-0.374282188	-3.456487571	1.359935659
Nucleobase-containing compound metabolic process	-6.319220831	-6.152411349	6.319220831	6.152411349		Proteasome-mediated ubiquitin-dependent protein catabolic process	-1.099682488	3.817212113	0.146030244	-1.610909342
Response to salt stress	-7.232984386	-4.87959251	7.232984385	4.87959251		DNA methylation or demethylation	2.052869897	2.34505431	-2.320642967	-1.278259624
Microtubule-based movement	-2.576572266	8.108534706	2.576572266	-8.108534707		RNA metabolic process	-2.152598842	-1.923569382	2.806412019	0.665284651
Hemicellulose metabolic process	4.439344114	7.183736412	-4.439344113	-7.183736413		Positive regulation of protein modification process	2.499776641	1.659603134	-1.263445511	-2.438563767
RNA metabolic process	-6.490148168	-5.325132392	6.490148168	5.325132392		Microtubule-based movement	2.382857493	1.957353224	-1.561156531	-2.110730914
Nucleic acid metabolic process	-6.276528072	-5.33720278	6.276528072	5.33720278		Aging	-0.973894175	-2.692020006	1.131208258	2.592450258
Response to cold	-6.367765604	-5.222533959	6.367765604	5.222533959		Regulation of response to biotic stimulus	1.084922902	-0.85535171	-3.120071817	2.073025163
Circadian rhythm	-3.675663401	-7.243293115	3.675663401	7.243293115		Regulation of response to external stimulus	1.084922902	-0.85535171	-3.120071817	2.073025163
Response to chitin	-6.731006039	4.391297687	6.731006038	-4.391297686		Movement of cell or subcellular component	2.193417037	2.035549539	-2.232449618	-1.388159378
Molecular functions						Molecular functions
NADH dehydrogenase activity	-3.759051974	-9.486731401	3.759051971	9.486731402		SNARE binding	4.841242168	0.387978384	-4.114861466	-0.10705605
Microtubule motor activity	-2.576572266	8.108534706	2.576572266	-8.108534707		Guanyl nucleotide binding	-1.761579129	-4.338170105	0.275655177	3.669068837
Zinc ion binding	-3.523708812	-6.810743596	3.523708813	6.810743595		Guanyl ribonucleotide binding	-1.761579129	-4.338170105	0.275655177	3.669068837
Xyloglucan:xyloglucosyl transferase activity	3.672679706	6.633501692	-3.672679705	-6.633501692		Nucleoside binding	-1.691268046	-3.86818952	0.916823446	3.228411581
DNA-binding transcription factor activity	-6.943044876	-2.0844742	6.943044876	2.084474201		Ribonucleoside binding	-1.691268046	-3.86818952	0.916823446	3.228411581
Transcription regulator activity	-6.826778145	-2.256872996	6.826778145	2.256872996		Purine nucleoside binding	-1.558322091	-3.6056189	0.709403749	3.066475062
Transmembrane receptor protein kinase activity	4.812962648	5.320490652	-4.812962648	-5.320490651		GTP binding	-1.558322091	-3.6056189	0.709403749	3.066475062
Ribonucleoprotein complex binding	-2.317622456	-6.7370634	2.317622455	6.7370634		Purine ribonucleoside binding	-1.558322091	-3.6056189	0.709403749	3.066475062
Transmembrane receptor protein serine/threonine kinase activity	4.879585323	5.179743958	-4.879585323	-5.179743957		ATPase activity	0.602416939	2.80899458	0.348422245	-3.45537382
Microtubule binding	-1.652758751	6.729345623	1.652758751	-6.729345623		Lyase activity	3.262295031	1.52562884	-1.564328508	-1.969516526
Sequence-specific double-stranded DNA binding	-6.338320244	-2.701767186	6.338320243	2.701767187		Motor activity	2.369734016	2.291297016	-1.993834166	-1.96364467
Molecular function regulator	-6.794300321	-1.074504679	6.794300321	1.074504679		Protein dimerization activity	1.499278433	2.89456742	-2.217867626	-1.493006985
ADP binding	5.300036052	4.246677058	-5.300036052	-4.246677057		Microtubule motor activity	2.382857493	1.957353224	-1.561156531	-2.110730914
Transcription regulatory region sequence-specific DNA binding	-6.094017518	-2.52328239	6.094017518	2.523282391		Solute:cation symporter activity	1.352767978	2.392420364	-2.756789327	-0.830503113
Regulatory region nucleic acid binding	-6.094017518	-2.52328239	6.094017518	2.523282391		Protein heterodimerization activity	1.587600908	2.424318378	-1.164618256	-2.207808894
Double-stranded DNA binding	-5.917818017	-2.596659754	5.917818016	2.596659755		GTPase activity	-1.756949904	-2.405206033	0.909992353	2.029303389
Tubulin binding	-1.487334409	6.210461603	1.487334409	-6.210461603		Monooxygenase activity	1.693548849	1.853155528	-2.165810889	-1.177534107
Cyclin-dependent protein serine/threonine kinase regulator activity	-0.664619076	6.230435407	0.664619076	-6.230435408		ADP binding	1.841197562	1.701260847	-2.100642845	-1.19102865
Sequence-specific DNA binding	-5.954993784	-1.789026604	5.954993783	1.789026604		Adenyl ribonucleotide binding	1.479715105	1.923772009	-0.459869266	-2.374838241
RNA binding	1.425250826	-5.66488311	-1.425250825	5.664883109		Adenyl nucleotide binding	1.52995444	1.822712946	-0.44918982	-2.34478532
DNA binding	-5.645528497	-1.486105977	5.645528496	1.486105977		Hydrolase activity, acting on carbon-nitrogen (but not peptide) bonds	2.100244089	1.613512899	-1.695136704	-1.167665226
Protein domain specific binding	5.762356612	0.494486735	-5.762356612	-0.494486736		ATP binding	1.24497503	1.98546563	-0.354257272	-2.349131565
Nucleic acid binding	-4.079060784	-3.980449056	4.079060784	3.980449056		Oxidoreductase activity, acting on paired donors, with incorporation or reduction of molecular oxygen	1.364169755	1.400087724	-2.605334694	-0.481638045
Oxidoreductase activity, acting on NAD(P)H	-0.969889064	-5.56973754	0.969889063	5.56973754		RNA polymerase II transcription regulatory region sequence-specific DNA binding	1.59206871	1.942202063	-0.252094275	-2.118858514
Phosphoprotein phosphatase activity	-3.201909224	-4.142590389	3.201909224	4.142590389		DNA-binding transcription factor activity	-2.0504645	0.440863571	2.303392101	-0.89208443
Transmembrane signaling receptor activity	3.403084579	3.915162087	-3.403084579	-3.915162086		RNA binding	-2.200684139	-1.068133173	2.002900659	0.631817446
Peptide binding	-3.539264428	-3.747659265	3.539264428	3.747659264		MRNA binding	-2.24832047	-0.476432411	2.125191105	0.067658545
MRNA binding	3.36286776	-3.786016695	-3.362867759	3.786016694		Hydrolase activity, hydrolyzing N-glycosyl compounds	1.312390028	1.841060312	-1.608775768	-1.392967502
Cytoskeletal protein binding	-1.052279694	4.939267618	1.052279694	-4.939267618		Hydrolase activity, acting on glycosyl bonds	1.194984627	1.93978825	-1.388278438	-1.477302956
Protein serine/threonine phosphatase activity	-3.472250734	-3.609783657	3.472250734	3.609783657		Peptidase activity	1.195921242	1.818530599	-1.768577795	-1.092270846
Cellular components						Cellular components
Preribosome	-10.08443937	-26.55361686	10.08443937	26.55361687		Ribonucleoprotein complex	-2.692903246	-5.335733272	3.477153209	3.139186925
Small-subunit processome	-5.680299774	-15.17767473	5.680299771	15.17767473		Spliceosomal complex	-2.756866955	-4.870327591	3.630846497	3.065906586
Thylakoid	8.538609188	-4.615110282	-8.538609189	4.615110283		Cell periphery	2.773395366	3.226184039	-2.464566276	-2.563922695
Chloroplast thylakoid	7.902720852	-4.746313842	-7.902720853	4.746313842		Cytoskeleton	2.084529318	3.3676825	-1.484959057	-2.924857724
Plastid thylakoid	7.902720852	-4.746313842	-7.902720853	4.746313842		Plasma membrane	2.435046989	2.658962848	-2.21565822	-2.133049426
Photosynthetic membrane	7.300824523	-4.837174398	-7.300824525	4.837174399		Nuclear speck	-2.351937036	-3.020544212	1.156761127	2.422282385
Cytosol	-2.439586751	-8.364257979	2.439586751	8.364257979		U2-type spliceosomal complex	-1.142106668	-2.880141345	1.21476855	2.390659793
Thylakoid membrane	7.199206693	-4.897552867	-7.199206694	4.897552868		Microtubule cytoskeleton	2.127109762	2.180955224	-1.295106627	-2.234447454
Plastid	4.213635971	-7.499646429	-4.213635971	7.499646429		Nuclear body	-2.045941598	-2.307652217	1.139588746	1.969711133
Chloroplast thylakoid membrane	6.908548507	-4.995823996	-6.908548509	4.995823997		Microtubule associated complex	2.420155949	1.601533426	-0.714235671	-2.305880408
Plastid thylakoid membrane	6.908548507	-4.995823996	-6.908548509	4.995823997		Mitochondrial matrix	1.477577632	1.608847764	-2.937240596	-0.189308517
Chloroplast	4.821010355	-6.920842398	-4.821010355	6.920842398		Golgi membrane	1.129888894	2.447287547	-0.933456097	-1.945023801
Kinesin complex	-2.639203657	7.501102436	2.639203656	-7.501102437		Intrinsic component of plasma membrane	1.508187111	1.54589555	-2.536993837	-0.286632477
Membrane-enclosed lumen	-3.555018227	-6.947492912	3.555018227	6.947492912		Non-membrane-bounded organelle	0.623498095	2.014885293	0.409637648	-2.39975375
Organelle lumen	-3.555018227	-6.947492912	3.555018227	6.947492912		Intracellular non-membrane-bounded organelle	0.623498095	2.014885293	0.409637648	-2.39975375
Intracellular organelle lumen	-3.555018227	-6.947492912	3.555018227	6.947492912		Chloroplast	0.427299418	-2.569285525	0.110623864	1.826472887
Nucleolus	-3.338422074	-6.877707008	3.338422074	6.877707008		Anchored component of membrane	1.00137889	1.414719633	-2.588906623	-0.128524566
Nuclear lumen	-3.193683321	-6.760428625	3.193683321	6.760428625		Apoplast	2.016130136	1.341293808	-1.070046219	-1.585303534
Mitochondrial envelope	-4.470666674	-5.821391034	4.470666675	5.821391034		Chloroplast stroma	-0.472513446	-2.152719699	0.474476724	1.952788966
Plant-type cell wall	2.183194714	6.872702227	-2.183194714	-6.872702227		Transferase complex, transferring phosphorus-containing groups	1.685158437	1.304953455	-1.632627491	-1.214784256
Serine/threonine protein kinase complex	-0.158581973	6.955705921	0.158581973	-6.955705922		Endoplasmic reticulum membrane	0.387242985	2.268188729	-0.149188794	-1.766710351
Photosystem	6.521468779	-2.351106486	-6.521468779	2.351106486		Nuclear outer membrane-endoplasmic reticulum membrane network	0.387242985	2.268188729	-0.149188794	-1.766710351
Cul4-RING E3 ubiquitin ligase complex	-3.550619299	-5.914956856	3.5506193	5.914956856		Cell wall	1.044060382	1.942591332	-0.518968293	-1.792916166
Spindle	-0.051274285	6.897849557	0.051274286	-6.897849557		Supramolecular polymer	1.681770147	1.368037895	-1.476144233	-1.141377856
Chloroplast stroma	4.96141332	-4.665530949	-4.96141332	4.665530949		Supramolecular fiber	1.681770147	1.368037895	-1.476144233	-1.141377856
Cyclin-dependent protein kinase holoenzyme complex	-0.434951811	6.765912833	0.434951811	-6.765912834		Polymeric cytoskeletal fiber	1.681770147	1.368037895	-1.476144233	-1.141377856
Plastid stroma	5.182605009	-4.370888416	-5.182605009	4.370888416		Nuclear envelope	2.184368488	0.902783118	-0.685299375	-1.385200267
Membrane protein complex	4.168182349	-5.297190215	-4.168182348	5.297190215		Sm-like protein family complex	-1.11679104	-1.662459933	1.66898069	0.874828934
Ribonucleoprotein complex	-1.382695315	-6.542369666	1.382695315	6.542369666		Plastid stroma	-0.415938186	-1.986008239	0.439140856	1.78643552
Mitochondrial membrane	-4.026237692	-5.102850385	4.026237693	5.102850385		Protein kinase complex	1.909827801	0.648084848	-0.826349165	-1.63875763
