# Supplementary material for: Stochastic Variation in DNA Methylation Modulates Nucleosome Occupancy and Alternative Splicing in Arabidopsis thaliana
Source: Plants (Basel). 2022 Apr 19;11(9):1105. doi: 10.3390/plants11091105 (PMC9101026; doi:10.3390/plants11091105)
Supplement: Supplementary file 1 [file plants-11-01105-s001.zip › Table S3.csv]

Supplementary File S1c: Significant (P value ? 0.05) differential splicing events for local alternative splicing events (?PSI value) detected by SUPPA in different contrast groups
A5'SS: Alternative 5' splice site
A3'SS: Alternative 3' splice site
IR: Intron retention events without exitrons
MX: Mutually exclusive exons
ES: Skipped exon
AF: Alternative first exon
AL: Alternative last exon
Event-ID-format: Gene name-Chromosome-Event coordinates (Reffer to SUPPA manual)-Strand
	Col-0.22�C_azadC.22�C				Col-0.4�C_azadC.4�C				azadC-22�C_azadC.4�C				Col-0.22�C_Col-0.4�C
AS event	?PSI value	P value ? 0.05		AS event	?PSI value	P value ? 0.05		AS event	?PSI value	P value ? 0.05		AS event	?PSI value	P value ? 0.05
AT1G02080;A3'SS:Chr1:374922-375122:374922-375125:+	0.124596579	0.003996004		AT1G01520;IR:Chr1:191967:192026-192107:192436:+	0.065844828	0.034965035		AT1G01020;IR:Chr1:7157:7232-7384:7450:-	-0.112558092	0.040459541		AT1G01020;IR:Chr1:7157:7232-7384:7450:-	-0.144518273	0.01948052
AT1G02350;A5'SS:Chr1:470288-470371:469971-470371:+	0.217439086	0.047785548		AT1G01830;A5'SS:Chr1:301544-302048:301544-302054:-	-0.079738852	0.014985015		AT1G01060;A3'SS:Chr1:35474-35567:35471-35567:-	-0.123042283	0.002797203		AT1G01060;A3'SS:Chr1:35474-35567:35471-35567:-	-0.148317853	0.001165501
AT1G02350;A5'SS:Chr1:470288-470371:470009-470371:+	0.178474772	0.047785548		AT1G02090;IR:Chr1:387584:387672-388268:388406:-	0.073004562	0.047952048		AT1G01060;A3'SS:Chr1:35999-36090:35963-36090:-	0.442576937	0.001748252		AT1G01060;A3'SS:Chr1:35999-36090:35963-36090:-	0.373370106	0.001165501
AT1G02350;IR:Chr1:470574:471077-471156:471814:+	-0.107785318	0.047785548		AT1G02205;IR:Chr1:419297:419894-420514:420889:+	0.148777605	0.014985015		AT1G01060;IR:Chr1:33379:33589-33981:34327:-	-0.564875037	0.001748252		AT1G01060;IR:Chr1:33379:33589-33981:34327:-	-0.486445548	0.001165501
AT1G02500;A3'SS:Chr1:518378-519033:518378-519036:+	-0.022097071	0.020479521		AT1G02880;IR:Chr1:643877:643949-644142:644256:-	0.186919799	0.044955045		AT1G01060;IR:Chr1:37023:37203-37373:37398:-	-0.049591446	0.028471529		AT1G01060;IR:Chr1:37373:37398-37569:37780:-	-0.565831915	0
AT1G04240;IR:Chr1:1128188:1128639-1128744:1129052:-	-0.014958934	0.048451549		AT1G02880;IR:Chr1:643877:643949-644160:644256:-	0.120231795	0.027472528		AT1G01060;IR:Chr1:37373:37398-37569:37780:-	-0.554345146	0		AT1G01060;IR:Chr1:37373:37398-37569:37871:-	0.373370106	0.001165501
AT1G05940;IR:Chr1:1803198:1803607-1803693:1804000:-	-0.093484107	0.038961039		AT1G02880;IR:Chr1:643877:643949-644160:644261:-	0.240223385	0.002497503		AT1G01060;IR:Chr1:37373:37398-37569:37871:-	0.442576937	0.001748252		AT1G01060;ES:Chr1:35963-36090:36171-36624:-	-0.150632531	0.001165501
AT1G07820;IR:Chr1:2421216:2421783-2421903:2421947:-	-0.0475082	0.015484516		AT1G03250;A3'SS:Chr1:794198-794328:794180-794328:-	0.043707645	0.041958042		AT1G01060;ES:Chr1:35963-36090:36171-36624:-	-0.169930552	0.002913753		AT1G01220;IR:Chr1:92270:92501-92569:92933:+	-0.259389542	0.003496504
AT1G10586;A5'SS:Chr1:3497655-3499259:3497655-3499264:-	0.410338342	0.021478522		AT1G04570;A3'SS:Chr1:1248003-1248117:1247992-1248117:-	-0.017227723	0.007492508		AT1G01080;IR:Chr1:44970:45559-45646:45954:-	0.060985384	0.041958042		AT1G01240;IR:Chr1:99866:100031-100657:101987:+	0.106134738	0.032467533
AT1G10760;IR:Chr1:3590425:3590543-3590710:3590799:-	-0.058926948	0.018481519		AT1G05170;IR:Chr1:1491111:1491608-1491940:1492049:-	0.134165382	0.013986014		AT1G01240;A5'SS:Chr1:100220-100657:100031-100657:+	0.091363606	0.034965035		AT1G01520;IR:Chr1:191967:192026-192107:192436:+	-0.146876936	0.047452548
AT1G12520;IR:Chr1:4268375:4268447-4268529:4268555:-	0.058080442	0.017982018		AT1G05360;IR:Chr1:1565152:1565363-1565622:1565700:+	0.208438375	0.026973027		AT1G01240;IR:Chr1:99866:100220-100657:101987:+	-0.162000488	0.034965035		AT1G01540;IR:Chr1:197775:197904-197974:198183:+	-0.031362072	0.041458542
AT1G13448;IR:Chr1:4612243:4612571-4612667:4612929:+	0.150899371	0.013986014		AT1G06645;IR:Chr1:2034156:2034752-2034824:2035145:+	0.203851683	0.03996004		AT1G01290;AL:Chr1:115339-115482:115883:115339-115961:116368:+	0.468280859	0.04995005		AT1G01550;A5'SS:Chr1:199959-200511:199763-200511:+	0.085623856	0.016483517
AT1G13650;IR:Chr1:4681883:4681946-4682066:4682382:-	0.095481225	0.003996004		AT1G06645;IR:Chr1:2034156:2034756-2034824:2035145:+	0.187130896	0.03996004		AT1G01290;IR:Chr1:114619:115339-115961:116407:+	-0.297568896	0.023976024		AT1G01550;ES:Chr1:199763-199890:199959-200511:+	0.037497688	0.02022977
AT1G13780;IR:Chr1:4724773:4725708-4725797:4725937:+	-0.128042284	0.035464536		AT1G06870;A5'SS:Chr1:2110057-2110170:2109986-2110170:+	0.104163529	0.026973027		AT1G01290;ES:Chr1:114433-114619:114746-114851:+	0.468280859	0.04995005		AT1G01650;A3'SS:Chr1:236777-236865:236743-236865:-	-0.403010435	0.014235764
AT1G15030;IR:Chr1:5179379:5179470-5179624:5180049:+	-0.069119976	0.037462538		AT1G07820;IR:Chr1:2421216:2421783-2421903:2421947:-	-0.026278118	0.045454546		AT1G01820;A3'SS:Chr1:296538-296626:296535-296626:-	-0.044990371	0.027972028		AT1G01650;IR:Chr1:236673:236743-236865:237023:-	-0.468516476	0.00949051
AT1G19394;A3'SS:Chr1:6709958-6710115:6709958-6710468:+	0.133020048	0.014985015		AT1G08810;IR:Chr1:2819065:2819858-2819970:2820099:-	0.119958853	0.023976024		AT1G01910;A3'SS:Chr1:313452-313567:313418-313567:-	0.292029554	0		AT1G01820;A3'SS:Chr1:296538-296626:296535-296626:-	-0.046083678	0.01948052
AT1G19394;IR:Chr1:6709784:6709958-6710115:6710670:+	-0.163514041	0.014985015		AT1G08810;IR:Chr1:2819065:2819858-2819977:2820099:-	0.159618131	0.023976024		AT1G01910;IR:Chr1:313145:313418-313567:313759:-	0.339304898	0		AT1G01910;A3'SS:Chr1:313452-313567:313418-313567:-	0.347079625	0.001248751
AT1G19720;IR:Chr1:6819564:6819576-6819716:6819818:-	0.121108612	0.004495505		AT1G10060;IR:Chr1:3286534:3286646-3286723:3287292:+	0.218765965	0.001498502		AT1G02145;IR:Chr1:406415:406518-406721:406792:+	-0.206577373	0.031968032		AT1G01910;IR:Chr1:313101:313452-313567:313759:-	-0.166811066	0.044955045
AT1G20510;IR:Chr1:7103943:7104010-7104419:7104564:-	0.079587686	0.005494506		AT1G10760;IR:Chr1:3590425:3590543-3590710:3590799:-	0.030126089	0.026473527		AT1G02500;A3'SS:Chr1:518378-519033:518378-519036:+	-0.041573725	0.020979021		AT1G01910;IR:Chr1:313145:313418-313567:313759:-	0.444258356	0
AT1G24825;A3'SS:Chr1:8776339-8777014:8776339-8777828:+	0.029879996	0.041833167		AT1G12520;IR:Chr1:4268375:4268447-4268529:4268555:-	0.0763798	0.026973027		AT1G02680;ES:Chr1:581315-581497:581556-581644:+	0.285821556	0.000999001		AT1G02090;IR:Chr1:387584:387655-388268:388406:-	-0.215979695	0.003746254
AT1G24825;A5'SS:Chr1:8777260-8777828:8776339-8777828:+	0.017282596	0.041833167		AT1G12710;A5'SS:Chr1:4327859-4327945:4327859-4327992:-	0.362796368	0		AT1G02880;IR:Chr1:643877:643949-644160:644261:-	-0.179051835	0.02997003		AT1G02090;IR:Chr1:387584:387672-388268:388406:-	-0.139731179	0.003746254
AT1G24825;IR:Chr1:8776286:8776339-8777014:8777260:+	0.019910332	0.041833167		AT1G13390;A3'SS:Chr1:4593561-4594111:4593558-4594111:-	0.051544148	0.036463537		AT1G03040;A3'SS:Chr1:705656-706101:705641-706101:-	-0.077391869	0.020979021		AT1G02145;IR:Chr1:406415:406518-406721:406792:+	-0.270387677	0.015984016
AT1G24825;IR:Chr1:8777014:8777260-8777828:8778045:+	0.026609784	0.041833167		AT1G14530;IR:Chr1:4971998:4972061-4972323:4972368:-	0.083497178	0.018981019		AT1G03040;IR:Chr1:705534:705656-706101:706631:-	0.047445838	0.041958042		AT1G02205;IR:Chr1:419297:419894-420514:420889:+	-0.262098395	0.011988012
AT1G25098;IR:Chr1:8813192:8813245-8813920:8814450:+	0.025863524	0.044955045		AT1G14820;A3'SS:Chr1:5106421-5106722:5105924-5106722:-	0.111960499	0.041958042		AT1G03080;A3'SS:Chr1:737437-737874:737420-737874:-	-0.216294303	0.037462538		AT1G02350;A3'SS:Chr1:469971-470347:469971-470371:+	0.275936376	0.008741259
AT1G25175;A3'SS:Chr1:8827623-8828298:8827623-8829112:+	0.382074756	0		AT1G14820;A5'SS:Chr1:5105924-5106163:5105924-5106722:-	0.093514913	0.047952048		AT1G03080;A3'SS:Chr1:737624-737874:737437-737874:-	0.297824801	0.024975025		AT1G02350;A5'SS:Chr1:470009-470371:469971-470371:+	0.300295927	0.008741259
AT1G25175;A3'SS:Chr1:8827623-8828374:8827623-8829112:+	0.449673727	0.002697303		AT1G14820;IR:Chr1:5105888:5105924-5106163:5106421:-	0.097320098	0.041958042		AT1G03080;ES:Chr1:737437-737562:737624-737874:-	0.27382395	0.014985015		AT1G02350;A5'SS:Chr1:470288-470371:469971-470371:+	0.354930458	0.008741259
AT1G25175;A5'SS:Chr1:8828544-8829112:8827623-8829112:+	0.237118268	0.001498502		AT1G14820;ES:Chr1:5105924-5106163:5106421-5106722:-	-0.078578867	0.041958042		AT1G03090;A3'SS:Chr1:741065-741148:741065-741509:+	0.407430691	0.038461539		AT1G02350;IR:Chr1:470574:471077-471156:471814:+	-0.215676469	0.008741259
AT1G25175;IR:Chr1:8827286:8827335-8827428:8827462:+	-0.189674144	0.002997003		AT1G15420;IR:Chr1:5302152:5302214-5302334:5302445:-	0.046911287	0.036963037		AT1G03090;ES:Chr1:741065-741148:741207-741509:+	0.312307433	0.038461539		AT1G02430;IR:Chr1:495563:495682-495757:495833:-	0.484654075	0.023476524
AT1G25175;IR:Chr1:8827286:8827462-8827570:8828544:+	0.17165741	0.021353646		AT1G16010;IR:Chr1:5497391:5497437-5497527:5497720:-	0.124582014	0.00999001		AT1G03290;A5'SS:Chr1:807631-807951:807510-807951:+	0.168108839	0.010989011		AT1G02500;A3'SS:Chr1:518378-519033:518378-519036:+	-0.05712163	0.005494506
AT1G25175;IR:Chr1:8827570:8827623-8828298:8828544:+	-0.327968017	0.002697303		AT1G16960;IR:Chr1:5799888:5800031-5800162:5800284:+	0.136667966	0.017482518		AT1G03290;IR:Chr1:807396:807510-807592:807631:+	0.32348694	0.013736264		AT1G02680;ES:Chr1:581315-581497:581556-581644:+	0.324712062	0
AT1G25175;IR:Chr1:8828298:8828544-8829112:8829320:+	-0.282929242	0.001498502		AT1G17550;A3'SS:Chr1:6035660-6035811:6035660-6035859:+	0.047617546	0.025474526		AT1G03310;A5'SS:Chr1:813604-813929:813581-813929:+	0.073561008	0.03946054		AT1G02880;IR:Chr1:643877:643949-644160:644256:-	-0.180868724	0.013736264
AT1G25175;ES:Chr1:8827623-8828298:8828544-8829112:+	0.617515438	0.003211075		AT1G17780;A3'SS:Chr1:6123672-6124066:6123672-6124069:+	-0.226614154	0.026223776		AT1G03580;IR:Chr1:893043:893206-893285:893490:+	-0.379644405	0.024475525		AT1G02880;IR:Chr1:643877:643949-644160:644261:-	-0.356723743	0.002497503
AT1G25470;A3'SS:Chr1:8946322-8946600:8946317-8946600:-	0.113944914	0.046453547		AT1G17780;A5'SS:Chr1:6123817-6124066:6123672-6124066:+	0.160896298	0.026223776		AT1G04080;IR:Chr1:1053807:1054200-1054663:1054806:+	0.255924813	0		AT1G03040;A3'SS:Chr1:705656-706101:705641-706101:-	-0.060532146	0.01998002
AT1G25550;IR:Chr1:8977523:8977599-8977685:8978305:+	0.077937083	0.025474526		AT1G18660;IR:Chr1:6420975:6421303-6421398:6421501:+	0.074189058	0.028721279		AT1G04420;A3'SS:Chr1:1192573-1192713:1192573-1192718:+	0.058305765	0.011488512		AT1G03040;IR:Chr1:705534:705656-706101:706631:-	0.079411301	0.01998002
AT1G25682;IR:Chr1:9002285:9002348-9002381:9002885:-	0.110471224	0.010989011		AT1G18660;IR:Chr1:6425346:6425414-6425506:6425880:+	0.29324212	0.00999001		AT1G04570;A3'SS:Chr1:1248003-1248117:1247992-1248117:-	-0.046436249	0.040959041		AT1G03080;A3'SS:Chr1:737437-737874:737420-737874:-	-0.280108914	0.018315018
AT1G30330;A3'SS:Chr1:10689907-10689994:10689901-10689994:-	-0.066814962	0.048451549		AT1G19720;IR:Chr1:6819564:6819576-6819716:6819818:-	-0.085978027	0.027972028		AT1G04620;A3'SS:Chr1:1284710-1284790:1284690-1284790:-	-0.101213845	0.026973027		AT1G03080;A3'SS:Chr1:737624-737874:737437-737874:-	0.358504263	0.014985015
AT1G32940;AF:Chr1:11937183:11937402-11937800:11937499:11937717-11937800:+	-0.37756312	0.001998002		AT1G20120;IR:Chr1:6976030:6976160-6976263:6976496:+	-0.294318516	0.03946054		AT1G04620;A5'SS:Chr1:1283708-1283794:1283708-1283834:-	0.101213845	0.026973027		AT1G03080;ES:Chr1:737437-737562:737624-737874:-	0.253861054	0.00999001
AT1G33330;IR:Chr1:12086218:12086350-12086543:12086584:+	-0.11017937	0.028971029		AT1G20510;IR:Chr1:7103943:7104010-7104419:7104564:-	-0.124889289	0.010989011		AT1G04830;A3'SS:Chr1:1360353-1360438:1359899-1360438:-	0.378000642	0.045454546		AT1G03090;ES:Chr1:741065-741148:741207-741509:+	0.322845948	0.016483517
AT1G34760;IR:Chr1:12743722:12743986-12744077:12744111:-	0.047319329	0.043456544		AT1G20696;A5'SS:Chr1:7181073-7181160:7181069-7181160:+	0.313474862	0.04995005		AT1G04985;A5'SS:Chr1:1416978-1417326:1416978-1417974:-	0.396904091	0.00999001		AT1G03250;A3'SS:Chr1:794198-794328:794180-794328:-	-0.048456483	0.043456544
AT1G35516;IR:Chr1:13078618:13078929-13079305:13079773:+	0.048389988	0.02997003		AT1G21270;IR:Chr1:7444931:7445828-7445903:7446073:+	0.101196465	0.043956044		AT1G04985;ES:Chr1:1416978-1417326:1417390-1417974:-	0.155573562	0.00999001		AT1G03250;A3'SS:Chr1:794983-795102:794969-795102:-	-0.043184451	0.043456544
AT1G44446;IR:Chr1:16848912:16849206-16849283:16849395:-	-0.018475491	0.024975025		AT1G22140;IR:Chr1:7814663:7814937-7815130:7815292:-	-0.062358998	0.024475525		AT1G05360;IR:Chr1:1565152:1565363-1565622:1565700:+	-0.153641405	0.041958042		AT1G03290;A5'SS:Chr1:807631-807951:807510-807951:+	0.101239375	0.024725275
AT1G50570;A5'SS:Chr1:18727574-18727828:18727574-18728109:-	0.050247126	0.048951049		AT1G22250;IR:Chr1:7858864:7859176-7859262:7859766:+	0.093697336	0.007992008		AT1G05430;AL:Chr1:1594053:1594430-1594540:1594433:1594442-1594540:-	0.097861673	0.036963037		AT1G03290;IR:Chr1:807396:807510-807592:807631:+	0.315240229	0.024725275
AT1G51160;A3'SS:Chr1:18949663-18950007:18949663-18950014:+	-0.072858772	0.010989011		AT1G23040;A3'SS:Chr1:8165501-8166452:8165501-8166461:+	-0.160394247	0.005994006		AT1G05430;AL:Chr1:1594057:1594430-1594540:1594433:1594442-1594540:-	0.291070581	0.036963037		AT1G03370;IR:Chr1:833694:833956-834254:834419:+	-0.104758444	0.018981019
AT1G51370;A5'SS:Chr1:19045268-19045585:19045246-19045585:+	0.195864312	0.032967033		AT1G24825;A5'SS:Chr1:8777260-8777828:8776339-8777828:+	-0.026232861	0.041208791		AT1G05860;A5'SS:Chr1:1770807-1770884:1770403-1770884:+	-0.224223098	0.030969031		AT1G03380;IR:Chr1:837471:837908-838069:838314:+	-0.110636634	0.04945055
AT1G52730;IR:Chr1:19642452:19642668-19642854:19642983:+	0.077177285	0.016983017		AT1G24825;ES:Chr1:8776339-8777014:8777260-8777828:+	-0.03391215	0.041208791		AT1G05860;IR:Chr1:1770085:1770403-1770884:1771286:+	-0.222824887	0.01998002		AT1G03610;IR:Chr1:902170:902347-902425:903070:+	-0.076573583	0.033966034
AT1G56060;IR:Chr1:20966528:20966782-20966863:20967007:-	0.195131318	0.022477523		AT1G25098;IR:Chr1:8813192:8813245-8813920:8814450:+	0.116472442	0.002997003		AT1G05870;IR:Chr1:1772097:1772141-1772309:1772533:-	-0.187576221	0.015318015		AT1G04080;IR:Chr1:1053807:1054200-1054663:1054806:+	0.223853785	0.00999001
AT1G56165;IR:Chr1:21022759:21023355-21023504:21023748:-	-0.328872429	0.038461539		AT1G25175;A3'SS:Chr1:8827623-8828298:8827623-8829112:+	0.133676442	0.029220779		AT1G05870;IR:Chr1:1772097:1772141-1772356:1772533:-	-0.290083542	0.015318015		AT1G04140;A5'SS:Chr1:1076010-1076119:1076010-1076136:-	-0.140092202	0.025974026
AT1G56220;A3'SS:Chr1:21043889-21044348:21043889-21044357:+	-0.016175636	0.03996004		AT1G25175;A5'SS:Chr1:8828544-8829112:8827623-8829112:+	0.15870795	0.031468532		AT1G05870;IR:Chr1:1772097:1772163-1772309:1772533:-	-0.312524339	0.015318015		AT1G04240;IR:Chr1:1128188:1128639-1128744:1129052:-	-0.033199561	0.012987013
AT1G56220;IR:Chr1:21043704:21043889-21044357:21044998:+	-0.049676707	0.007992008		AT1G25175;IR:Chr1:8827286:8827462-8827570:8828544:+	0.221609172	0.017982018		AT1G05900;ES:Chr1:1787688-1787786:1787910-1788222:+	0.236173634	0.037462538		AT1G04420;A3'SS:Chr1:1192573-1192713:1192573-1192718:+	0.058106873	0.015484516
AT1G56660;A3'SS:Chr1:21237949-21238800:21237949-21238803:+	-0.086345801	0.032967033		AT1G25550;IR:Chr1:8977523:8977599-8977685:8978305:+	-0.076385271	0.020979021		AT1G06220;ES:Chr1:1900107-1900297:1900429-1900512:+	0.142836578	0.011988012		AT1G04960;IR:Chr1:1410185:1410318-1410619:1410868:-	0.34494105	0.044955045
AT1G56660;IR:Chr1:21237888:21237949-21238803:21240558:+	0.208307909	0.032967033		AT1G25682;IR:Chr1:9002285:9002348-9002381:9002885:-	0.095957397	0.005994006		AT1G06410;A5'SS:Chr1:1955031-1955356:1954897-1955356:+	-0.035567955	0.042457543		AT1G04985;A5'SS:Chr1:1416978-1417326:1416978-1417974:-	0.361702911	0.018731269
AT1G61340;IR:Chr1:22628516:22628792-22629360:22629434:+	0.313187861	0.003496504		AT1G27910;IR:Chr1:9720733:9721766-9721982:9723138:-	0.072984585	0.012987013		AT1G06430;IR:Chr1:1961374:1962525-1962916:1962965:-	-0.295587531	0.000999001		AT1G04985;ES:Chr1:1416978-1417326:1417390-1417974:-	0.150589082	0.018731269
AT1G61820;A3'SS:Chr1:22835598-22835684:22835598-22835691:+	0.346309844	0.02947053		AT1G28060;EI:Chr1:9779757:9779825-9779905:9780038:+	0.064031169	0.043956044		AT1G06500;IR:Chr1:1989479:1989526-1989668:1989705:+	-0.255752193	0.00999001		AT1G05320;A3'SS:Chr1:1553759-1554799:1553759-1554813:+	-0.425194986	0.01948052
AT1G63090;A3'SS:Chr1:23392100-23392283:23392096-23392283:-	-0.029985201	0.027972028		AT1G28600;A3'SS:Chr1:10052167-10052254:10052160-10052254:-	-0.023702516	0.046953047		AT1G06700;A5'SS:Chr1:2054596-2055126:2054596-2055143:-	-0.121971318	0.023976024		AT1G05360;IR:Chr1:1565152:1565363-1565622:1565700:+	-0.397811236	0
AT1G64790;ES:Chr1:24076310-24076477:24076593-24076673:-	-0.080688052	0.028471529		AT1G28600;IR:Chr1:10051001:10051517-10051609:10051885:-	-0.199306104	0.010989011		AT1G06780;IR:Chr1:2083311:2083583-2083685:2083800:+	-0.379541603	0.011988012		AT1G05860;A5'SS:Chr1:1770807-1770884:1770403-1770884:+	-0.317849266	0.011988012
AT1G65486;AF:Chr1:24349399:24349631-24349964:24349632:24349870-24349964:+	-0.160793999	0.01998002		AT1G29370;A3'SS:Chr1:10279371-10279586:10279368-10279586:-	-0.075326821	0.016483517		AT1G06780;IR:Chr1:2085716:2086237-2086578:2087135:+	-0.379541603	0.011988012		AT1G05860;IR:Chr1:1770085:1770403-1770884:1771286:+	-0.43549131	0.002997003
AT1G67800;A3'SS:Chr1:25423287-25423683:25423279-25423683:-	0.163952303	0.040459541		AT1G31355;IR:Chr1:11228988:11229209-11229523:11229990:+	0.20169585	0.031468532		AT1G06890;A3'SS:Chr1:2111605-2111761:2111602-2111761:-	-0.169105767	0.001498502		AT1G06220;ES:Chr1:1900107-1900297:1900429-1900512:+	0.114352406	0.02997003
AT1G67800;A5'SS:Chr1:25423287-25423431:25423287-25423683:-	-0.228675883	0.040459541		AT1G31550;IR:Chr1:11296596:11296808-11297017:11297379:-	0.163348367	0.037462538		AT1G06890;IR:Chr1:2111323:2111602-2111761:2111859:-	0.272630956	0.001498502		AT1G06230;A3'SS:Chr1:1907169-1907276:1907169-1907281:+	-0.177754476	0.025974026
AT1G69510;A3'SS:Chr1:26126477-26126772:26126477-26126777:+	-0.023338551	0.041458542		AT1G32860;A3'SS:Chr1:11907837-11907944:11907727-11907944:-	-0.290585125	0.04995005		AT1G06910;A3'SS:Chr1:2122074-2122437:2122074-2122462:+	-0.215873595	0.010489511		AT1G06290;ES:Chr1:1922892-1923141:1923258-1923353:+	0.097617388	0.024975025
AT1G69840;IR:Chr1:26294962:26295159-26295448:26295649:-	0.18420102	0.031468532		AT1G33110;IR:Chr1:12007785:12008023-12008128:12008246:+	0.038420526	0.024975025		AT1G06960;IR:Chr1:2137067:2137146-2137264:2137838:+	0.19138568	0.013486514		AT1G06430;AF:Chr1:1962525-1962916:1962965:1962525-1962971:1963189:-	0.018139492	0.036963037
AT1G70320;IR:Chr1:26492793:26497083-26497415:26500505:-	-0.06390201	0.038961039		AT1G34418;A3'SS:Chr1:12582384-12582469:12582384-12582507:+	-0.130111321	0.04995005		AT1G07010;A3'SS:Chr1:2153962-2154047:2153962-2154052:+	-0.123912852	0.002997003		AT1G06430;IR:Chr1:1961374:1962525-1962916:1962965:-	-0.502695353	0.000999001
AT1G72930;A5'SS:Chr1:27439973-27440072:27439930-27440072:+	0.190010647	0		AT1G34760;IR:Chr1:12743722:12743986-12744077:12744111:-	-0.101563473	0.035964036		AT1G07570;A3'SS:Chr1:2333281-2333505:2333262-2333505:-	-0.164125633	0.043956044		AT1G06500;IR:Chr1:1989479:1989526-1989668:1989705:+	-0.172759674	0.02997003
AT1G73480;ES:Chr1:27630935-27631319:27631365-27631572:+	-0.059527279	0.037462538		AT1G36390;A3'SS:Chr1:13701639-13701799:13701603-13701799:-	0.287419973	0.02997003		AT1G07570;A5'SS:Chr1:2332930-2333168:2332930-2333505:-	0.200508667	0.043956044		AT1G06515;A3'SS:Chr1:1991984-1992053:1991970-1992053:-	0.098287523	0.022477523
AT1G75500;IR:Chr1:28337726:28337781-28338188:28338483:-	0.111281843	0.005994006		AT1G36390;IR:Chr1:13701401:13701603-13701799:13701993:-	0.058187326	0.03996004		AT1G07570;AF:Chr1:2333281-2333387:2333504:2333281-2333505:2333689:-	-0.296824907	0.043956044		AT1G06515;IR:Chr1:1991443:1991515-1991884:1991970:-	-0.310895539	0.022477523
AT1G75860;IR:Chr1:28484163:28484748-28484844:28485951:-	0.048720865	0.043456544		AT1G36390;IR:Chr1:13701401:13701639-13701799:13701993:-	-0.052688253	0.03996004		AT1G07570;ES:Chr1:2332930-2333168:2333262-2333505:-	0.412862494	0.043956044		AT1G06550;A3'SS:Chr1:2006116-2006196:2006109-2006196:-	0.103206459	0.04945055
AT1G76680;EI:Chr1:28777296:28777603-28777679:28778467:+	0.049712735	0.016983017		AT1G38131;A5'SS:Chr1:14294771-14294853:14294771-14294857:-	0.104152122	0.043956044		AT1G07640;A5'SS:Chr1:2355699-2355796:2355699-2355986:-	0.265300629	0.02947053		AT1G06645;IR:Chr1:2034156:2034752-2034824:2035145:+	-0.195979921	0.02997003
AT1G79170;IR:Chr1:29782273:29782286-29782382:29782622:+	0.385112962	0.015984016		AT1G43675;A3'SS:Chr1:16470813-16470920:16470813-16470925:+	-0.360819575	0.027472528		AT1G07650;IR:Chr1:2362415:2362473-2362630:2362665:-	-0.122174794	0.031968032		AT1G06645;IR:Chr1:2034156:2034756-2034824:2035145:+	-0.27074167	0.013986014
AT1G79790;EI:Chr1:30017372:30017442-30017518:30017632:-	0.04419518	0.030969031		AT1G44446;IR:Chr1:16848912:16849206-16849283:16849395:-	0.108253176	0.000999001		AT1G07770;A3'SS:Chr1:2409088-2409479:2409085-2409479:-	0.020201751	0.034465535		AT1G06645;IR:Chr1:2034824:2035145-2035245:2035626:+	-0.152341044	0.02997003
AT1G79790;IR:Chr1:30017372:30017632-30017713:30017764:-	-0.091577272	0.030969031		AT1G49500;A3'SS:Chr1:18320676-18321415:18320671-18321415:-	0.08171667	0.008991009		AT1G07820;IR:Chr1:2421216:2421783-2421903:2421947:-	-0.165177435	0.000499501		AT1G06700;A5'SS:Chr1:2054596-2055126:2054596-2055143:-	-0.113878189	0.02997003
AT1G79970;IR:Chr1:30082703:30083395-30083493:30083894:+	-0.064366734	0.046953047		AT1G51070;IR:Chr1:18928859:18928936-18929019:18929181:+	0.118351953	0.02997003		AT1G08110;ES:Chr1:2535385-2535570:2535585-2535675:+	0.09788035	0.024975025		AT1G06780;IR:Chr1:2083311:2083583-2083685:2083800:+	-0.25029654	0.034965035
AT1G80555;IR:Chr1:30287289:30287418-30287493:30287741:+	0.370992364	0.023976024		AT1G53400;IR:Chr1:19925592:19925714-19926137:19926256:+	0.05312234	0.035964036		AT1G08460;IR:Chr1:2672921:2673507-2674167:2674721:+	0.088519146	0.042957043		AT1G06780;IR:Chr1:2084318:2084396-2084487:2084557:+	-0.209306041	0.043456544
AT2G01180;A5'SS:Chr2:106854-106941:106854-106951:-	0.095153343	0.038211788		AT1G53510;IR:Chr1:19970664:19971391-19971465:19971640:-	0.230875049	0.023976024		AT1G08570;A5'SS:Chr1:2713010-2713096:2712985-2713096:+	0.149523284	0.03996004		AT1G06780;IR:Chr1:2084318:2084399-2084487:2084557:+	-0.09954083	0.034965035
AT2G01180;IR:Chr2:106941:108114-108505:108810:-	0.173186699	0.038211788		AT1G53590;A5'SS:Chr1:19997541-19997628:19997527-19997628:+	-0.083026939	0.023976024		AT1G08660;A5'SS:Chr1:2759245-2759406:2759245-2759413:-	0.224340768	0.010489511		AT1G06780;IR:Chr1:2085716:2086237-2086578:2087135:+	-0.25029654	0.034965035
AT2G01450;AF:Chr2:202025-202227:202368:202025-203031:203126:-	0.078609846	0.038961039		AT1G53590;IR:Chr1:19997204:19997347-19997446:19997527:+	0.209687301	0.040459541		AT1G08890;ES:Chr1:2850217-2850477:2850561-2850679:+	0.094771424	0.023976024		AT1G06870;A5'SS:Chr1:2110057-2110170:2109986-2110170:+	-0.16064497	0.005994006
AT2G01450;IR:Chr2:200637:200792-200948:201097:-	0.06557832	0.038961039		AT1G53840;A3'SS:Chr1:20102616-20102782:20102616-20102791:+	0.075243569	0.042457543		AT1G08980;A3'SS:Chr1:2885770-2885840:2885770-2885853:+	-0.074397289	0.020979021		AT1G06890;A3'SS:Chr1:2111605-2111761:2111602-2111761:-	-0.177873678	0.004495505
AT2G02450;EI:Chr2:649966:650395-650501:650820:+	0.080077533	0.021478522		AT1G53870;IR:Chr1:20112701:20113240-20113334:20113960:+	-0.130527753	0.001998002		AT1G09160;IR:Chr1:2952597:2953074-2953163:2953418:-	-0.098682713	0.048951049		AT1G06890;IR:Chr1:2111323:2111602-2111761:2111859:-	0.29662504	0.004495505
AT2G05310;IR:Chr2:1933166:1933535-1933848:1933917:-	0.025033567	0.022977023		AT1G53890;IR:Chr1:20125266:20125805-20125899:20126525:+	-0.130544687	0.002997003		AT1G09730;IR:Chr1:3149385:3149504-3150119:3150209:-	0.082760761	0.047952048		AT1G06910;A3'SS:Chr1:2122074-2122437:2122074-2122462:+	-0.178758795	0.023476524
AT2G13975;IR:Chr2:5864884:5865236-5865319:5865600:-	0.054105367	0.03946054		AT1G54170;IR:Chr1:20222648:20222775-20222849:20223070:-	0.056455122	0.047202797		AT1G09730;EI:Chr1:3153010:3153047-3153144:3153237:-	-0.11590455	0.040959041		AT1G06960;IR:Chr1:2137067:2137146-2137264:2137838:+	0.239420357	0.026973027
AT2G16365;A3'SS:Chr2:7076385-7077818:7076385-7077830:+	0.10093606	0.021978022		AT1G54170;ES:Chr1:20223345-20223832:20223904-20224022:-	0.056455122	0.047202797		AT1G09920;ES:Chr1:3225441-3225994:3226123-3226817:-	0.670724769	0		AT1G07010;A3'SS:Chr1:2153962-2154047:2153962-2154052:+	-0.121667546	0.005994006
AT2G16365;A5'SS:Chr2:7074602-7074895:7074446-7074895:+	0.088471441	0.021978022		AT1G55110;IR:Chr1:20562409:20562629-20563086:20563269:-	-0.072579708	0.010989011		AT1G09920;ES:Chr1:3225441-3225994:3226129-3226817:-	0.060616143	0.030969031		AT1G07350;A3'SS:Chr1:2258845-2259003:2258602-2259003:-	-0.27343527	0.041958042
AT2G17840;IR:Chr2:7755605:7756100-7756198:7756282:-	0.021986426	0.043456544		AT1G55450;A5'SS:Chr1:20706234-20706676:20706234-20706678:-	0.072638671	0.047952048		AT1G10090;A5'SS:Chr1:3292897-3293270:3292897-3293299:-	-0.082826641	0.011988012		AT1G07350;IR:Chr1:2258539:2258602-2258750:2258845:-	-0.206833866	0.041958042
AT2G18750;A5'SS:Chr2:8125710-8125802:8125594-8125802:+	-0.092988087	0.03996004		AT1G56090;A3'SS:Chr1:20978437-20978534:20978432-20978534:-	-0.20148035	0.015984016		AT1G10320;IR:Chr1:3386597:3386671-3386960:3387033:-	-0.380921696	0.007492508		AT1G07350;IR:Chr1:2258539:2258845-2259003:2259152:-	0.399917588	0.020979021
AT2G18750;IR:Chr2:8125128:8125710-8125802:8125942:+	0.093571683	0.040959041		AT1G56165;IR:Chr1:21022759:21023355-21023504:21023748:-	0.418187416	0.038461539		AT1G10390;IR:Chr1:3412493:3412608-3412708:3412874:-	-0.205604733	0.035964036		AT1G07420;A3'SS:Chr1:2279117-2279224:2279117-2279258:+	-0.146018603	0.005994006
AT2G20670;IR:Chr2:8911860:8912602-8912914:8913142:-	-0.017815399	0.034465535		AT1G56300;AL:Chr1:21078820:21079162-21079415:21079276:21079302-21079415:-	-0.111552471	0.002997003		AT1G10490;A3'SS:Chr1:3453264-3453560:3453264-3453565:+	-0.192189178	0.020979021		AT1G07570;A3'SS:Chr1:2333281-2333505:2333262-2333505:-	-0.200300993	0.021978022
AT2G23310;A3'SS:Chr2:9918767-9918872:9918767-9918875:+	-0.031213503	0.045954046		AT1G56300;ES:Chr1:21079471-21079659:21079729-21079862:-	-0.077752573	0.003746254		AT1G10590;A3'SS:Chr1:3503049-3503374:3503004-3503374:-	-0.067432448	0.00999001		AT1G07570;ES:Chr1:2332930-2333168:2333262-2333505:-	0.621083844	0.005494506
AT2G23790;A3'SS:Chr2:10126660-10126904:10126150-10126904:-	0.197059357	0.00949051		AT1G56660;IR:Chr1:21237888:21237949-21238803:21240558:+	-0.333868569	0.000999001		AT1G10760;IR:Chr1:3590425:3590543-3590710:3590799:-	0.02679622	0.023976024		AT1G07600;IR:Chr1:2338904:2338985-2339266:2339321:-	-0.104580913	0.045454546
AT2G24600;IR:Chr2:10452421:10453359-10453463:10453902:-	0.57320443	0		AT1G57590;A3'SS:Chr1:21328518-21328605:21328513-21328605:-	0.065436939	0.043956044		AT1G10830;IR:Chr1:3606501:3606710-3606815:3606961:-	-0.113119622	0.006493507		AT1G07640;A5'SS:Chr1:2355699-2355796:2355699-2355986:-	0.217224133	0.048951049
AT2G25450;A5'SS:Chr2:10830946-10831061:10830946-10831069:-	0.014503928	0.01998002		AT1G59840;IR:Chr1:22028085:22028251-22028487:22029379:+	-0.176217802	0.041958042		AT1G10865;IR:Chr1:3615240:3615313-3616089:3616159:-	-0.331348608	0.041958042		AT1G07728;IR:Chr1:2395451:2396434-2396529:2397345:+	0.08345653	0.04945055
AT2G25760;IR:Chr2:10987353:10987424-10987575:10987630:-	0.071484102	0.037462538		AT1G60140;IR:Chr1:22176934:22177569-22177724:22177997:-	0.079562377	0.038461539		AT1G10890;A3'SS:Chr1:3630064-3630255:3630064-3630279:+	-0.221183716	0		AT1G07770;A3'SS:Chr1:2409088-2409479:2409085-2409479:-	0.023582352	0.035964036
AT2G26770;A5'SS:Chr2:11407748-11407823:11407748-11407857:-	-0.17723266	0.031468532		AT1G61340;IR:Chr1:22628516:22628792-22629360:22629434:+	-0.13805086	0.000999001		AT1G10890;IR:Chr1:3627997:3628229-3629098:3629304:+	0.338016404	0		AT1G07820;IR:Chr1:2421216:2421783-2421903:2421947:-	-0.186407517	0.001498502
AT2G26770;ES:Chr2:11407748-11407857:11407884-11408200:-	0.119256187	0.031468532		AT1G62430;IR:Chr1:23108264:23108415-23108517:23108770:-	0.071568572	0.047952048		AT1G10890;IR:Chr1:3627997:3628229-3629098:3630064:+	0.227576745	0.00999001		AT1G07950;A3'SS:Chr1:2466398-2466640:2466294-2466640:-	-0.144773728	0.011988012
AT2G27030;A3'SS:Chr2:11533056-11534077:11533056-11534083:+	0.022204641	0.025474526		AT1G62560;IR:Chr1:23161769:23161942-23162330:23162881:+	0.211581516	0.045454546		AT1G10890;IR:Chr1:3627997:3628972-3629098:3629304:+	0.253949108	0		AT1G08570;A5'SS:Chr1:2713010-2713096:2712985-2713096:+	0.239996341	0.00999001
AT2G29340;A5'SS:Chr2:12598306-12598869:12598300-12598869:+	-0.111040576	0.005494506		AT1G62710;IR:Chr1:23225071:23225270-23225363:23225448:-	-0.019989483	0.023976024		AT1G10890;IR:Chr1:3629098:3629304-3629845:3630064:+	0.201737299	0.013986014		AT1G08680;IR:Chr1:2764593:2764689-2765056:2765451:+	-0.197295751	0.04945055
AT2G29340;A5'SS:Chr2:12598311-12598869:12598300-12598869:+	0.107424015	0.005494506		AT1G64790;ES:Chr1:24076310-24076477:24076593-24076673:-	-0.114308179	0.016983017		AT1G10910;IR:Chr1:3643454:3643582-3643732:3644187:+	0.263035085	0		AT1G08890;ES:Chr1:2850217-2850477:2850561-2850679:+	0.085341158	0.02997003
AT2G29340;A5'SS:Chr2:12598311-12598869:12598306-12598869:+	0.23879983	0.003996004		AT1G65540;IR:Chr1:24364143:24364269-24364431:24364523:-	0.050964285	0.028471529		AT1G11330;A3'SS:Chr1:3811891-3811976:3811891-3811979:+	-0.196552345	0.044955045		AT1G08980;A3'SS:Chr1:2885770-2885840:2885770-2885853:+	-0.093770941	0.017982018
AT2G29340;IR:Chr2:12597910:12598016-12598115:12598306:+	0.26763308	0.003996004		AT1G66750;IR:Chr1:24894963:24895261-24895337:24895445:+	0.152582385	0.017982018		AT1G11650;ES:Chr1:3915893-3916146:3916232-3917021:+	0.064648961	0.002497503		AT1G09140;IR:Chr1:2943169:2943226-2944169:2944246:-	-0.246246895	0.005994006
AT2G29540;IR:Chr2:12642521:12642545-12642672:12642827:+	0.105365889	0.015484516		AT1G67700;A5'SS:Chr1:25375726-25375804:25375712-25375804:+	-0.020456883	0.035964036		AT1G12350;A5'SS:Chr1:4198561-4198863:4198485-4198863:+	0.115214093	0.01998002		AT1G09140;IR:Chr1:2943169:2943564-2944169:2944246:-	-0.144805147	0.005994006
AT2G30010;A5'SS:Chr2:12808014-12808878:12807903-12808878:+	-0.027847292	0.037962038		AT1G69310;IR:Chr1:26056117:26056481-26056569:26056712:-	0.177278732	0.011988012		AT1G12350;IR:Chr1:4200005:4200106-4200191:4200310:+	-0.187305085	0.005994006		AT1G09140;IR:Chr1:2944344:2944456-2944530:2944586:-	-0.131849973	0.011238761
AT2G30260;IR:Chr2:12905345:12905826-12905954:12906042:-	-0.0661978	0.02997003		AT1G70518;IR:Chr1:26583570:26583781-26584248:26584684:+	0.220773849	0.017982018		AT1G12650;A3'SS:Chr1:4306028-4306149:4306028-4306169:+	-0.204053575	0		AT1G09140;IR:Chr1:2945200:2945302-2945382:2945456:-	-0.160104933	0.005994006
AT2G32150;IR:Chr2:13659888:13660100-13660184:13660249:+	0.034565963	0.040959041		AT1G70700;IR:Chr1:26656574:26656628-26656711:26657064:+	0.168072149	0.008991009		AT1G12750;A3'SS:Chr1:4347790-4348241:4347537-4348241:-	0.196380229	0		AT1G09160;A3'SS:Chr1:2955094-2955484:2955082-2955484:-	0.07920721	0.035964036
AT2G32690;A3'SS:Chr2:13863971-13864311:13863962-13864311:-	-0.3475672	0.002497503		AT1G70730;A3'SS:Chr1:26672882-26673092:26672711-26673092:-	-0.061238516	0.006993007		AT1G13350;A5'SS:Chr1:4575835-4575962:4575835-4576239:-	0.458879717	0		AT1G09160;IR:Chr1:2952597:2953074-2953163:2953418:-	-0.137594514	0.031968032
AT2G32690;A3'SS:Chr2:13863989-13864311:13863962-13864311:-	-0.356114636	0.009221548		AT1G71340;IR:Chr1:26886535:26886615-26886706:26886770:-	0.068050356	0.046953047		AT1G13350;ES:Chr1:4575835-4575962:4576047-4576239:-	0.428957938	0.014485515		AT1G09730;IR:Chr1:3149385:3149504-3150119:3150209:-	0.123419557	0.013486514
AT2G32690;A3'SS:Chr2:13863989-13864311:13863971-13864311:-	0.333586629	0		AT1G72130;IR:Chr1:27137433:27137650-27137736:27138259:+	0.092512083	0.043956044		AT1G13448;IR:Chr1:4612243:4612571-4612667:4612929:+	-0.275567131	0.014485515		AT1G09730;EI:Chr1:3153010:3153047-3153144:3153237:-	-0.180809231	0.004995005
AT2G32690;A3'SS:Chr2:13864010-13864311:13863962-13864311:-	-0.246065163	0.002497503		AT1G73390;AF:Chr1:27594551-27594962:27595197:27594551-27595541:27595752:-	-0.132273916	0		AT1G13650;A5'SS:Chr1:4681492-4681883:4681492-4682066:-	0.376411863	0.013320013		AT1G09920;ES:Chr1:3225441-3225994:3226123-3226817:-	0.591779381	0.011988012
AT2G32690;A3'SS:Chr2:13864010-13864311:13863971-13864311:-	0.35173249	0		AT1G73390;IR:Chr1:27591490:27591644-27591782:27591871:-	0.064508496	0.013986014		AT1G13650;A5'SS:Chr1:4681492-4681883:4681492-4682138:-	0.393106723	0.011988012		AT1G09920;ES:Chr1:3225441-3225994:3226129-3226817:-	0.056905738	0.022977023
AT2G32690;A3'SS:Chr2:13864010-13864311:13863989-13864311:-	0.082327268	0.038850039		AT1G73390;ES:Chr1:27594166-27594495:27594551-27594962:-	-0.060807402	0.013986014		AT1G13650;A5'SS:Chr1:4681492-4682066:4681492-4682138:-	0.369844101	0.032767233		AT1G10060;IR:Chr1:3286534:3286646-3286723:3287292:+	-0.276862357	0
AT2G32690;A3'SS:Chr2:13864010-13864323:13863971-13864323:-	-0.31101335	0.011417154		AT1G73760;IR:Chr1:27739591:27739728-27739830:27739928:-	0.153290651	0.036963037		AT1G13650;IR:Chr1:4681011:4681492-4681883:4681946:-	-0.264098247	0.014985015		AT1G10090;A5'SS:Chr1:3292897-3293244:3292897-3293299:-	-0.218780264	0.022477523
AT2G32690;A3'SS:Chr2:13864025-13864311:13863962-13864311:-	-0.429987544	0.002497503		AT1G74440;IR:Chr1:27976502:27976819-27976991:27977203:-	-0.230932275	0.038461539		AT1G13650;ES:Chr1:4681492-4681883:4681946-4682066:-	0.38877579	0.011988012		AT1G10090;A5'SS:Chr1:3292897-3293270:3292897-3293299:-	-0.103240423	0.022477523
AT2G32690;A3'SS:Chr2:13864025-13864311:13863971-13864311:-	0.349454718	0.002497503		AT1G75420;IR:Chr1:28305218:28305706-28305794:28305936:+	0.138593018	0.046453547		AT1G13860;A3'SS:Chr1:4743523-4743669:4743501-4743669:-	-0.300229206	0.006993007		AT1G10320;A3'SS:Chr1:3387033-3387221:3387012-3387221:-	-0.179916103	0.023310023
AT2G32690;A3'SS:Chr2:13864025-13864311:13864010-13864311:-	-0.184008166	0.005449096		AT1G75420;EI:Chr1:28306039:28306149-28306247:28306310:+	0.084262912	0.04945055		AT1G13860;A3'SS:Chr1:4743530-4743669:4743523-4743669:-	0.192570666	0.017482518		AT1G10320;A5'SS:Chr1:3386466-3386577:3386466-3386597:-	0.179916103	0.023310023
AT2G32690;A3'SS:Chr2:13864028-13864311:13863962-13864311:-	-0.442401539	0.03996004		AT1G75500;IR:Chr1:28337726:28337781-28338188:28338483:-	0.167297826	0.013986014		AT1G13860;A5'SS:Chr1:4746540-4746626:4746540-4746679:-	-0.124934577	0.022144522		AT1G10320;IR:Chr1:3386597:3386671-3386960:3387033:-	-0.50522746	0
AT2G32690;A3'SS:Chr2:13864028-13864311:13863971-13864311:-	0.23218047	0.002497503		AT1G75500;IR:Chr1:28338843:28339263-28339523:28339639:-	0.066110958	0.026973027		AT1G14030;A3'SS:Chr1:4806891-4806977:4806886-4806977:-	0.114000011	0.015984016		AT1G10390;IR:Chr1:3412493:3412608-3412708:3412874:-	-0.341736524	0.007992008
AT2G32690;A3'SS:Chr2:13864028-13864323:13864010-13864323:-	0.332595718	0.005449096		AT1G75900;A3'SS:Chr1:28500652-28500728:28500652-28500750:+	0.043368568	0.012487513		AT1G14030;IR:Chr1:4806282:4806404-4806520:4806731:-	0.100412466	0.015984016		AT1G10550;IR:Chr1:3480157:3480365-3480490:3480590:-	-0.288339591	0.03946054
AT2G32690;A5'SS:Chr2:13863971-13864311:13863971-13864320:-	-0.176802179	0.011988012		AT1G76340;A3'SS:Chr1:28636454-28636608:28636420-28636608:-	0.10798007	0.041958042		AT1G14070;IR:Chr1:4818548:4818611-4818685:4820150:+	0.381672954	0.004995005		AT1G10570;IR:Chr1:3487584:3487974-3488060:3488377:+	0.433880728	0.043956044
AT2G32690;A5'SS:Chr2:13863971-13864311:13863971-13864323:-	-0.232831871	0.008325008		AT1G76590;IR:Chr1:28740691:28740877-28740972:28741181:+	-0.058829535	0.013986014		AT1G14140;A3'SS:Chr1:4838669-4839216:4838661-4839216:-	0.138589719	0.023976024		AT1G10590;A3'SS:Chr1:3503049-3503374:3503004-3503374:-	-0.068268045	0.001998002
AT2G32690;A5'SS:Chr2:13863989-13864311:13863989-13864356:-	-0.392033512	0.018731269		AT1G76590;IR:Chr1:28741268:28741483-28741586:28742207:+	0.058829535	0.013986014		AT1G14170;EI:Chr1:4844654:4845150-4845226:4845283:-	-0.24216955	0		AT1G10760;IR:Chr1:3590425:3590543-3590710:3590799:-	-0.062256817	0.005494506
AT2G32690;A5'SS:Chr2:13864010-13864311:13864010-13864323:-	0.196687471	0		AT1G77260;IR:Chr1:29024427:29024549-29024627:29024884:-	0.08338321	0.04995005		AT1G14270;A3'SS:Chr1:4876472-4876670:4876468-4876670:-	0.165967548	0.004995005		AT1G10830;IR:Chr1:3606501:3606710-3606815:3606961:-	-0.097311206	0.015984016
AT2G32690;A5'SS:Chr2:13864010-13864311:13864010-13864341:-	-0.077964216	0.035258859		AT1G77680;IR:Chr1:29192641:29192712-29192797:29194923:-	0.043576085	0.037462538		AT1G14685;A5'SS:Chr1:5042855-5043077:5042557-5043077:+	0.055659756	0.048951049		AT1G10890;A3'SS:Chr1:3630064-3630255:3630064-3630279:+	-0.235640629	0.002497503
AT2G32690;A5'SS:Chr2:13864010-13864323:13864010-13864341:-	-0.309108713	0.005449096		AT1G78070;A5'SS:Chr1:29355135-29355211:29355115-29355211:+	0.026480503	0.017982018		AT1G14685;IR:Chr1:5042323:5042557-5043077:5044074:+	-0.046007053	0.048951049		AT1G10890;IR:Chr1:3627997:3628229-3629098:3629304:+	0.567262954	0
AT2G34050;A3'SS:Chr2:14383161-14383585:14383147-14383585:-	-0.087087853	0.046453547		AT1G78070;A5'SS:Chr1:29356466-29356665:29356363-29356665:+	0.080898715	0.039817326		AT1G14690;A5'SS:Chr1:5054994-5055078:5054994-5055132:-	0.164707755	0.01998002		AT1G10890;IR:Chr1:3627997:3628229-3629098:3630064:+	0.260352628	0.005994006
AT2G35050;A3'SS:Chr2:14768872-14769524:14768872-14772270:+	-0.087949731	0.002997003		AT1G78070;A5'SS:Chr1:29356708-29357085:29355825-29357085:+	0.015642561	0.04945055		AT1G14690;IR:Chr1:5054859:5054994-5055078:5055299:-	-0.180221094	0.008991009		AT1G10890;IR:Chr1:3627997:3628972-3629098:3629304:+	0.41938236	0
AT2G35830;A3'SS:Chr2:15052453-15052667:15052453-15052682:+	-0.021105712	0.028471529		AT1G78070;A5'SS:Chr1:29357413-29357494:29357408-29357494:+	-0.016183689	0.039817326		AT1G14770;A5'SS:Chr1:5088442-5088615:5088442-5088701:-	-0.343128047	0.021978022		AT1G10890;IR:Chr1:3629098:3629304-3629845:3630064:+	0.288158115	0
AT2G37450;A3'SS:Chr2:15723921-15724670:15723804-15724670:-	0.163038577	0.031468532		AT1G78070;IR:Chr1:29355739:29355825-29356665:29356708:+	0.165077672	0		AT1G14820;A3'SS:Chr1:5106421-5106722:5105924-5106722:-	0.399246443	0.005994006		AT1G10910;IR:Chr1:3643454:3643582-3643732:3644187:+	0.215398208	0.01998002
AT2G37450;ES:Chr2:15723921-15724032:15724094-15724670:-	-0.211764255	0.031468532		AT1G78070;IR:Chr1:29355739:29355825-29357085:29357219:+	-0.052084458	0		AT1G14820;ES:Chr1:5105924-5106163:5106421-5106722:-	0.236915101	0		AT1G10920;A3'SS:Chr1:3647426-3647655:3647386-3647655:-	-0.288664185	0.035964036
AT2G39730;A5'SS:Chr2:16571066-16571180:16571066-16571191:-	-0.01818078	0		AT1G78070;IR:Chr1:29355739:29356708-29357085:29357219:+	-0.127295147	0.005994006		AT1G15125;A3'SS:Chr1:5204675-5204758:5204675-5204855:+	0.26053028	0.022477523		AT1G11592;A3'SS:Chr1:3895848-3895935:3895845-3895935:-	-0.351957797	0.016483517
AT2G39730;IR:Chr2:16570746:16571066-16571180:16571472:-	0.004981023	0.00999001		AT1G78070;ES:Chr1:29355825-29356300:29356466-29356665:+	0.035397032	0.04995005		AT1G15200;A3'SS:Chr1:5229231-5229346:5229051-5229346:-	0.318067697	0		AT1G11650;ES:Chr1:3915893-3916146:3916232-3917021:+	0.057966545	0.003996004
AT2G39730;IR:Chr2:16570746:16571066-16571191:16571472:-	0.002869742	0.042624043		AT1G78070;ES:Chr1:29355825-29356665:29356708-29357085:+	-0.11073054	0.011238761		AT1G15280;IR:Chr1:5254734:5254836-5255182:5255292:+	-0.078757107	0.045704296		AT1G12250;A3'SS:Chr1:4159450-4159565:4159450-4159570:+	-0.093790002	0.035964036
AT2G41100;A3'SS:Chr2:17137411-17137521:17137411-17137524:+	0.28920784	0		AT1G78510;A3'SS:Chr1:29536386-29536477:29536372-29536477:-	0.059438719	0.00999001		AT1G15280;IR:Chr1:5255840:5255900-5256187:5256332:+	-0.060562042	0.045704296		AT1G12350;IR:Chr1:4200005:4200106-4200191:4200310:+	-0.164271382	0.011988012
AT2G41100;IR:Chr2:17138107:17138206-17138307:17138573:+	0.328498275	0		AT1G78600;A5'SS:Chr1:29568324-29568399:29568200-29568399:+	0.058200974	0.008241758		AT1G15400;A3'SS:Chr1:5296051-5296406:5296046-5296406:-	0.323351411	0.030969031		AT1G12650;A3'SS:Chr1:4306028-4306149:4306028-4306169:+	-0.243205698	0.001498502
AT2G41110;A5'SS:Chr2:17140490-17140819:17140454-17140819:+	0.089305479	0.003496504		AT1G78600;IR:Chr1:29567748:29568200-29568265:29568324:+	0.291511983	0.002997003		AT1G15410;A5'SS:Chr1:5298386-5298573:5298339-5298573:+	-0.167964639	0.020479521		AT1G12710;A5'SS:Chr1:4327859-4327945:4327859-4327992:-	-0.293148578	0.008991009
AT2G41680;A3'SS:Chr2:17377588-17377930:17377565-17377930:-	0.015327619	0.047452548		AT1G78600;ES:Chr1:29568200-29568265:29568324-29568399:+	-0.019795667	0.031468532		AT1G15410;IR:Chr1:5298573:5300293-5300406:5300927:+	0.296130972	0.020479521		AT1G12750;A3'SS:Chr1:4347790-4348241:4347537-4348241:-	0.263258827	0.013986014
AT2G43530;IR:Chr2:18070056:18070170-18070333:18070718:+	-0.078539688	0.002997003		AT1G79700;IR:Chr1:29990336:29990825-29991804:29991880:-	0.161925681	0.015984016		AT1G15520;IR:Chr1:5332346:5332600-5332684:5332855:-	0.291927472	0.017982018		AT1G13320;A3'SS:Chr1:4567376-4567689:4567372-4567689:-	-0.073115875	0.035964036
AT2G43760;A5'SS:Chr2:18133081-18133189:18132693-18133189:+	-0.126497498	0.011988012		AT1G80210;IR:Chr1:30163129:30163479-30163564:30163618:-	0.243367417	0.002497503		AT1G15860;IR:Chr1:5454766:5454896-5455055:5455127:+	0.099974204	0.000999001		AT1G13350;A5'SS:Chr1:4575835-4575915:4575835-4576239:-	0.384864193	0.007242757
AT2G44060;A3'SS:Chr2:18226392-18226917:18226392-18226920:+	0.018691485	0.03996004		AT1G80940;IR:Chr1:30411349:30411680-30411749:30412289:+	0.147545449	0.01998002		AT1G15930;A5'SS:Chr1:5471709-5472098:5471462-5472098:+	0.318615472	0.005994006		AT1G13350;A5'SS:Chr1:4575835-4575962:4575835-4576239:-	0.476226882	0.007242757
AT2G45660;IR:Chr2:18808159:18808200-18808323:18808364:-	0.027826219	0.035964036		AT2G02470;IR:Chr2:654136:654262-654337:654985:+	0.088039968	0.04995005		AT1G15930;ES:Chr1:5471462-5471648:5471709-5472098:+	0.022179219	0.026223776		AT1G13350;ES:Chr1:4575835-4575962:4576047-4576239:-	0.381645257	0.00965701
AT2G45850;IR:Chr2:18873007:18873521-18873620:18873972:-	0.061338933	0.043956044		AT2G02470;IR:Chr2:654136:654262-654364:654985:+	0.132841868	0.04995005		AT1G16010;A3'SS:Chr1:5497117-5497248:5497101-5497248:-	-0.212230246	0.000999001		AT1G13390;A3'SS:Chr1:4593561-4594111:4593558-4594111:-	-0.091752946	0.020479521
AT2G46580;IR:Chr2:19129610:19129777-19129866:19129961:-	0.046274128	0.036963037		AT2G03020;ES:Chr2:883252-883342:883365-883491:-	-0.321211559	0.046453547		AT1G16010;IR:Chr1:5497391:5497437-5497527:5497720:-	0.091042563	0.021478522		AT1G13448;IR:Chr1:4612243:4612571-4612667:4612929:+	-0.170706923	0.043456544
AT2G47110;IR:Chr2:19344635:19345236-19345289:19345345:+	-0.131454388	0.000499501		AT2G04350;A5'SS:Chr2:1515934-1516075:1515930-1516075:+	0.021248977	0.01948052		AT1G16080;AL:Chr1:5515550-5515631:5515646:5515550-5515648:5516027:+	-0.068385452	0.01948052		AT1G13650;A5'SS:Chr1:4681492-4681883:4681492-4682066:-	0.405823006	0.033300033
AT2G48070;A3'SS:Chr2:19663864-19664218:19663864-19664221:+	0.111563941	0.026973027		AT2G04880;IR:Chr2:1719200:1719380-1719484:1719639:+	0.099522888	0.023976024		AT1G16180;A3'SS:Chr1:5540531-5540860:5540531-5540863:+	-0.124158165	0.03996004		AT1G13650;A5'SS:Chr1:4681492-4681883:4681492-4682138:-	0.370241673	0.033300033
AT2G48070;IR:Chr2:19663747:19663864-19664218:19664465:+	-0.041256966	0.046453547		AT2G14110;IR:Chr2:5952280:5952451-5952610:5952726:+	0.091427351	0.016983017		AT1G16810;A3'SS:Chr1:5755672-5756140:5755672-5756143:+	-0.059845693	0.023976024		AT1G13650;IR:Chr1:4681883:4681946-4682066:4682382:-	0.280303184	0.023976024
AT3G01480;A3'SS:Chr3:189627-189713:189627-189741:+	-0.023624098	0.037462538		AT2G16700;IR:Chr2:7244815:7245074-7245317:7246069:+	0.461377068	0.000499501		AT1G16840;A3'SS:Chr1:5762965-5763091:5762958-5763091:-	-0.061165611	0.02997003		AT1G13700;IR:Chr1:4694372:4694972-4695209:4695344:-	0.161490505	0.048951049
AT3G01480;IR:Chr3:190056:190198-190285:190356:+	-0.016964307	0.037462538		AT2G16890;IR:Chr2:7318414:7318749-7318849:7319237:+	0.093608417	0.004495505		AT1G17110;A5'SS:Chr1:5848119-5848200:5848119-5848212:-	0.163085297	0.007992008		AT1G13700;IR:Chr1:4695428:4695638-4695979:4696023:-	0.499388507	0.048951049
AT3G01490;IR:Chr3:192859:193264-193500:193537:-	0.161628953	0.01998002		AT2G17840;IR:Chr2:7755605:7756100-7756198:7756282:-	-0.03878422	0.003996004		AT1G17130;A3'SS:Chr1:5854461-5854865:5854461-5854886:+	-0.085235095	0.014985015		AT1G13780;IR:Chr1:4724773:4725708-4725797:4725937:+	-0.148064329	0.028471529
AT3G01500;IR:Chr3:194746:195337-195406:195511:-	0.005674203	0.04995005		AT2G18280;A3'SS:Chr2:7946410-7946689:7946410-7946721:+	0.063861472	0.016483517		AT1G17140;IR:Chr1:5856573:5857760-5857848:5857957:-	-0.13335964	0.008991009		AT1G13860;A3'SS:Chr1:4743523-4743669:4743501-4743669:-	-0.363029118	0.005244755
AT3G02470;IR:Chr3:509305:509399-509797:509952:+	0.15115006	0.031968032		AT2G19730;A3'SS:Chr2:8511560-8511739:8511560-8511743:+	0.025647765	0.037962038		AT1G17140;IR:Chr1:5858248:5858310-5858453:5858538:-	0.136628114	0.041958042		AT1G13860;A3'SS:Chr1:4743530-4743669:4743523-4743669:-	0.288708452	0.003496504
AT3G02690;IR:Chr3:580312:580359-580449:580571:+	0.038419758	0.025474526		AT2G20990;IR:Chr2:9016806:9017052-9017125:9017613:+	0.033896813	0.038961039		AT1G17370;AF:Chr1:5954279-5954394:5954422:5954279-5954721:5955143:-	-0.042026899	0.047952048		AT1G13880;A3'SS:Chr1:4749747-4749835:4749747-4749838:+	-0.178017814	0.01998002
AT3G04870;A3'SS:Chr3:1342720-1342812:1342720-1342832:+	0.127212921	0.02997003		AT2G21370;A3'SS:Chr2:9139589-9139703:9139585-9139703:-	-0.113209748	0.026973027		AT1G17370;ES:Chr1:5953842-5954218:5954279-5954721:-	0.083562502	0.008991009		AT1G13980;A3'SS:Chr1:4788654-4789461:4788654-4789492:+	-0.135355467	0.026973027
AT3G09250;IR:Chr3:2839741:2840418-2840561:2840583:+	0.135349757	0.02997003		AT2G21660;A3'SS:Chr2:9265514-9265759:9265484-9265759:-	0.091826073	0.031468532		AT1G17520;A5'SS:Chr1:6025378-6025505:6025378-6025523:-	0.197333455	0.008991009		AT1G14030;A3'SS:Chr1:4806891-4806977:4806886-4806977:-	0.122654418	0.003496504
AT3G09455;A5'SS:Chr3:2910734-2911106:2910734-2911243:-	0.372960074	0.015984016		AT2G21660;A5'SS:Chr2:9265484-9265680:9265484-9265759:-	0.127364713	0.010489511		AT1G17550;A3'SS:Chr1:6035660-6035811:6035660-6035859:+	0.091346712	0.004995005		AT1G14030;IR:Chr1:4806282:4806404-4806520:4806731:-	0.159466154	0.003496504
AT3G10060;A5'SS:Chr3:3103077-3103168:3103072-3103168:+	0.034721216	0.020979021		AT2G21660;A5'SS:Chr2:9265484-9265707:9265484-9265728:-	-0.140925812	0.010489511		AT1G17640;A3'SS:Chr1:6069110-6069267:6069104-6069267:-	0.303973101	0.04945055		AT1G14070;IR:Chr1:4818548:4818611-4818685:4820150:+	0.291321852	0.00949051
AT3G14210;A3'SS:Chr3:4729589-4729840:4729589-4729893:+	0.003182901	0.03996004		AT2G21660;A5'SS:Chr2:9265484-9265707:9265484-9265759:-	0.070964925	0.010489511		AT1G17640;AF:Chr1:6069110-6069203:6069257:6069110-6069267:6069392:-	-0.344070665	0.04945055		AT1G14170;EI:Chr1:4844654:4845150-4845226:4845283:-	-0.275311664	0.005994006
AT3G14930;IR:Chr3:5022400:5022583-5022666:5023146:+	0.042214028	0.015984016		AT2G21660;A5'SS:Chr2:9265484-9265728:9265484-9265759:-	0.127191789	0		AT1G17990;IR:Chr1:6192071:6192762-6192829:6192990:-	-0.327768749	0.002497503		AT1G14270;A3'SS:Chr1:4876472-4876670:4876468-4876670:-	0.206556229	0
AT3G15790;AF:Chr3:5342712:5342772-5343184:5342797:5343093-5343184:+	-0.091096228	0.036963037		AT2G21660;A5'SS:Chr2:9265893-9266037:9265893-9266203:-	-0.020229792	0.031468532		AT1G17990;IR:Chr1:6193318:6193458-6193688:6194093:-	0.197574473	0.003746254		AT1G14690;A5'SS:Chr1:5054994-5055078:5054994-5055132:-	0.246034332	0.005494506
AT3G16240;IR:Chr3:5505764:5506014-5506414:5507050:+	0.007680522	0.014985015		AT2G21660;EI:Chr2:9265249:9265484-9265575:9265622:-	-0.322218662	0.047952048		AT1G18020;A3'SS:Chr1:6202339-6202532:6202339-6202569:+	-0.124425143	0.037462538		AT1G14690;IR:Chr1:5054859:5054994-5055078:5055299:-	-0.178744857	0.005494506
AT3G16570;A5'SS:Chr3:5645186-5646360:5645174-5646360:+	0.049426011	0.035464536		AT2G22710;IR:Chr2:9651719:9652735-9653132:9653207:+	-0.258762508	0.047452548		AT1G18070;A3'SS:Chr1:6214113-6214214:6214110-6214214:-	-0.092114379	0.015984016		AT1G14820;A3'SS:Chr1:5106421-5106722:5105924-5106722:-	0.406426618	0.012737263
AT3G16750;IR:Chr3:5701471:5701777-5701977:5702067:-	0.15490636	0.027972028		AT2G22840;IR:Chr2:9729332:9729544-9729790:9730162:+	0.222949019	0.010489511		AT1G18150;A3'SS:Chr1:6247591-6247666:6247588-6247666:-	-0.042722561	0.047952048		AT1G14820;A5'SS:Chr1:5105924-5106163:5105924-5106722:-	0.334828032	0.012737263
AT3G19820;AF:Chr3:6881628-6882096:6882121:6881628-6882212:6882315:-	-0.060908705	0.011988012		AT2G23320;A3'SS:Chr2:9925877-9925980:9925877-9925982:+	0.061062908	0.025974026		AT1G18200;IR:Chr1:6265416:6265884-6266439:6266849:-	-0.137576677	0.04995005		AT1G14820;IR:Chr1:5105888:5105924-5106163:5106421:-	-0.114444938	0.019180819
AT3G21500;A3'SS:Chr3:7575085-7575160:7575082-7575160:-	0.200277952	0.037962038		AT2G23348;A3'SS:Chr2:9941613-9942767:9941589-9942767:-	0.274367905	0.028971029		AT1G18360;A3'SS:Chr1:6317743-6317839:6317725-6317839:-	0.037002975	0.034465535		AT1G14820;ES:Chr1:5105924-5106163:5106421-5106722:-	0.331716776	0.002997003
AT3G23400;IR:Chr3:8376444:8376850-8376941:8377792:-	0.50517942	0.011988012		AT2G23420;IR:Chr2:9971701:9971967-9972059:9972203:+	0.118873002	0.035964036		AT1G18460;A3'SS:Chr1:6352722-6353287:6352722-6353292:+	-0.101291242	0.007992008		AT1G14820;ES:Chr1:5105924-5106163:5106531-5106722:-	0.422402872	0.012737263
AT3G23400;IR:Chr3:8376444:8377067-8377556:8377792:-	0.392366754	0.027972028		AT2G23420;IR:Chr2:9973610:9973690-9973796:9973970:+	0.158207858	0.038961039		AT1G18660;A3'SS:Chr1:6421303-6421382:6421303-6421398:+	-0.130514097	0.007492508		AT1G15125;A3'SS:Chr1:5204675-5204758:5204675-5204855:+	0.360684393	0.010489511
AT3G25480;A3'SS:Chr3:9235893-9236012:9235889-9236012:-	-0.055176067	0.012987013		AT2G24600;IR:Chr2:10452421:10453359-10453463:10453902:-	-0.517254614	0.032967033		AT1G18660;IR:Chr1:6420975:6421303-6421398:6421501:+	-0.315929324	0		AT1G15200;A3'SS:Chr1:5229231-5229346:5229051-5229346:-	0.356727887	0
AT3G26165;IR:Chr3:9570418:9571060-9571146:9571968:-	0.094654103	0.045954046		AT2G25070;A5'SS:Chr2:10665368-10665538:10665368-10665795:-	0.046935359	0.022977023		AT1G18800;A3'SS:Chr1:6481950-6482037:6481947-6482037:-	-0.094228	0.004995005		AT1G15280;IR:Chr1:5254734:5254836-5255182:5255292:+	-0.130888801	0.013486514
AT3G27906;A5'SS:Chr3:10354244-10355208:10354244-10355797:-	0.147539314	0.021478522		AT2G25297;A3'SS:Chr2:10771052-10771122:10771024-10771122:-	-0.217422033	0.004995005		AT1G18950;A3'SS:Chr1:6550669-6550763:6550669-6550769:+	0.178260946	0.032967033		AT1G15280;IR:Chr1:5255840:5255900-5256187:5256332:+	-0.110795998	0.014985015
AT3G45970;IR:Chr3:16896166:16896358-16896435:16896729:+	0.121828846	0.001998002		AT2G25450;A5'SS:Chr2:10830946-10831061:10830946-10831069:-	-0.029170206	0.008491509		AT1G19130;IR:Chr1:6609973:6610094-6610420:6610613:-	0.123350208	0.011988012		AT1G15400;A3'SS:Chr1:5296051-5296406:5296046-5296406:-	0.439265624	0.01948052
AT3G46668;A3'SS:Chr3:17191790-17192051:17191790-17192056:+	0.171052881	0.022977023		AT2G28260;IR:Chr2:12051028:12051320-12051392:12051740:+	0.199009595	0.025974026		AT1G19330;A3'SS:Chr1:6681515-6681683:6681500-6681683:-	-0.25077609	0.003996004		AT1G15410;A5'SS:Chr1:5298386-5298573:5298339-5298573:+	-0.25075867	0.010989011
AT3G47350;A3'SS:Chr3:17448792-17448888:17448792-17448898:+	0.070660196	0.023976024		AT2G29590;A3'SS:Chr2:12654988-12655241:12654983-12655241:-	-0.061342471	0.035464536		AT1G19394;A3'SS:Chr1:6709958-6710115:6709958-6710468:+	-0.214389617	0.000999001		AT1G15570;AF:Chr1:5361865:5362136-5362960:5362280:5362344-5362960:+	0.257480511	0.045954046
AT3G49530;IR:Chr3:18362443:18362842-18362961:18363170:-	0.099608046	0.023476524		AT2G29630;IR:Chr2:12669755:12669834-12669987:12671055:+	0.171921169	0.001998002		AT1G19394;IR:Chr1:6709784:6709958-6710115:6710670:+	0.362434119	0.000999001		AT1G15860;IR:Chr1:5454766:5454896-5455055:5455127:+	0.138801261	0.003996004
AT3G52110;IR:Chr3:19324195:19324360-19324459:19324542:-	-0.407189286	0.045954046		AT2G29650;A3'SS:Chr2:12674267-12674346:12674248-12674346:-	0.032818917	0.044955045		AT1G19397;IR:Chr1:6710961:6711527-6711608:6711787:+	-0.14701352	0.023476524		AT1G15930;A5'SS:Chr1:5471709-5472098:5471462-5472098:+	0.374393048	0.007492508
AT3G52630;A3'SS:Chr3:19514034-19514175:19514034-19514178:+	-0.142454217	0.008491509		AT2G29970;A3'SS:Chr2:12778088-12778172:12778088-12778177:+	0.057298306	0.043456544		AT1G19400;IR:Chr1:6712981:6713787-6714086:6714483:-	-0.089178445	0.007492508		AT1G15930;ES:Chr1:5471462-5471648:5471709-5472098:+	0.034903652	0.011238761
AT3G52800;A5'SS:Chr3:19569680-19569763:19569519-19569763:+	0.040755261	0.020479521		AT2G29980;IR:Chr2:12782083:12782220-12782299:12782379:-	0.034611064	0.035964036		AT1G19400;IR:Chr1:6712981:6713787-6714169:6714483:-	-0.31143253	0		AT1G16010;A3'SS:Chr1:5497117-5497248:5497101-5497248:-	-0.172710819	0
AT3G52920;A3'SS:Chr3:19625738-19625859:19625738-19625868:+	-0.030076704	0.043956044		AT2G30350;IR:Chr2:12935015:12935148-12935271:12935409:-	0.096145565	0.013986014		AT1G19700;A5'SS:Chr1:6811927-6812501:6811927-6812540:-	0.171287964	0.032467533		AT1G16180;A3'SS:Chr1:5540531-5540860:5540531-5540863:+	-0.165051658	0.011988012
AT3G53990;IR:Chr3:19990449:19990567-19990654:19990763:-	0.026433467	0.013486514		AT2G30500;IR:Chr2:13000058:13000098-13000419:13000825:-	-0.23720113	0.023976024		AT1G19700;AF:Chr1:6811927-6812501:6812757:6811927-6812843:6813063:-	0.212380048	0.01998002		AT1G16540;EI:Chr1:5664137:5664288-5664358:5664590:+	-0.264933305	0.02997003
AT3G54500;IR:Chr3:20178714:20178804-20178941:20178982:-	0.078126844	0.034965035		AT2G31510;IR:Chr2:13416551:13417183-13417485:13417611:-	0.290724556	0.006993007		AT1G20120;IR:Chr1:6976030:6976160-6976263:6976496:+	-0.43667995	0.014485515		AT1G16810;A3'SS:Chr1:5755672-5756140:5755672-5756143:+	-0.086725969	0.017982018
AT3G57062;A5'SS:Chr3:21122178-21122299:21121618-21122299:+	0.068316866	0.034965035		AT2G32690;A3'SS:Chr2:13863971-13864311:13863962-13864311:-	-0.318727225	0		AT1G20510;IR:Chr1:7103943:7104010-7104419:7104564:-	-0.15812512	0.000499501		AT1G16840;A3'SS:Chr1:5762965-5763091:5762958-5763091:-	-0.100575829	0.013986014
AT3G57530;IR:Chr3:21297148:21297375-21297470:21297637:-	0.079252958	0.013986014		AT2G32690;A3'SS:Chr2:13863989-13864311:13863962-13864311:-	-0.296148418	0.014985015		AT1G20810;A5'SS:Chr1:7232320-7232551:7232289-7232551:+	0.066427354	0.035964036		AT1G16880;IR:Chr1:5775150:5775209-5775540:5775595:+	0.019558963	0.020979021
AT3G57930;IR:Chr3:21446856:21447725-21448282:21448842:-	0.180137095	0.005994006		AT2G32690;A3'SS:Chr2:13863989-13864311:13863971-13864311:-	0.292270526	0		AT1G21060;IR:Chr1:7373371:7373457-7373543:7373671:+	-0.095776479	0.035964036		AT1G16960;IR:Chr1:5799888:5800031-5800162:5800284:+	-0.234530656	0.002497503
AT3G59530;AF:Chr3:21993253:21993293-21993666:21993297:21993401-21993666:+	-0.289410149	0.042457543		AT2G32690;A3'SS:Chr2:13864010-13864311:13863962-13864311:-	-0.244480761	0.015984016		AT1G21400;A3'SS:Chr1:7495266-7495366:7495266-7495572:+	0.390449858	0.020979021		AT1G17110;A5'SS:Chr1:5848119-5848200:5848119-5848212:-	0.103750758	0.035964036
AT3G61610;IR:Chr3:22799027:22799040-22799499:22799590:+	0.276227232	0.003996004		AT2G32690;A3'SS:Chr2:13864010-13864311:13863971-13864311:-	0.262382397	0		AT1G21450;A3'SS:Chr1:7509175-7509711:7509175-7509717:+	-0.107339162	0.045954046		AT1G17140;IR:Chr1:5856573:5857760-5857848:5857957:-	-0.189582685	0.011988012
AT3G63310;IR:Chr3:23388451:23388564-23388642:23388985:-	0.04052594	0.018481519		AT2G32690;A3'SS:Chr2:13864025-13864311:13863971-13864311:-	0.129589456	0.042814329		AT1G21580;IR:Chr1:7557140:7558211-7558475:7558578:-	-0.318190725	0.031968032		AT1G17140;IR:Chr1:5858248:5858310-5858453:5858538:-	0.129076008	0.040459541
AT4G02450;A3'SS:Chr4:1074353-1074627:1074344-1074627:-	0.228336869	0.008991009		AT2G32690;A3'SS:Chr2:13864028-13864311:13863971-13864311:-	0.121965299	0.042814329		AT1G22070;A3'SS:Chr1:7790362-7790446:7790362-7790498:+	-0.116423012	0.01998002		AT1G17145;IR:Chr1:5861585:5861666-5861756:5861801:-	-0.134138465	0.014985015
AT4G02450;A3'SS:Chr4:1074371-1074627:1074344-1074627:-	0.403016509	0.005994006		AT2G32950;A3'SS:Chr2:13981576-13981669:13981576-13981673:+	0.109537064	0.031468532		AT1G22140;IR:Chr1:7814663:7814937-7815130:7815292:-	-0.285076466	0		AT1G17370;ES:Chr1:5953842-5954218:5954279-5954721:-	0.077536248	0.023976024
AT4G02450;A3'SS:Chr4:1074389-1074627:1074344-1074627:-	0.305237349	0.015984016		AT2G32950;A5'SS:Chr2:13981576-13981669:13981572-13981669:+	0.099252327	0.031468532		AT1G22370;IR:Chr1:7897915:7899038-7899363:7900335:-	-0.431563074	0.012987013		AT1G17520;A3'SS:Chr1:6025609-6026078:6025606-6026078:-	-0.113170473	0.032217782
AT4G02540;EI:Chr4:1117154:1118897-1119007:1119817:+	0.079274197	0.022977023		AT2G33380;ES:Chr2:14145134-14145270:14145395-14145488:-	0.012060828	0.014485515		AT1G22630;A3'SS:Chr1:8003624-8003703:8003624-8003717:+	0.027413949	0.024475525		AT1G17520;A5'SS:Chr1:6025378-6025505:6025378-6025523:-	0.192752254	0.016483517
AT4G04330;IR:Chr4:2117038:2117054-2118003:2118120:-	0.039715622	0.025474526		AT2G34560;A3'SS:Chr2:14560307-14560666:14560307-14560693:+	-0.068626522	0.034965035		AT1G22700;A3'SS:Chr1:8029528-8029756:8029524-8029756:-	0.043752972	0.033966034		AT1G17990;IR:Chr1:6192071:6192762-6192829:6192990:-	-0.34167186	0.007492508
AT4G05400;ES:Chr4:2742021-2742158:2742199-2742742:+	-0.079567234	0.044955045		AT2G36390;IR:Chr2:15266569:15266649-15266739:15266855:+	-0.07418708	0.011988012		AT1G22740;A3'SS:Chr1:8049299-8049393:8049299-8049540:+	0.31414854	0.002997003		AT1G17990;IR:Chr1:6193318:6193458-6193688:6194093:-	0.2041465	0.00999001
AT4G08991;A3'SS:Chr4:5771090-5771165:5771056-5771165:-	0.491189659	0.002997003		AT2G36895;EI:Chr2:15489431:15489532-15489614:15489730:-	0.03221253	0.028971029		AT1G22740;IR:Chr1:8049393:8049419-8049540:8049639:+	0.056547806	0.022977023		AT1G18030;A5'SS:Chr1:6204985-6205087:6204977-6205087:+	-0.203239613	0.033966034
AT4G08991;IR:Chr4:5770930:5771090-5771165:5771335:-	-0.42165303	0.001498502		AT2G37510;EI:Chr2:15742980:15743353-15743429:15743497:-	0.263608335	0.022977023		AT1G22740;IR:Chr1:8049738:8049795-8049981:8050061:+	0.182711089	0.022977023		AT1G18070;A3'SS:Chr1:6214113-6214214:6214110-6214214:-	-0.076801176	0.023976024
AT4G09760;A5'SS:Chr4:6149636-6149735:6149636-6149740:-	0.101787179	0.013986014		AT2G39730;A5'SS:Chr2:16571066-16571180:16571066-16571191:-	-0.016067526	0.013986014		AT1G22740;IR:Chr1:8049738:8049884-8049981:8050061:+	0.049054727	0.028471529		AT1G18160;A3'SS:Chr1:6252146-6252253:6252146-6252257:+	-0.115315814	0.046453547
AT4G09760;IR:Chr4:6149384:6149501-6149691:6149883:-	-0.043960338	0.013986014		AT2G39730;IR:Chr2:16570746:16571066-16571180:16571472:-	-0.021916394	0.007992008		AT1G22750;A3'SS:Chr1:8052480-8052606:8052480-8052610:+	-0.138019161	0.000999001		AT1G18160;A3'SS:Chr1:6253627-6253712:6253627-6253721:+	0.091367842	0.046453547
AT4G13495;A5'SS:Chr4:7843302-7843376:7843248-7843376:+	-0.035762281	0.004495505		AT2G39730;IR:Chr2:16570746:16571066-16571191:16571472:-	-0.030724278	0.013986014		AT1G22750;A3'SS:Chr1:8052480-8052606:8052480-8052615:+	0.063474886	0.013486514		AT1G18180;A3'SS:Chr1:6257593-6257695:6257593-6257701:+	0.211796737	0.04995005
AT4G13570;ES:Chr4:7884605-7885064:7885147-7885398:+	-0.087304792	0.022977023		AT2G39890;IR:Chr2:16655577:16655717-16655823:16656121:+	-0.155074386	0.044955045		AT1G22750;A3'SS:Chr1:8052480-8052606:8052480-8052663:+	-0.239704866	0		AT1G18460;A3'SS:Chr1:6352722-6353287:6352722-6353292:+	-0.115707968	0.003996004
AT4G17790;IR:Chr4:9891051:9891158-9891307:9891651:+	0.115074878	0.00999001		AT2G39920;IR:Chr2:16663017:16663366-16663448:16663651:-	0.336363617	0.005994006		AT1G22750;A3'SS:Chr1:8052480-8052610:8052480-8052615:+	0.188353413	0.001498502		AT1G18660;A3'SS:Chr1:6421303-6421382:6421303-6421398:+	-0.110268669	0.028305028
AT4G22270;IR:Chr4:11775547:11775672-11775769:11776039:+	0.160670058	0.038461539		AT2G39920;IR:Chr2:16663017:16663369-16663448:16663651:-	0.272050123	0.005994006		AT1G22750;A3'SS:Chr1:8052480-8052610:8052480-8052663:+	-0.09743802	0.004795205		AT1G18660;IR:Chr1:6420975:6421303-6421398:6421501:+	-0.373883117	0.004995005
AT4G22320;A3'SS:Chr4:11793278-11793605:11793275-11793605:-	-0.143485317	0.046453547		AT2G39920;IR:Chr2:16663448:16663651-16663727:16664141:-	0.12103847	0.021978022		AT1G22750;A3'SS:Chr1:8052480-8052615:8052480-8052663:+	-0.310921025	0		AT1G18660;IR:Chr1:6425346:6425414-6425506:6425880:+	-0.295366071	0.028305028
AT4G24380;EI:Chr4:12612855:12612953-12613035:12613076:+	0.096768241	0.006993007		AT2G39920;IR:Chr2:16664242:16664355-16664455:16664538:-	-0.092002532	0.025474526		AT1G22770;AF:Chr1:8061751:8061981-8062191:8062008:8062083-8062191:+	-0.043589163	0.035964036		AT1G18773;A3'SS:Chr1:6475215-6475381:6475215-6475613:+	0.375120759	0.005994006
AT4G24390;IR:Chr4:12613076:12613306-12613399:12614679:-	0.191658815	0.047952048		AT2G40460;A3'SS:Chr2:16897228-16897310:16897228-16897344:+	0.055632866	0.041958042		AT1G23230;A3'SS:Chr1:8247759-8247855:8247759-8247867:+	-0.121340202	0.027972028		AT1G18800;A3'SS:Chr1:6481950-6482037:6481947-6482037:-	-0.10900013	0.004995005
AT4G25180;IR:Chr4:12913085:12913109-12913542:12913605:-	0.101809043	0.027472528		AT2G41100;IR:Chr2:17138107:17138206-17138307:17138573:+	-0.155102991	0.007992008		AT1G23260;IR:Chr1:8257670:8257795-8258185:8258324:-	0.040479701	0.041958042		AT1G19080;A3'SS:Chr1:6584354-6584426:6584354-6585037:+	0.202121844	0.026973027
AT4G26530;A3'SS:Chr4:13391394-13391486:13391394-13391492:+	-0.05765541	0.004495505		AT2G41110;A5'SS:Chr2:17140490-17140819:17140454-17140819:+	-0.032579442	0.021978022		AT1G24440;A3'SS:Chr1:8663053-8663157:8663053-8663179:+	-0.16972056	0.014985015		AT1G19130;IR:Chr1:6609973:6610094-6610420:6610613:-	0.17165094	0.004495505
AT4G30660;A5'SS:Chr4:14956063-14956161:14956000-14956161:+	0.070163446	0.000999001		AT2G41190;IR:Chr2:17167930:17167973-17168078:17168243:-	-0.010482532	0.038961039		AT1G24764;A5'SS:Chr1:8761158-8761273:8761158-8761283:-	0.285298056	0.005994006		AT1G19330;A3'SS:Chr1:6681515-6681683:6681500-6681683:-	-0.244315985	0.005994006
AT4G30750;IR:Chr4:14981186:14981191-14981430:14981765:-	0.032776245	0.035964036		AT2G41680;A3'SS:Chr2:17377588-17377930:17377565-17377930:-	-0.01966592	0.034465535		AT1G24764;IR:Chr1:8762832:8762917-8762992:8763355:-	0.264629327	0.045954046		AT1G19330;IR:Chr1:6681361:6681515-6681683:6681809:-	0.111094447	0.044955045
AT4G31550;A3'SS:Chr4:15290461-15290791:15290458-15290791:-	-0.064440036	0.025974026		AT2G43010;IR:Chr2:17888260:17888577-17888716:17889081:+	0.32384884	0.024975025		AT1G24825;A3'SS:Chr1:8776339-8777014:8776339-8777828:+	0.099583237	0		AT1G19394;A3'SS:Chr1:6709958-6710115:6709958-6710468:+	-0.082308383	0.032967033
AT4G32060;A5'SS:Chr4:15502446-15502512:15502301-15502512:+	-0.176350576	0.002497503		AT2G43760;A5'SS:Chr2:18133081-18133189:18132693-18133189:+	0.098732297	0.02997003		AT1G24825;A5'SS:Chr1:8777260-8777828:8776339-8777828:+	0.246263409	0.000832501		AT1G19394;IR:Chr1:6709784:6709958-6710115:6710670:+	0.261631642	0.006993007
AT4G32060;IR:Chr4:15502218:15502301-15502512:15502725:+	-0.107408162	0.002497503		AT2G44680;IR:Chr2:18426481:18427031-18427200:18427365:-	0.103901861	0.035964036		AT1G24825;IR:Chr1:8776286:8776339-8777014:8777260:+	-0.035825949	0.011238761		AT1G19396;A3'SS:Chr1:6709958-6711414:6709958-6711420:+	0.436557206	0.034965035
AT4G32060;IR:Chr4:15502218:15502446-15502512:15502725:+	0.092575885	0.004162504		AT2G44800;IR:Chr2:18466820:18467255-18467600:18467847:+	0.116351562	0.044455545		AT1G24825;ES:Chr1:8776339-8777014:8777260-8777828:+	0.366097572	0		AT1G19397;IR:Chr1:6710961:6711527-6711608:6711787:+	-0.135466273	0.020479521
AT4G32280;IR:Chr4:15583923:15584251-15584357:15584447:+	-0.050620449	0.037962038		AT2G45990;IR:Chr2:18920624:18920686-18920788:18920864:+	0.084264696	0.00999001		AT1G25098;IR:Chr1:8813192:8813245-8813920:8814450:+	-0.233358318	0		AT1G19400;IR:Chr1:6712981:6713787-6714086:6714483:-	-0.083356479	0.013736264
AT4G33100;A5'SS:Chr4:15970955-15971105:15970912-15971105:+	-0.326597479	0.001998002		AT2G45990;IR:Chr2:18920943:18921132-18921262:18921511:+	-0.045087565	0.047452548		AT1G25175;A3'SS:Chr1:8827623-8828298:8827623-8829112:+	-0.445494798	0		AT1G19400;IR:Chr1:6712981:6713787-6714169:6714483:-	-0.301884861	0
AT4G33150;A3'SS:Chr4:15991093-15991446:15991069-15991446:-	0.137005968	0.004995005		AT2G46790;IR:Chr2:19234274:19234709-19234803:19235179:+	0.153020694	0.004995005		AT1G25175;A3'SS:Chr1:8827623-8828374:8827623-8829112:+	-0.476221915	0.001498502		AT1G19700;A5'SS:Chr1:6811927-6812501:6811927-6812540:-	0.219201958	0.014985015
AT4G34150;IR:Chr4:16355617:16355688-16356378:16356423:+	0.081270685	0.007992008		AT2G46830;A5'SS:Chr2:19246751-19246863:19246384-19246863:+	-0.039323578	0.023976024		AT1G25175;A5'SS:Chr1:8828544-8829112:8827623-8829112:+	-0.341119773	0.001498502		AT1G19720;IR:Chr1:6819564:6819576-6819716:6819818:-	0.259332973	0.001498502
AT4G35450;A5'SS:Chr4:16839746-16839845:16839702-16839845:+	-0.021962523	0.040459541		AT2G47110;IR:Chr2:19344635:19345236-19345289:19345345:+	-0.03910469	0.011488512		AT1G25175;IR:Chr1:8827286:8827462-8827570:8828544:+	0.152083379	0.019105894		AT1G20510;IR:Chr1:7103943:7104010-7104419:7104564:-	0.046351855	0.044955045
AT4G37432;IR:Chr4:17597179:17597776-17598188:17598690:-	0.267132467	0.005994006		AT2G48070;A3'SS:Chr2:19663864-19664218:19663864-19664221:+	0.337740055	0		AT1G25175;ES:Chr1:8827623-8828298:8828544-8829112:+	-0.490334489	0.022477523		AT1G20810;A5'SS:Chr1:7232320-7232551:7232289-7232551:+	0.090818585	0.015984016
AT4G38510;ES:Chr4:18014796-18014903:18014975-18015066:-	-0.109025994	0.041958042		AT2G48070;IR:Chr2:19663747:19663864-19664218:19664465:+	-0.121614719	0.00999001		AT1G25380;A3'SS:Chr1:8905173-8905255:8905173-8905262:+	0.077125176	0.04995005		AT1G21060;IR:Chr1:7373371:7373457-7373543:7373671:+	-0.189036466	0.001998002
AT4G38680;EI:Chr4:18071884:18072349-18072410:18073182:-	0.0546092	0.015984016		AT2G48070;IR:Chr2:19663747:19663864-19664221:19664465:+	0.088695401	0.00999001		AT1G25682;IR:Chr1:9002285:9002348-9002381:9002885:-	-0.080215045	0.021978022		AT1G21270;IR:Chr1:7444931:7445828-7445903:7446073:+	-0.118147514	0.005994006
AT4G39390;A5'SS:Chr4:18315860-18316263:18315838-18316263:+	-0.145853265	0.005994006		AT3G01510;A3'SS:Chr3:201027-201174:201011-201174:-	-0.092987699	0.037962038		AT1G26150;A5'SS:Chr1:9040775-9040894:9040775-9040898:-	-0.083606363	0.021978022		AT1G21400;A3'SS:Chr1:7495266-7495366:7495266-7495572:+	0.379779817	0.020979021
AT4G39640;A3'SS:Chr4:18400097-18400603:18400097-18400606:+	0.042964019	0.03996004		AT3G01860;IR:Chr3:302472:303046-303753:303836:+	0.146166826	0.002997003		AT1G26850;A5'SS:Chr1:9303439-9303845:9303439-9303909:-	0.020930986	0.03946054		AT1G21400;ES:Chr1:7495266-7495366:7495477-7495572:+	0.084544026	0.048951049
AT5G01410;IR:Chr5:171889:172086-172561:173663:-	-0.029656116	0.00949051		AT3G02380;IR:Chr3:487236:487797-487941:488693:-	-0.036104452	0.015484516		AT1G27020;IR:Chr1:9379646:9379761-9379858:9380021:+	0.190177311	0.002997003		AT1G21450;A3'SS:Chr1:7509175-7509711:7509175-7509717:+	-0.156926379	0.010989011
AT5G01470;A3'SS:Chr5:192215-192296:192215-192302:+	-0.149729393	0.031968032		AT3G02470;IR:Chr3:509305:509399-509797:509952:+	-0.213227878	0.048951049		AT1G27460;A3'SS:Chr1:9534749-9534898:9534749-9534903:+	0.275625172	0.014985015		AT1G21450;IR:Chr1:7508969:7509175-7509717:7511773:+	-0.167784063	0.048951049
AT5G02150;A3'SS:Chr5:425789-425983:425785-425983:-	-0.110288769	0.03996004		AT3G02690;IR:Chr3:580312:580359-580449:580571:+	0.045023002	0.038961039		AT1G27510;A3'SS:Chr1:9557875-9557964:9557863-9557964:-	-0.083901545	0.030969031		AT1G21770;IR:Chr1:7651646:7651926-7651998:7652288:-	0.022194194	0.027972028
AT5G03120;IR:Chr5:734224:734379-734679:735381:+	0.121241561	0.001998002		AT3G03770;IR:Chr3:946120:946163-946237:946442:-	0.064256498	0.028471529		AT1G27920;A5'SS:Chr1:9728783-9728860:9728771-9728860:+	0.161742125	0.022727273		AT1G22060;AF:Chr1:7780613-7781017:7781059:7780613-7781223:7781539:-	-0.147353061	0.026473527
AT5G04000;A3'SS:Chr5:1079627-1079699:1079621-1079699:-	-0.390209815	0.042457543		AT3G05345;IR:Chr3:1523267:1523304-1523370:1523450:-	0.061228335	0.017982018		AT1G27920;IR:Chr1:9727293:9727496-9727616:9728520:+	0.478708689	0.004662005		AT1G22070;A3'SS:Chr1:7790362-7790446:7790362-7790498:+	-0.151810164	0.004995005
AT5G10700;IR:Chr5:3378053:3378101-3378229:3378407:-	-0.09641332	0.026473527		AT3G05600;IR:Chr3:1623244:1623752-1623820:1624070:-	0.272761739	0.047452548		AT1G27920;IR:Chr1:9727293:9727873-9727995:9728520:+	0.595399042	0.004662005		AT1G22140;IR:Chr1:7814663:7814937-7815130:7815292:-	-0.236744115	0.000999001
AT5G11090;A5'SS:Chr5:3526010-3526112:3525987-3526112:+	0.12180693	0.026973027		AT3G05870;A5'SS:Chr3:1754312-1754402:1753989-1754402:+	0.268619267	0.020979021		AT1G27920;IR:Chr1:9727995:9728207-9728365:9728520:+	0.330448097	0.020979021		AT1G22180;A5'SS:Chr1:7829556-7829671:7829556-7830151:-	-0.319856144	0.033966034
AT5G11170;A3'SS:Chr5:3553779-3554101:3553779-3554237:+	0.028988103	0.033966034		AT3G05880;IR:Chr3:1755497:1755711-1756171:1756278:-	0.067187135	0.005994006		AT1G27920;IR:Chr1:9728615:9728771-9728860:9729011:+	0.469551629	0.004662005		AT1G22180;ES:Chr1:7829556-7829671:7829747-7830151:-	-0.406375751	0.033966034
AT5G11330;IR:Chr5:3617215:3617809-3617909:3618510:-	-0.217589284	0.010489511		AT3G05880;IR:Chr3:1755497:1755750-1756171:1756278:-	0.205917194	0		AT1G27920;IR:Chr1:9728615:9728783-9728860:9729011:+	-0.379398542	0.016317016		AT1G22180;ES:Chr1:7829556-7829671:7829751-7830151:-	-0.08283252	0.033966034
AT5G12080;AF:Chr5:3901407-3901548:3901695:3901407-3901703:3901790:-	0.111986383	0.04945055		AT3G05880;IR:Chr3:1755497:1755756-1756171:1756278:-	0.03940792	0.005994006		AT1G27920;IR:Chr1:9728860:9729011-9729093:9729180:+	0.292063437	0.015384615		AT1G22250;IR:Chr1:7858864:7859176-7859262:7859766:+	-0.051422127	0.042457543
AT5G13650;A3'SS:Chr5:4398028-4398235:4398028-4398238:+	0.01124046	0.045954046		AT3G06080;IR:Chr3:1834591:1835349-1835484:1835642:-	0.131003031	0.003496504		AT1G27920;IR:Chr1:9729093:9729180-9729293:9729526:+	0.379849635	0.045066045		AT1G22330;A5'SS:Chr1:7888024-7888317:7887569-7888317:+	0.629498196	0.041958042
AT5G13890;A3'SS:Chr5:4479172-4479907:4479153-4479907:-	0.151275002	0.006993007		AT3G07890;A3'SS:Chr3:2518907-2519000:2518904-2519000:-	0.069118675	0.038461539		AT1G27920;IR:Chr1:9729293:9729366-9729452:9729526:+	0.236159677	0.015384615		AT1G22370;A3'SS:Chr1:7899038-7899363:7898910-7899363:-	0.317771143	0.032467533
AT5G14440;A3'SS:Chr5:4656176-4656498:4656173-4656498:-	-0.062315719	0.023976024		AT3G09455;A5'SS:Chr3:2910734-2911106:2910734-2911243:-	0.30528466	0.012987013		AT1G28060;EI:Chr1:9779757:9779825-9779905:9780038:+	-0.238272341	0		AT1G22370;IR:Chr1:7897915:7899038-7899363:7900335:-	-0.437181494	0.017982018
AT5G16505;IR:Chr5:5390006:5390172-5390435:5392383:+	0.118619983	0.020479521		AT3G09540;IR:Chr3:2929410:2929478-2929573:2929783:-	0.066544761	0.040459541		AT1G28330;ES:Chr1:9934288-9934451:9934566-9934794:-	0.395130525	0		AT1G22430;A3'SS:Chr1:7919555-7919662:7919555-7919706:+	-0.125405998	0.042207792
AT5G19025;A3'SS:Chr5:6355277-6356350:6355265-6356350:-	0.117026761	0.038961039		AT3G10060;A5'SS:Chr3:3103077-3103168:3103072-3103168:+	-0.039423529	0.041958042		AT1G28610;IR:Chr1:10054234:10054510-10054615:10054760:-	-0.119698691	0.047452548		AT1G22430;IR:Chr1:7919662:7919749-7919832:7920034:+	-0.248666836	0.042207792
AT5G19250;A3'SS:Chr5:6472064-6472300:6472064-6472324:+	-0.023856829	0.004495505		AT3G11820;IR:Chr3:3729305:3730006-3730295:3730848:-	-0.298424297	0.04995005		AT1G29060;A3'SS:Chr1:10147918-10148042:10147918-10148071:+	-0.073014399	0.025974026		AT1G22430;IR:Chr1:7920423:7920498-7920828:7921386:+	-0.32881439	0.042207792
AT5G20010;A5'SS:Chr5:6761104-6761330:6761071-6761330:+	0.019240607	0.03996004		AT3G12680;IR:Chr3:4026982:4027053-4027146:4027202:-	0.15601741	0.011988012		AT1G29310;A3'SS:Chr1:10252387-10252648:10252387-10252654:+	0.118936798	0.018981019		AT1G22430;IR:Chr1:7920828:7920892-7921033:7921128:+	0.078899795	0.042207792
AT5G20250;A3'SS:Chr5:6833895-6833989:6833895-6834005:+	-0.082615226	0.016233766		AT3G13120;IR:Chr3:4219310:4219583-4220036:4220100:-	-0.067329459	0.008991009		AT1G29320;A3'SS:Chr1:10257810-10257904:10257810-10257907:+	-0.110884325	0.014485515		AT1G22740;A3'SS:Chr1:8049299-8049393:8049299-8049540:+	0.265441381	0.015984016
AT5G20250;IR:Chr5:6833659:6833895-6834005:6834047:+	-0.12381339	0.016233766		AT3G14200;A3'SS:Chr3:4713012-4713105:4713009-4713105:-	0.023231476	0.031968032		AT1G29350;A3'SS:Chr1:10270052-10270267:10270049-10270267:-	0.123590376	0.014985015		AT1G22740;IR:Chr1:8049393:8049419-8049540:8049639:+	0.08153613	0.015984016
AT5G22380;IR:Chr5:7409277:7409563-7409879:7410102:-	0.242691731	0.004495505		AT3G14200;ES:Chr3:4713482-4713674:4713747-4713896:-	-0.027251671	0.031968032		AT1G29370;A3'SS:Chr1:10279371-10279586:10279368-10279586:-	0.095407826	0.008991009		AT1G22740;IR:Chr1:8049738:8049795-8049981:8050061:+	0.178917892	0.040459541
AT5G22875;IR:Chr5:7650582:7650681-7651266:7651389:+	0.064253005	0.044955045		AT3G14210;A3'SS:Chr3:4729589-4729840:4729589-4729893:+	0.056112346	0.000999001		AT1G29400;A3'SS:Chr1:10293722-10294381:10293719-10294381:-	-0.143423467	0.004495505		AT1G22740;IR:Chr1:8049738:8049884-8049981:8050061:+	0.090439172	0.015984016
AT5G24735;IR:Chr5:8468331:8468672-8469020:8469262:-	0.12039773	0.000999001		AT3G14660;IR:Chr3:4925339:4925556-4925653:4925900:+	0.053105969	0.011988012		AT1G29400;IR:Chr1:10290040:10290279-10290368:10290470:-	-0.150685082	0.035964036		AT1G22750;A3'SS:Chr1:8052480-8052606:8052480-8052610:+	-0.141483576	0.005994006
AT5G25280;A5'SS:Chr5:8775067-8775165:8775044-8775165:+	-0.073098216	0.037962038		AT3G16270;IR:Chr3:5513267:5513371-5513501:5513907:+	0.120703665	0.015484516		AT1G29800;IR:Chr1:10434862:10435042-10435132:10435441:+	-0.23000722	0.002997003		AT1G22750;A3'SS:Chr1:8052480-8052606:8052480-8052615:+	0.108008301	0.006993007
AT5G25610;IR:Chr5:8915372:8916078-8916447:8916546:-	0.012833697	0.017482518		AT3G16520;A3'SS:Chr3:5618851-5619408:5618826-5619408:-	0.158259275	0.020979021		AT1G29850;A3'SS:Chr1:10448745-10448846:10448745-10448849:+	-0.133942453	0.012487513		AT1G22750;A3'SS:Chr1:8052480-8052606:8052480-8052663:+	-0.245384776	0.002997003
AT5G26770;IR:Chr5:9409568:9409770-9409961:9410138:-	0.11516037	0.043956044		AT3G16940;IR:Chr3:5784128:5785378-5785560:5785853:+	0.24434276	0		AT1G30200;A3'SS:Chr1:10626309-10626650:10626309-10626661:+	-0.094591311	0.020479521		AT1G22750;A3'SS:Chr1:8052480-8052610:8052480-8052615:+	0.235301282	0
AT5G36290;IR:Chr5:14302662:14302852-14302953:14303054:+	0.067991717	0.04945055		AT3G17609;IR:Chr3:6023844:6024034-6024108:6024294:+	0.062122831	0.00999001		AT1G30330;A3'SS:Chr1:10689907-10689994:10689901-10689994:-	0.097429719	0.017982018		AT1G22750;A3'SS:Chr1:8052480-8052610:8052480-8052663:+	-0.095923671	0.006993007
AT5G37850;IR:Chr5:15065300:15065512-15065605:15065701:+	0.14127081	0.03996004		AT3G17609;IR:Chr3:6023844:6024034-6024153:6024294:+	0.075510978	0.00999001		AT1G30450;A3'SS:Chr1:10769114-10769244:10769114-10769248:+	0.210713698	0.026973027		AT1G22750;A3'SS:Chr1:8052480-8052615:8052480-8052663:+	-0.346863054	0.002997003
AT5G40450;A3'SS:Chr5:16194990-16195469:16194965-16195469:-	-0.063672058	0.034465535		AT3G19820;AF:Chr3:6881628-6882096:6882121:6881628-6882212:6882315:-	0.130114433	0.04945055		AT1G30450;IR:Chr1:10767983:10769114-10769244:10769616:+	-0.252285319	0.026973027		AT1G22870;A5'SS:Chr1:8090357-8090460:8090353-8090460:+	-0.152585608	0.045954046
AT5G44530;IR:Chr5:17939302:17939584-17939673:17940004:+	-0.065827044	0.013486514		AT3G20630;IR:Chr3:7205539:7205593-7205863:7205940:-	0.065665136	0.041958042		AT1G30690;A5'SS:Chr1:10887850-10888276:10887827-10888276:+	-0.049089497	0.02997003		AT1G23730;IR:Chr1:8395557:8395643-8395963:8396017:+	-0.170935343	0.02997003
AT5G44572;A3'SS:Chr5:17969433-17970071:17969433-17970079:+	0.399251569	0.002497503		AT3G20860;IR:Chr3:7306776:7306821-7306908:7306988:+	0.093823283	0.020479521		AT1G30835;IR:Chr1:10966907:10967904-10968628:10968878:+	0.208131493	0.015984016		AT1G24148;A3'SS:Chr1:8544629-8545012:8544629-8545020:+	-0.117750098	0.017482518
AT5G45115;A3'SS:Chr5:18238644-18238735:18238613-18238735:-	-0.220156779	0.026473527		AT3G22121;A5'SS:Chr3:7795887-7796089:7795623-7796089:+	-0.491616986	0		AT1G30845;ES:Chr1:10979957-10980044:10980214-10980344:+	0.218565854	0.007492508		AT1G24440;A3'SS:Chr1:8663053-8663157:8663053-8663179:+	-0.172079525	0.031468532
AT5G45340;IR:Chr5:18368532:18369070-18369164:18369389:-	0.405884618	0.001498502		AT3G23280;ES:Chr3:8323014-8323099:8323170-8323363:+	0.036887191	0.040959041		AT1G31020;A3'SS:Chr1:11057901-11057986:11057901-11057990:+	-0.12453591	0.023976024		AT1G24625;AF:Chr1:8726661-8726778:8726957:8726661-8726961:8727212:-	-0.113191635	0.020979021
AT5G46280;IR:Chr5:18770049:18770268-18770359:18770561:-	-0.20455542	0.020479521		AT3G23400;IR:Chr3:8376444:8376850-8376941:8377792:-	-0.316779835	0.00999001		AT1G31300;A5'SS:Chr1:11193980-11194238:11193838-11194238:+	0.061548233	0.042957043		AT1G24764;A5'SS:Chr1:8761158-8761273:8761158-8761283:-	0.313998976	0.000999001
AT5G46280;IR:Chr5:18770359:18770561-18770654:18770743:-	-0.20116853	0.020479521		AT3G23570;A5'SS:Chr3:8459748-8459834:8459748-8459839:-	0.107925574	0.02997003		AT1G31420;A3'SS:Chr1:11252680-11252756:11252680-11252759:+	-0.198864361	0.000999001		AT1G24764;IR:Chr1:8762832:8762917-8762992:8763355:-	0.284273425	0.028471529
AT5G46430;A3'SS:Chr5:18833301-18833415:18833301-18833419:+	0.005502467	0.041958042		AT3G23830;A3'SS:Chr3:8607699-8607982:8607687-8607982:-	0.060807676	0.04995005		AT1G31540;IR:Chr1:11289346:11290527-11291096:11291506:-	-0.160530418	0.002997003		AT1G24825;A3'SS:Chr1:8776339-8777014:8776339-8777828:+	0.131758573	0
AT5G46710;A3'SS:Chr5:18953891-18954422:18953723-18954422:-	0.05487943	0.044955045		AT3G26744;IR:Chr3:9833379:9833603-9833786:9834888:-	0.136088745	0.031468532		AT1G31550;A5'SS:Chr1:11295912-11295991:11295912-11296000:-	-0.154531807	0.014985015		AT1G24825;A5'SS:Chr1:8777260-8777828:8776339-8777828:+	0.289778866	0
AT5G50565;A5'SS:Chr5:20580565-20580856:20580493-20580856:+	0.06940168	0.048951049		AT3G26850;A5'SS:Chr3:9897510-9897749:9897510-9897979:-	-0.132614268	0.022477523		AT1G31600;IR:Chr1:11314624:11314994-11315569:11315640:-	-0.132622859	0.044955045		AT1G24825;ES:Chr1:8776339-8777014:8777260-8777828:+	0.395314635	0
AT5G52660;A3'SS:Chr5:21360108-21360220:21360105-21360220:-	0.090951504	0.031468532		AT3G26920;IR:Chr3:9920975:9921840-9921917:9922066:+	0.269555946	0.04995005		AT1G31830;A3'SS:Chr1:11420423-11420684:11420356-11420684:-	0.26382725	0.000999001		AT1G25098;IR:Chr1:8813192:8813245-8813920:8814450:+	-0.323967236	0
AT5G52760;IR:Chr5:21386727:21386930-21387084:21387159:+	0.093150252	0.020979021		AT3G27210;A5'SS:Chr3:10046017-10046115:10046017-10046823:-	-0.034358693	0.020979021		AT1G31850;AF:Chr1:11430222:11430448-11431136:11430849:11431008-11431136:+	-0.093802734	0.038211788		AT1G25175;A3'SS:Chr1:8827623-8828298:8827623-8828374:+	-0.139569628	0.011238761
AT5G53300;A5'SS:Chr5:21632046-21632558:21632046-21632567:-	0.058937083	0.015817516		AT3G45970;IR:Chr3:16896166:16896358-16896435:16896729:+	-0.058285543	0.002997003		AT1G31850;AF:Chr1:11430257:11430452-11431136:11430849:11431008-11431136:+	-0.18780342	0.038211788		AT1G25175;A3'SS:Chr1:8827623-8828298:8827623-8829112:+	-0.197096483	0.010789211
AT5G53300;A5'SS:Chr5:21632046-21632558:21632046-21632607:-	0.05911811	0.014985015		AT3G47000;IR:Chr3:17315697:17315787-17316071:17316275:-	0.11636119	0.046453547		AT1G31870;A3'SS:Chr1:11436889-11437252:11436889-11437269:+	-0.135420095	0.026973027		AT1G25175;A5'SS:Chr1:8828544-8829112:8827623-8829112:+	-0.262709455	0.007492508
AT5G53300;A5'SS:Chr5:21632046-21632567:21632046-21632607:-	-0.041651943	0.014985015		AT3G48740;IR:Chr3:18052466:18053101-18053648:18053767:-	0.038686079	0.023476524		AT1G32070;A3'SS:Chr1:11535340-11535458:11535337-11535458:-	0.053460049	0.030969031		AT1G25175;IR:Chr1:8827286:8827335-8827428:8827462:+	-0.217771035	0.004495505
AT5G54940;A3'SS:Chr5:22309264-22309357:22308811-22309357:-	0.045531584	0.043456544		AT3G49220;A5'SS:Chr3:18252833-18252950:18251091-18252950:+	0.011561134	0.038461539		AT1G32070;A3'SS:Chr1:11535353-11535458:11535337-11535458:-	-0.111514341	0.010489511		AT1G25175;IR:Chr1:8827570:8827623-8828298:8828544:+	-0.326672419	0.010789211
AT5G54940;A3'SS:Chr5:22309280-22309357:22309264-22309357:-	-0.066719916	0.043456544		AT3G49530;IR:Chr3:18362443:18362842-18362961:18363170:-	-0.101124035	0.007492508		AT1G32070;A3'SS:Chr1:11535353-11535458:11535340-11535458:-	-0.130866216	0.002997003		AT1G25175;IR:Chr1:8828298:8828544-8829112:8829320:+	-0.284316207	0.004495505
AT5G56020;IR:Chr5:22686096:22686300-22686398:22686466:+	-0.078812501	0.046953047		AT3G50950;A3'SS:Chr3:18935887-18936110:18935887-18936116:+	-0.057926951	0.017482518		AT1G32127;IR:Chr1:11556744:11557077-11557161:11557521:+	-0.326051682	0.005994006		AT1G25540;ES:Chr1:8973614-8973807:8973837-8974343:-	0.154909204	0.041958042
AT5G56747;AL:Chr5:22956718-22956972:22957387:22956718-22957673:22957709:+	0.140814945	0.021478522		AT3G52120;IR:Chr3:19329206:19329630-19330107:19330233:+	0.092760414	0.014985015		AT1G32200;IR:Chr1:11601671:11602114-11602209:11602357:-	-0.092065555	0.023976024		AT1G25550;IR:Chr1:8977523:8977599-8977685:8978305:+	0.131725665	0.002997003
AT5G57180;IR:Chr5:23170124:23170276-23170713:23171025:+	-0.06237635	0.038961039		AT3G52840;IR:Chr3:19582361:19582504-19583152:19583240:+	0.072437683	0.00999001		AT1G32230;A3'SS:Chr1:11615311-11615402:11615311-11615405:+	-0.092445165	0.048251748		AT1G25682;IR:Chr1:9002285:9002348-9002381:9002885:-	-0.065701218	0.036963037
AT5G57300;A3'SS:Chr5:23210660-23211013:23210654-23211013:-	-0.13340885	0.032467533		AT3G52920;A3'SS:Chr3:19625738-19625859:19625738-19625868:+	0.024744596	0.048451549		AT1G32230;IR:Chr1:11612738:11612860-11613025:11614550:+	-0.36009422	0.048251748		AT1G26150;A5'SS:Chr1:9040775-9040894:9040775-9040898:-	-0.126706211	0.006493507
AT5G62460;IR:Chr5:25074782:25074838-25074918:25075045:+	-0.151304063	0.005994006		AT3G53990;IR:Chr3:19990449:19990567-19990654:19990763:-	0.006665551	0.030469531		AT1G32230;IR:Chr1:11612738:11613091-11613313:11614550:+	-0.382502245	0.048251748		AT1G26630;A3'SS:Chr1:9206891-9206972:9206891-9206994:+	-0.003278682	0.04995005
AT5G64180;A5'SS:Chr5:25678298-25678407:25678231-25678407:+	-0.278398631	0.008991009		AT3G54890;IR:Chr3:20339504:20339821-20339940:20340228:-	-0.14052175	0.027472528		AT1G32230;IR:Chr1:11612738:11613177-11613313:11614550:+	-0.410430758	0.048251748		AT1G26850;A5'SS:Chr1:9303439-9303845:9303439-9303909:-	0.0185371	0.038461539
AT5G64850;IR:Chr5:25921553:25921602-25921866:25922144:+	0.339353479	0.004995005		AT3G55170;IR:Chr3:20452910:20453210-20453279:20453435:-	0.0597276	0.032967033		AT1G32230;IR:Chr1:11614659:11614906-11615232:11615311:+	0.090252794	0.048251748		AT1G27020;IR:Chr1:9379646:9379761-9379858:9380021:+	0.25298728	0.002497503
AT5G64940;A3'SS:Chr5:25953337-25953427:25953337-25953482:+	0.041537145	0.00949051		AT3G55480;IR:Chr3:20570471:20570720-20570793:20570869:-	0.075511018	0.042957043		AT1G32410;A5'SS:Chr1:11693925-11694368:11693921-11694368:+	0.071212504	0.043456544		AT1G27630;A5'SS:Chr1:9612429-9612590:9611876-9612590:+	0.255997476	0
AT5G65380;EI:Chr5:26123772:26123852-26123944:26124010:-	0.078848026	0.047952048		AT3G55880;A5'SS:Chr3:20738445-20738626:20737584-20738626:+	-0.071434857	0.021578422		AT1G32410;A5'SS:Chr1:11693925-11694375:11693921-11694375:+	0.117456964	0.020979021		AT1G27910;IR:Chr1:9720733:9721766-9721982:9723138:-	-0.095308575	0.016983017
				AT3G55880;IR:Chr3:20736571:20736994-20737316:20737584:+	0.15036605	0.012987013		AT1G32940;AF:Chr1:11937183:11937402-11937800:11937499:11937717-11937800:+	0.306481732	0.001998002		AT1G27920;A5'SS:Chr1:9728783-9728860:9728771-9728860:+	0.129411651	0.038461539
				AT3G55880;IR:Chr3:20737316:20737584-20738260:20738445:+	0.028223592	0.021578422		AT1G33265;A3'SS:Chr1:12066896-12066990:12066896-12067484:+	0.294919543	0.044955045		AT1G27920;IR:Chr1:9727293:9727496-9727616:9728520:+	0.451663812	0.010489511
				AT3G55880;IR:Chr3:20738260:20738445-20738626:20738967:+	0.084305497	0.012987013		AT1G33265;IR:Chr1:12066990:12067054-12067484:12067571:+	0.091975169	0.044955045		AT1G27920;IR:Chr1:9727293:9727873-9727995:9728520:+	0.568664424	0.010489511
				AT3G55880;ES:Chr3:20737584-20738260:20738445-20738626:+	-0.054132453	0.012987013		AT1G33290;A3'SS:Chr1:12074572-12074659:12074572-12074664:+	0.069550106	0.04995005		AT1G27920;IR:Chr1:9727995:9728207-9728365:9728520:+	0.335552893	0.022144522
				AT3G55970;IR:Chr3:20766735:20767218-20768060:20768396:-	0.06284151	0.032967033		AT1G33680;ES:Chr1:12205688-12206359:12206431-12207164:+	0.178167374	0.027972028		AT1G27920;IR:Chr1:9728615:9728771-9728860:9729011:+	0.508744506	0.010489511
				AT3G56750;IR:Chr3:21018089:21018554-21018693:21018922:-	0.13103059	0.023976024		AT1G33720;IR:Chr1:12222407:12223202-12223587:12224108:-	-0.196825095	0.012487513		AT1G27920;IR:Chr1:9728615:9728783-9728860:9729011:+	-0.257873464	0.034965035
				AT3G56840;A3'SS:Chr3:21045156-21045217:21045156-21045246:+	0.141884964	0.045954046		AT1G34260;A3'SS:Chr1:12486804-12486958:12486804-12486963:+	-0.097498725	0.043456544		AT1G27920;IR:Chr1:9728860:9729011-9729093:9729180:+	0.338995906	0.012587413
				AT3G56840;A3'SS:Chr3:21045156-21045217:21045156-21045271:+	0.246527336	0.045954046		AT1G34320;A3'SS:Chr1:12521613-12521691:12521613-12521709:+	-0.143564737	0.02997003		AT1G27920;IR:Chr1:9728860:9729180-9729293:9729526:+	0.358826607	0.028846154
				AT3G57220;A5'SS:Chr3:21175414-21175490:21175410-21175490:+	0.100303455	0.025974026		AT1G34320;IR:Chr1:12520179:12520379-12520494:12521027:+	-0.265625125	0.04995005		AT1G27920;IR:Chr1:9729093:9729180-9729293:9729526:+	0.421482145	0.028846154
				AT3G57530;IR:Chr3:21297148:21297375-21297470:21297637:-	-0.135219678	0.004995005		AT1G34340;A5'SS:Chr1:12532696-12532780:12532661-12532780:+	-0.36735443	0		AT1G27920;IR:Chr1:9729293:9729366-9729452:9729526:+	0.297161087	0.010489511
				AT3G57760;A3'SS:Chr3:21395619-21395856:21395619-21395891:+	-0.120309916	0.017982018		AT1G34380;A5'SS:Chr1:12553605-12553727:12553605-12553731:-	0.114637019	0.045954046		AT1G27921;IR:Chr1:9729600:9729747-9729856:9729979:-	-0.317133055	0.032967033
				AT3G57760;A3'SS:Chr3:21395663-21395856:21395663-21395891:+	-0.275668302	0.017982018		AT1G34418;A3'SS:Chr1:12582384-12582469:12582384-12582507:+	0.10098257	0.023726274		AT1G28060;EI:Chr1:9779757:9779825-9779905:9780038:+	-0.274953828	0.000999001
				AT3G57760;A5'SS:Chr3:21395663-21395856:21395619-21395856:+	-0.211241581	0.017982018		AT1G34418;IR:Chr1:12582122:12582384-12582469:12582721:+	-0.242966934	0.002497503		AT1G28320;A3'SS:Chr1:9922321-9922394:9922308-9922394:-	-0.180404049	0.02997003
				AT3G59350;IR:Chr3:21934563:21934649-21934752:21935209:+	-0.346856414	0.01998002		AT1G34470;A5'SS:Chr1:12605093-12605242:12605070-12605242:+	-0.099367463	0.032467533		AT1G28330;ES:Chr1:9934288-9934451:9934566-9934794:-	0.361444013	0
				AT3G60250;IR:Chr3:22270270:22270844-22270996:22271158:-	0.113764464	0.015984016		AT1G34570;ES:Chr1:12656034-12656213:12656295-12656429:-	0.515128559	0.007992008		AT1G28520;IR:Chr1:10029674:10029943-10030064:10030213:+	-0.179425218	0.023976024
				AT3G61060;A5'SS:Chr3:22603721-22603910:22603702-22603910:+	0.034114663	0.027306027		AT1G34570;ES:Chr1:12656034-12656236:12656295-12656429:-	0.201756381	0.007992008		AT1G28600;A3'SS:Chr1:10052167-10052254:10052160-10052254:-	0.033836755	0.01948052
				AT3G61060;IR:Chr3:22603584:22603702-22603910:22604582:+	-0.054179955	0.022977023		AT1G34640;IR:Chr1:12687552:12687796-12688186:12688543:-	-0.219400879	0.000499501		AT1G28600;IR:Chr1:10051001:10051517-10051609:10051885:-	0.293998531	0.011988012
				AT3G61060;IR:Chr3:22603584:22603721-22603910:22604582:+	-0.131559538	0.007992008		AT1G34760;IR:Chr1:12743722:12743986-12744077:12744111:-	-0.20493522	0.004495505		AT1G29310;A3'SS:Chr1:10252387-10252648:10252387-10252654:+	0.100881055	0.028971029
				AT3G61600;IR:Chr3:22797128:22797937-22798054:22798324:+	-0.082207504	0.022977023		AT1G34770;IR:Chr1:12746486:12746553-12746623:12746671:+	-0.250911802	0.025974026		AT1G29320;A3'SS:Chr1:10257810-10257904:10257810-10257907:+	-0.137497697	0.007992008
				AT3G61750;IR:Chr3:22858571:22858970-22859048:22859669:-	0.090735527	0.047452548		AT1G34844;IR:Chr1:12751268:12751653-12751758:12752025:+	-0.16663661	0.021978022		AT1G29350;A3'SS:Chr1:10270052-10270267:10270049-10270267:-	0.080658569	0.041958042
				AT3G62550;IR:Chr3:23136454:23136563-23136789:23136907:+	0.062724285	0		AT1G34844;IR:Chr1:12752118:12752280-12752367:12752617:+	-0.16663661	0.021978022		AT1G29370;A3'SS:Chr1:10279371-10279586:10279368-10279586:-	0.160519364	0.001498502
				AT3G62800;A3'SS:Chr3:23227174-23227447:23227169-23227447:-	-0.111347431	0.048951049		AT1G35340;IR:Chr1:12977677:12978013-12978080:12978148:+	-0.169256787	0.031468532		AT1G29400;A3'SS:Chr1:10293722-10294381:10293719-10294381:-	-0.148881121	0.026973027
				AT4G00040;IR:Chr4:14627:14833-14921:16079:+	0.061151068	0.047952048		AT1G35516;IR:Chr1:13078618:13078929-13079305:13079773:+	-0.082207613	0.007992008		AT1G29400;IR:Chr1:10290040:10290279-10290368:10290470:-	-0.143838519	0.038211788
				AT4G01590;A3'SS:Chr4:689096-689185:689093-689185:-	0.049624233	0.047452548		AT1G36390;A3'SS:Chr1:13701639-13701799:13701603-13701799:-	0.254430178	0.00974026		AT1G29800;IR:Chr1:10434862:10435042-10435132:10435441:+	-0.256893725	0.001498502
				AT4G01880;IR:Chr4:811901:812153-812249:812563:-	0.183685039	0.042457543		AT1G36390;IR:Chr1:13701401:13701639-13701799:13701993:-	-0.090457892	0.00974026		AT1G29850;A3'SS:Chr1:10448745-10448846:10448745-10448849:+	-0.120335771	0.022477523
				AT4G02260;IR:Chr4:990215:990617-990749:990810:+	0.291044501	0.04020979		AT1G43190;IR:Chr1:16276164:16276271-16276430:16276443:-	-0.099185786	0.032634033		AT1G30200;A3'SS:Chr1:10626309-10626650:10626309-10626661:+	-0.18667628	0.001498502
				AT4G02260;IR:Chr4:990215:990662-990749:990810:+	0.104289382	0.04020979		AT1G43190;IR:Chr1:16278129:16278193-16278503:16278699:-	0.285567855	0.032634033		AT1G30490;A3'SS:Chr1:10796474-10796547:10796452-10796547:-	0.118066418	0.027972028
				AT4G02920;A3'SS:Chr4:1292905-1293227:1292905-1293230:+	0.009912915	0.043956044		AT1G43190;ES:Chr1:16277138-16277328:16277451-16277642:-	0.105808979	0.032634033		AT1G30490;IR:Chr1:10796996:10797285-10797374:10797514:-	-0.118066418	0.027972028
				AT4G03420;IR:Chr4:1512717:1512921-1513082:1513259:+	0.031433192	0.024475525		AT1G43620;IR:Chr1:16429350:16429558-16429643:16429754:-	-0.385192405	0.023976024		AT1G30545;IR:Chr1:10821387:10821522-10821595:10821829:-	-0.250427152	0.017982018
				AT4G04330;IR:Chr4:2117038:2117054-2118003:2118120:-	-0.045738729	0.017982018		AT1G43675;A3'SS:Chr1:16470813-16470920:16470813-16470925:+	0.346837103	0.001998002		AT1G30690;A5'SS:Chr1:10887850-10888276:10887827-10888276:+	-0.043567943	0.032967033
				AT4G04340;IR:Chr4:2124472:2124594-2124675:2124755:+	0.076248321	0.001998002		AT1G43850;A5'SS:Chr1:16617492-16617612:16617231-16617612:+	0.109827433	0.016983017		AT1G30825;ES:Chr1:10961167-10961358:10961424-10961518:+	0.08416184	0.037462538
				AT4G04840;IR:Chr4:2449748:2449882-2450004:2450160:+	0.136142385	0.000999001		AT1G43890;A3'SS:Chr1:16646814-16646906:16646814-16646950:+	0.016736984	0.040959041		AT1G30835;IR:Chr1:10966907:10967904-10968628:10968878:+	0.190789991	0.014985015
				AT4G05150;AF:Chr4:2660156:2660660-2661564:2660884:2660913-2661564:+	-0.014073483	0.040959041		AT1G44750;A3'SS:Chr1:16892730-16893565:16892730-16894072:+	0.477568381	0.013736264		AT1G30845;ES:Chr1:10979957-10980044:10980214-10980344:+	0.270547971	0.003996004
				AT4G09760;A5'SS:Chr4:6149636-6149735:6149636-6149740:-	-0.132999665	0.004495505		AT1G44750;ES:Chr1:16892730-16893565:16893831-16894072:+	0.433075271	0		AT1G31020;A3'SS:Chr1:11057901-11057986:11057901-11057990:+	-0.092863746	0.04995005
				AT4G09760;IR:Chr4:6149384:6149501-6149691:6149883:-	0.076852635	0.001998002		AT1G47240;A3'SS:Chr1:17310366-17310737:17310307-17310737:-	-0.079974655	0.047452548		AT1G31170;A3'SS:Chr1:11134125-11134213:11134125-11134342:+	-0.091373278	0.030969031
				AT4G10170;IR:Chr4:6344301:6344452-6344587:6345610:+	-0.104456168	0.04995005		AT1G47270;A3'SS:Chr1:17327086-17327158:17327086-17327161:+	-0.176031728	0.016483517		AT1G31175;IR:Chr1:11141926:11141961-11142056:11142716:+	-0.232278805	0.027972028
				AT4G10770;IR:Chr4:6631551:6631648-6631723:6631877:-	0.203400034	0.014985015		AT1G47490;IR:Chr1:17426038:17426096-17426210:17426340:+	-0.089626155	0.017982018		AT1G31300;A5'SS:Chr1:11193980-11194238:11193838-11194238:+	0.055208245	0.043956044
				AT4G11600;A3'SS:Chr4:7010056-7010154:7010053-7010154:-	-0.012510199	0.008491509		AT1G47710;A3'SS:Chr1:17557161-17558228:17557161-17558244:+	-0.049363859	0.011488512		AT1G31355;IR:Chr1:11228988:11229209-11229523:11229990:+	-0.195635451	0.04995005
				AT4G11980;IR:Chr4:7184591:7184683-7184754:7184839:-	0.349951523	0.014985015		AT1G48030;A3'SS:Chr1:17719236-17719377:17719173-17719377:-	0.211743037	0		AT1G31420;A3'SS:Chr1:11252680-11252756:11252680-11252759:+	-0.201192195	0.000999001
				AT4G12000;A5'SS:Chr4:7192790-7193477:7192790-7193483:-	0.055813855	0.025974026		AT1G48030;A3'SS:Chr1:17719265-17719377:17719173-17719377:-	0.229486397	0.001665002		AT1G31540;IR:Chr1:11289346:11290527-11291096:11291506:-	-0.117778249	0.01948052
				AT4G12000;IR:Chr4:7192533:7192790-7193477:7193713:-	-0.033023095	0.027472528		AT1G48030;IR:Chr1:17717008:17717316-17717421:17718682:-	-0.269880867	0.001665002		AT1G31550;A5'SS:Chr1:11295912-11295991:11295912-11296000:-	-0.20416011	0.003746254
				AT4G12560;IR:Chr4:7443118:7443193-7443524:7443775:+	0.113887179	0.007492508		AT1G48030;IR:Chr1:17717008:17717320-17717421:17718682:-	-0.167650606	0.003746254		AT1G31550;IR:Chr1:11296596:11296808-11297017:11297379:-	-0.185679824	0.003746254
				AT4G13570;ES:Chr4:7884605-7885064:7885147-7885398:+	-0.161443341	0.042457543		AT1G48090;EI:Chr1:17741988:17742356-17742438:17742689:-	-0.077881717	0.036713287		AT1G31600;IR:Chr1:11314624:11314994-11315569:11315640:-	-0.164145574	0.026973027
				AT4G16190;ES:Chr4:9171985-9172080:9172199-9172275:+	-0.011289012	0.014485515		AT1G48090;ES:Chr1:17755033-17755387:17755452-17755660:-	0.087965342	0.036713287		AT1G31830;A3'SS:Chr1:11420423-11420684:11420356-11420684:-	0.166553051	0.007492508
				AT4G16860;IR:Chr4:9488466:9489255-9489372:9489851:-	0.083132799	0.037962038		AT1G48230;IR:Chr1:17806594:17806701-17806831:17806862:+	-0.104889968	0.047452548		AT1G31850;AF:Chr1:11430222:11430448-11431136:11430849:11431008-11431136:+	-0.145651492	0.014985015
				AT4G17680;IR:Chr4:9843500:9843750-9843830:9843900:-	0.401642317	0.023976024		AT1G48410;A3'SS:Chr1:17890649-17890735:17890643-17890735:-	0.196898971	0		AT1G31850;AF:Chr1:11430257:11430452-11431136:11430849:11431008-11431136:+	-0.274085372	0.011988012
				AT4G17790;IR:Chr4:9891051:9891158-9891307:9891651:+	0.110221034	0.037962038		AT1G48500;IR:Chr1:17934188:17934248-17934328:17934662:+	-0.358382815	0.047952048		AT1G31870;A3'SS:Chr1:11436889-11437252:11436889-11437269:+	-0.177784146	0.007992008
				AT4G18270;A3'SS:Chr4:10100977-10101276:10100971-10101276:-	-0.089106006	0.031468532		AT1G48540;IR:Chr1:17947318:17948690-17949042:17949115:+	-0.207212054	0.017482518		AT1G31870;A3'SS:Chr1:11438496-11438674:11438496-11438774:+	0.073549068	0.048951049
				AT4G18270;IR:Chr4:10099981:10100174-10100341:10100447:-	0.105211841	0.031468532		AT1G49500;A3'SS:Chr1:18320676-18321415:18320671-18321415:-	0.244262569	0		AT1G32070;A3'SS:Chr1:11535353-11535458:11535337-11535458:-	-0.174170037	0.005994006
				AT4G18270;IR:Chr4:10099981:10100174-10100383:10100447:-	0.1419998	0.041958042		AT1G49590;IR:Chr1:18355405:18355489-18355880:18355975:+	0.080594475	0.038461539		AT1G32070;A3'SS:Chr1:11535353-11535458:11535340-11535458:-	-0.148294214	0.005994006
				AT4G18530;IR:Chr4:10219801:10219854-10219941:10220066:+	0.141333587	0.013986014		AT1G49590;ES:Chr1:18355489-18355747:18355796-18355880:+	0.144302522	0.010989011		AT1G32070;A3'SS:Chr1:11536177-11536249:11536174-11536249:-	-0.044161806	0.040959041
				AT4G18740;IR:Chr4:10303414:10303631-10303725:10303835:-	0.056961673	0.015984016		AT1G49975;A3'SS:Chr1:18505052-18505136:18505052-18505147:+	0.163184946	0.002997003		AT1G32127;IR:Chr1:11556744:11557077-11557161:11557521:+	-0.182782265	0.030969031
				AT4G19110;A3'SS:Chr4:10455011-10455115:10455008-10455115:-	-0.052348367	0.025974026		AT1G50140;ES:Chr1:18574758-18575740:18575813-18576670:-	0.255490218	0.011988012		AT1G32200;IR:Chr1:11601671:11602114-11602209:11602357:-	-0.103588978	0.010989011
				AT4G19110;A3'SS:Chr4:10455020-10455115:10455008-10455115:-	-0.043423428	0.038961039		AT1G50140;ES:Chr1:18574758-18575748:18575813-18576670:-	0.243320101	0.011988012		AT1G32230;A3'SS:Chr1:11615311-11615402:11615311-11615405:+	-0.125009893	0
				AT4G19120;AF:Chr4:10463070-10463331:10463377:10463070-10463980:10464238:-	-0.141860045	0.042707293		AT1G50200;A3'SS:Chr1:18594792-18595061:18594745-18595061:-	-0.040371915	0.043706294		AT1G32230;IR:Chr1:11612738:11613091-11613313:11614550:+	-0.402864407	0.04020979
				AT4G19120;IR:Chr4:10460977:10461054-10461137:10461815:-	0.11538079	0.001498502		AT1G50200;A3'SS:Chr1:18597751-18598017:18597740-18598017:-	0.090622773	0.018731269		AT1G32230;IR:Chr1:11612738:11613177-11613313:11614550:+	-0.384566991	0.04020979
				AT4G19960;EI:Chr4:10814355:10814600-10814679:10814729:+	0.067961169	0.041958042		AT1G50200;IR:Chr1:18593201:18593272-18593360:18593503:-	-0.062238382	0.028305028		AT1G32230;IR:Chr1:11614659:11614906-11615232:11615311:+	0.080951272	0.04020979
				AT4G20480;IR:Chr4:11034740:11034896-11034969:11035193:-	0.095023008	0.037962038		AT1G50200;ES:Chr1:18595436-18595688:18595817-18596208:-	0.099449937	0.018731269		AT1G32230;ES:Chr1:11612368-11612738:11613091-11613313:+	0.391285214	0.04020979
				AT4G21280;A3'SS:Chr4:11334722-11335092:11334722-11335095:+	-0.002823489	0.038961039		AT1G50440;A3'SS:Chr1:18685966-18686061:18685966-18686144:+	-0.091012347	0.019230769		AT1G32230;ES:Chr1:11612368-11612738:11613177-11613313:+	0.372326638	0.04020979
				AT4G21560;IR:Chr4:11468761:11469775-11470115:11470327:-	-0.084376565	0.032967033		AT1G50440;A3'SS:Chr1:18685966-18686078:18685966-18686134:+	-0.281987825	0.032182104		AT1G32400;A3'SS:Chr1:11690972-11691366:11690956-11691366:-	-0.041662268	0.037962038
				AT4G21560;IR:Chr4:11468761:11469779-11470115:11470323:-	-0.205787314	0.015734266		AT1G50440;A3'SS:Chr1:18685966-18686078:18685966-18686144:+	-0.369673482	0.010989011		AT1G32410;A5'SS:Chr1:11693925-11694368:11693921-11694368:+	0.099640392	0.020979021
				AT4G21560;IR:Chr4:11468761:11469779-11470115:11470327:-	-0.114487883	0		AT1G50440;IR:Chr1:18685777:18685964-18686061:18686312:+	-0.201820192	0.019230769		AT1G32410;A5'SS:Chr1:11693925-11694375:11693921-11694375:+	0.121243501	0.020979021
				AT4G21780;IR:Chr4:11567976:11568070-11568234:11568494:+	-0.388377815	0.030469531		AT1G50440;IR:Chr1:18685777:18685966-18686078:18686312:+	-0.200108196	0.019230769		AT1G32900;AF:Chr1:11923524-11923595:11923617:11923524-11923618:11923731:-	0.38756813	0.025474526
				AT4G21865;A3'SS:Chr4:11602292-11602566:11602292-11602646:+	-0.300781553	0.04945055		AT1G50440;IR:Chr1:18685777:18685966-18686134:18686312:+	-0.217578031	0.019230769		AT1G33110;IR:Chr1:12007785:12008023-12008128:12008246:+	-0.055791155	0.012987013
				AT4G22780;A3'SS:Chr4:11971171-11971291:11971167-11971291:-	0.098173063	0.03996004		AT1G50440;IR:Chr1:18685777:18685966-18686144:18686312:+	-0.510810636	0		AT1G33290;A3'SS:Chr1:12074572-12074659:12074572-12074664:+	0.102428085	0.027972028
				AT4G23250;A5'SS:Chr4:12162321-12162389:12162321-12162413:-	0.1292863	0.041458542		AT1G50570;A5'SS:Chr1:18727574-18727828:18727574-18728109:-	0.156868091	0.000499501		AT1G33470;A3'SS:Chr1:12145610-12145684:12145610-12145687:+	-0.052821458	0.043956044
				AT4G23770;IR:Chr4:12383726:12384078-12384311:12384496:-	-0.137324798	0.034965035		AT1G50670;A5'SS:Chr1:18776569-18776786:18776569-18777000:-	-0.094358475	0.025974026		AT1G33720;IR:Chr1:12222407:12223202-12223587:12224108:-	-0.225066103	0.024975025
				AT4G24160;IR:Chr4:12541694:12541793-12541866:12541989:+	-0.084296474	0.020979021		AT1G50670;A5'SS:Chr1:18776569-18776924:18776569-18777000:-	-0.125794746	0.035964036		AT1G34340;A5'SS:Chr1:12532696-12532780:12532648-12532780:+	-0.241856963	0.045454546
				AT4G24380;EI:Chr4:12612855:12612953-12613035:12613076:+	-0.047461702	0.043456544		AT1G50950;A5'SS:Chr1:18882473-18882577:18882466-18882577:+	0.44376416	0.016483517		AT1G34340;A5'SS:Chr1:12532696-12532780:12532661-12532780:+	-0.357043418	0
				AT4G25640;IR:Chr4:13077109:13077195-13077270:13077388:-	0.008151806	0.047952048		AT1G50950;ES:Chr1:18881747-18881851:18881908-18882250:+	0.406818341	0.016483517		AT1G34340;IR:Chr1:12531271:12531495-12531573:12531673:+	0.178036318	0.045454546
				AT4G26530;A3'SS:Chr4:13391394-13391486:13391394-13391492:+	0.145185408	0.000999001		AT1G51070;IR:Chr1:18928859:18928936-18929019:18929181:+	-0.151886681	0.002997003		AT1G34418;A3'SS:Chr1:12582384-12582469:12582384-12582507:+	0.266561169	0
				AT4G26860;IR:Chr4:13503909:13503996-13504101:13504292:-	0.148361739	0.023976024		AT1G51070;ES:Chr1:18928130-18928693:18928755-18928859:+	0.178179121	0.002997003		AT1G34418;IR:Chr1:12582122:12582384-12582469:12582721:+	-0.224335505	0.002497503
				AT4G27960;IR:Chr4:13916573:13917240-13917343:13917420:-	-0.267304188	0.046953047		AT1G51110;A3'SS:Chr1:18936635-18936712:18936635-18936723:+	-0.079350584	0.004495505		AT1G34570;IR:Chr1:12654963:12655603-12655697:12655818:-	-0.315392929	0.010656011
				AT4G27960;IR:Chr4:13917134:13917240-13917343:13917500:-	-0.023901515	0.046953047		AT1G51140;A3'SS:Chr1:18944003-18944088:18943990-18944088:-	0.167322456	0.007492508		AT1G34570;IR:Chr1:12655913:12656034-12656429:12656486:-	0.390167417	0.010656011
				AT4G27970;IR:Chr4:13918762:13918793-13918894:13919664:-	0.335039066	0.017982018		AT1G51160;A3'SS:Chr1:18949663-18950007:18949663-18950014:+	-0.074481025	0.013986014		AT1G34570;ES:Chr1:12656034-12656213:12656295-12656429:-	0.31545609	0.044955045
				AT4G28150;A3'SS:Chr4:13978757-13978829:13978751-13978829:-	-0.058460516	0.042457543		AT1G51430;IR:Chr1:19068992:19069036-19069108:19069169:+	-0.349972257	0.007992008		AT1G34570;ES:Chr1:12656034-12656236:12656295-12656429:-	0.27897254	0
				AT4G28150;IR:Chr4:13977923:13978014-13978102:13978187:-	0.166333551	0.004995005		AT1G51610;A5'SS:Chr1:19136907-19137024:19136798-19137024:+	0.097187746	0.00974026		AT1G34640;IR:Chr1:12687552:12687796-12688186:12688543:-	-0.2170859	0.000999001
				AT4G28150;IR:Chr4:13978102:13978187-13978272:13978452:-	0.044453879	0.047452548		AT1G51610;IR:Chr1:19137717:19137772-19137870:19137984:+	-0.088649785	0.00974026		AT1G34750;IR:Chr1:12737689:12737772-12737870:12738196:-	-0.201950695	0.005994006
				AT4G28830;A5'SS:Chr4:14233980-14234050:14233931-14234050:+	-0.456015978	0.01998002		AT1G51965;A3'SS:Chr1:19313280-19313387:19313271-19313387:-	0.293257707	0.044955045		AT1G34770;IR:Chr1:12746486:12746553-12746623:12746671:+	-0.225946608	0.024975025
				AT4G30660;A5'SS:Chr4:14956063-14956161:14956000-14956161:+	-0.085193705	0.006493507		AT1G51965;A3'SS:Chr1:19313291-19313387:19313271-19313387:-	0.23157022	0.044955045		AT1G34844;IR:Chr1:12751268:12751653-12751758:12752025:+	-0.287797063	0.006993007
				AT4G30760;A3'SS:Chr4:14982884-14982975:14982884-14982978:+	0.047205767	0.035964036		AT1G52220;IR:Chr1:19453907:19453944-19454032:19454094:-	0.030219496	0.004495505		AT1G34844;IR:Chr1:12752118:12752280-12752367:12752617:+	-0.287797063	0.006993007
				AT4G31550;A3'SS:Chr4:15290461-15290791:15290458-15290791:-	0.10181673	0.005994006		AT1G52360;A5'SS:Chr1:19505427-19505699:19505365-19505699:+	-0.2487666	0.023976024		AT1G35340;IR:Chr1:12977677:12978013-12978080:12978148:+	-0.261057686	0.010489511
				AT4G32060;A5'SS:Chr4:15502446-15502512:15502301-15502512:+	-0.060612277	0.034132534		AT1G52360;A5'SS:Chr1:19505447-19505699:19505427-19505699:+	0.161508891	0.013986014		AT1G35516;IR:Chr1:13078618:13078929-13079305:13079773:+	-0.035997848	0.042457543
				AT4G32060;IR:Chr4:15502218:15502301-15502512:15502725:+	-0.212091744	0		AT1G52370;A5'SS:Chr1:19506571-19507018:19506522-19507018:+	-0.135269423	0.045454546		AT1G38131;A5'SS:Chr1:14294771-14294853:14294771-14294857:-	-0.134190106	0.015484516
				AT4G32060;IR:Chr4:15502218:15502446-15502512:15502725:+	-0.141174198	0.017482518		AT1G52630;A3'SS:Chr1:19607941-19608199:19607907-19608199:-	0.211302911	0.023976024		AT1G43190;IR:Chr1:16276164:16276271-16276430:16276443:-	-0.155248921	0.003496504
				AT4G32150;IR:Chr4:15526982:15527172-15527435:15527668:-	0.186035781	0.028971029		AT1G52905;A5'SS:Chr1:19706260-19706385:19706111-19706385:+	0.072012538	0.042957043		AT1G43190;ES:Chr1:16277138-16277328:16277451-16277642:-	0.159734703	0.003496504
				AT4G32285;IR:Chr4:15585443:15585871-15585974:15588089:+	-0.048086421	0.037462538		AT1G53040;IR:Chr1:19764830:19765029-19765120:19765307:-	-0.369205721	0		AT1G43620;IR:Chr1:16429350:16429558-16429643:16429754:-	-0.418420802	0.011988012
				AT4G32940;IR:Chr4:15900270:15900739-15901048:15901254:-	0.068777087	0.02997003		AT1G53050;A3'SS:Chr1:19772240-19772342:19772240-19772492:+	0.267170109	0.026973027		AT1G43675;A3'SS:Chr1:16470813-16470920:16470813-16470925:+	0.749261232	0
				AT4G33220;A5'SS:Chr4:16024245-16024365:16022788-16024365:+	0.063616835	0.007992008		AT1G53090;A5'SS:Chr1:19783570-19783684:19783466-19783684:+	0.158893032	0.028971029		AT1G43770;IR:Chr1:16549673:16549897-16549981:16550108:+	-0.174185377	0.030469531
				AT4G33467;A3'SS:Chr4:16101840-16101926:16101837-16101926:-	-0.013019426	0.04995005		AT1G53120;A3'SS:Chr1:19794284-19794366:19794284-19794369:+	0.061806364	0.040959041		AT1G44446;IR:Chr1:16848912:16849206-16849283:16849395:-	-0.148627134	0.001998002
				AT4G33467;IR:Chr4:16101464:16101840-16101926:16102196:-	0.336869234	0		AT1G53250;A5'SS:Chr1:19858187-19858311:19858177-19858311:+	0.226709305	0.043956044		AT1G44750;ES:Chr1:16892730-16893565:16893831-16894072:+	0.410261112	0
				AT4G33540;ES:Chr4:16132054-16132280:16132371-16132525:+	0.040809038	0.023976024		AT1G53310;A5'SS:Chr1:19888088-19888229:19888088-19888305:-	0.038794025	0.042457543		AT1G45010;IR:Chr1:17013942:17014037-17014721:17014840:-	-0.044080941	0.023976024
				AT4G33980;A3'SS:Chr4:16284353-16284791:16284088-16284791:-	0.115315595	0.000499501		AT1G53380;AF:Chr1:19914702-19915842:19916147:19914702-19916381:19916517:-	0.542367416	0.031635032		AT1G45150;A3'SS:Chr1:17080701-17080772:17080689-17080772:-	-0.120629145	0.043456544
				AT4G33980;A3'SS:Chr4:16284711-16284791:16284088-16284791:-	0.334343151	0		AT1G53380;ES:Chr1:19914702-19915842:19915952-19916381:-	0.431045978	0.031635032		AT1G47240;A3'SS:Chr1:17310366-17310737:17310307-17310737:-	-0.078230974	0.04945055
				AT4G33980;A3'SS:Chr4:16284711-16284791:16284353-16284791:-	0.403457495	0		AT1G53380;ES:Chr1:19914702-19915842:19915959-19916381:-	0.186682638	0.031635032		AT1G47270;A3'SS:Chr1:17327086-17327158:17327086-17327161:+	-0.20083437	0.008991009
				AT4G34150;IR:Chr4:16355617:16355688-16356378:16356423:+	-0.200549974	0		AT1G53440;IR:Chr1:19947872:19947943-19948011:19948082:+	0.110749231	0.043956044		AT1G47490;IR:Chr1:17426038:17426096-17426210:17426340:+	-0.079285804	0.025474526
				AT4G34370;IR:Chr4:16435113:16435395-16435468:16435948:+	0.208996927	0.011988012		AT1G53450;IR:Chr1:19951006:19951481-19951741:19951872:-	-0.146027216	0.038961039		AT1G47530;IR:Chr1:17452674:17453019-17453116:17453202:+	-0.055961634	0.017982018
				AT4G34650;A5'SS:Chr4:16543535-16543637:16543446-16543637:+	0.021062391	0.036963037		AT1G53510;A3'SS:Chr1:19973926-19974135:19973879-19974135:-	-0.084429218	0.013320013		AT1G47710;A3'SS:Chr1:17557161-17558228:17557161-17558244:+	-0.085961766	0.001498502
				AT4G34650;IR:Chr4:16543009:16543084-16543212:16543281:+	-0.025569979	0.036963037		AT1G53510;IR:Chr1:19972658:19972807-19973144:19973203:-	0.19865425	0		AT1G48030;A3'SS:Chr1:17719236-17719377:17719173-17719377:-	0.071197096	0.04995005
				AT4G35470;IR:Chr4:16847303:16848216-16848308:16848480:+	0.076797727	0.045454546		AT1G53510;ES:Chr1:19972807-19972922:19972964-19973144:-	0.295322339	0		AT1G48030;IR:Chr1:17717008:17717320-17717421:17718682:-	-0.071093768	0.04995005
				AT4G36730;A3'SS:Chr4:17310679-17310758:17310673-17310758:-	-0.021407625	0.047452548		AT1G53570;A3'SS:Chr1:19990235-19990315:19990235-19990318:+	-0.108077045	0.014985015		AT1G48090;A3'SS:Chr1:17755777-17755939:17755769-17755939:-	-0.054876132	0.04945055
				AT4G36730;IR:Chr4:17311693:17311790-17312207:17312479:-	-0.182272957	0.047452548		AT1G53570;IR:Chr1:19990315:19990400-19990478:19991113:+	0.088277616	0.048951049		AT1G48090;EI:Chr1:17741988:17742356-17742438:17742689:-	-0.173576703	0.000749251
				AT4G37180;A3'SS:Chr4:17505532-17505643:17505532-17505647:+	0.098315659	0.048951049		AT1G53570;IR:Chr1:19990318:19990400-19990478:19991214:+	0.111316505	0.048951049		AT1G48090;ES:Chr1:17755033-17755387:17755452-17755660:-	0.211028493	0.000749251
				AT4G38040;IR:Chr4:17868804:17868961-17869030:17869302:+	0.180406104	0.002997003		AT1G53840;A3'SS:Chr1:20102616-20102782:20102616-20102791:+	0.090054443	0.016483517		AT1G48230;IR:Chr1:17806594:17806701-17806831:17806862:+	-0.116679252	0.03996004
				AT4G38680;EI:Chr4:18071884:18072349-18072410:18073182:-	-0.109784802	0.00949051		AT1G53870;IR:Chr1:20112701:20112982-20113065:20113240:+	-0.214232909	0.003996004		AT1G48410;A3'SS:Chr1:17890649-17890735:17890643-17890735:-	0.218237385	0
				AT4G39100;A3'SS:Chr4:18218753-18219336:18218733-18219336:-	-0.03318269	0.044455545		AT1G53890;IR:Chr1:20125266:20125547-20125630:20125805:+	-0.214231692	0.007492508		AT1G48500;IR:Chr1:17934188:17934248-17934328:17934662:+	-0.507359656	0.012987013
				AT4G39560;IR:Chr4:18382259:18382506-18382593:18383885:-	0.166018873	0.042457543		AT1G54030;IR:Chr1:20168777:20169029-20169100:20169684:+	0.101386817	0.008991009		AT1G48540;A3'SS:Chr1:17950151-17950226:17950151-17950262:+	0.140244692	0.034965035
				AT5G01410;IR:Chr5:171889:172086-172561:173663:-	-0.043085239	0.010489511		AT1G54170;IR:Chr1:20222648:20222775-20222849:20223070:-	-0.121612725	0.008991009		AT1G48540;IR:Chr1:17947318:17948690-17949042:17949115:+	-0.253599807	0.013986014
				AT5G02620;IR:Chr5:590206:590615-590685:591677:+	0.068483349	0.041958042		AT1G54170;ES:Chr1:20223345-20223832:20223904-20224022:-	-0.121612725	0.008991009		AT1G48598;A3'SS:Chr1:17967215-17967621:17967215-17967630:+	-0.200516895	0.034965035
				AT5G04510;IR:Chr5:1288532:1288697-1288772:1288906:+	0.192520786	0.00999001		AT1G54310;A5'SS:Chr1:20274561-20274642:20274535-20274642:+	0.161365836	0.013486514		AT1G49130;IR:Chr1:18175032:18175798-18175903:18176022:-	0.280405493	0.00999001
				AT5G06440;A5'SS:Chr5:1966823-1966960:1966823-1967212:-	-0.062031031	0.041958042		AT1G54350;A5'SS:Chr1:20288541-20288979:20288396-20288979:+	0.150174238	0.004995005		AT1G49500;A3'SS:Chr1:18320676-18321415:18320671-18321415:-	0.140050418	0.000999001
				AT5G06440;IR:Chr5:1966693:1966823-1966960:1967313:-	0.246948062	0.003996004		AT1G54380;A3'SS:Chr1:20299689-20300122:20299244-20300122:-	0.413631817	0		AT1G49590;IR:Chr1:18355405:18355489-18355880:18355975:+	0.094640324	0.040459541
				AT5G06710;IR:Chr5:2067941:2069042-2069165:2069490:-	0.177657053	0.033966034		AT1G54610;A3'SS:Chr1:20394264-20394585:20394261-20394585:-	-0.084669482	0.047452548		AT1G49590;ES:Chr1:18355489-18355747:18355796-18355880:+	0.073328328	0.040459541
				AT5G06710;IR:Chr5:2068963:2069042-2069165:2069490:-	0.116886665	0.008991009		AT1G54820;IR:Chr1:20449352:20449752-20449945:20450077:+	-0.077874749	0.04995005		AT1G49600;A5'SS:Chr1:18357364-18357545:18357364-18357643:-	0.484719546	0.035964036
				AT5G08130;IR:Chr5:2609535:2609914-2610095:2610123:-	0.167542337	0.045454546		AT1G55110;A5'SS:Chr1:20562629-20562789:20562629-20563086:-	0.062308287	0.030469531		AT1G49600;A5'SS:Chr1:18357364-18357545:18357364-18357971:-	0.046775711	0.047202797
				AT5G08500;IR:Chr5:2748133:2748479-2748661:2748807:+	0.150662986	0.003996004		AT1G55110;IR:Chr1:20562409:20562629-20563086:20563269:-	0.102926041	0.016983017		AT1G49975;A3'SS:Chr1:18505052-18505136:18505052-18505147:+	0.180772846	0.003996004
				AT5G08760;IR:Chr5:2855220:2855282-2855397:2855617:+	0.04126903	0.010989011		AT1G55340;A3'SS:Chr1:20652822-20652902:20652822-20652932:+	0.242949711	0		AT1G50200;A3'SS:Chr1:18594792-18595061:18594745-18595061:-	-0.040021597	0.036838162
				AT5G09250;IR:Chr5:2875582:2875604-2875976:2876121:-	-0.190106114	0.02997003		AT1G55340;IR:Chr1:20652576:20652822-20652902:20653172:+	-0.075918722	0.039127539		AT1G50200;A3'SS:Chr1:18597751-18598017:18597740-18598017:-	0.088455976	0.007492508
				AT5G09995;A3'SS:Chr5:3125366-3125445:3125355-3125445:-	-0.26007797	0.028971029		AT1G55340;IR:Chr1:20652576:20652822-20652932:20653172:+	0.225554967	0.006243756		AT1G50200;IR:Chr1:18593201:18593272-18593360:18593503:-	-0.075386715	0.007492508
				AT5G09995;A3'SS:Chr5:3125369-3125445:3125366-3125445:-	0.404352615	0.015984016		AT1G55450;A5'SS:Chr1:20706234-20706676:20706234-20706678:-	0.064917374	0.020979021		AT1G50200;ES:Chr1:18595436-18595688:18595817-18596208:-	0.089444684	0.007492508
				AT5G10540;IR:Chr5:3332382:3333089-3334907:3334971:+	-0.185996264	0.006993007		AT1G55680;A5'SS:Chr1:20807310-20807712:20807310-20807731:-	-0.123001121	0.001998002		AT1G50260;IR:Chr1:18619257:18619366-18619552:18619757:-	-0.257039636	0.016483517
				AT5G11010;IR:Chr5:3483632:3483863-3484154:3484342:+	0.234102026	0.04995005		AT1G56220;A3'SS:Chr1:21043889-21044348:21043889-21044357:+	-0.042374874	0.004995005		AT1G50260;ES:Chr1:18619757-18620071:18620089-18620331:-	0.200786841	0.021978022
				AT5G11090;A5'SS:Chr5:3526010-3526112:3525987-3526112:+	0.171586703	0.000999001		AT1G56220;IR:Chr1:21043704:21043889-21044357:21044998:+	0.15785152	0		AT1G50440;A3'SS:Chr1:18685966-18686061:18685966-18686144:+	-0.091299707	0.031135531
				AT5G13100;A3'SS:Chr5:4157838-4157913:4157838-4157935:+	-0.042647818	0.034965035		AT1G56300;ES:Chr1:21079471-21079659:21079729-21079862:-	0.114079724	0.010489511		AT1G50440;A3'SS:Chr1:18685966-18686078:18685966-18686134:+	-0.413254613	0.012087912
				AT5G13190;IR:Chr5:4204085:4205070-4205168:4205294:-	-0.064717874	0.031968032		AT1G56660;IR:Chr1:21237888:21237949-21238803:21240558:+	-0.471737547	0		AT1G50440;A3'SS:Chr1:18685966-18686078:18685966-18686144:+	-0.439687609	0.006868132
				AT5G13200;IR:Chr5:4207514:4207788-4207879:4208289:+	-0.022734855	0.028471529		AT1G57770;A3'SS:Chr1:21397405-21397485:21397405-21397499:+	-0.064741557	0.034965035		AT1G50440;A5'SS:Chr1:18685966-18686061:18685964-18686061:+	0.078233992	0.033751962
				AT5G13390;A3'SS:Chr5:4294755-4294837:4294755-4294846:+	0.090949763	0.025974026		AT1G57770;IR:Chr1:21396314:21396367-21396452:21396543:+	-0.119301018	0.01998002		AT1G50440;IR:Chr1:18685777:18685966-18686078:18686312:+	-0.336702468	0.006868132
				AT5G13650;A3'SS:Chr5:4398028-4398235:4398028-4398238:+	-0.013819344	0.028971029		AT1G57943;A3'SS:Chr1:21438758-21438850:21438755-21438850:-	0.345173145	0.04995005		AT1G50440;IR:Chr1:18685777:18685966-18686134:18686312:+	-0.438257354	0.006868132
				AT5G13890;A3'SS:Chr5:4479172-4479907:4479153-4479907:-	0.180057604	0.026473527		AT1G58200;A3'SS:Chr1:21551390-21551491:21551387-21551491:-	0.127864664	0.012820513		AT1G50440;IR:Chr1:18685777:18685966-18686144:18686312:+	-0.63708106	0.005494506
				AT5G14440;A3'SS:Chr5:4656176-4656498:4656173-4656498:-	-0.056149109	0.047452548		AT1G58200;A3'SS:Chr1:21551614-21551832:21551597-21551832:-	0.061174141	0.045454546		AT1G50570;A5'SS:Chr1:18727574-18727828:18727574-18728109:-	0.199288071	0.000999001
				AT5G14550;MX:Chr5:4692054-4692240:4692278-4692760:4692054-4692549:4692629-4692760:-	-0.105762101	0.020979021		AT1G58200;A5'SS:Chr1:21551989-21552235:21551989-21552266:-	-0.062840054	0.046153846		AT1G50670;A5'SS:Chr1:18776569-18776786:18776569-18777000:-	-0.112948403	0.008991009
				AT5G14550;IR:Chr5:4691006:4691359-4691464:4691592:-	0.126920457	0.004495505		AT1G58200;A5'SS:Chr1:21552538-21552835:21552538-21552839:-	0.256584293	0.003496504		AT1G50670;A5'SS:Chr1:18776569-18776924:18776569-18777000:-	-0.196721543	0.008991009
				AT5G14550;ES:Chr5:4692054-4692240:4692278-4692549:-	-0.213468748	0.004495505		AT1G58200;IR:Chr1:21550050:21550160-21550244:21550393:-	-0.24084874	0.003496504		AT1G50950;A5'SS:Chr1:18882473-18882577:18882466-18882577:+	0.333326634	0.038961039
				AT5G14550;ES:Chr5:4692278-4692549:4692629-4692760:-	-0.106369797	0.020979021		AT1G58280;IR:Chr1:21621187:21621261-21621337:21621499:-	-0.14267455	0.004495505		AT1G50950;ES:Chr1:18881747-18881851:18881908-18882250:+	0.316298539	0.038961039
				AT5G15190;IR:Chr5:4932708:4933034-4933118:4933620:-	0.097919719	0.001998002		AT1G58602;A3'SS:Chr1:21758658-21760159:21758658-21760174:+	0.091505478	0.015984016		AT1G51070;IR:Chr1:18928859:18928936-18929019:18929181:+	-0.286496084	0.001498502
				AT5G15310;IR:Chr5:4975100:4975229-4975312:4975661:+	0.140943834	0.006993007		AT1G58602;A3'SS:Chr1:21763787-21763878:21763787-21763881:+	-0.149178787	0.00999001		AT1G51070;ES:Chr1:18928130-18928693:18928755-18928859:+	0.159308385	0.001498502
				AT5G15860;IR:Chr5:5179318:5179383-5179473:5179610:-	0.147876501	0.013486514		AT1G58602;A5'SS:Chr1:21763397-21763480:21763352-21763480:+	-0.189444998	0.043290043		AT1G51110;A3'SS:Chr1:18936635-18936712:18936635-18936723:+	-0.088919904	0.014985015
				AT5G16505;IR:Chr5:5390006:5390172-5390435:5392383:+	0.107714638	0.044955045		AT1G58602;IR:Chr1:21761385:21763352-21763480:21763787:+	-0.103143021	0.01998002		AT1G51140;A3'SS:Chr1:18944003-18944088:18943990-18944088:-	0.196322065	0.001998002
				AT5G16780;IR:Chr5:5517490:5517516-5517612:5517861:-	-0.058098335	0.044955045		AT1G58602;IR:Chr1:21761385:21763397-21763480:21763787:+	-0.084020319	0.018315018		AT1G51160;A3'SS:Chr1:18949663-18950007:18949663-18950014:+	-0.173396743	0.000999001
				AT5G16800;IR:Chr5:5524273:5524701-5524811:5525039:-	0.134722492	0.010989011		AT1G58602;IR:Chr1:21764033:21764158-21764516:21765775:+	0.159051418	0.043290043		AT1G51430;IR:Chr1:19068992:19069036-19069108:19069169:+	-0.460300294	0.003996004
				AT5G17000;IR:Chr5:5584708:5585361-5585597:5585679:-	-0.051540507	0.026973027		AT1G58602;IR:Chr1:21764033:21764158-21764770:21765775:+	0.300855828	0.00999001		AT1G51610;A5'SS:Chr1:19136907-19137024:19136798-19137024:+	0.09128298	0.017982018
				AT5G17300;A5'SS:Chr5:5691388-5691551:5691388-5691699:-	0.102697789	0.032967033		AT1G58602;IR:Chr1:21764033:21764158-21765051:21765775:+	0.257904928	0.00999001		AT1G51610;IR:Chr1:19137717:19137772-19137870:19137984:+	-0.076324624	0.017982018
				AT5G17300;IR:Chr5:5691551:5691612-5691699:5691810:-	0.033939257	0.036713287		AT1G58602;IR:Chr1:21764033:21764162-21765051:21765775:+	0.279942898	0.00999001		AT1G51690;A5'SS:Chr1:19167568-19167961:19167565-19167961:+	0.120790307	0.04995005
				AT5G17460;A3'SS:Chr5:5757464-5757542:5757450-5757542:-	0.05391224	0.006993007		AT1G58848;AL:Chr1:21795833-21796218:21796450:21795833-21796608:21797050:+	0.078542223	0.021978022		AT1G52030;A3'SS:Chr1:19348311-19348931:19348270-19348931:-	0.310871251	0.033966034
				AT5G19070;IR:Chr5:6376973:6377065-6377146:6377176:+	-0.091102584	0.046453547		AT1G59218;A3'SS:Chr1:21831852-21831938:21831852-21831964:+	-0.284889581	0.002247752		AT1G52220;IR:Chr1:19453907:19453944-19454032:19454094:-	0.042911323	0
				AT5G19250;A3'SS:Chr5:6472064-6472300:6472064-6472324:+	0.009905886	0.041958042		AT1G59218;AL:Chr1:21832091-21832476:21832708:21832091-21832866:21833018:+	0.327728363	0.002247752		AT1G52360;A5'SS:Chr1:19505427-19505699:19505365-19505699:+	-0.293765093	0.007992008
				AT5G19855;AL:Chr5:6711943:6712279-6712390:6712282:6712291-6712390:-	0.166057244	0.047952048		AT1G59840;IR:Chr1:22028085:22028251-22028487:22029379:+	-0.311674587	0.003496504		AT1G52360;A5'SS:Chr1:19505447-19505699:19505427-19505699:+	0.152222785	0.007992008
				AT5G19855;IR:Chr5:6712390:6712455-6712795:6712852:-	0.03503437	0.047952048		AT1G59890;A5'SS:Chr1:22046241-22046502:22046226-22046502:+	0.202313574	0.010489511		AT1G52730;IR:Chr1:19642452:19642668-19642854:19642983:+	0.081342944	0.014985015
				AT5G20010;A5'SS:Chr5:6761104-6761330:6761071-6761330:+	-0.032611113	0.012987013		AT1G60200;A3'SS:Chr1:22204553-22204827:22203749-22204827:-	0.522848357	0.004995005		AT1G52905;A5'SS:Chr1:19706260-19706385:19706111-19706385:+	0.117100899	0.016483517
				AT5G22380;IR:Chr5:7409277:7409563-7409879:7410102:-	-0.173690108	0.007992008		AT1G60200;IR:Chr1:22203493:22204553-22204827:22205400:-	-0.295716664	0.04995005		AT1G53040;IR:Chr1:19764830:19765029-19765120:19765307:-	-0.561412882	0
				AT5G22830;A5'SS:Chr5:7629053-7629365:7629036-7629365:+	-0.127681438	0.013986014		AT1G60230;A3'SS:Chr1:22213458-22213574:22213448-22213574:-	-0.074292043	0.040459541		AT1G53050;A3'SS:Chr1:19772240-19772342:19772240-19772492:+	0.391989151	0.007992008
				AT5G24470;A3'SS:Chr5:8357585-8357694:8357538-8357694:-	0.237329399	0.001165501		AT1G60270;A5'SS:Chr1:22223292-22223392:22223292-22223396:-	-0.172708287	0.032967033		AT1G53300;A3'SS:Chr1:19881199-19881282:19881199-19881299:+	-0.128828247	0.02997003
				AT5G24470;IR:Chr5:8355951:8356296-8356381:8356990:-	0.072140126	0.004195804		AT1G60270;IR:Chr1:22222393:22222755-22222834:22222949:-	-0.190771682	0.032967033		AT1G53380;AF:Chr1:19914702-19915842:19916147:19914702-19916381:19916517:-	0.593199008	0.00999001
				AT5G24470;IR:Chr5:8356381:8356990-8357084:8357538:-	0.204872354	0		AT1G60270;ES:Chr1:22223292-22223392:22223483-22223567:-	-0.276603318	0.026973027		AT1G53380;ES:Chr1:19914702-19915842:19915959-19916381:-	0.216698425	0.017482518
				AT5G24470;IR:Chr5:8357084:8357538-8357694:8357824:-	0.246633664	0		AT1G60670;A5'SS:Chr1:22345655-22345818:22345640-22345818:+	0.066911754	0.047952048		AT1G53390;A3'SS:Chr1:19919398-19919637:19919398-19919641:+	0.11814726	0.04995005
				AT5G24470;IR:Chr5:8357084:8357585-8357694:8357824:-	0.115900575	0.003496504		AT1G60670;ES:Chr1:22346339-22346540:22346601-22346717:+	0.189573895	0.003996004		AT1G53390;A5'SS:Chr1:19920296-19920453:19920292-19920453:+	0.13378086	0.04995005
				AT5G24530;IR:Chr5:8381929:8382253-8382900:8383401:+	0.017622864	0.046953047		AT1G60940;A5'SS:Chr1:22441934-22442101:22441934-22442108:-	-0.137907045	0.023976024		AT1G53390;ES:Chr1:19918998-19919322:19919398-19919637:+	0.144473807	0.04995005
				AT5G25610;IR:Chr5:8915372:8916078-8916447:8916546:-	0.012289067	0.00949051		AT1G61010;A5'SS:Chr1:22474547-22474630:22474547-22474638:-	0.196840565	0.041958042		AT1G53400;IR:Chr1:19925592:19925714-19926137:19926256:+	-0.066611137	0.023976024
				AT5G26220;IR:Chr5:9162969:9163335-9163425:9163576:-	0.053113413	0.045954046		AT1G61010;A5'SS:Chr1:22474547-22474638:22474547-22474930:-	-0.29832141	0.041958042		AT1G53440;IR:Chr1:19947872:19947943-19948011:19948082:+	0.187174977	0.003996004
				AT5G26770;IR:Chr5:9407647:9408148-9408240:9408341:-	-0.090584307	0.007992008		AT1G61010;IR:Chr1:22474630:22474669-22474930:22476597:-	-0.302366391	0.041958042		AT1G53450;IR:Chr1:19951006:19951481-19951741:19951872:-	-0.256535383	0.011988012
				AT5G26770;IR:Chr5:9408240:9408341-9408411:9408872:-	-0.095156667	0.007992008		AT1G61150;A3'SS:Chr1:22542673-22542817:22542673-22542837:+	0.083470518	0.041958042		AT1G53510;A3'SS:Chr1:19973926-19974135:19973879-19974135:-	-0.052955546	0.021978022
				AT5G26770;IR:Chr5:9409568:9409770-9409961:9410138:-	-0.148060507	0.001998002		AT1G61150;A3'SS:Chr1:22542673-22542863:22542673-22542958:+	0.12897105	0.038961039		AT1G53510;IR:Chr1:19970664:19971391-19971465:19971640:-	-0.265427999	0.005328005
				AT5G35970;A3'SS:Chr5:14122305-14122388:14122300-14122388:-	-0.019882782	0.046953047		AT1G61150;AF:Chr1:22542524:22542673-22543107:22542759:22542981-22543107:+	-0.210645075	0.041958042		AT1G53510;IR:Chr1:19972658:19972807-19973144:19973203:-	0.144587563	0.003996004
				AT5G35970;IR:Chr5:14119521:14119678-14119825:14119993:-	0.024460013	0.046953047		AT1G61150;ES:Chr1:22542673-22542837:22542862-22542958:+	-0.16913054	0.02022977		AT1G53510;ES:Chr1:19972807-19972922:19972964-19973144:-	0.280140382	0
				AT5G37190;IR:Chr5:14723144:14723506-14723593:14723620:-	0.261434015	0.030969031		AT1G61150;ES:Chr1:22542673-22542863:22542981-22543107:+	0.176392387	0.02022977		AT1G53510;ES:Chr1:19972807-19972922:19973004-19973144:-	0.049516472	0.048751249
				AT5G37260;A5'SS:Chr5:14752500-14752651:14752500-14752961:-	-0.050539506	0.00979021		AT1G61150;ES:Chr1:22542673-22542958:22542981-22543107:+	0.14881699	0.041958042		AT1G53570;A3'SS:Chr1:19990235-19990315:19990235-19990318:+	-0.116766377	0.020979021
				AT5G37260;A5'SS:Chr5:14752750-14752829:14752750-14752961:-	0.426297656	0.000874126		AT1G61210;A3'SS:Chr1:22565445-22565648:22565445-22565653:+	-0.171425615	0.027472528		AT1G53590;IR:Chr1:19997204:19997347-19997446:19997527:+	-0.410450729	0.02997003
				AT5G37260;IR:Chr5:14752438:14752500-14752651:14752750:-	0.649872451	0		AT1G61340;IR:Chr1:22628516:22628792-22629360:22629434:+	-0.167321863	0.005994006		AT1G53800;A5'SS:Chr1:20081912-20082168:20081900-20082168:+	0.09276092	0.027472528
				AT5G37260;IR:Chr5:14752651:14752750-14752961:14753088:-	0.56439752	0		AT1G62200;A5'SS:Chr1:22982945-22983033:22982945-22983040:-	0.182378448	0.02997003		AT1G53800;A5'SS:Chr1:20082705-20082788:20082695-20082788:+	-0.113529912	0.027472528
				AT5G37260;ES:Chr5:14752500-14752651:14752750-14752961:-	-0.278705153	0		AT1G62250;IR:Chr1:22995814:22995919-22996058:22996230:-	-0.148736354	0.001998002		AT1G53870;IR:Chr1:20112701:20112982-20113065:20113240:+	-0.200514262	0.000999001
				AT5G38470;A5'SS:Chr5:15407105-15407195:15407101-15407195:+	0.0277002	0.04945055		AT1G62580;A3'SS:Chr1:23176352-23176380:23176352-23176505:+	-0.648191152	0.033966034		AT1G53870;IR:Chr1:20112701:20113240-20113334:20113960:+	0.252196291	0.000999001
				AT5G38510;A5'SS:Chr5:15418859-15419080:15418859-15419100:-	-0.08774325	0.020979021		AT1G62580;A3'SS:Chr1:23176352-23176443:23176352-23176505:+	-0.535597374	0.040959041		AT1G53890;IR:Chr1:20125266:20125547-20125630:20125805:+	-0.200517591	0.001498502
				AT5G38510;AF:Chr5:15420011-15420355:15420411:15420011-15420451:15420606:-	-0.235909311	0.022727273		AT1G62710;IR:Chr1:23225071:23225270-23225363:23225448:-	-0.167248079	0		AT1G53890;IR:Chr1:20125266:20125805-20125899:20126525:+	0.25221083	0.001498502
				AT5G38510;IR:Chr5:15417629:15418097-15418444:15418598:-	0.342071502	0.022727273		AT1G62780;A3'SS:Chr1:23250891-23250971:23250887-23250971:-	0.023494872	0.021978022		AT1G54170;IR:Chr1:20222648:20222775-20222849:20223070:-	-0.182712063	0.002997003
				AT5G38510;IR:Chr5:15418689:15418859-15419080:15419265:-	0.162518885	0.020979021		AT1G62790;A3'SS:Chr1:23252943-23253384:23252943-23253387:+	-0.061990892	0.040459541		AT1G54170;ES:Chr1:20223345-20223832:20223904-20224022:-	-0.182712063	0.002997003
				AT5G39360;IR:Chr5:15752992:15754071-15754436:15754677:-	0.130288196	0.033966034		AT1G63090;A3'SS:Chr1:23392100-23392283:23392096-23392283:-	0.028882107	0.038961039		AT1G54310;A5'SS:Chr1:20274561-20274642:20274535-20274642:+	0.179966369	0.017982018
				AT5G40500;A5'SS:Chr5:16228049-16228120:16228022-16228120:+	0.13621459	0.034965035		AT1G63250;A3'SS:Chr1:23465042-23465123:23465023-23465123:-	-0.237610038	0.014485515		AT1G54350;A5'SS:Chr1:20288541-20288979:20288396-20288979:+	0.168585991	0.001998002
				AT5G40500;IR:Chr5:16228120:16228245-16228323:16228693:+	0.225481933	0.045787546		AT1G63830;IR:Chr1:23686569:23686697-23686787:23686805:+	0.41629298	0.03996004		AT1G54380;A3'SS:Chr1:20299689-20300122:20299244-20300122:-	0.473126316	0.008991009
				AT5G40500;IR:Chr5:16228120:16228245-16228339:16228693:+	0.36842467	0		AT1G64150;A5'SS:Chr1:23811666-23811764:23811666-23811775:-	-0.074825374	0.041958042		AT1G55110;IR:Chr1:20562409:20562629-20563086:20563269:-	0.161122485	0.004995005
				AT5G41050;IR:Chr5:16433317:16433824-16433905:16434318:-	0.113974273	0.00949051		AT1G64430;A3'SS:Chr1:23934529-23934691:23934529-23934713:+	-0.189086046	0.007992008		AT1G55310;IR:Chr1:20631042:20631119-20631558:20632055:+	0.409685541	0.022477523
				AT5G41070;IR:Chr5:16438307:16438446-16438539:16438792:+	0.13265809	0.043956044		AT1G64750;IR:Chr1:24053619:24053752-24053843:24053902:-	-0.042781824	0.007992008		AT1G55310;IR:Chr1:20631042:20631119-20631885:20632055:+	0.42791623	0.014985015
				AT5G41480;IR:Chr5:16597110:16597276-16597366:16597560:+	0.356121753	0.026973027		AT1G64860;A5'SS:Chr1:24098308-24098431:24098136-24098431:+	-0.038639295	0.014985015		AT1G55310;IR:Chr1:20631042:20631722-20631885:20632055:+	0.443965584	0.014985015
				AT5G41520;A5'SS:Chr5:16608465-16609199:16608465-16609221:-	0.07147797	0.011988012		AT1G65060;IR:Chr1:24167770:24167837-24168005:24168150:-	-0.145369222	0.005494506		AT1G55340;A3'SS:Chr1:20652822-20652902:20652822-20652932:+	0.135155738	0.00999001
				AT5G41880;A3'SS:Chr5:16760947-16761049:16760947-16761053:+	-0.181997923	0.005994006		AT1G65070;IR:Chr1:24173556:24174017-24174093:24174617:-	-0.174748894	0.027972028		AT1G55340;A5'SS:Chr1:20652108-20652308:20651860-20652308:+	0.10854289	0.012487513
				AT5G42900;A3'SS:Chr5:17198609-17198693:17198606-17198693:-	0.009762043	0.030969031		AT1G65230;A3'SS:Chr1:24229768-24230040:24229768-24230049:+	0.060509442	0.016483517		AT1G55340;IR:Chr1:20652576:20652822-20652902:20653172:+	-0.078379089	0.032467533
				AT5G43725;AL:Chr5:17559772-17560158:17563409:17559772-17563867:17564223:+	0.652696295	0.031218781		AT1G65270;A3'SS:Chr1:24244536-24244646:24244536-24244795:+	0.226103437	0		AT1G55520;A3'SS:Chr1:20726058-20726144:20726055-20726144:-	-0.116427324	0.01948052
				AT5G43725;IR:Chr5:17563867:17563961-17564096:17564223:+	-0.321073443	0.031218781		AT1G65270;A3'SS:Chr1:24244536-24244646:24244536-24244801:+	0.509303877	0.001665002		AT1G55680;A5'SS:Chr1:20807310-20807712:20807310-20807731:-	-0.096780746	0.004495505
				AT5G44572;A3'SS:Chr5:17969433-17970071:17969433-17970079:+	-0.33297921	0.022477523		AT1G65270;IR:Chr1:24244376:24244536-24244646:24245074:+	-0.099246349	0.038711289		AT1G56060;IR:Chr1:20966528:20966782-20966863:20967007:-	0.222732044	0.023976024
				AT5G45340;IR:Chr5:18368532:18369070-18369164:18369389:-	-0.201855118	0.004495505		AT1G65270;IR:Chr1:24244376:24244536-24244795:24245074:+	0.262655019	0		AT1G56090;A3'SS:Chr1:20978437-20978534:20978432-20978534:-	0.155836384	0.02997003
				AT5G46430;A3'SS:Chr5:18833301-18833415:18833301-18833419:+	0.009558956	0.035464536		AT1G65280;IR:Chr1:24245122:24245407-24245489:24245893:+	-0.236643072	0		AT1G56110;IR:Chr1:20986224:20986438-20986689:20986951:-	0.21757642	0.045954046
				AT5G46490;IR:Chr5:18852636:18852814-18852909:18853218:+	0.108810804	0.025974026		AT1G65486;AF:Chr1:24349399:24349631-24349964:24349632:24349870-24349964:+	0.164710063	0.043456544		AT1G56165;IR:Chr1:21022759:21023355-21023504:21023748:-	-0.421018357	0.02997003
				AT5G47040;IR:Chr5:19095377:19095507-19095813:19096019:-	0.078048842	0.007992008		AT1G65800;IR:Chr1:24475321:24475531-24475617:24475854:+	-0.104653459	0.013986014		AT1G56220;A3'SS:Chr1:21043889-21044348:21043889-21044357:+	-0.058873393	0.004995005
				AT5G48250;AF:Chr5:19563161-19563228:19563316:19563161-19563589:19563745:-	0.176156464	0.024475525		AT1G65960;IR:Chr1:24552266:24552470-24555769:24555969:+	-0.034070611	0.002997003		AT1G56220;IR:Chr1:21043704:21043889-21044357:21044998:+	0.123149685	0
				AT5G48880;ES:Chr5:19816805-19816923:19817121-19817773:-	0.093776795	0.011988012		AT1G66240;A3'SS:Chr1:24686853-24687229:24686590-24687229:-	0.311718994	0.044955045		AT1G56300;AL:Chr1:21078820:21079162-21079415:21079276:21079302-21079415:-	0.096528045	0.003746254
				AT5G49520;IR:Chr5:20091548:20091691-20092390:20093346:+	-0.097032528	0.025474526		AT1G66240;ES:Chr1:24686590-24686778:24686839-24687229:-	0.272545821	0.044955045		AT1G56300;ES:Chr1:21079471-21079659:21079729-21079862:-	0.172220764	0.001498502
				AT5G49540;IR:Chr5:20104481:20104834-20105088:20105107:-	0.049292195	0.034965035		AT1G66260;IR:Chr1:24696767:24696916-24697662:24697910:-	0.286486394	0		AT1G56660;A3'SS:Chr1:21237949-21238800:21237949-21238803:+	-0.175259498	0.002997003
				AT5G50150;IR:Chr5:20405693:20405905-20405989:20406075:-	0.14351663	0.037462538		AT1G66330;A5'SS:Chr1:24732154-24732266:24732154-24732378:-	0.100238253	0.003996004		AT1G57590;A3'SS:Chr1:21328518-21328605:21328513-21328605:-	-0.118240228	0.024975025
				AT5G50720;IR:Chr5:20633193:20633462-20633818:20633950:-	0.024518653	0.032967033		AT1G66750;IR:Chr1:24894963:24895261-24895337:24895445:+	-0.160278505	0.018981019		AT1G57770;A3'SS:Chr1:21397405-21397485:21397405-21397499:+	-0.078187766	0.034465535
				AT5G53300;A5'SS:Chr5:21632046-21632558:21632046-21632607:-	-0.154970141	0		AT1G66980;EI:Chr1:25000097:25000381-25000469:25000507:-	-0.167836091	0.022477523		AT1G57770;IR:Chr1:21396314:21396367-21396452:21396543:+	-0.070803872	0.034465535
				AT5G53300;A5'SS:Chr5:21632046-21632567:21632046-21632607:-	-0.13674854	0.001248751		AT1G67300;A3'SS:Chr1:25194778-25194893:25194740-25194893:-	-0.332509779	0		AT1G58180;IR:Chr1:21539005:21539053-21539169:21539300:-	0.091149024	0.04995005
				AT5G53540;IR:Chr5:21749904:21750199-21750283:21750441:-	0.047300054	0.047452548		AT1G67300;IR:Chr1:25194635:25194778-25194893:25195052:-	0.326963876	0.003496504		AT1G58180;IR:Chr1:21539169:21539300-21539394:21539458:-	-0.090485823	0.04995005
				AT5G54110;IR:Chr5:21959240:21959361-21959932:21960009:+	0.034353517	0.032967033		AT1G67700;A5'SS:Chr1:25375726-25375804:25375712-25375804:+	-0.035597573	0.024975025		AT1G58200;A3'SS:Chr1:21551390-21551491:21551387-21551491:-	0.128832303	0.012820513
				AT5G54730;IR:Chr5:22234504:22235223-22235297:22235527:-	0.132701057	0.032967033		AT1G67840;A3'SS:Chr1:25436099-25436195:25436099-25436228:+	0.29295788	0.014985015		AT1G58200;A3'SS:Chr1:21551614-21551832:21551597-21551832:-	0.071109736	0.032867133
				AT5G54930;IR:Chr5:22305733:22305935-22306027:22306885:-	0.397656265	0.04995005		AT1G67840;IR:Chr1:25435308:25435373-25435476:25435544:+	-0.062919871	0.037462538		AT1G58200;A5'SS:Chr1:21551989-21552235:21551989-21552266:-	-0.072639107	0.027097902
				AT5G54940;A3'SS:Chr5:22309264-22309357:22308811-22309357:-	-0.031482695	0.022477523		AT1G67850;A3'SS:Chr1:25437414-25439025:25437414-25439054:+	-0.230022444	0.006993007		AT1G58200;A5'SS:Chr1:21552538-21552835:21552538-21552839:-	0.300959697	0.003496504
				AT5G56180;IR:Chr5:22740074:22740141-22740256:22740326:-	0.16538721	0.011988012		AT1G67850;A5'SS:Chr1:25438292-25439025:25438200-25439025:+	-0.291961627	0.034965035		AT1G58200;IR:Chr1:21550050:21550160-21550244:21550393:-	-0.28023723	0.003496504
				AT5G57180;IR:Chr5:23170124:23170276-23170713:23171025:+	0.1365574	0.02997003		AT1G67850;AF:Chr1:25437294:25437414-25439025:25437900:25438292-25439025:+	0.101505748	0.047785548		AT1G58280;IR:Chr1:21621187:21621261-21621337:21621499:-	-0.169272494	0.004495505
				AT5G57350;A3'SS:Chr5:23236394-23236539:23236388-23236539:-	0.081153014	0.028471529		AT1G67850;AF:Chr1:25437294:25437414-25439025:25437914:25438272-25439025:+	0.095774649	0.034965035		AT1G58602;A3'SS:Chr1:21758658-21760159:21758658-21760174:+	0.070607281	0.034251463
				AT5G57630;IR:Chr5:23342337:23342390-23342489:23342560:-	0.049213987	0.035964036		AT1G67850;AF:Chr1:25437306:25437414-25439054:25437884:25438272-25439054:+	0.251947981	0.018648019		AT1G58602;A3'SS:Chr1:21763787-21763878:21763787-21763881:+	-0.100694927	0.034251463
				AT5G57630;IR:Chr5:23342337:23342390-23342533:23342560:-	0.347901551	0.002997003		AT1G67850;IR:Chr1:25439025:25439223-25439319:25439430:+	0.164283904	0.006993007		AT1G58602;A5'SS:Chr1:21763397-21763480:21763352-21763480:+	-0.24891147	0.034251463
				AT5G59220;IR:Chr5:23895160:23895265-23895635:23895937:-	-0.185008163	0.008991009		AT1G67900;A3'SS:Chr1:25464987-25467032:25464987-25467052:+	0.206776117	0.045454546		AT1G58602;IR:Chr1:21761385:21763352-21763480:21763787:+	-0.093859036	0.034251463
				AT5G59400;A3'SS:Chr5:23958419-23958669:23958419-23958674:+	-0.054527963	0.037962038		AT1G67900;A3'SS:Chr1:25467159-25467376:25467159-25467619:+	-0.250508109	0.006493507		AT1G58602;IR:Chr1:21764033:21764158-21764770:21765775:+	0.250719865	0.02997003
				AT5G59400;A5'SS:Chr5:23959272-23959426:23959266-23959426:+	-0.032806054	0.040459541		AT1G67950;A3'SS:Chr1:25479378-25479446:25479375-25479446:-	-0.19463162	0.001498502		AT1G58602;IR:Chr1:21764033:21764158-21765051:21765775:+	0.163566575	0.00999001
				AT5G59400;IR:Chr5:23958333:23958419-23958669:23958917:+	0.161304634	0.011988012		AT1G68580;EI:Chr1:25755144:25755241-25755331:25756076:+	0.225480115	0.031968032		AT1G58602;IR:Chr1:21764033:21764162-21765051:21765775:+	0.191478878	0.034251463
				AT5G59400;IR:Chr5:23958333:23958419-23958674:23958917:+	0.086151387	0.018981019		AT1G68580;ES:Chr1:25753118-25753368:25753422-25753544:+	0.213306617	0.003996004		AT1G58848;AL:Chr1:21795833-21796218:21796450:21795833-21796608:21797050:+	0.091100873	0.013986014
				AT5G59780;IR:Chr5:24082989:24083118-24083198:24083528:-	0.202068102	0.005994006		AT1G68660;EI:Chr1:25777851:25778138-25778229:25778319:-	-0.017619117	0.043956044		AT1G59218;A3'SS:Chr1:21831852-21831938:21831852-21831964:+	-0.335807414	0
				AT5G59970;IR:Chr5:24145831:24146098-24146289:24146729:-	-0.065755451	0.044955045		AT1G68660;IR:Chr1:25778407:25778560-25779020:25779161:-	-0.289477583	0		AT1G59218;A3'SS:Chr1:21832091-21832476:21832091-21832866:+	0.243418885	0.01948052
				AT5G61270;IR:Chr5:24639873:24640293-24640438:24640765:-	0.254565026	0.001498502		AT1G69170;IR:Chr1:26006238:26006374-26006470:26007263:+	0.164501558	0.016483517		AT1G59218;AL:Chr1:21832091-21832476:21832708:21832091-21832866:21833018:+	0.427521248	0.002247752
				AT5G61380;IR:Chr5:24676288:24676421-24676576:24676739:+	-0.207259163	0.041958042		AT1G69295;A5'SS:Chr1:26051565-26051792:26051565-26052555:-	-0.055688798	0.044955045		AT1G59600;A3'SS:Chr1:21890769-21891180:21890737-21891180:-	-0.095546987	0.042707293
				AT5G61380;IR:Chr5:24676288:24676739-24676824:24676977:+	0.321451005	0		AT1G69295;IR:Chr1:26051326:26051565-26051792:26052567:-	0.035111327	0.044955045		AT1G59600;IR:Chr1:21890610:21890737-21891180:21891321:-	-0.325831606	0.042707293
				AT5G61380;IR:Chr5:24676572:24676739-24676824:24676977:+	0.226565201	0		AT1G69310;IR:Chr1:26056117:26056481-26056569:26056712:-	-0.180663764	0.023976024		AT1G59840;IR:Chr1:22028085:22028251-22028487:22029379:+	-0.130906587	0.048951049
				AT5G61570;A3'SS:Chr5:24759026-24759613:24759026-24759636:+	0.184193034	0.023976024		AT1G69360;A5'SS:Chr1:26075422-26075925:26075422-26076094:-	0.205455619	0.005994006		AT1G59890;A5'SS:Chr1:22046241-22046502:22046226-22046502:+	0.274033196	0.008991009
				AT5G61570;A3'SS:Chr5:24759026-24759613:24759026-24759645:+	0.209362451	0.01948052		AT1G69480;A5'SS:Chr1:26115679-26115775:26115679-26115812:-	-0.114562166	0.027972028		AT1G60080;A3'SS:Chr1:22154355-22154446:22154352-22154446:-	-0.232386788	0.027472528
				AT5G62130;IR:Chr5:24950295:24950971-24951051:24951238:-	0.183824732	0		AT1G69520;A3'SS:Chr1:26128402-26128625:26128402-26128635:+	0.389327471	0.04945055		AT1G60200;A3'SS:Chr1:22204553-22204827:22203749-22204827:-	0.497285053	0
				AT5G62460;IR:Chr5:25074782:25074838-25074918:25075045:+	0.109932592	0.008991009		AT1G69530;IR:Chr1:26141836:26141919-26142009:26142166:+	-0.317771187	0.004995005		AT1G60200;IR:Chr1:22203493:22204553-22204827:22205400:-	-0.408525355	0.014985015
				AT5G62520;IR:Chr5:25098617:25098861-25098945:25099063:+	-0.075548847	0.022477523		AT1G69610;A3'SS:Chr1:26187108-26187193:26187108-26187204:+	0.253179348	0		AT1G60260;IR:Chr1:22219194:22219275-22219354:22219441:-	-0.220857404	0.018981019
				AT5G63160;A3'SS:Chr5:25334308-25334384:25334282-25334384:-	0.035892651	0.041958042		AT1G69740;A5'SS:Chr1:26232107-26232193:26231936-26232193:+	0.058970956	0.032967033		AT1G60670;ES:Chr1:22346339-22346540:22346601-22346717:+	0.162671402	0.015984016
				AT5G63160;IR:Chr5:25334384:25334614-25335034:25335173:-	0.145243592	0.013486514		AT1G69740;IR:Chr1:26231703:26231936-26232051:26232107:+	0.086027546	0.043456544		AT1G60900;A3'SS:Chr1:22426003-22426099:22426003-22426106:+	0.105611001	0.021228771
				AT5G63160;IR:Chr5:25334384:25334687-25335034:25335173:-	0.070624637	0.013486514		AT1G69830;IR:Chr1:26291900:26292008-26292094:26292207:-	-0.120333807	0.012987013		AT1G60900;A5'SS:Chr1:22425403-22425927:22425296-22425927:+	-0.330203882	0.014985015
				AT5G64180;A5'SS:Chr5:25678298-25678407:25678231-25678407:+	-0.223316956	0.007492508		AT1G69840;A5'SS:Chr1:26295159-26295590:26295159-26295703:-	-0.141183447	0.013486514		AT1G60900;A5'SS:Chr1:22425674-22425927:22425296-22425927:+	-0.246988377	0.014985015
				AT5G64940;A3'SS:Chr5:25953337-25953427:25953337-25953482:+	-0.014888246	0.02997003		AT1G69935;A3'SS:Chr1:26342834-26342915:26342826-26342915:-	0.144361579	0.017982018		AT1G60900;IR:Chr1:22425229:22425403-22425574:22425674:+	0.171375749	0.021228771
				AT5G65380;IR:Chr5:26123772:26124010-26124772:26124828:-	0.086042022	0.044955045		AT1G69980;IR:Chr1:26357324:26357456-26357550:26357667:-	-0.299070745	0.037962038		AT1G60900;IR:Chr1:22425229:22425403-22425574:22426003:+	0.140477948	0.04174397
				AT5G66470;IR:Chr5:26541562:26541752-26541925:26542072:-	-0.104073185	0.021978022		AT1G70490;A5'SS:Chr1:26565161-26565686:26565161-26565690:-	0.050140364	0.001998002		AT1G60900;IR:Chr1:22425229:22425403-22425927:22426003:+	0.365333375	0.014985015
				AT5G67370;IR:Chr5:26878801:26878878-26878966:26879118:-	0.026397333	0.042457543		AT1G70570;IR:Chr1:26608627:26609106-26609366:26609848:+	-0.336539064	0.03996004		AT1G60900;IR:Chr1:22425574:22425674-22425927:22426003:+	0.177435558	0.021228771
				AT5G67488;AF:Chr5:26933950:26934048-26934324:26934160:26934226-26934324:+	0.403740903	0.015984016		AT1G70580;A5'SS:Chr1:26612791-26613170:26612760-26613170:+	0.12547722	0.010822511		AT1G60940;A5'SS:Chr1:22441934-22442101:22441934-22442108:-	-0.180126106	0.002997003
								AT1G70580;IR:Chr1:26613958:26614045-26614319:26614477:+	-0.167752582	0.00974026		AT1G60940;IR:Chr1:22441777:22441934-22442108:22442221:-	0.066215648	0.035964036
								AT1G70580;IR:Chr1:26614585:26614758-26614882:26615013:+	-0.143870165	0.00974026		AT1G61010;A5'SS:Chr1:22474547-22474630:22474547-22474930:-	-0.355574589	0.015734266
								AT1G70610;A5'SS:Chr1:26622797-26622941:26622786-26622941:+	-0.09552949	0.011988012		AT1G61010;A5'SS:Chr1:22474547-22474638:22474547-22474930:-	-0.407823863	0.015734266
								AT1G70730;A3'SS:Chr1:26672882-26673092:26672711-26673092:-	-0.033475072	0.044455545		AT1G61010;IR:Chr1:22474630:22474669-22474930:22476597:-	-0.224203488	0.046453547
								AT1G70900;A3'SS:Chr1:26731959-26732382:26731959-26732385:+	-0.051583834	0.008991009		AT1G61150;ES:Chr1:22542673-22542837:22542862-22542958:+	-0.194756094	0.004495505
								AT1G70900;A3'SS:Chr1:26731959-26732382:26731959-26732412:+	-0.096863161	0.033966034		AT1G61210;A3'SS:Chr1:22565445-22565648:22565445-22565653:+	-0.121588076	0.042457543
								AT1G70900;A3'SS:Chr1:26733355-26733446:26733355-26733450:+	0.051105151	0.008991009		AT1G61340;IR:Chr1:22628516:22628792-22629360:22629434:+	0.283916858	0.000999001
								AT1G70980;A5'SS:Chr1:26763418-26763504:26763215-26763504:+	0.291641824	0.005994006		AT1G62200;A5'SS:Chr1:22982945-22983033:22982945-22983040:-	0.319162297	0.004495505
								AT1G71240;A3'SS:Chr1:26855998-26856087:26855998-26856090:+	-0.214308601	0.011988012		AT1G62200;IR:Chr1:22982036:22982945-22983033:22983598:-	-0.191673246	0.013486514
								AT1G71340;IR:Chr1:26886535:26886615-26886706:26886770:-	0.150222864	0.005994006		AT1G62200;IR:Chr1:22982036:22982945-22983040:22983598:-	0.165609833	0.022977023
								AT1G71360;A3'SS:Chr1:26894224-26894453:26894214-26894453:-	-0.061494446	0.037962038		AT1G62250;IR:Chr1:22995814:22995919-22996058:22996230:-	-0.157415855	0
								AT1G71410;IR:Chr1:26912726:26912748-26912878:26913961:-	-0.112535541	0.020979021		AT1G62430;A3'SS:Chr1:23108975-23109272:23108927-23109272:-	0.053591985	0.028471529
								AT1G71720;A5'SS:Chr1:26984941-26985027:26984915-26985027:+	0.143033842	0.002997003		AT1G62430;A3'SS:Chr1:23108994-23109272:23108927-23109272:-	-0.251553524	0.028471529
								AT1G71720;A5'SS:Chr1:26984941-26985027:26984920-26985027:+	0.239428102	0.014985015		AT1G62430;A3'SS:Chr1:23108994-23109272:23108975-23109272:-	-0.074800538	0.021978022
								AT1G72030;A3'SS:Chr1:27111356-27111428:27111356-27111438:+	-0.070320673	0.011988012		AT1G62430;IR:Chr1:23108264:23108415-23108517:23108770:-	-0.1139318	0.015984016
								AT1G72130;IR:Chr1:27137433:27137650-27137736:27138259:+	-0.190026971	0.006993007		AT1G62560;IR:Chr1:23161769:23161942-23162330:23162881:+	-0.303397303	0.010489511
								AT1G72190;A3'SS:Chr1:27168624-27168709:27168595-27168709:-	-0.306973028	0.003996004		AT1G62710;IR:Chr1:23225071:23225270-23225363:23225448:-	-0.064373926	0.010989011
								AT1G72190;IR:Chr1:27167363:27167526-27167619:27167831:-	0.162000965	0.01998002		AT1G62780;A3'SS:Chr1:23250891-23250971:23250887-23250971:-	0.028557188	0.015484516
								AT1G72190;ES:Chr1:27169085-27169330:27169468-27169599:-	0.157091039	0.01998002		AT1G63250;A3'SS:Chr1:23465042-23465123:23465023-23465123:-	-0.234653082	0.021478522
								AT1G72340;IR:Chr1:27237964:27238205-27238276:27238612:+	0.405650491	0.007492508		AT1G63640;A3'SS:Chr1:23589615-23589704:23589612-23589704:-	-0.307086078	0.023976024
								AT1G72560;A5'SS:Chr1:27324871-27324983:27324871-27324992:-	0.279033805	0.03996004		AT1G63770;AF:Chr1:23663863-23664166:23664478:23663863-23664614:23664677:-	0.107861943	0.047952048
								AT1G72640;A3'SS:Chr1:27346919-27347085:27346899-27347085:-	-0.119989222	0.014985015		AT1G63800;A3'SS:Chr1:23668226-23668311:23668218-23668311:-	0.080998837	0.040959041
								AT1G72640;A3'SS:Chr1:27347498-27347585:27347489-27347585:-	0.198080879	0		AT1G63855;IR:Chr1:23699835:23700108-23700281:23700331:-	-0.555697984	0.024975025
								AT1G72640;IR:Chr1:27346569:27346664-27346746:27346919:-	0.079425426	0.023976024		AT1G64140;A3'SS:Chr1:23806302-23806924:23806299-23806924:-	-0.040225054	0.048951049
								AT1G72740;A5'SS:Chr1:27380901-27381147:27380901-27381165:-	-0.157252712	0.013986014		AT1G64150;A5'SS:Chr1:23811666-23811764:23811666-23811775:-	-0.083788628	0.016483517
								AT1G72930;A5'SS:Chr1:27439973-27440072:27439930-27440072:+	-0.036220824	0.028471529		AT1G64230;A3'SS:Chr1:23833671-23833750:23833671-23833771:+	-0.016133324	0.033966034
								AT1G73310;IR:Chr1:27563012:27563057-27563153:27563266:-	-0.227014779	0.018981019		AT1G64230;A3'SS:Chr1:23833671-23833750:23833671-23833774:+	-0.169259179	0.033966034
								AT1G73390;A5'SS:Chr1:27594166-27594495:27594166-27594499:-	0.078906198	0.009324009		AT1G64430;A3'SS:Chr1:23934529-23934691:23934529-23934713:+	-0.176673855	0.00999001
								AT1G73390;AF:Chr1:27594166-27594273:27594428:27594166-27594495:27594615:-	0.588935226	0.006993007		AT1G64563;A5'SS:Chr1:23975144-23975236:23975144-23975274:-	0.352603477	0.037462538
								AT1G73390;AF:Chr1:27594166-27594273:27594428:27594166-27594962:27595142:-	0.228968025	0.006993007		AT1G64750;IR:Chr1:24053619:24053752-24053843:24053902:-	-0.026763104	0.020479521
								AT1G73390;AF:Chr1:27594551-27594962:27595142:27594551-27595541:27595752:-	-0.187443242	0.006993007		AT1G64810;IR:Chr1:24086558:24086702-24086819:24086983:+	-0.307739887	0.020979021
								AT1G73390;AF:Chr1:27594551-27594962:27595197:27594551-27595541:27595752:-	-0.119416549	0.006993007		AT1G64810;IR:Chr1:24086558:24086704-24086819:24086983:+	-0.088824755	0.021728272
								AT1G73390;ES:Chr1:27594166-27594495:27594551-27594962:-	0.12032651	0.009324009		AT1G64860;A5'SS:Chr1:24098308-24098431:24098136-24098431:+	-0.048533747	0.025474526
								AT1G73390;ES:Chr1:27594166-27594499:27594551-27594962:-	0.0972277	0.021978022		AT1G65060;IR:Chr1:24167770:24167837-24168005:24168150:-	-0.140349832	0.010989011
								AT1G73440;A5'SS:Chr1:27612190-27612463:27612174-27612463:+	0.245851537	0.038461539		AT1G65070;IR:Chr1:24173556:24174017-24174093:24174617:-	-0.185642073	0.046953047
								AT1G73480;ES:Chr1:27630935-27631319:27631365-27631572:+	0.220737636	0		AT1G65150;A3'SS:Chr1:24205571-24205694:24205563-24205694:-	0.232007614	0.037962038
								AT1G73600;ES:Chr1:27669278-27670809:27670837-27671033:+	-0.080488311	0.014985015		AT1G65230;A3'SS:Chr1:24229768-24230040:24229768-24230049:+	0.058427025	0.026973027
								AT1G73600;ES:Chr1:27671449-27671554:27671691-27671799:+	0.032679074	0.034465535		AT1G65270;A3'SS:Chr1:24244536-24244646:24244536-24244795:+	0.236626142	0.003330003
								AT1G73650;A3'SS:Chr1:27688457-27688561:27688453-27688561:-	-0.044864551	0.028638029		AT1G65270;A3'SS:Chr1:24244536-24244646:24244536-24244801:+	0.38053093	0.001248751
								AT1G73650;A3'SS:Chr1:27688461-27688561:27688453-27688561:-	-0.111057495	0.023976024		AT1G65270;IR:Chr1:24244376:24244536-24244795:24245074:+	0.305048918	0.001248751
								AT1G73650;IR:Chr1:27688195:27688461-27688561:27688666:-	0.071074372	0.028638029		AT1G65280;IR:Chr1:24245122:24245407-24245489:24245893:+	-0.304012411	0
								AT1G73670;ES:Chr1:27701655-27701837:27701987-27702165:+	0.378801642	0.013986014		AT1G65486;AF:Chr1:24349399:24349631-24349964:24349632:24349870-24349964:+	-0.162655483	0.045954046
								AT1G73750;A5'SS:Chr1:27737625-27737732:27737620-27737732:+	0.201612881	0.000999001		AT1G65540;IR:Chr1:24364143:24364269-24364431:24364523:-	-0.075549643	0.014485515
								AT1G73920;A3'SS:Chr1:27791234-27791596:27791234-27791601:+	-0.101889344	0.002997003		AT1G65590;A3'SS:Chr1:24390721-24390823:24390721-24390896:+	0.095324879	0.041958042
								AT1G73990;A3'SS:Chr1:27825958-27826027:27825958-27826037:+	-0.129208943	0.012487513		AT1G65960;IR:Chr1:24552266:24552470-24555769:24555969:+	-0.032926438	0.014985015
								AT1G74040;IR:Chr1:27843843:27843929-27844208:27844308:+	0.092734437	0.042957043		AT1G66260;IR:Chr1:24696608:24696676-24696767:24696916:-	0.064800013	0.011988012
								AT1G74230;A5'SS:Chr1:27914760-27915328:27914756-27915328:+	-0.066163247	0.032967033		AT1G66260;IR:Chr1:24696767:24696916-24697662:24697910:-	0.287048734	0.000999001
								AT1G74530;A5'SS:Chr1:28010877-28010972:28010877-28010976:-	-0.198085713	0.003996004		AT1G66330;A5'SS:Chr1:24732154-24732266:24732154-24732378:-	0.084282512	0.000999001
								AT1G75100;IR:Chr1:28191851:28191900-28191978:28192092:-	0.048167947	0.044955045		AT1G66750;IR:Chr1:24894963:24895261-24895337:24895445:+	-0.304886006	0.003996004
								AT1G75180;A5'SS:Chr1:28216380-28216776:28216380-28217195:-	0.045170576	0.030969031		AT1G66980;EI:Chr1:25000097:25000381-25000469:25000507:-	-0.140497394	0.017982018
								AT1G75180;A5'SS:Chr1:28218008-28218147:28218008-28218374:-	-0.095610319	0.015984016		AT1G67300;A3'SS:Chr1:25194778-25194893:25194740-25194893:-	-0.319245915	0.006993007
								AT1G75380;IR:Chr1:28281195:28281377-28281543:28281708:-	-0.09796356	0.016983017		AT1G67300;IR:Chr1:25194635:25194778-25194893:25195052:-	0.331145962	0.006993007
								AT1G75380;IR:Chr1:28281389:28281708-28281784:28281850:-	-0.131988844	0.016983017		AT1G67480;A5'SS:Chr1:25276463-25276833:25276345-25276833:+	0.138214924	0.03996004
								AT1G75410;A5'SS:Chr1:28301950-28302403:28301950-28302712:-	0.130594293	0.004495505		AT1G67700;A5'SS:Chr1:25375726-25375804:25375712-25375804:+	-0.024331377	0.043956044
								AT1G76130;AF:Chr1:28560629:28561020-28561587:28561281:28561307-28561587:+	0.145676731	0.02997003		AT1G67840;A3'SS:Chr1:25436099-25436195:25436099-25436228:+	0.20306121	0.037462538
								AT1G76340;A3'SS:Chr1:28636454-28636608:28636420-28636608:-	-0.305128997	0.001498502		AT1G67840;IR:Chr1:25435308:25435373-25435476:25435544:+	-0.070242578	0.037462538
								AT1G76580;A3'SS:Chr1:28735078-28735167:28735078-28735174:+	-0.132059365	0.034965035		AT1G67850;A3'SS:Chr1:25437414-25439025:25437414-25439054:+	-0.181679004	0.018648019
								AT1G76580;EI:Chr1:28734553:28734608-28734705:28735078:+	-0.10836991	0.034965035		AT1G67850;A3'SS:Chr1:25438272-25438866:25438272-25439054:+	-0.207869763	0.045454546
								AT1G76590;IR:Chr1:28740691:28740877-28740972:28741181:+	-0.135713989	0.014485515		AT1G67850;A3'SS:Chr1:25438272-25439025:25438272-25439054:+	-0.114897869	0.045454546
								AT1G76590;IR:Chr1:28741268:28741483-28741586:28742207:+	0.135713989	0.014485515		AT1G67850;A5'SS:Chr1:25438292-25439025:25438200-25439025:+	-0.241287829	0.045454546
								AT1G76940;IR:Chr1:28903315:28903376-28903457:28903712:-	0.185595614	0.014985015		AT1G67850;A5'SS:Chr1:25438292-25439025:25438272-25439025:+	-0.103699484	0.045454546
								AT1G77080;A3'SS:Chr1:28955863-28958334:28955863-28958456:+	0.2883869	0.013486514		AT1G67850;AF:Chr1:25437294:25437414-25439025:25437900:25438292-25439025:+	0.144871955	0.018648019
								AT1G77080;A3'SS:Chr1:28959371-28959703:28959371-28959772:+	-0.648327043	0.035964036		AT1G67850;AF:Chr1:25437294:25437414-25439025:25437914:25438272-25439025:+	0.100537833	0.033216783
								AT1G77080;IR:Chr1:28959330:28959371-28959772:28960096:+	-0.646454499	0.035964036		AT1G67850;IR:Chr1:25439025:25439223-25439319:25439430:+	0.15955724	0.018648019
								AT1G77090;A3'SS:Chr1:28961394-28961602:28961390-28961602:-	-0.070757052	0.017982018		AT1G67950;A3'SS:Chr1:25479378-25479446:25479375-25479446:-	-0.230191395	0.000499501
								AT1G77180;A3'SS:Chr1:29001840-29001964:29001664-29001964:-	0.032737317	0.041958042		AT1G67960;IR:Chr1:25482968:25483016-25483295:25483446:-	-0.301283061	0.043456544
								AT1G77260;A3'SS:Chr1:29025770-29025854:29025756-29025854:-	-0.106755794	0.030969031		AT1G67960;IR:Chr1:25482968:25483071-25483295:25483446:-	-0.127403586	0.043456544
								AT1G77490;A5'SS:Chr1:29118713-29118798:29118694-29118798:+	0.07232178	0.010989011		AT1G68580;ES:Chr1:25753118-25753368:25753422-25753544:+	0.113089628	0.023976024
								AT1G77800;A3'SS:Chr1:29259865-29259984:29259865-29259987:+	-0.130624223	0.038961039		AT1G68660;EI:Chr1:25777851:25778138-25778229:25778319:-	-0.023409555	0.027972028
								AT1G77800;EI:Chr1:29255544:29255721-29255803:29255891:+	-0.133119491	0.013486514		AT1G68660;IR:Chr1:25778407:25778560-25779020:25779161:-	-0.221937669	0.003996004
								AT1G77810;A3'SS:Chr1:29262388-29262482:29262379-29262482:-	-0.168385757	0.006993007		AT1G68740;A5'SS:Chr1:25816259-25816350:25816259-25816385:-	0.290368498	0.041958042
								AT1G78070;A5'SS:Chr1:29356466-29356665:29355825-29356665:+	0.198874877	0.008991009		AT1G69170;IR:Chr1:26006238:26006374-26006470:26007263:+	0.14118478	0.025974026
								AT1G78070;A5'SS:Chr1:29356466-29356665:29356363-29356665:+	0.176612192	0.015734266		AT1G69310;IR:Chr1:26056117:26056481-26056569:26056712:-	-0.382273556	0
								AT1G78070;IR:Chr1:29355739:29355825-29356300:29356466:+	0.241326043	0.017982018		AT1G69360;A5'SS:Chr1:26075422-26075925:26075422-26076094:-	0.200718646	0.006493507
								AT1G78070;IR:Chr1:29355739:29355825-29357085:29357219:+	0.081999569	0.019266448		AT1G69450;IR:Chr1:26108799:26108969-26109089:26109298:-	-0.202912986	0.006493507
								AT1G78070;IR:Chr1:29355739:29356466-29356665:29356708:+	-0.326187254	0		AT1G69450;ES:Chr1:26109298-26109430:26109493-26109573:-	0.206708083	0
								AT1G78070;IR:Chr1:29355739:29356708-29357085:29357219:+	0.081008995	0.029220779		AT1G69520;A3'SS:Chr1:26128402-26128625:26128402-26128635:+	0.353118888	0.037462538
								AT1G78070;ES:Chr1:29355825-29356300:29356363-29356665:+	0.120438029	0.015734266		AT1G69530;IR:Chr1:26141836:26141919-26142009:26142166:+	-0.329657299	0.014985015
								AT1G78070;ES:Chr1:29355825-29356300:29356466-29356665:+	0.101138231	0.017982018		AT1G69610;A3'SS:Chr1:26187108-26187193:26187108-26187204:+	0.214547219	0.005994006
								AT1G78290;IR:Chr1:29458790:29458920-29459268:29459493:-	-0.167663273	0		AT1G69610;A3'SS:Chr1:26188689-26188763:26188689-26188770:+	-0.089566916	0.03971029
								AT1G78490;IR:Chr1:29529959:29530065-29530167:29530669:+	-0.140973435	0.026473527		AT1G69830;IR:Chr1:26291900:26292008-26292094:26292207:-	-0.181360484	0.006493507
								AT1G78600;A5'SS:Chr1:29568324-29568399:29568200-29568399:+	0.048844799	0.035964036		AT1G69840;A5'SS:Chr1:26295159-26295590:26295159-26295703:-	-0.15889983	0.013486514
								AT1G78600;ES:Chr1:29568200-29568265:29568324-29568399:+	0.032285978	0.035964036		AT1G69840;IR:Chr1:26294962:26295159-26295448:26295649:-	0.225035703	0.02022977
								AT1G78670;A3'SS:Chr1:29591913-29592085:29591913-29592090:+	0.0966856	0.021978022		AT1G69935;A3'SS:Chr1:26342834-26342915:26342826-26342915:-	0.097928253	0.034965035
								AT1G78680;A3'SS:Chr1:29594608-29594725:29594608-29594730:+	0.093582299	0.005994006		AT1G70100;ES:Chr1:26403319-26403599:26403627-26403715:+	-0.194528466	0.047952048
								AT1G78680;A3'SS:Chr1:29595877-29595959:29595877-29595986:+	-0.048846834	0.023226773		AT1G70320;IR:Chr1:26492793:26497083-26497415:26500505:-	-0.077704187	0.023476524
								AT1G78800;A3'SS:Chr1:29626622-29626734:29626619-29626734:-	-0.228506971	0		AT1G70490;A5'SS:Chr1:26565161-26565686:26565161-26565690:-	0.058034407	0.002997003
								AT1G79090;IR:Chr1:29749113:29749366-29749457:29751586:-	-0.260623439	0.000999001		AT1G70518;IR:Chr1:26583570:26583781-26584248:26584684:+	-0.269269086	0.005994006
								AT1G79170;IR:Chr1:29782273:29782286-29782382:29782622:+	-0.260937116	0.026973027		AT1G70570;IR:Chr1:26608627:26609106-26609366:26609848:+	-0.353914204	0.033966034
								AT1G79270;A5'SS:Chr1:29815873-29816607:29815761-29816607:+	0.224489532	0.002497503		AT1G70580;A5'SS:Chr1:26612791-26613170:26612760-26613170:+	0.149894023	0
								AT1G79270;A5'SS:Chr1:29816190-29816607:29815761-29816607:+	0.278002164	0		AT1G70580;A5'SS:Chr1:26613093-26613170:26612974-26613170:+	-0.533733208	0.025974026
								AT1G79270;A5'SS:Chr1:29816510-29816607:29815761-29816607:+	0.27406008	0.005619381		AT1G70580;IR:Chr1:26613958:26614045-26614319:26614477:+	-0.216425436	0
								AT1G79270;A5'SS:Chr1:29816515-29816607:29815761-29816607:+	0.301628749	0		AT1G70580;IR:Chr1:26614585:26614758-26614882:26615013:+	-0.176539554	0.002164502
								AT1G79270;AF:Chr1:29815637:29815761-29816607:29816258:29816515-29816607:+	-0.274314577	0.008991009		AT1G70590;A3'SS:Chr1:26618961-26619046:26618961-26619134:+	-0.14680414	0.047952048
								AT1G79380;IR:Chr1:29861644:29861757-29861830:29861927:+	-0.211264207	0.001998002		AT1G70610;A5'SS:Chr1:26622797-26622941:26622786-26622941:+	-0.079504607	0.016983017
								AT1G79440;A3'SS:Chr1:29886107-29886211:29886100-29886211:-	0.146711593	0.004995005		AT1G70620;IR:Chr1:26627196:26627540-26627842:26628053:+	0.256118148	0.020979021
								AT1G79500;A3'SS:Chr1:29906013-29906105:29906013-29906288:+	0.172663697	0.034965035		AT1G70700;IR:Chr1:26656574:26656628-26656711:26657064:+	-0.10743011	0.044955045
								AT1G79500;IR:Chr1:29905933:29906013-29906288:29906653:+	0.180621702	0.022477523		AT1G70900;A3'SS:Chr1:26731959-26732382:26731959-26732385:+	-0.068968765	0
								AT1G79510;IR:Chr1:29908013:29908760-29908838:29909428:-	0.062788803	0.038461539		AT1G70900;A3'SS:Chr1:26731959-26732382:26731959-26732412:+	-0.223524484	0.004662005
								AT1G79570;A5'SS:Chr1:29937648-29938043:29937648-29938062:-	0.106646592	0.037962038		AT1G70900;A3'SS:Chr1:26733355-26733446:26733355-26733450:+	0.068735212	0.001998002
								AT1G79640;A5'SS:Chr1:29971248-29971367:29971248-29971442:-	0.293918574	0.04945055		AT1G70980;A5'SS:Chr1:26763418-26763504:26763215-26763504:+	0.273022357	0.010489511
								AT1G79700;IR:Chr1:29990336:29990825-29991804:29991880:-	0.282255687	0.003996004		AT1G71190;ES:Chr1:26834584-26834657:26834759-26834856:-	0.068368689	0.041958042
								AT1G79700;IR:Chr1:29990336:29990825-29991834:29991880:-	0.242971249	0.027972028		AT1G71240;A3'SS:Chr1:26855998-26856087:26855998-26856090:+	-0.217678059	0.011988012
								AT1G79970;EI:Chr1:30082703:30082890-30083024:30083395:+	-0.060196677	0.030469531		AT1G71240;A3'SS:Chr1:26856439-26856601:26856439-26856633:+	0.100546896	0.035964036
								AT1G79970;IR:Chr1:30082703:30083395-30083493:30083894:+	0.095185012	0.024975025		AT1G71240;A3'SS:Chr1:26856796-26857122:26856796-26857127:+	-0.09390753	0.035964036
								AT1G79985;A3'SS:Chr1:30084348-30084517:30084348-30084520:+	0.084150486	0.012987013		AT1G71240;A3'SS:Chr1:26857292-26857538:26857292-26857542:+	-0.091771443	0.035964036
								AT1G79985;IR:Chr1:30084114:30084348-30084517:30084745:+	-0.148894184	0.003746254		AT1G71360;A3'SS:Chr1:26894224-26894453:26894214-26894453:-	-0.086191008	0.020979021
								AT1G79985;IR:Chr1:30084114:30084348-30084520:30084745:+	-0.271926038	0.003746254		AT1G71410;IR:Chr1:26912726:26912748-26912878:26913961:-	-0.090509774	0.044955045
								AT1G80210;IR:Chr1:30163129:30163479-30163564:30163618:-	-0.272436813	0.000999001		AT1G71710;A5'SS:Chr1:26976096-26976273:26976096-26976293:-	-0.047196094	0.037962038
								AT1G80270;A3'SS:Chr1:30181077-30181227:30181077-30181232:+	-0.17160257	0.042957043		AT1G71720;A5'SS:Chr1:26984941-26985027:26984915-26985027:+	0.119834127	0.007492508
								AT1G80270;A5'SS:Chr1:30181077-30181232:30181053-30181232:+	0.147557201	0.042957043		AT1G71720;A5'SS:Chr1:26984941-26985027:26984920-26985027:+	0.272456719	0.007492508
								AT1G80490;A3'SS:Chr1:30265109-30265249:30265106-30265249:-	-0.128519092	0.026973027		AT1G72030;A3'SS:Chr1:27111356-27111428:27111356-27111438:+	-0.108975032	0.002997003
								AT1G80500;A3'SS:Chr1:30271275-30271720:30271275-30271807:+	-0.079334787	0.011988012		AT1G72070;IR:Chr1:27118621:27118973-27119208:27119270:-	0.22930684	0.028971029
								AT1G80940;IR:Chr1:30411349:30411680-30411749:30412289:+	-0.139490309	0.024975025		AT1G72130;IR:Chr1:27137433:27137650-27137736:27138259:+	-0.25081096	0.001998002
								AT2G01100;A3'SS:Chr2:81800-82186:81800-82220:+	0.08441684	0.032967033		AT1G72190;A3'SS:Chr1:27168624-27168709:27168595-27168709:-	-0.199289928	0.011988012
								AT2G01100;IR:Chr2:81737:81800-82220:83290:+	0.191741376	0.022477523		AT1G72190;IR:Chr1:27167363:27167526-27167619:27167831:-	0.143363316	0.047952048
								AT2G01180;A5'SS:Chr2:106854-106941:106854-106951:-	-0.17441154	0.028471529		AT1G72190;ES:Chr1:27169085-27169330:27169468-27169599:-	0.13175265	0.047952048
								AT2G01180;IR:Chr2:106941:108114-108505:108810:-	-0.36002647	0.010489511		AT1G72340;IR:Chr1:27237964:27238205-27238276:27238612:+	0.312085668	0.032217782
								AT2G01220;IR:Chr2:123854:123923-124065:124125:+	0.196011196	0.021978022		AT1G72340;ES:Chr1:27237536-27237652:27237793-27237964:+	0.080261296	0.032217782
								AT2G01220;ES:Chr2:124907-125274:125383-125592:+	0.144066323	0.046703297		AT1G72640;A3'SS:Chr1:27346919-27347085:27346899-27347085:-	-0.153404388	0.007492508
								AT2G01260;A5'SS:Chr2:136087-136170:136087-136623:-	0.590201032	0		AT1G72640;A3'SS:Chr1:27347498-27347585:27347489-27347585:-	0.188783359	0.002997003
								AT2G01260;ES:Chr2:136087-136170:136255-136623:-	0.194017674	0.007492508		AT1G72640;IR:Chr1:27346569:27346664-27346746:27346919:-	0.081858793	0.020979021
								AT2G01450;A3'SS:Chr2:202110-202227:202025-202227:-	-0.10127074	0.036796537		AT1G72650;A5'SS:Chr1:27351264-27351418:27351246-27351418:+	-0.222334275	0.027972028
								AT2G01450;A5'SS:Chr2:201488-201605:201488-201684:-	-0.090118464	0.01948052		AT1G72650;IR:Chr1:27351194:27351246-27351418:27352308:+	-0.179222496	0.027972028
								AT2G01450;AF:Chr2:202025-202227:202368:202025-203031:203126:-	0.095491573	0.01948052		AT1G72740;A5'SS:Chr1:27380901-27381147:27380901-27381165:-	-0.146325856	0.013986014
								AT2G01450;IR:Chr2:200637:200792-200948:201097:-	0.073702141	0.01948052		AT1G72740;IR:Chr1:27380622:27380901-27381147:27381248:-	-0.11290844	0.030636031
								AT2G01450;IR:Chr2:201361:201488-201605:202025:-	0.120130733	0.01948052		AT1G72740;IR:Chr1:27380622:27380901-27381165:27381248:-	-0.188351812	0.013986014
								AT2G01450;ES:Chr2:202025-202227:202272-203031:-	0.104944773	0.01948052		AT1G72770;IR:Chr1:27392517:27392867-27392952:27393281:+	-0.495806644	0.01998002
								AT2G01470;A3'SS:Chr2:213551-213639:213546-213639:-	0.06512162	0.014985015		AT1G72770;IR:Chr1:27392517:27392867-27392984:27393281:+	-0.400279652	0.027472528
								AT2G01590;A3'SS:Chr2:267391-267480:267391-267554:+	0.418844365	0.01998002		AT1G72770;IR:Chr1:27392517:27392898-27392984:27393281:+	-0.350350677	0.01998002
								AT2G01620;A3'SS:Chr2:278836-278918:278836-278924:+	0.045504026	0.044955045		AT1G72770;IR:Chr1:27392517:27392898-27392987:27393281:+	-0.378724409	0.01998002
								AT2G01690;A3'SS:Chr2:312452-312533:312449-312533:-	-0.075571494	0.047952048		AT1G72770;IR:Chr1:27392517:27392902-27392991:27393281:+	-0.292329737	0.047952048
								AT2G01930;IR:Chr2:427114:428223-428706:428900:-	0.138597888	0.004995005		AT1G72810;IR:Chr1:27398591:27399698-27399782:27400417:-	-0.133062019	0.045454546
								AT2G02080;A5'SS:Chr2:521205-521363:521205-521433:-	-0.167745392	0.02997003		AT1G72855;IR:Chr1:27416525:27417724-27417841:27418323:+	-0.408017573	0.008991009
								AT2G02080;A5'SS:Chr2:521205-521433:521205-521619:-	0.16426524	0.011988012		AT1G72930;A5'SS:Chr1:27439973-27440072:27439930-27440072:+	0.182206231	0
								AT2G02080;IR:Chr2:520981:521205-521363:521707:-	0.269381799	0.016483517		AT1G73350;A3'SS:Chr1:27576519-27576901:27576479-27576901:-	0.213999132	0.032467533
								AT2G02450;EI:Chr2:649966:650395-650501:650820:+	-0.205981772	0.000999001		AT1G73390;A5'SS:Chr1:27594166-27594495:27594166-27594499:-	0.051165574	0.023601399
								AT2G02470;A3'SS:Chr2:654262-654337:654262-654364:+	-0.198323441	0.001998002		AT1G73390;AF:Chr1:27594166-27594273:27594428:27594166-27594495:27594615:-	0.409896616	0.023601399
								AT2G02470;IR:Chr2:654136:654262-654364:654985:+	-0.247475812	0.005994006		AT1G73390;AF:Chr1:27594166-27594273:27594428:27594166-27594962:27595142:-	0.191531138	0.008741259
								AT2G02570;A3'SS:Chr2:699149-699241:699137-699241:-	0.063094459	0.027972028		AT1G73390;AF:Chr1:27594551-27594962:27595142:27594551-27595541:27595752:-	-0.151373739	0.004662005
								AT2G02570;A3'SS:Chr2:699812-700247:699656-700247:-	0.080467323	0.027972028		AT1G73390;AF:Chr1:27594551-27594962:27595197:27594551-27595541:27595752:-	0.067931783	0.023601399
								AT2G02570;IR:Chr2:698811:698987-699062:699149:-	-0.153257466	0.027972028		AT1G73390;IR:Chr1:27591490:27591644-27591782:27591871:-	-0.106848462	0.004662005
								AT2G02570;IR:Chr2:699531:699656-700247:700315:-	0.225160778	0		AT1G73390;ES:Chr1:27594166-27594495:27594551-27594962:-	0.184835196	0.004662005
								AT2G02710;A3'SS:Chr2:759160-759249:759154-759249:-	0.164087536	0		AT1G73390;ES:Chr1:27594166-27594499:27594551-27594962:-	0.142202555	0.00979021
								AT2G03640;A3'SS:Chr2:1106431-1106730:1106420-1106730:-	-0.081972332	0.032467533		AT1G73440;A5'SS:Chr1:27612190-27612463:27612174-27612463:+	0.304433604	0.025474526
								AT2G03640;A3'SS:Chr2:1106441-1106730:1106420-1106730:-	-0.242003547	0.027472528		AT1G73480;ES:Chr1:27630935-27631319:27631365-27631572:+	0.165255286	0.001498502
								AT2G03710;A3'SS:Chr2:1131440-1131538:1131440-1131541:+	-0.184087447	0.010489511		AT1G73600;ES:Chr1:27669278-27670809:27670837-27671033:+	-0.042062202	0.026973027
								AT2G04039;IR:Chr2:1333778:1333983-1334125:1334197:+	-0.049210706	0.033966034		AT1G73600;ES:Chr1:27671449-27671554:27671691-27671799:+	0.02208891	0.045954046
								AT2G04110;A5'SS:Chr2:1382857-1383048:1382857-1383069:-	0.192678283	0.027972028		AT1G73650;A3'SS:Chr1:27688461-27688561:27688453-27688561:-	-0.132751314	0.00999001
								AT2G04350;A5'SS:Chr2:1515934-1516075:1515930-1516075:+	0.065859392	0.007992008		AT1G73650;A3'SS:Chr1:27688461-27688561:27688457-27688561:-	-0.078399854	0.00999001
								AT2G04430;A5'SS:Chr2:1538883-1538991:1538681-1538991:+	0.303494731	0.016483517		AT1G73650;IR:Chr1:27688195:27688461-27688561:27688666:-	0.095512294	0.00999001
								AT2G04842;A3'SS:Chr2:1700202-1700288:1700185-1700288:-	-0.061887064	0.033966034		AT1G73750;A5'SS:Chr1:27737625-27737732:27737620-27737732:+	0.289696495	0
								AT2G04865;IR:Chr2:1711596:1711824-1712133:1712238:+	0.0851545	0.041458542		AT1G73760;IR:Chr1:27739591:27739728-27739830:27739928:-	-0.245353012	0.003996004
								AT2G05310;IR:Chr2:1933166:1933535-1933848:1933917:-	0.115080148	0		AT1G73920;A3'SS:Chr1:27791234-27791596:27791234-27791601:+	-0.079053137	0.014985015
								AT2G05990;A3'SS:Chr2:2322382-2322847:2322382-2322850:+	-0.03982995	0.027972028		AT1G74230;A5'SS:Chr1:27914760-27915328:27914756-27915328:+	-0.072889929	0.01998002
								AT2G11280;A5'SS:Chr2:4481901-4482031:4481877-4482031:+	0.135163312	0.022477523		AT1G74440;IR:Chr1:27976502:27976819-27976991:27977203:-	0.210284469	0.041958042
								AT2G13100;IR:Chr2:5389594:5389909-5390118:5391151:+	-0.248118081	0.005494506		AT1G74530;A5'SS:Chr1:28010877-28010972:28010877-28010976:-	-0.165943334	0.010989011
								AT2G13360;A3'SS:Chr2:5540935-5541235:5540930-5541235:-	0.026238991	0.015734266		AT1G75100;IR:Chr1:28191851:28191900-28191978:28192092:-	0.067400201	0.030969031
								AT2G13360;IR:Chr2:5539963:5540329-5540413:5540935:-	-0.014447583	0.015734266		AT1G75180;A5'SS:Chr1:28216380-28216776:28216380-28217195:-	0.035794683	0.04995005
								AT2G13790;A3'SS:Chr2:5742513-5743197:5742513-5743213:+	0.050613826	0.034965035		AT1G75180;A5'SS:Chr1:28218008-28218147:28218008-28218374:-	-0.119979449	0.001998002
								AT2G13790;IR:Chr2:5744298:5744374-5745134:5745262:+	0.224829347	0		AT1G75330;A5'SS:Chr1:28267395-28267607:28267395-28267615:-	0.041381316	0.035964036
								AT2G13975;IR:Chr2:5864884:5865236-5865319:5865600:-	-0.127857585	0.002997003		AT1G75380;IR:Chr1:28281195:28281377-28281543:28281708:-	-0.083925027	0.00999001
								AT2G14260;A5'SS:Chr2:6042223-6042351:6042223-6042387:-	-0.193231489	0.008991009		AT1G75410;A5'SS:Chr1:28301950-28302403:28301950-28302712:-	0.13803072	0.008991009
								AT2G14260;IR:Chr2:6042122:6042223-6042351:6042487:-	0.368115432	0.008991009		AT1G75410;AF:Chr1:28301950-28302403:28302603:28301950-28302712:28302822:-	0.107001828	0.034465535
								AT2G14285;A3'SS:Chr2:6053537-6053918:6053135-6053918:-	0.445481377	0.021978022		AT1G75420;IR:Chr1:28305218:28305706-28305794:28305936:+	-0.25972847	0.002997003
								AT2G14285;A5'SS:Chr2:6053135-6053488:6053135-6053918:-	0.538760888	0.029304029		AT1G75500;IR:Chr1:28337726:28337781-28338188:28338483:-	-0.140160848	0.011988012
								AT2G14285;IR:Chr2:6053098:6053135-6053240:6053404:-	0.624435191	0.03956044		AT1G75500;IR:Chr1:28338843:28339263-28339523:28339639:-	-0.079487645	0.011988012
								AT2G14285;ES:Chr2:6053135-6053488:6053527-6053918:-	0.524689206	0.03956044		AT1G75860;IR:Chr1:28484163:28484748-28484844:28485951:-	0.057781745	0.017982018
								AT2G14285;ES:Chr2:6053135-6053488:6053580-6053918:-	0.486390532	0.029304029		AT1G75900;A3'SS:Chr1:28500652-28500728:28500652-28500750:+	-0.049744854	0.003996004
								AT2G15240;IR:Chr2:6617813:6617838-6618259:6618326:-	-0.065376765	0.036463537		AT1G76020;A5'SS:Chr1:28533071-28533204:28533071-28533292:-	0.085417967	0.035964036
								AT2G16365;A3'SS:Chr2:7076385-7077818:7076385-7077830:+	0.233822493	0		AT1G76140;IR:Chr1:28574350:28574485-28574584:28574697:+	-0.116044884	0.022477523
								AT2G16365;A5'SS:Chr2:7074602-7074895:7074446-7074895:+	0.206569165	0		AT1G76340;A3'SS:Chr1:28636454-28636608:28636420-28636608:-	-0.41232328	0
								AT2G16940;A3'SS:Chr2:7346177-7346571:7345776-7346571:-	0.192299703	0.023976024		AT1G76580;A3'SS:Chr1:28735078-28735167:28735078-28735174:+	-0.143970674	0.027972028
								AT2G16990;A3'SS:Chr2:7387443-7387534:7387443-7387691:+	0.490210508	0.04995005		AT1G76580;EI:Chr1:28734553:28734608-28734705:28735078:+	-0.119294836	0.027972028
								AT2G16990;IR:Chr2:7386763:7386795-7386878:7386931:+	-0.258702268	0.037462538		AT1G77090;A3'SS:Chr1:28961394-28961602:28961390-28961602:-	-0.067224413	0.010989011
								AT2G16990;ES:Chr2:7386116-7386203:7386278-7386377:+	0.144278226	0.04995005		AT1G77090;IR:Chr1:28961091:28961202-28961287:28961390:-	-0.062744921	0.01998002
								AT2G17130;A3'SS:Chr2:7461823-7461957:7461811-7461957:-	-0.061278555	0.028971029		AT1G77090;IR:Chr1:28961091:28961202-28961287:28961394:-	0.198600929	0.010989011
								AT2G17220;A3'SS:Chr2:7489378-7489693:7489375-7489693:-	-0.166282346	0.006993007		AT1G77260;A3'SS:Chr1:29025770-29025854:29025756-29025854:-	-0.118875779	0.014485515
								AT2G17540;A3'SS:Chr2:7631532-7631744:7631493-7631744:-	0.451948971	0.017982018		AT1G77260;IR:Chr1:29024427:29024549-29024627:29024884:-	-0.108092198	0.014485515
								AT2G17540;A3'SS:Chr2:7631532-7631744:7631507-7631744:-	0.101009142	0.042707293		AT1G77440;A5'SS:Chr1:29096339-29096452:29096025-29096452:+	0.085461798	0.023976024
								AT2G17560;A5'SS:Chr2:7642506-7642600:7642506-7642612:-	0.094627728	0.001498502		AT1G77490;A5'SS:Chr1:29118713-29118798:29118694-29118798:+	0.059548904	0.018981019
								AT2G17695;A3'SS:Chr2:7685051-7685163:7685017-7685163:-	-0.371412682	0.017982018		AT1G77600;IR:Chr1:29153865:29153951-29154415:29154466:-	-0.287000802	0.010989011
								AT2G17710;IR:Chr2:7694177:7694256-7694404:7694746:+	-0.087928954	0.041458542		AT1G77600;IR:Chr1:29162061:29162135-29162233:29162448:-	0.169620429	0.041208791
								AT2G17840;IR:Chr2:7755605:7756100-7756198:7756282:-	-0.052380781	0.008491509		AT1G77770;A5'SS:Chr1:29247291-29247834:29247291-29247927:-	-0.120259746	0.031968032
								AT2G18230;A5'SS:Chr2:7933572-7934120:7933572-7934211:-	-0.08171257	0.023976024		AT1G77770;IR:Chr1:29246074:29246390-29246489:29247291:-	0.149250643	0.031968032
								AT2G18280;A3'SS:Chr2:7946410-7946689:7946410-7946721:+	-0.277367618	0.000499501		AT1G77800;A3'SS:Chr1:29259865-29259984:29259865-29259987:+	-0.189287857	0.025474526
								AT2G18440;A3'SS:Chr2:7996853-7996946:7996847-7996946:-	0.07431891	0.007492508		AT1G77800;EI:Chr1:29255544:29255721-29255803:29255891:+	-0.102855169	0.032217782
								AT2G18630;IR:Chr2:8081113:8082319-8082481:8082901:+	-0.127097089	0.005994006		AT1G77810;A3'SS:Chr1:29262388-29262482:29262379-29262482:-	-0.149316892	0.015484516
								AT2G18750;A5'SS:Chr2:8125710-8125802:8125594-8125802:+	0.136894737	0.012987013		AT1G78070;A3'SS:Chr1:29357219-29357303:29357219-29357306:+	0.018268298	0.049150849
								AT2G18750;IR:Chr2:8125128:8125710-8125802:8125942:+	-0.14516508	0.012987013		AT1G78070;A5'SS:Chr1:29355135-29355211:29355115-29355211:+	-0.04898125	0.014128728
								AT2G20270;IR:Chr2:8737705:8737863-8737980:8738077:-	0.061141593	0.022977023		AT1G78070;A5'SS:Chr1:29356466-29356665:29355825-29356665:+	0.146106101	0.011988012
								AT2G20740;IR:Chr2:8936436:8936535-8936710:8936790:+	-0.127392549	0.001498502		AT1G78070;A5'SS:Chr1:29356466-29356665:29356363-29356665:+	0.103743413	0.027615242
								AT2G20750;IR:Chr2:8941471:8941780-8942015:8942144:+	-0.362910654	0.02997003		AT1G78070;A5'SS:Chr1:29356708-29357085:29355825-29357085:+	-0.071070997	0.008991009
								AT2G21280;A5'SS:Chr2:9111981-9112085:9111981-9112093:-	-0.045991929	0.047952048		AT1G78070;A5'SS:Chr1:29357413-29357494:29357408-29357494:+	0.035784434	0.024725275
								AT2G21370;A3'SS:Chr2:9139589-9139703:9139585-9139703:-	0.113649564	0.012987013		AT1G78070;IR:Chr1:29355739:29355825-29356300:29356466:+	0.198518289	0.026973027
								AT2G21410;A3'SS:Chr2:9166863-9166951:9166863-9166958:+	0.107661726	0.018981019		AT1G78070;IR:Chr1:29355739:29355825-29356665:29356708:+	-0.196627737	0.006743257
								AT2G21410;IR:Chr2:9166054:9166207-9166404:9166564:+	-0.110145708	0.018981019		AT1G78070;IR:Chr1:29355739:29355825-29357085:29357219:+	0.098798893	0.006743257
								AT2G21500;IR:Chr2:9207432:9207886-9207961:9208894:-	-0.263730494	0		AT1G78070;IR:Chr1:29355739:29356363-29356665:29356708:+	-0.119452104	0.026973027
								AT2G21540;A5'SS:Chr2:9223761-9224154:9223761-9224337:-	0.18015644	0.038461539		AT1G78070;IR:Chr1:29355739:29356466-29356665:29356708:+	-0.372334003	0
								AT2G21660;A3'SS:Chr2:9265514-9265759:9265484-9265759:-	0.364326078	0		AT1G78070;IR:Chr1:29355739:29356708-29357085:29357219:+	0.310460928	0.004495505
								AT2G21660;A3'SS:Chr2:9265541-9265759:9265484-9265759:-	0.382396601	0.004195804		AT1G78070;ES:Chr1:29355825-29356300:29356363-29356665:+	0.09363015	0.024975025
								AT2G21660;A3'SS:Chr2:9265664-9265716:9265649-9265716:-	0.173892239	0.015734266		AT1G78070;ES:Chr1:29355825-29356300:29356466-29356665:+	0.083330841	0.026973027
								AT2G21660;A5'SS:Chr2:9265484-9265680:9265484-9265728:-	-0.050382867	0.018881119		AT1G78070;ES:Chr1:29355825-29356665:29356708-29357085:+	0.031114806	0.026973027
								AT2G21660;A5'SS:Chr2:9265484-9265680:9265484-9265759:-	0.193786998	0.018881119		AT1G78290;IR:Chr1:29458790:29458920-29459268:29459493:-	-0.146634756	0.005994006
								AT2G21660;A5'SS:Chr2:9265484-9265707:9265484-9265728:-	-0.233882626	0		AT1G78490;IR:Chr1:29529959:29530065-29530167:29530669:+	-0.201585468	0.005994006
								AT2G21660;A5'SS:Chr2:9265484-9265707:9265484-9265759:-	0.187717206	0.004195804		AT1G78510;A3'SS:Chr1:29536386-29536477:29536372-29536477:-	-0.103657542	0.001998002
								AT2G21660;A5'SS:Chr2:9265484-9265728:9265484-9265759:-	0.194298009	0		AT1G78530;IR:Chr1:29539086:29539480-29539570:29539703:-	-0.168234972	0.036963037
								AT2G21660;A5'SS:Chr2:9265511-9265680:9265511-9265754:-	-0.450462839	0.011988012		AT1G78600;A5'SS:Chr1:29568324-29568399:29568200-29568399:+	-0.040432588	0.016983017
								AT2G21660;A5'SS:Chr2:9265893-9266037:9265893-9266203:-	0.026290623	0.010489511		AT1G78600;IR:Chr1:29567748:29568200-29568265:29568324:+	-0.360631796	0.001498502
								AT2G21940;AF:Chr2:9350543:9350617-9351069:9350648:9350955-9351069:+	-0.143785067	0.038961039		AT1G78600;ES:Chr1:29568200-29568265:29568324-29568399:+	0.041102455	0.016983017
								AT2G22720;A3'SS:Chr2:9658994-9659075:9658994-9659095:+	0.166322529	0.004995005		AT1G78670;A3'SS:Chr1:29591913-29592085:29591913-29592090:+	0.113973371	0.015984016
								AT2G22970;A3'SS:Chr2:9776865-9777038:9776865-9777051:+	-0.192108108	0.004995005		AT1G78680;A3'SS:Chr1:29594608-29594725:29594608-29594730:+	0.077671634	0.023976024
								AT2G22980;IR:Chr2:9779239:9779384-9779451:9779527:+	-0.139204604	0.003996004		AT1G78680;A3'SS:Chr1:29595877-29595959:29595877-29595986:+	-0.057940351	0.023976024
								AT2G22980;IR:Chr2:9780041:9780104-9780245:9780267:+	0.207755846	0.035164835		AT1G78680;IR:Chr1:29593806:29594256-29594347:29594433:+	0.107385096	0.030969031
								AT2G22980;IR:Chr2:9780041:9780143-9780245:9780267:+	0.337571806	0.007992008		AT1G78800;A3'SS:Chr1:29626622-29626734:29626619-29626734:-	-0.275888046	0.001498502
								AT2G22980;IR:Chr2:9780041:9780267-9780351:9780452:+	-0.312092735	0.003996004		AT1G78800;A5'SS:Chr1:29626619-29626729:29626619-29626734:-	0.116892336	0.023976024
								AT2G22980;IR:Chr2:9782846:9782891-9782998:9783251:+	0.12828547	0.023976024		AT1G79090;IR:Chr1:29749113:29749366-29749457:29751586:-	-0.217127776	0.000499501
								AT2G23000;A3'SS:Chr2:9793499-9793592:9793499-9793595:+	-0.066673051	0.040959041		AT1G79270;A5'SS:Chr1:29815873-29816607:29815761-29816607:+	0.197035531	0.003746254
								AT2G23310;A3'SS:Chr2:9918767-9918872:9918767-9918875:+	0.212030569	0		AT1G79270;A5'SS:Chr1:29816190-29816607:29815761-29816607:+	0.242091263	0
								AT2G23320;A3'SS:Chr2:9925877-9925980:9925877-9925982:+	0.063534931	0.022477523		AT1G79270;A5'SS:Chr1:29816510-29816607:29815761-29816607:+	0.167404949	0.020604396
								AT2G23420;A3'SS:Chr2:9972203-9972292:9972203-9972296:+	0.082734851	0.015984016		AT1G79270;A5'SS:Chr1:29816515-29816607:29815761-29816607:+	0.239210792	0.004995005
								AT2G23420;A3'SS:Chr2:9972411-9972504:9972411-9972562:+	0.070157934	0.017982018		AT1G79270;AF:Chr1:29815637:29815761-29816607:29816258:29816515-29816607:+	-0.169220656	0.020979021
								AT2G23420;A3'SS:Chr2:9973541-9973610:9973541-9973632:+	-0.041117112	0.040759241		AT1G79380;IR:Chr1:29861644:29861757-29861830:29861927:+	-0.271456093	0.001998002
								AT2G23420;IR:Chr2:9971701:9971967-9972059:9972203:+	-0.207637879	0.015984016		AT1G79440;A3'SS:Chr1:29886107-29886211:29886100-29886211:-	0.144921395	0.00999001
								AT2G23420;IR:Chr2:9973632:9973690-9973796:9973970:+	-0.080484135	0.015984016		AT1G79500;IR:Chr1:29905933:29906013-29906288:29906653:+	0.26600712	0.002497503
								AT2G23790;A3'SS:Chr2:10126660-10126904:10126150-10126904:-	0.140829667	0.026473527		AT1G79790;EI:Chr1:30017372:30017442-30017518:30017632:-	0.094254483	0.007992008
								AT2G23980;IR:Chr2:10202598:10202911-10202981:10203193:-	-0.107956302	0.048951049		AT1G79790;IR:Chr1:30017372:30017632-30017713:30017764:-	-0.167132306	0.016483517
								AT2G24270;IR:Chr2:10327035:10327134-10327330:10327438:-	-0.309844792	0		AT1G79985;A3'SS:Chr1:30084348-30084517:30084348-30084520:+	0.095757944	0.00949051
								AT2G24360;A5'SS:Chr2:10366118-10366591:10366118-10366755:-	0.065574021	0.038961039		AT1G79985;IR:Chr1:30084114:30084348-30084517:30084745:+	-0.139139391	0.008241758
								AT2G24360;A5'SS:Chr2:10366118-10366591:10366118-10366801:-	0.03929456	0.048701299		AT1G79985;IR:Chr1:30084114:30084348-30084520:30084745:+	-0.221514082	0.008241758
								AT2G24360;A5'SS:Chr2:10366118-10366660:10366118-10366755:-	0.175923037	0.038961039		AT1G79990;ES:Chr1:30085912-30086000:30086037-30086189:+	0.096101741	0.043456544
								AT2G24360;A5'SS:Chr2:10366118-10366660:10366118-10366801:-	0.336455368	0.038961039		AT1G80030;A5'SS:Chr1:30105250-30105341:30105250-30105377:-	0.1382213	0.032967033
								AT2G24600;EI:Chr2:10452421:10452749-10452909:10453359:-	-0.27204256	0.026973027		AT1G80200;IR:Chr1:30162395:30162629-30162712:30162999:+	-0.511677396	0.021978022
								AT2G24600;IR:Chr2:10452421:10453359-10453463:10453902:-	-0.531750254	0.002997003		AT1G80210;IR:Chr1:30163129:30163479-30163564:30163618:-	-0.532973906	0.000499501
								AT2G24630;IR:Chr2:10473265:10474264-10474398:10474610:-	-0.367742154	0.023976024		AT1G80245;A5'SS:Chr1:30174627-30174710:30174349-30174710:+	0.545692867	0.031468532
								AT2G25510;A3'SS:Chr2:10856566-10856754:10856566-10856760:+	0.004428209	0.03996004		AT1G80245;IR:Chr1:30174710:30174812-30174944:30175133:+	0.176642343	0.031468532
								AT2G25530;A3'SS:Chr2:10864606-10864866:10864606-10864913:+	0.098018665	0.035964036		AT1G80245;EI:Chr1:30174944:30174975-30175061:30175133:+	-0.147172583	0.035964036
								AT2G25670;IR:Chr2:10930299:10930719-10930828:10931090:-	-0.12910925	0.002997003		AT1G80245;ES:Chr1:30174349-30174546:30174627-30174710:+	0.64727296	0.031468532
								AT2G25737;IR:Chr2:10978868:10979089-10979169:10979262:+	-0.283312924	0.008991009		AT1G80270;A5'SS:Chr1:30181077-30181232:30181053-30181232:+	0.269262955	0.017982018
								AT2G25964;IR:Chr2:11070639:11071051-11071135:11071287:-	-0.066337267	0.037462538		AT1G80320;IR:Chr1:30196782:30197158-30197232:30197559:+	-0.490240833	0.027972028
								AT2G26020;A5'SS:Chr2:11089344-11089419:11089207-11089419:+	-0.113647715	0.01948052		AT1G80320;IR:Chr1:30197232:30197559-30197639:30197896:+	-0.532857174	0.027972028
								AT2G26210;A3'SS:Chr2:11157247-11157616:11157247-11157688:+	0.255863043	0		AT1G80490;A3'SS:Chr1:30265109-30265249:30265106-30265249:-	-0.100569763	0.030969031
								AT2G26590;A5'SS:Chr2:11314742-11314985:11314742-11315020:-	0.123589159	0.04995005		AT1G80500;A3'SS:Chr1:30271275-30271720:30271275-30271807:+	-0.059483003	0.01998002
								AT2G26770;A5'SS:Chr2:11407748-11407823:11407748-11407857:-	0.342265736	0.005994006		AT1G80555;IR:Chr1:30287289:30287418-30287493:30287741:+	0.364224004	0.036463537
								AT2G26770;ES:Chr2:11407748-11407823:11407884-11408200:-	0.166515599	0.005994006		AT1G80830;A3'SS:Chr1:30375660-30375865:30375656-30375865:-	0.169428201	0.041958042
								AT2G26770;ES:Chr2:11407748-11407857:11407884-11408200:-	-0.116248083	0.013986014		AT1G80830;IR:Chr1:30375207:30375285-30375528:30375660:-	-0.145358638	0.041958042
								AT2G26800;A3'SS:Chr2:11432313-11432568:11432202-11432568:-	0.147267813	0.004995005		AT1G80910;A3'SS:Chr1:30402040-30402112:30402040-30402120:+	-0.118313897	0.012987013
								AT2G26980;ES:Chr2:11516207-11516427:11516480-11516697:-	0.164067904	0.023976024		AT1G80940;IR:Chr1:30411349:30411680-30411749:30412289:+	-0.344408581	0.002497503
								AT2G27030;A3'SS:Chr2:11533056-11534077:11533056-11534083:+	-0.022253137	0.024975025		AT2G01100;A3'SS:Chr2:81800-82186:81800-82220:+	0.056698731	0.042957043
								AT2G27150;A3'SS:Chr2:11602078-11602330:11602078-11602430:+	0.158210919	0.038961039		AT2G01100;IR:Chr2:81737:81800-82186:83290:+	0.09979637	0.02022977
								AT2G27350;A3'SS:Chr2:11702526-11704057:11702382-11704057:-	0.251103542	0.004495505		AT2G01100;IR:Chr2:81737:81800-82220:83290:+	0.260110975	0.010489511
								AT2G27350;A3'SS:Chr2:11702526-11704057:11702387-11704057:-	0.224215606	0.004495505		AT2G01220;IR:Chr2:123854:123923-124065:124125:+	0.224910009	0
								AT2G27350;A3'SS:Chr2:11702706-11704057:11702382-11704057:-	0.179251703	0.042707293		AT2G01220;ES:Chr2:124907-125274:125383-125592:+	0.155871335	0.021978022
								AT2G27350;A3'SS:Chr2:11702706-11704057:11702526-11704057:-	-0.159334417	0.016483517		AT2G01260;A5'SS:Chr2:136087-136170:136087-136623:-	0.527617931	0.008991009
								AT2G27480;IR:Chr2:11747238:11747284-11747393:11747568:+	-0.268646539	0.037462538		AT2G01260;IR:Chr2:136170:136851-136938:137164:-	-0.462716813	0.031968032
								AT2G27530;A5'SS:Chr2:11764604-11764714:11764604-11764768:-	0.012660672	0.021978022		AT2G01260;ES:Chr2:136087-136170:136255-136623:-	0.164139622	0.008991009
								AT2G27900;A3'SS:Chr2:11878522-11878593:11878522-11878598:+	0.150090082	0.007492508		AT2G01420;A5'SS:Chr2:181847-182005:181847-182017:-	-0.097903367	0.017982018
								AT2G27950;IR:Chr2:11902347:11903186-11903288:11903454:-	-0.217071405	0.002997003		AT2G01420;IR:Chr2:180820:180977-181355:181440:-	0.093615732	0.017982018
								AT2G28060;A3'SS:Chr2:11951777-11952043:11951752-11952043:-	0.167789363	0.04995005		AT2G01450;A5'SS:Chr2:201488-201605:201488-201684:-	-0.131760427	0.003246753
								AT2G28880;A5'SS:Chr2:12400601-12400760:12400601-12400798:-	-0.2139371	0.035964036		AT2G01450;AF:Chr2:202025-202130:202198:202025-202227:202397:-	0.391969398	0.038961039
								AT2G29290;IR:Chr2:12587297:12587403-12587493:12587742:+	0.300798227	0.023976024		AT2G01450;AF:Chr2:202025-202227:202368:202025-203031:203126:-	0.216180446	0
								AT2G29310;A3'SS:Chr2:12590132-12590228:12590132-12590233:+	0.104380209	0.024975025		AT2G01450;IR:Chr2:200637:200792-200948:201097:-	0.171747431	0.003246753
								AT2G29320;A3'SS:Chr2:12592571-12592659:12592571-12592788:+	0.072910894	0.037462538		AT2G01450;IR:Chr2:201361:201488-201605:202025:-	0.112279445	0.003896104
								AT2G29320;IR:Chr2:12592129:12592262-12592364:12592571:+	-0.073076919	0.037462538		AT2G01450;ES:Chr2:202025-202227:202272-203031:-	0.164143798	0.003246753
								AT2G29340;A5'SS:Chr2:12598306-12598869:12598300-12598869:+	-0.219108973	0.008991009		AT2G01470;A3'SS:Chr2:213551-213639:213546-213639:-	0.087618496	0.006493507
								AT2G29340;A5'SS:Chr2:12598311-12598869:12598300-12598869:+	-0.375423158	0.001998002		AT2G01930;IR:Chr2:427114:428223-428706:428900:-	0.125551403	0.004995005
								AT2G29340;A5'SS:Chr2:12598311-12598869:12598306-12598869:+	-0.168597974	0.019314019		AT2G02080;A5'SS:Chr2:521205-521433:521205-521619:-	0.209762608	0
								AT2G29350;IR:Chr2:12601230:12601437-12601534:12601750:+	-0.267917357	0.002497503		AT2G02180;IR:Chr2:561417:561469-561559:561651:+	0.0248717	0.034965035
								AT2G29350;IR:Chr2:12601829:12601935-12602034:12602556:+	-0.154533288	0.002497503		AT2G02450;EI:Chr2:649966:650395-650501:650820:+	-0.149410444	0.004495505
								AT2G29390;A5'SS:Chr2:12611500-12611657:12611500-12611667:-	-0.219503104	0.007992008		AT2G02470;A3'SS:Chr2:654262-654337:654262-654364:+	-0.228251036	0
								AT2G29420;IR:Chr2:12617936:12618467-12618545:12618899:-	-0.14455049	0.007992008		AT2G02470;IR:Chr2:654136:654262-654337:654985:+	-0.108083668	0.015318015
								AT2G29540;IR:Chr2:12642521:12642545-12642672:12642827:+	-0.253378921	0		AT2G02470;IR:Chr2:654136:654262-654364:654985:+	-0.381825052	0.000999001
								AT2G29970;A3'SS:Chr2:12778088-12778172:12778088-12778177:+	0.057011261	0.045954046		AT2G02570;A3'SS:Chr2:699812-700247:699656-700247:-	0.108235519	0.01998002
								AT2G30010;A5'SS:Chr2:12808014-12808878:12807903-12808878:+	-0.052069562	0.044955045		AT2G02570;IR:Chr2:699531:699656-700247:700315:-	0.17954517	0.011988012
								AT2G30440;A3'SS:Chr2:12974355-12974533:12974355-12974549:+	-0.032042514	0.036963037		AT2G02710;A3'SS:Chr2:759160-759249:759154-759249:-	0.191226123	0
								AT2G30440;A5'SS:Chr2:12974424-12974549:12974355-12974549:+	-0.159876505	0.002997003		AT2G02765;IR:Chr2:776100:776214-776297:776731:-	-0.502226627	0.002997003
								AT2G30470;ES:Chr2:12984158-12984256:12984337-12984597:-	0.130003093	0.017482518		AT2G02910;A5'SS:Chr2:848044-848125:848044-848130:-	0.190993014	0.04995005
								AT2G30500;A3'SS:Chr2:13000559-13000670:13000539-13000670:-	0.144035301	0.017482518		AT2G03430;IR:Chr2:1036395:1036541-1036617:1036741:-	-0.174315223	0.02997003
								AT2G30500;IR:Chr2:13000058:13000098-13000419:13000825:-	-0.381728318	0.000999001		AT2G03710;A3'SS:Chr2:1131440-1131538:1131440-1131541:+	-0.187426135	0.004495505
								AT2G30600;A3'SS:Chr2:13039013-13039259:13039013-13039382:+	0.085466677	0.04945055		AT2G03730;IR:Chr2:1139806:1139948-1140082:1140204:-	0.052477602	0.045954046
								AT2G30600;A5'SS:Chr2:13037114-13037382:13037109-13037382:+	-0.150168526	0.040459541		AT2G04039;IR:Chr2:1333262:1333565-1333640:1333703:+	0.1151822	0.014985015
								AT2G30600;AF:Chr2:13036814:13036915-13037382:13036924:13037114-13037382:+	0.213396533	0.02022977		AT2G04039;IR:Chr2:1333778:1333983-1334125:1334197:+	-0.066320353	0.00999001
								AT2G30600;AF:Chr2:13036814:13036915-13037382:13037021:13037109-13037382:+	-0.15152854	0.040459541		AT2G04110;A5'SS:Chr2:1382857-1383048:1382857-1383069:-	0.231459487	0.02997003
								AT2G30600;AF:Chr2:13036814:13036915-13037382:13037021:13037114-13037382:+	-0.133809868	0.040459541		AT2G04350;A5'SS:Chr2:1515934-1516075:1515930-1516075:+	0.051152904	0.010489511
								AT2G30600;AF:Chr2:13036828:13036915-13037382:13036924:13037114-13037382:+	0.510287424	0.040459541		AT2G04430;A5'SS:Chr2:1538883-1538991:1538681-1538991:+	0.440368709	0.005994006
								AT2G30600;AF:Chr2:13036924:13037114-13037382:13037238:13037284-13037382:+	-0.553937908	0.013486514		AT2G04690;A5'SS:Chr2:1645671-1645753:1645510-1645753:+	0.050317521	0.046203796
								AT2G30600;IR:Chr2:13039259:13039283-13039382:13039543:+	-0.154424423	0.04945055		AT2G04690;A5'SS:Chr2:1646066-1646155:1646031-1646155:+	0.066765361	0.046203796
								AT2G30600;ES:Chr2:13039013-13039259:13039283-13039382:+	0.185374344	0.022477523		AT2G04690;IR:Chr2:1644497:1644803-1645355:1645390:+	0.243733438	0.046203796
								AT2G30700;ES:Chr2:13083938-13084330:13084469-13085056:-	0.185543017	0.000499501		AT2G04690;IR:Chr2:1645914:1646031-1646155:1646443:+	0.064927788	0.046203796
								AT2G30710;A3'SS:Chr2:13087836-13088107:13087814-13088107:-	0.137160177	0.012987013		AT2G04865;IR:Chr2:1711596:1711824-1712133:1712238:+	0.099847061	0.035964036
								AT2G30942;IR:Chr2:13170871:13171360-13171823:13172021:+	-0.487822359	0.032967033		AT2G04880;EI:Chr2:1718481:1719127-1719200:1719380:+	-0.065262833	0.036463537
								AT2G30970;A3'SS:Chr2:13178905-13178978:13178905-13178984:+	-0.171145848	0.017482518		AT2G04880;IR:Chr2:1719200:1719380-1719484:1719639:+	-0.150070408	0.00999001
								AT2G31190;IR:Chr2:13291974:13292096-13292193:13292372:-	-0.277218231	0.017982018		AT2G05310;IR:Chr2:1933166:1933535-1933848:1933917:-	0.166506564	0
								AT2G31560;IR:Chr2:13437233:13437422-13437535:13437683:+	-0.278068242	0.015984016		AT2G05590;A3'SS:Chr2:2067762-2067842:2067762-2067847:+	-0.167989196	0.010489511
								AT2G31560;IR:Chr2:13437233:13437422-13437618:13437683:+	-0.246580928	0.015984016		AT2G06025;IR:Chr2:2351395:2351447-2351672:2351748:+	0.275005759	0.01998002
								AT2G31725;A3'SS:Chr2:13486629-13486704:13486624-13486704:-	0.100701085	0.014985015		AT2G06025;IR:Chr2:2351395:2351548-2351672:2351748:+	0.129462138	0.01998002
								AT2G31730;A3'SS:Chr2:13487950-13488028:13487947-13488028:-	0.250995234	0.033966034		AT2G06990;IR:Chr2:2900625:2900717-2900799:2901078:+	-0.138861347	0.016483517
								AT2G31800;A3'SS:Chr2:13521828-13521923:13521821-13521923:-	0.181195787	0.001998002		AT2G11280;A5'SS:Chr2:4481901-4482031:4481877-4482031:+	0.146939629	0.021478522
								AT2G31800;A3'SS:Chr2:13523131-13523218:13523127-13523218:-	-0.040703605	0.022477523		AT2G13100;IR:Chr2:5389594:5389909-5390118:5391151:+	-0.22131512	0.005494506
								AT2G31955;A5'SS:Chr2:13585253-13585344:13585253-13585349:-	0.106948997	0.03996004		AT2G13360;A3'SS:Chr2:5540935-5541235:5540930-5541235:-	0.023651514	0.014985015
								AT2G31955;IR:Chr2:13586419:13586495-13586589:13586700:-	-0.125917275	0.03996004		AT2G13790;IR:Chr2:5744298:5744374-5745134:5745262:+	0.257135244	0.001998002
								AT2G31955;IR:Chr2:13586419:13586521-13586589:13586700:-	-0.109463483	0.03996004		AT2G13975;IR:Chr2:5864884:5865236-5865319:5865600:-	-0.098525518	0.011488512
								AT2G32000;IR:Chr2:13617867:13618145-13618403:13618482:-	-0.230048118	0.03996004		AT2G14170;IR:Chr2:5978412:5978447-5978517:5978594:-	-0.101532987	0.038961039
								AT2G32010;A3'SS:Chr2:13628110-13628603:13628110-13628637:+	0.192918314	0.01948052		AT2G14255;A3'SS:Chr2:6037422-6037509:6037422-6037584:+	-0.392649309	0.027972028
								AT2G32150;IR:Chr2:13659888:13660100-13660184:13660249:+	-0.102990918	0.006993007		AT2G14260;A5'SS:Chr2:6042223-6042351:6042223-6042387:-	-0.184825197	0.023976024
								AT2G32500;A5'SS:Chr2:13796147-13796242:13796147-13796256:-	0.129944374	0.027472528		AT2G14285;A3'SS:Chr2:6053537-6053918:6053135-6053918:-	0.5550141	0.032967033
								AT2G32640;A3'SS:Chr2:13848507-13848609:13848443-13848609:-	0.157816427	0.011988012		AT2G14285;A3'SS:Chr2:6053580-6053918:6053135-6053918:-	0.500720932	0.046153846
								AT2G32690;A3'SS:Chr2:13864010-13864311:13863989-13864311:-	0.282169011	0.01998002		AT2G14285;A5'SS:Chr2:6053135-6053244:6053135-6053918:-	0.660141161	0.032967033
								AT2G32690;A3'SS:Chr2:13864010-13864323:13863974-13864323:-	-0.120131311	0.046620047		AT2G14285;A5'SS:Chr2:6053135-6053488:6053135-6053918:-	0.657968769	0.032967033
								AT2G32690;A5'SS:Chr2:13864010-13864311:13864010-13864323:-	0.153484902	0		AT2G14285;ES:Chr2:6053135-6053488:6053580-6053918:-	0.488168499	0.046153846
								AT2G32710;A3'SS:Chr2:13874073-13874945:13874073-13874954:+	-0.129744595	0.010989011		AT2G14900;A3'SS:Chr2:6404288-6404777:6404288-6404796:+	0.144060629	0.028471529
								AT2G32850;EI:Chr2:13935156:13935641-13935702:13935834:-	-0.213502475	0.005994006		AT2G15240;IR:Chr2:6617813:6617838-6618259:6618326:-	-0.078880484	0.02997003
								AT2G32870;IR:Chr2:13944538:13945140-13945256:13945419:-	0.127118415	0.03996004		AT2G16365;A3'SS:Chr2:7076385-7077818:7076385-7077830:+	0.340768896	0.000499501
								AT2G32950;A3'SS:Chr2:13978734-13978869:13978734-13978873:+	-0.089132866	0.034965035		AT2G16365;A5'SS:Chr2:7074602-7074895:7074446-7074895:+	0.299633224	0.000499501
								AT2G32950;A3'SS:Chr2:13981576-13981669:13981576-13981673:+	-0.110585964	0.034965035		AT2G16700;IR:Chr2:7244815:7245074-7245317:7246069:+	-0.525338797	0
								AT2G32950;A5'SS:Chr2:13981576-13981669:13981572-13981669:+	-0.110038365	0.034965035		AT2G16920;A5'SS:Chr2:7338827-7339134:7338827-7339145:-	-0.122809995	0.034965035
								AT2G33380;ES:Chr2:14145134-14145270:14145395-14145488:-	0.047275479	0.007992008		AT2G16940;A3'SS:Chr2:7345091-7345400:7345079-7345400:-	0.36702029	0.047952048
								AT2G34770;ES:Chr2:14665890-14666761:14666826-14666979:+	0.042445241	0.043956044		AT2G16940;A3'SS:Chr2:7345124-7345400:7345091-7345400:-	-0.478755467	0.017982018
								AT2G34770;ES:Chr2:14665890-14666788:14666826-14666979:+	0.605152179	0.003996004		AT2G16940;A3'SS:Chr2:7345197-7345400:7345091-7345400:-	-0.078653569	0.047952048
								AT2G35050;A3'SS:Chr2:14768872-14769524:14768872-14772270:+	0.06701953	0.014985015		AT2G16940;A3'SS:Chr2:7346177-7346571:7345776-7346571:-	0.203336157	0.011988012
								AT2G35660;A3'SS:Chr2:14988924-14989002:14988924-14989010:+	-0.207493387	0.001498502		AT2G16990;IR:Chr2:7386763:7386795-7386878:7386931:+	-0.288198334	0.012487513
								AT2G35830;A3'SS:Chr2:15052453-15052667:15052453-15052682:+	0.262551663	0		AT2G16990;ES:Chr2:7383364-7384138:7384249-7385435:+	0.214966657	0.033300033
								AT2G35940;IR:Chr2:15090857:15091786-15092067:15092344:-	0.214142897	0.010989011		AT2G16990;ES:Chr2:7386116-7386203:7386278-7386377:+	0.174527789	0.033300033
								AT2G36060;A5'SS:Chr2:15143351-15143475:15143351-15143478:-	-0.162356109	0.000999001		AT2G17130;A3'SS:Chr2:7461823-7461957:7461811-7461957:-	-0.084490894	0.021478522
								AT2G36080;IR:Chr2:15148259:15148650-15149624:15149814:-	0.090729775	0.03946054		AT2G17220;A3'SS:Chr2:7489378-7489693:7489375-7489693:-	-0.10333366	0.028971029
								AT2G36390;IR:Chr2:15266569:15266649-15266739:15266855:+	0.122409405	0.005994006		AT2G17540;A3'SS:Chr2:7631532-7631744:7631493-7631744:-	0.485331468	0
								AT2G36895;EI:Chr2:15489431:15489532-15489614:15489730:-	-0.036316943	0.027472528		AT2G17540;A3'SS:Chr2:7631532-7631744:7631507-7631744:-	0.111499685	0.032967033
								AT2G36900;IR:Chr2:15490560:15491101-15491668:15491776:-	-0.136584407	0.02997003		AT2G17540;A3'SS:Chr2:7631547-7631744:7631493-7631744:-	0.40506586	0.015734266
								AT2G37940;IR:Chr2:15876750:15877006-15877103:15877201:+	-0.405899914	0.023976024		AT2G17560;A5'SS:Chr2:7642506-7642600:7642506-7642612:-	0.109253507	0.001498502
								AT2G38040;A3'SS:Chr2:15920771-15920848:15920771-15920856:+	-0.096963679	0.002997003		AT2G17710;IR:Chr2:7694177:7694256-7694404:7694746:+	-0.136319525	0.025974026
								AT2G38170;IR:Chr2:15989092:15989508-15990225:15990319:-	0.187994936	0.014985015		AT2G17730;AL:Chr2:7705432-7705605:7705750:7705432-7705813:7705835:+	-0.287050207	0.035964036
								AT2G38170;IR:Chr2:15989092:15989508-15990229:15990319:-	0.230962993	0.00999001		AT2G18110;AF:Chr2:7872201:7872307-7872610:7872308:7872352-7872610:+	0.023014726	0.047952048
								AT2G38260;A5'SS:Chr2:16027310-16027448:16027310-16028261:-	0.227718048	0.023976024		AT2G18110;AF:Chr2:7872251:7872307-7872610:7872308:7872352-7872610:+	0.282731911	0.047952048
								AT2G38330;A5'SS:Chr2:16065943-16066025:16065926-16066025:+	0.200362891	0.007992008		AT2G18230;A5'SS:Chr2:7933572-7934120:7933572-7934211:-	-0.083456322	0.013986014
								AT2G38780;A3'SS:Chr2:16212900-16213256:16212900-16213264:+	-0.150476412	0.017982018		AT2G18280;A3'SS:Chr2:7946410-7946689:7946410-7946721:+	-0.330639425	0
								AT2G38980;ES:Chr2:16277833-16277899:16277965-16278050:-	0.342542099	0.017482518		AT2G18440;A3'SS:Chr2:7996853-7996946:7996847-7996946:-	0.043229538	0.022477523
								AT2G38995;A5'SS:Chr2:16283200-16283315:16282354-16283315:+	-0.307922117	0		AT2G18630;IR:Chr2:8081113:8082319-8082481:8082901:+	-0.179095966	0.001498502
								AT2G38995;IR:Chr2:16281959:16282354-16282631:16283200:+	-0.551528648	0		AT2G19730;A3'SS:Chr2:8511560-8511739:8511560-8511743:+	-0.025403096	0.043956044
								AT2G38995;ES:Chr2:16282354-16282631:16283200-16283315:+	0.206111249	0.033966034		AT2G20180;A3'SS:Chr2:8706352-8706441:8706315-8706441:-	0.243932885	0.042457543
								AT2G39000;A3'SS:Chr2:16286764-16286996:16286760-16286996:-	-0.103738745	0.012987013		AT2G20270;IR:Chr2:8737705:8737863-8737980:8738077:-	0.053992993	0.032967033
								AT2G39190;IR:Chr2:16349968:16350467-16350876:16351051:+	-0.102891263	0.017982018		AT2G20570;ES:Chr2:8855950-8856297:8856437-8856516:+	0.030397383	0.031968032
								AT2G39340;EI:Chr2:16424766:16425150-16425246:16425665:+	0.165338747	0.017982018		AT2G20740;IR:Chr2:8936436:8936535-8936710:8936790:+	-0.102684992	0.003996004
								AT2G39725;A5'SS:Chr2:16569583-16570063:16569515-16570063:+	-0.08122068	0.040459541		AT2G20770;A3'SS:Chr2:8946200-8946272:8946200-8946279:+	-0.258672609	0.014485515
								AT2G39730;A5'SS:Chr2:16571066-16571180:16571066-16571191:-	-0.074907381	0		AT2G20900;IR:Chr2:8991429:8991511-8991722:8991770:-	-0.153264233	0.04995005
								AT2G39730;IR:Chr2:16570746:16571066-16571180:16571472:-	-0.02074202	0.012654013		AT2G20990;IR:Chr2:9016806:9017052-9017125:9017613:+	-0.045548764	0.032967033
								AT2G39730;IR:Chr2:16570746:16571066-16571191:16571472:-	-0.035715756	0.008991009		AT2G21140;AF:Chr2:9061667-9061765:9061814:9061667-9061870:9062093:-	-0.064586626	0.025474526
								AT2G39780;A3'SS:Chr2:16592098-16592241:16592098-16592476:+	0.123733194	0.034965035		AT2G21195;IR:Chr2:9083144:9083261-9083339:9083392:+	0.108635438	0.043956044
								AT2G39780;ES:Chr2:16592098-16592241:16592244-16592476:+	0.129879042	0.007492508		AT2G21370;A3'SS:Chr2:9139589-9139703:9139585-9139703:-	0.241487118	0.000999001
								AT2G39800;ES:Chr2:16602049-16602269:16602372-16602520:-	0.026756817	0.01948052		AT2G21410;A3'SS:Chr2:9166863-9166951:9166863-9166958:+	0.164865669	0.005994006
								AT2G39805;A3'SS:Chr2:16611401-16611589:16611398-16611589:-	-0.071664701	0.017982018		AT2G21410;A5'SS:Chr2:9166564-9166657:9166207-9166657:+	-0.302280197	0.019314019
								AT2G39950;A5'SS:Chr2:16678278-16678967:16678278-16679657:-	0.199066248	0.04458042		AT2G21410;IR:Chr2:9166054:9166207-9166404:9166564:+	-0.171592471	0.005994006
								AT2G39950;A5'SS:Chr2:16680190-16680302:16680190-16680454:-	0.252096529	0.04458042		AT2G21470;A5'SS:Chr2:9198797-9198871:9198784-9198871:+	-0.11060396	0.008991009
								AT2G39950;IR:Chr2:16679854:16680190-16680454:16680489:-	0.241493422	0.04458042		AT2G21500;IR:Chr2:9207432:9207886-9207961:9208894:-	-0.227198408	0.005994006
								AT2G39950;ES:Chr2:16678278-16678967:16679015-16679657:-	0.289178975	0.031468532		AT2G21510;A5'SS:Chr2:9210936-9211068:9210936-9211089:-	-0.408482949	0.035964036
								AT2G40010;A3'SS:Chr2:16710095-16710191:16710081-16710191:-	-0.1683589	0.008991009		AT2G21540;A5'SS:Chr2:9223761-9224154:9223761-9224337:-	0.239633874	0.032967033
								AT2G40130;A5'SS:Chr2:16767608-16767723:16767604-16767723:+	0.214196026	0.047952048		AT2G21660;A3'SS:Chr2:9265541-9265759:9265484-9265759:-	0.225961305	0.047202797
								AT2G40400;A3'SS:Chr2:16872592-16872988:16872592-16873088:+	0.326608946	0		AT2G21660;A3'SS:Chr2:9265541-9265759:9265514-9265759:-	0.304307484	0.047202797
								AT2G40630;A3'SS:Chr2:16959883-16960106:16959883-16960158:+	0.209915074	0.020979021		AT2G21660;A5'SS:Chr2:9265484-9265707:9265484-9265728:-	-0.06058397	0.047202797
								AT2G41100;A3'SS:Chr2:17137411-17137521:17137411-17137524:+	-0.202464841	0.000499501		AT2G21660;A5'SS:Chr2:9265893-9266037:9265893-9266203:-	0.084775557	0
								AT2G41100;IR:Chr2:17138107:17138206-17138307:17138573:+	-0.167632851	0		AT2G21730;IR:Chr2:9280044:9280133-9280239:9280352:+	-0.362452023	0.042457543
								AT2G41110;A5'SS:Chr2:17140490-17140819:17140454-17140819:+	-0.022648133	0.027972028		AT2G21940;AF:Chr2:9350543:9350617-9351069:9350648:9350955-9351069:+	-0.2321046	0.011988012
								AT2G41312;IR:Chr2:17225523:17225872-17226421:17226693:+	-0.120803813	0.04945055		AT2G21940;AF:Chr2:9350557:9350617-9351069:9350648:9350955-9351069:+	-0.303402936	0.014985015
								AT2G41630;IR:Chr2:17356165:17356295-17356389:17356518:-	-0.048088811	0.024475525		AT2G21960;A5'SS:Chr2:9355369-9355482:9355364-9355482:+	0.041683854	0.04995005
								AT2G41705;IR:Chr2:17398040:17398460-17398556:17398639:+	-0.276674838	0.01998002		AT2G21960;A5'SS:Chr2:9355371-9355482:9355364-9355482:+	0.145576886	0.04995005
								AT2G41710;A3'SS:Chr2:17401601-17401667:17401586-17401667:-	-0.151079786	0.007992008		AT2G22490;A3'SS:Chr2:9554417-9554505:9554414-9554505:-	-0.075812452	0.043456544
								AT2G42070;A5'SS:Chr2:17549889-17549987:17549889-17550033:-	0.095140984	0.008991009		AT2G22710;IR:Chr2:9651719:9652735-9653132:9653207:+	0.399066757	0.037462538
								AT2G43010;A5'SS:Chr2:17888619-17888716:17888577-17888716:+	-0.309436363	0		AT2G22840;IR:Chr2:9729332:9729544-9729790:9730162:+	-0.276605545	0.017482518
								AT2G43010;IR:Chr2:17888260:17888619-17888716:17889050:+	0.562697323	0		AT2G22970;A3'SS:Chr2:9776865-9777038:9776865-9777051:+	-0.212223697	0.001998002
								AT2G43160;A3'SS:Chr2:17948270-17948798:17948270-17948816:+	0.066462597	0.02022977		AT2G22980;IR:Chr2:9779451:9779527-9779607:9779729:+	0.094197136	0.046620047
								AT2G43160;A3'SS:Chr2:17948270-17948816:17948270-17948827:+	-0.141324394	0.014985015		AT2G22980;IR:Chr2:9779451:9779533-9779607:9779729:+	0.230953645	0.043956044
								AT2G43410;EI:Chr2:18027929:18028319-18028449:18028761:-	-0.124126699	0.046453547		AT2G22980;IR:Chr2:9780041:9780104-9780245:9780267:+	0.199991129	0.046620047
								AT2G43530;IR:Chr2:18070056:18070170-18070333:18070718:+	0.144268884	0		AT2G22980;IR:Chr2:9780041:9780143-9780245:9780267:+	0.335665247	0
								AT2G43560;A5'SS:Chr2:18074731-18074820:18074731-18074825:-	0.057094073	0.004995005		AT2G22980;IR:Chr2:9780041:9780267-9780351:9780452:+	-0.230777964	0.007992008
								AT2G43850;A3'SS:Chr2:18160334-18160438:18160327-18160438:-	0.172079445	0.010489511		AT2G22980;IR:Chr2:9782846:9782891-9782998:9783251:+	0.09742183	0.043956044
								AT2G43850;IR:Chr2:18160032:18160117-18160206:18160327:-	0.232620765	0.017482518		AT2G23000;A3'SS:Chr2:9793499-9793592:9793499-9793595:+	-0.091455554	0.010489511
								AT2G44060;A3'SS:Chr2:18226392-18226917:18226392-18226920:+	0.036593045	0.020479521		AT2G23310;A3'SS:Chr2:9918767-9918872:9918767-9918875:+	0.171634858	0.000499501
								AT2G44520;A3'SS:Chr2:18380486-18380577:18380486-18380587:+	-0.068073791	0.028471529		AT2G23420;A3'SS:Chr2:9972203-9972292:9972203-9972296:+	0.092846307	0.010989011
								AT2G45010;IR:Chr2:18567852:18568155-18568755:18568869:+	0.166893928	0.002497503		AT2G23420;A3'SS:Chr2:9972411-9972504:9972411-9972562:+	0.086045798	0.010989011
								AT2G45070;A3'SS:Chr2:18587493-18588192:18587471-18588192:-	0.183024196	0.011988012		AT2G23420;A3'SS:Chr2:9973541-9973610:9973541-9973632:+	-0.058241708	0.016183816
								AT2G45070;A3'SS:Chr2:18587493-18588192:18587475-18588192:-	0.041898154	0.012987013		AT2G23420;IR:Chr2:9971701:9971967-9972059:9972203:+	-0.194036522	0.014235764
								AT2G45140;ES:Chr2:18611878-18611959:18612009-18612542:+	0.060559218	0.022977023		AT2G23420;IR:Chr2:9973632:9973690-9973796:9973970:+	-0.099748789	0.010989011
								AT2G45260;A3'SS:Chr2:18666000-18666277:18665990-18666277:-	0.074680211	0.023976024		AT2G23470;A3'SS:Chr2:9999896-9999979:9999891-9999979:-	0.219388759	0.033966034
								AT2G45670;A3'SS:Chr2:18817220-18817387:18817206-18817387:-	-0.091869653	0.007992008		AT2G23470;IR:Chr2:9999979:10000084-10000166:10000242:-	-0.229850541	0.033966034
								AT2G45850;IR:Chr2:18873007:18873521-18873620:18873972:-	-0.177938369	0.004995005		AT2G23790;A3'SS:Chr2:10126660-10126904:10126150-10126904:-	0.29730006	0.001498502
								AT2G45900;AF:Chr2:18888735-18888809:18888847:18888735-18888887:18889425:-	0.325289669	0.037962038		AT2G23840;A3'SS:Chr2:10154824-10155009:10154806-10155009:-	-0.072638465	0.047452548
								AT2G45910;A5'SS:Chr2:18894360-18894480:18894087-18894480:+	0.217669723	0.002997003		AT2G23910;A3'SS:Chr2:10179617-10179678:10179617-10179696:+	0.246133353	0.032467533
								AT2G45990;IR:Chr2:18920624:18920686-18920788:18920864:+	-0.091862928	0.01998002		AT2G23950;IR:Chr2:10186891:10187569-10187643:10188022:-	-0.119431604	0.04945055
								AT2G45990;IR:Chr2:18920943:18921132-18921262:18921511:+	-0.06192931	0.032467533		AT2G23980;A3'SS:Chr2:10204040-10204388:10204031-10204388:-	-0.123249756	0.024475525
								AT2G46270;A5'SS:Chr2:19002230-19002322:19002161-19002322:+	0.153337389	0.005328005		AT2G23980;IR:Chr2:10202598:10202911-10202981:10203193:-	-0.206398322	0.006993007
								AT2G46270;IR:Chr2:19001012:19001056-19001139:19001234:+	0.146461384	0.005328005		AT2G23980;IR:Chr2:10203941:10204031-10204388:10204467:-	-0.227494218	0.015734266
								AT2G46270;IR:Chr2:19002722:19002907-19003274:19003403:+	-0.194623486	0.005328005		AT2G24360;A5'SS:Chr2:10366118-10366591:10366118-10366755:-	0.106732106	0.010989011
								AT2G46280;IR:Chr2:19005210:19005421-19005508:19005571:-	-0.109922355	0.000999001		AT2G24360;A5'SS:Chr2:10366118-10366591:10366118-10366801:-	0.059449372	0.021728272
								AT2G46500;IR:Chr2:19087215:19088710-19088853:19089229:-	0.144826664	0.007492508		AT2G24360;A5'SS:Chr2:10366118-10366660:10366118-10366755:-	0.267158461	0.010989011
								AT2G46550;A3'SS:Chr2:19113472-19113992:19113450-19113992:-	-0.032901814	0.041958042		AT2G24360;A5'SS:Chr2:10366118-10366660:10366118-10366801:-	0.474052786	0.010989011
								AT2G46580;IR:Chr2:19129610:19129777-19129866:19129961:-	-0.06782842	0.030969031		AT2G24600;EI:Chr2:10452421:10452749-10452909:10453359:-	-0.287401487	0.028471529
								AT2G46790;A5'SS:Chr2:19233330-19233420:19233322-19233420:+	0.124811527	0		AT2G24600;IR:Chr2:10452421:10453359-10453463:10453902:-	0.55870879	0.008991009
								AT2G46830;A5'SS:Chr2:19246751-19246863:19246384-19246863:+	0.125549983	0		AT2G25070;A5'SS:Chr2:10665368-10665538:10665368-10665795:-	-0.056488586	0.016983017
								AT2G46915;IR:Chr2:19275097:19275141-19275238:19275378:-	-0.187518879	0.008991009		AT2G25290;IR:Chr2:10765706:10766059-10766144:10766355:-	-0.344882697	0.043956044
								AT2G46915;IR:Chr2:19275097:19275141-19275247:19275378:-	-0.29388679	0		AT2G25450;A5'SS:Chr2:10830946-10831061:10830946-10831069:-	0.048518406	0.003496504
								AT2G46970;A3'SS:Chr2:19297459-19297605:19297430-19297605:-	-0.25184222	0.021978022		AT2G25510;A3'SS:Chr2:10856566-10856754:10856566-10856760:+	0.003292567	0.043956044
								AT2G47160;EI:Chr2:19360258:19360450-19360526:19360608:-	-0.106102175	0.04945055		AT2G25670;IR:Chr2:10930299:10930719-10930828:10931090:-	-0.057871069	0.034965035
								AT2G47250;IR:Chr2:19400691:19400925-19401240:19402324:-	-0.19696715	0.017982018		AT2G25737;IR:Chr2:10978868:10979089-10979169:10979262:+	-0.311193615	0.010989011
								AT2G47630;A5'SS:Chr2:19534905-19534993:19534889-19534993:+	0.073674091	0.046953047		AT2G25950;IR:Chr2:11069357:11069406-11069593:11069670:+	0.097870539	0.025974026
								AT2G47640;A3'SS:Chr2:19537529-19537860:19537529-19537863:+	-0.168637299	0.004995005		AT2G25950;IR:Chr2:11070341:11070402-11070482:11070661:+	-0.107791548	0.025974026
								AT2G47700;IR:Chr2:19552314:19552842-19552922:19553210:-	0.083461829	0.006993007		AT2G25964;IR:Chr2:11070639:11071051-11071135:11071287:-	-0.083548472	0.020479521
								AT2G48020;AF:Chr2:19643902:19643974-19644377:19644021:19644237-19644377:+	0.153819433	0.027972028		AT2G26210;A3'SS:Chr2:11157247-11157616:11157247-11157688:+	0.304333022	0
								AT2G48020;IR:Chr2:19644021:19644237-19644377:19644575:+	0.245067169	0.027972028		AT2G26511;A3'SS:Chr2:11278134-11278314:11278134-11278781:+	0.513402378	0.025474526
								AT2G48070;A5'SS:Chr2:19663864-19664218:19663838-19664218:+	0.18787102	0.025474526		AT2G26511;A3'SS:Chr2:11278134-11278323:11278134-11278781:+	0.465641851	0.025474526
								AT2G48070;IR:Chr2:19663747:19663864-19664218:19664465:+	-0.051969064	0.044955045		AT2G26770;A5'SS:Chr2:11407748-11407823:11407748-11407857:-	0.147120841	0.023976024
								AT2G48070;IR:Chr2:19663747:19663864-19664221:19664465:+	-0.072374156	0.025474526		AT2G26770;ES:Chr2:11407748-11407823:11407884-11408200:-	0.129048335	0.023976024
								AT3G01150;A5'SS:Chr3:53958-54129:53911-54129:+	-0.099667582	0.008991009		AT2G26800;A3'SS:Chr2:11432313-11432568:11432202-11432568:-	0.160149933	0.004995005
								AT3G01150;ES:Chr3:52364-52645:52746-52889:+	0.229957154	0.000999001		AT2G26980;A5'SS:Chr2:11516207-11516427:11516207-11516697:-	0.090939753	0.043956044
								AT3G01480;A3'SS:Chr3:189627-189713:189627-189741:+	0.232821833	0		AT2G26980;ES:Chr2:11516207-11516427:11516480-11516697:-	0.158798966	0.015984016
								AT3G01480;IR:Chr3:190056:190198-190285:190356:+	0.043296457	0.00974026		AT2G27040;A5'SS:Chr2:11541506-11542208:11541506-11542227:-	-0.198145439	0.016983017
								AT3G01510;A3'SS:Chr3:201027-201174:201011-201174:-	-0.259546192	0.003996004		AT2G27150;A3'SS:Chr2:11602078-11602330:11602078-11602430:+	0.166703089	0.043456544
								AT3G01540;IR:Chr3:214520:214789-215401:215469:-	0.090778072	0.035964036		AT2G27350;A3'SS:Chr2:11702526-11704057:11702382-11704057:-	0.260498285	0.005994006
								AT3G01550;A3'SS:Chr3:217809-217911:217794-217911:-	0.065456028	0.001498502		AT2G27350;A3'SS:Chr2:11702526-11704057:11702387-11704057:-	0.245213344	0.005994006
								AT3G01650;A5'SS:Chr3:242578-242676:242061-242676:+	-0.674487218	0		AT2G27350;A3'SS:Chr2:11702706-11704057:11702526-11704057:-	-0.214006666	0.005994006
								AT3G01650;ES:Chr3:242061-242521:242578-242676:+	-0.404097468	0.002497503		AT2G27460;IR:Chr2:11741451:11741504-11741600:11741772:+	-0.176389829	0.025974026
								AT3G02060;A3'SS:Chr3:358465-358558:358465-358561:+	0.071389114	0.041958042		AT2G27480;IR:Chr2:11747238:11747284-11747393:11747568:+	-0.28405335	0.017982018
								AT3G02150;EI:Chr3:391497:392355-392448:392767:+	-0.078304445	0.015984016		AT2G27950;IR:Chr2:11902347:11903186-11903288:11903454:-	-0.177816701	0.004495505
								AT3G02170;A3'SS:Chr3:397224-397317:397217-397317:-	0.218487801	0.020646021		AT2G28060;A3'SS:Chr2:11951777-11952043:11951752-11952043:-	0.158162528	0.044955045
								AT3G02170;IR:Chr3:396012:396923-397074:397224:-	-0.243235807	0.020646021		AT2G28550;IR:Chr2:12226642:12227013-12227120:12227265:-	-0.238952362	0.020979021
								AT3G02170;IR:Chr3:397074:397224-397317:398957:-	-0.238445777	0.020646021		AT2G28550;ES:Chr2:12226861-12226969:12227013-12227120:-	0.06250233	0.020979021
								AT3G02300;A5'SS:Chr3:462954-463032:462786-463032:+	0.128788494	0.043706294		AT2G29190;A3'SS:Chr2:12548093-12548181:12548077-12548181:-	-0.099992212	0.042957043
								AT3G02300;IR:Chr3:462615:462786-463032:463463:+	0.152360492	0.034965035		AT2G29290;IR:Chr2:12587297:12587403-12587493:12587742:+	0.3832952	0.005994006
								AT3G02380;IR:Chr3:487236:487797-487941:488693:-	0.043298941	0.028971029		AT2G29310;A3'SS:Chr2:12590132-12590228:12590132-12590233:+	0.135610818	0.010989011
								AT3G02470;IR:Chr3:509305:509399-509797:509952:+	-0.410683538	0.000999001		AT2G29320;A3'SS:Chr2:12592571-12592659:12592571-12592788:+	0.067946873	0.036463537
								AT3G02560;A5'SS:Chr3:542141-542331:541801-542331:+	0.484614151	0.035964036		AT2G29320;IR:Chr2:12592129:12592262-12592364:12592571:+	-0.105052551	0.02997003
								AT3G02690;IR:Chr3:580312:580359-580449:580571:+	-0.039014556	0.040459541		AT2G29340;A5'SS:Chr2:12598306-12598869:12598300-12598869:+	-0.379757619	0.001998002
								AT3G02990;A3'SS:Chr3:673859-674460:673859-674828:+	0.274499208	0.020979021		AT2G29340;A5'SS:Chr2:12598311-12598869:12598300-12598869:+	-0.323307785	0.001998002
								AT3G02990;ES:Chr3:673859-674460:674598-674828:+	0.257301091	0.023976024		AT2G29340;IR:Chr2:12597910:12598016-12598115:12598306:+	0.299392413	0.013986014
								AT3G03040;A3'SS:Chr3:685617-685713:685617-685778:+	0.396705689	0.014985015		AT2G29350;IR:Chr2:12601230:12601437-12601534:12601750:+	-0.274116297	0.003746254
								AT3G03320;IR:Chr3:783016:783134-783227:783464:+	-0.192083929	0.025974026		AT2G29350;IR:Chr2:12601829:12601935-12602034:12602556:+	-0.139549744	0.002497503
								AT3G03340;ES:Chr3:788840-788956:788993-789142:+	0.150296389	0.007492508		AT2G29390;A5'SS:Chr2:12611500-12611657:12611500-12611667:-	-0.277164947	0
								AT3G03560;ES:Chr3:855016-855127:855253-855443:-	0.285015127	0.01998002		AT2G29420;IR:Chr2:12617936:12618467-12618545:12618899:-	-0.106261618	0.012487513
								AT3G03560;ES:Chr3:855016-855140:855253-855443:-	0.135898385	0.01998002		AT2G29540;IR:Chr2:12642521:12642545-12642672:12642827:+	-0.154502394	0.004495505
								AT3G03690;A5'SS:Chr3:912672-913146:912672-913151:-	0.134897077	0.031468532		AT2G29630;IR:Chr2:12669755:12669834-12669987:12671055:+	-0.236512391	0
								AT3G03690;ES:Chr3:911945-912270:912385-912597:-	0.117912073	0.031468532		AT2G29650;A3'SS:Chr2:12674267-12674346:12674248-12674346:-	-0.061130806	0.010489511
								AT3G03770;A3'SS:Chr3:948795-948879:948736-948879:-	0.213315304	0.001498502		AT2G29650;A5'SS:Chr2:12675568-12675644:12675568-12675699:-	0.028143793	0.015734266
								AT3G03770;IR:Chr3:946120:946163-946237:946442:-	-0.179473765	0.001498502		AT2G29910;IR:Chr2:12751669:12751808-12751895:12752839:-	-0.24779535	0.017482518
								AT3G04500;A3'SS:Chr3:1212735-1212834:1212566-1212834:-	0.116473375	0.014985015		AT2G29980;IR:Chr2:12782083:12782220-12782299:12782379:-	-0.048894474	0.00999001
								AT3G04605;ES:Chr3:1246946-1247260:1247361-1247608:+	0.177436379	0.031468532		AT2G30010;A5'SS:Chr2:12808014-12808878:12807903-12808878:+	-0.067638881	0.036963037
								AT3G05090;AF:Chr3:1422742-1422898:1422973:1422742-1423292:1423671:-	-0.337989052	0.004495505		AT2G30070;IR:Chr2:12837068:12837182-12837266:12837520:+	-0.201909828	0.03996004
								AT3G05090;IR:Chr3:1417893:1418248-1418565:1418671:-	-0.4242598	0		AT2G30120;IR:Chr2:12860147:12860489-12860847:12860938:-	-0.227930288	0.020979021
								AT3G05270;A3'SS:Chr3:1503006-1503249:1502960-1503249:-	-0.205735776	0.031468532		AT2G30120;IR:Chr2:12861025:12861200-12861336:12861971:-	-0.237678692	0.020979021
								AT3G05270;IR:Chr3:1502816:1502960-1503249:1503481:-	-0.286759222	0.031468532		AT2G30350;IR:Chr2:12935015:12935148-12935271:12935409:-	-0.073130419	0.041958042
								AT3G05280;A3'SS:Chr3:1505418-1505495:1505397-1505495:-	0.044470434	0.04945055		AT2G30440;A5'SS:Chr2:12974424-12974549:12974355-12974549:+	-0.121723969	0.004995005
								AT3G05345;A5'SS:Chr3:1523304-1523370:1523304-1523379:-	-0.029676397	0.045454546		AT2G30470;ES:Chr2:12984158-12984256:12984337-12984597:-	0.101725541	0.048451549
								AT3G05345;IR:Chr3:1523267:1523304-1523370:1523450:-	-0.114367166	0.015318015		AT2G30600;A3'SS:Chr2:13039013-13039259:13039013-13039382:+	0.135319929	0.026973027
								AT3G05345;IR:Chr3:1523267:1523304-1523379:1523450:-	-0.081391431	0.015318015		AT2G30600;A5'SS:Chr2:13037114-13037382:13037109-13037382:+	-0.163372774	0.047721509
								AT3G05345;IR:Chr3:1523370:1523450-1523647:1523889:-	-0.065349331	0.015318015		AT2G30600;A5'SS:Chr2:13037249-13037382:13037114-13037382:+	0.143193864	0.047721509
								AT3G05350;A3'SS:Chr3:1529812-1529909:1529805-1529909:-	0.057273873	0.034465535		AT2G30600;AF:Chr2:13036814:13036915-13037382:13036924:13037114-13037382:+	0.204865118	0.026973027
								AT3G05350;IR:Chr3:1533517:1533760-1533847:1533867:-	-0.057273873	0.034465535		AT2G30600;AF:Chr2:13036814:13036915-13037382:13036925:13037249-13037382:+	-0.176231828	0.026973027
								AT3G05640;A5'SS:Chr3:1642265-1642849:1642265-1642890:-	-0.099957165	0.020979021		AT2G30600;AF:Chr2:13036814:13036915-13037382:13037021:13037109-13037382:+	-0.20755337	0.021578422
								AT3G05840;A3'SS:Chr3:1740161-1740700:1740161-1740729:+	0.024048406	0.034465535		AT2G30600;AF:Chr2:13036814:13036915-13037382:13037021:13037114-13037382:+	-0.223565791	0.021578422
								AT3G05880;A3'SS:Chr3:1755756-1756171:1755750-1756171:-	0.005473778	0.047952048		AT2G30600;AF:Chr2:13036828:13036915-13037382:13036924:13037114-13037382:+	0.575831515	0.02022977
								AT3G05880;IR:Chr3:1755497:1755711-1756171:1756278:-	0.064052858	0.040959041		AT2G30600;AF:Chr2:13036924:13037114-13037382:13037238:13037284-13037382:+	-0.437176339	0.021578422
								AT3G05880;IR:Chr3:1755497:1755750-1756171:1756278:-	0.265204472	0		AT2G30600;AF:Chr2:13037021:13037114-13037382:13037238:13037284-13037382:+	0.207161488	0.047721509
								AT3G05880;IR:Chr3:1755497:1755756-1756171:1756278:-	0.039368957	0.005994006		AT2G30600;IR:Chr2:13039259:13039283-13039382:13039543:+	-0.172915064	0.047721509
								AT3G06080;IR:Chr3:1834591:1835349-1835484:1835642:-	0.072700733	0.005494506		AT2G30600;IR:Chr2:13040220:13040278-13040371:13040503:+	0.100225478	0.047721509
								AT3G06550;A3'SS:Chr3:2042313-2042401:2042310-2042401:-	0.152084024	0.002997003		AT2G30600;ES:Chr2:13039013-13039259:13039283-13039382:+	0.221239291	0.02022977
								AT3G06550;IR:Chr3:2039064:2039322-2039483:2039641:-	0.146721175	0.032967033		AT2G30700;ES:Chr2:13083938-13084330:13084469-13085056:-	0.162103486	0.002997003
								AT3G06620;A3'SS:Chr3:2064365-2064523:2064321-2064523:-	-0.262274996	0.008991009		AT2G30710;A3'SS:Chr2:13087836-13088107:13087814-13088107:-	0.127961167	0.018981019
								AT3G06690;IR:Chr3:2116548:2116608-2116773:2116825:-	0.311538884	0.001998002		AT2G30970;A3'SS:Chr2:13178905-13178978:13178905-13178984:+	-0.302130613	0.00999001
								AT3G06760;ES:Chr3:2133291-2133516:2133577-2133686:+	0.226485205	0		AT2G30970;A3'SS:Chr2:13178905-13178978:13178905-13178990:+	-0.227327821	0.011238761
								AT3G07090;AF:Chr3:2244505-2244597:2244713:2244505-2244757:2244820:-	0.53804381	0.004495505		AT2G31190;IR:Chr2:13291974:13292096-13292193:13292372:-	-0.277612353	0.021978022
								AT3G07090;AF:Chr3:2244505-2244597:2244713:2244505-2244757:2244828:-	0.083789469	0.02022977		AT2G31510;IR:Chr2:13416551:13417183-13417485:13417611:-	-0.306202604	0.013986014
								AT3G07140;A3'SS:Chr3:2263340-2263445:2263340-2263448:+	-0.118586108	0.024475525		AT2G31725;A3'SS:Chr2:13486629-13486704:13486624-13486704:-	0.191450158	0.002497503
								AT3G07300;A3'SS:Chr3:2327424-2327536:2327406-2327536:-	0.26361865	0.001998002		AT2G31751;A5'SS:Chr2:13501306-13501410:13501306-13501440:-	0.605924916	0.010489511
								AT3G07510;A5'SS:Chr3:2394486-2394568:2394486-2394574:-	-0.16976788	0.010489511		AT2G31751;ES:Chr2:13500993-13501260:13501306-13501440:-	-0.590562412	0.017982018
								AT3G07510;IR:Chr3:2393686:2394486-2394568:2394675:-	0.19810992	0.010489511		AT2G31800;A3'SS:Chr2:13521828-13521923:13521821-13521923:-	0.159767701	0.000999001
								AT3G07525;A3'SS:Chr3:2400140-2400222:2400137-2400222:-	-0.115375817	0.035964036		AT2G31800;A3'SS:Chr2:13523131-13523218:13523127-13523218:-	-0.06360415	0.010989011
								AT3G07565;A3'SS:Chr3:2414825-2415061:2414825-2415064:+	-0.150949822	0.008991009		AT2G31955;A5'SS:Chr2:13585253-13585344:13585253-13585349:-	0.130768001	0.007492508
								AT3G07565;A5'SS:Chr3:2415381-2415553:2415354-2415553:+	-0.097629561	0.022477523		AT2G31955;IR:Chr2:13586419:13586495-13586589:13586700:-	-0.091157646	0.037462538
								AT3G07590;ES:Chr3:2423375-2423454:2423526-2423603:+	0.109083128	0.014485515		AT2G31955;IR:Chr2:13586419:13586521-13586589:13586700:-	-0.128730905	0.037462538
								AT3G07650;IR:Chr3:2443772:2444060-2444186:2444532:+	-0.334350835	0.00999001		AT2G32010;A3'SS:Chr2:13628110-13628603:13628110-13628637:+	0.204363519	0.022477523
								AT3G07770;A3'SS:Chr3:2479064-2479544:2479064-2479549:+	0.078513199	0.01998002		AT2G32080;A5'SS:Chr2:13643191-13643267:13643191-13643270:-	0.045352775	0.021978022
								AT3G08505;IR:Chr3:2580077:2580280-2580377:2580455:-	0.387274543	0.032967033		AT2G32430;A5'SS:Chr2:13773821-13773954:13773762-13773954:+	-0.094667016	0.034965035
								AT3G08510;ES:Chr3:2582919-2583030:2583116-2583199:-	0.026331317	0.018481519		AT2G32500;A5'SS:Chr2:13796147-13796242:13796147-13796256:-	0.209825628	0
								AT3G08710;A5'SS:Chr3:2645409-2645527:2645308-2645527:+	0.173408416	0		AT2G32640;A3'SS:Chr2:13848507-13848609:13848443-13848609:-	0.147237021	0.011988012
								AT3G08780;IR:Chr3:2666063:2666426-2666562:2667560:-	-0.103515734	0.040959041		AT2G32690;A3'SS:Chr2:13863989-13864311:13863962-13864311:-	-0.109654302	0.042814329
								AT3G08850;ES:Chr3:2688093-2688196:2688341-2688453:-	0.122650484	0.040459541		AT2G32690;A3'SS:Chr2:13864010-13864311:13863962-13864311:-	0.102032881	0.011988012
								AT3G09180;IR:Chr3:2820952:2821132-2821366:2821425:+	-0.072681419	0.04995005		AT2G32690;A3'SS:Chr2:13864010-13864311:13863971-13864311:-	0.163916782	0.007992008
								AT3G09410;IR:Chr3:2899214:2899267-2899403:2899463:-	-0.126117269	0.043956044		AT2G32690;A3'SS:Chr2:13864010-13864311:13863989-13864311:-	0.411765783	0.007992008
								AT3G09455;A5'SS:Chr3:2910734-2911106:2910734-2911243:-	0.335516633	0.005994006		AT2G32690;A3'SS:Chr2:13864010-13864323:13863971-13864323:-	-0.311116766	0.011988012
								AT3G09600;A3'SS:Chr3:2947403-2947522:2947403-2947539:+	-0.090582742	0.018731269		AT2G32690;A3'SS:Chr2:13864010-13864323:13863974-13864323:-	-0.190602141	0.030878213
								AT3G09600;A3'SS:Chr3:2947983-2948156:2947983-2948178:+	-0.215880869	0.002497503		AT2G32690;A3'SS:Chr2:13864025-13864311:13863971-13864311:-	0.260150482	0.011988012
								AT3G09600;IR:Chr3:2946239:2946637-2946925:2946982:+	0.246573741	0.012130726		AT2G32690;A3'SS:Chr2:13864025-13864311:13863989-13864311:-	0.273866944	0.03996004
								AT3G09600;IR:Chr3:2947257:2947403-2947522:2947647:+	-0.146134058	0.004995005		AT2G32690;A3'SS:Chr2:13864025-13864311:13864010-13864311:-	-0.154917279	0.011988012
								AT3G09600;IR:Chr3:2947257:2947403-2947539:2947647:+	-0.350227988	0.002497503		AT2G32690;A3'SS:Chr2:13864028-13864311:13864010-13864311:-	-0.11343921	0.046620047
								AT3G09600;IR:Chr3:2947924:2947983-2948156:2948296:+	-0.190800074	0.012130726		AT2G32690;A3'SS:Chr2:13864028-13864323:13864010-13864323:-	0.315500646	0.007992008
								AT3G09600;IR:Chr3:2947924:2947983-2948178:2948296:+	-0.387188467	0.002497503		AT2G32690;A3'SS:Chr2:13864049-13864356:13863989-13864356:-	-0.550713762	0.042814329
								AT3G09600;IR:Chr3:2948156:2948296-2948570:2948995:+	-0.443037154	0.002497503		AT2G32690;A5'SS:Chr2:13863989-13864311:13863989-13864356:-	-0.411197798	0.011988012
								AT3G10060;A5'SS:Chr3:3103077-3103168:3103072-3103168:+	0.111504343	0.002997003		AT2G32690;A5'SS:Chr2:13864010-13864311:13864010-13864323:-	0.384624707	0
								AT3G10250;A5'SS:Chr3:3170449-3170842:3170449-3170892:-	-0.265492348	0.005494506		AT2G32690;A5'SS:Chr2:13864010-13864323:13864010-13864341:-	-0.293300565	0.007992008
								AT3G10260;A5'SS:Chr3:3172512-3172776:3172512-3172812:-	0.082207374	0.032967033		AT2G32700;A3'SS:Chr2:13866926-13867037:13866926-13867040:+	-0.113882554	0.037962038
								AT3G10300;IR:Chr3:3186314:3187096-3187400:3187446:+	-0.382178527	0.026223776		AT2G32700;A3'SS:Chr2:13866926-13867040:13866926-13867085:+	0.096328349	0.037962038
								AT3G10300;IR:Chr3:3186314:3187099-3187400:3187446:+	-0.366226699	0.026223776		AT2G32700;A3'SS:Chr2:13867128-13867212:13867128-13867215:+	-0.078206104	0.041758242
								AT3G10450;IR:Chr3:3251900:3252013-3252103:3252148:+	-0.292519688	0.014985015		AT2G32700;A3'SS:Chr2:13869938-13870117:13869938-13870123:+	-0.081822839	0.037962038
								AT3G10480;A3'SS:Chr3:3265381-3265473:3265381-3265476:+	-0.067351089	0.044455545		AT2G32700;IR:Chr2:13870117:13870261-13870343:13870452:+	-0.142081278	0.037962038
								AT3G10690;A3'SS:Chr3:3340247-3340338:3340244-3340338:-	-0.1332653	0.043456544		AT2G32710;A3'SS:Chr2:13874073-13874945:13874073-13874954:+	-0.123956058	0.013986014
								AT3G10820;A5'SS:Chr3:3388796-3388877:3388792-3388877:+	-0.267155593	0.020479521		AT2G32850;EI:Chr2:13935156:13935641-13935702:13935834:-	-0.218352015	0.001498502
								AT3G10820;IR:Chr3:3388020:3388102-3388400:3388452:+	-0.267155593	0.020479521		AT2G32870;IR:Chr2:13944538:13945140-13945256:13945419:-	0.106339659	0.012487513
								AT3G11010;A5'SS:Chr3:3453194-3453267:3453194-3453294:-	-0.303758975	0.038461539		AT2G32950;A3'SS:Chr2:13978734-13978869:13978734-13978873:+	-0.079767733	0.026806527
								AT3G11200;A3'SS:Chr3:3508650-3508727:3508647-3508727:-	-0.093590101	0.002997003		AT2G32950;A3'SS:Chr2:13981576-13981669:13981576-13981673:+	-0.232816138	0.001748252
								AT3G11230;IR:Chr3:3517591:3517634-3517759:3517867:+	-0.201301008	0.016483517		AT2G32950;A5'SS:Chr2:13981576-13981669:13981572-13981669:+	-0.221421095	0
								AT3G11290;IR:Chr3:3537011:3537304-3537696:3537904:-	-0.310348247	0.01998002		AT2G33380;ES:Chr2:14145134-14145270:14145395-14145488:-	0.039964514	0.000999001
								AT3G11910;A3'SS:Chr3:3769991-3770261:3769988-3770261:-	-0.088620016	0.00999001		AT2G33470;A3'SS:Chr2:14177988-14178414:14177969-14178414:-	0.042647815	0.023976024
								AT3G11930;A3'SS:Chr3:3776659-3776910:3776659-3776916:+	0.128381456	0.021978022		AT2G33480;A3'SS:Chr2:14181789-14181879:14181789-14181885:+	0.235806482	0.032967033
								AT3G11930;A3'SS:Chr3:3776659-3776913:3776659-3776916:+	0.054331935	0.025974026		AT2G34300;A5'SS:Chr2:14476846-14477081:14476846-14477292:-	-0.189184761	0.035964036
								AT3G12080;IR:Chr3:3849948:3850035-3850423:3850611:+	0.095418174	0.035964036		AT2G34310;A3'SS:Chr2:14478487-14478558:14477985-14478558:-	-0.121521369	0.034965035
								AT3G12100;A3'SS:Chr3:3855864-3855945:3855601-3855945:-	0.295173191	0.00949051		AT2G34310;A3'SS:Chr2:14478487-14478558:14477990-14478558:-	-0.280788316	0.034965035
								AT3G12340;IR:Chr3:3928713:3928948-3929131:3929210:-	-0.269725123	0.017482518		AT2G34310;IR:Chr2:14477745:14477985-14478360:14478487:-	-0.368574806	0.034965035
								AT3G12490;A3'SS:Chr3:3961802-3961883:3961794-3961883:-	0.216595433	0.022477523		AT2G34680;A5'SS:Chr2:14628317-14628647:14628317-14628860:-	-0.109222179	0.048951049
								AT3G12640;IR:Chr3:4014213:4014333-4014450:4014589:+	0.281554497	0		AT2G34770;ES:Chr2:14665890-14666761:14666826-14666979:+	0.057287166	0.036963037
								AT3G12680;A5'SS:Chr3:4027202-4027597:4027202-4028609:-	0.17540533	0.031968032		AT2G34770;ES:Chr2:14665890-14666788:14666826-14666979:+	0.320889368	0.036963037
								AT3G12680;IR:Chr3:4026982:4027053-4027146:4027202:-	-0.241922556	0		AT2G35320;A3'SS:Chr2:14868077-14868157:14868060-14868157:-	-0.120828029	0.022477523
								AT3G12680;ES:Chr3:4027202-4027597:4027844-4028609:-	0.463135797	0		AT2G35660;A3'SS:Chr2:14988924-14989002:14988924-14989010:+	-0.156736699	0.008991009
								AT3G12940;IR:Chr3:4130007:4130243-4130328:4130705:-	-0.164749778	0.047452548		AT2G35830;A3'SS:Chr2:15052453-15052667:15052453-15052682:+	0.237035793	0
								AT3G12990;A3'SS:Chr3:4156206-4156328:4156206-4156331:+	-0.223953209	0.007492508		AT2G35940;IR:Chr2:15090857:15091786-15092067:15092344:-	0.128074501	0.043956044
								AT3G12990;IR:Chr3:4156192:4156206-4156328:4156481:+	0.157650244	0.026223776		AT2G36060;A5'SS:Chr2:15143351-15143475:15143351-15143478:-	-0.144357364	0.004995005
								AT3G13120;IR:Chr3:4219310:4219583-4220036:4220100:-	-0.026654383	0.030969031		AT2G36230;A3'SS:Chr2:15194952-15195042:15194938-15195042:-	0.1441424	0.03996004
								AT3G13235;A3'SS:Chr3:4273699-4273802:4273696-4273802:-	-0.058636241	0.042957043		AT2G36390;IR:Chr2:15266569:15266649-15266739:15266855:+	0.224926764	0.003996004
								AT3G13300;EI:Chr3:4303825:4304100-4304206:4304798:+	-0.276386424	0		AT2G36670;ES:Chr2:15367302-15367400:15367414-15367724:-	0.213876819	0.03996004
								AT3G13430;A5'SS:Chr3:4367467-4367725:4367425-4367725:+	-0.376457127	0.004495505		AT2G36895;EI:Chr2:15489431:15489532-15489614:15489730:-	-0.060955563	0.007992008
								AT3G13440;ES:Chr3:4378074-4378334:4378414-4378588:+	0.239366613	0.021978022		AT2G37240;A3'SS:Chr2:15640683-15640761:15640663-15640761:-	-0.024270158	0.036463537
								AT3G13570;ES:Chr3:4430319-4430483:4430643-4431045:-	0.084942154	0.044955045		AT2G37450;A5'SS:Chr2:15723921-15724032:15723921-15724670:-	-0.449676105	0.007492508
								AT3G13750;IR:Chr3:4511930:4511996-4512125:4512217:+	-0.064366023	0.021478522		AT2G37450;ES:Chr2:15723921-15724032:15724094-15724670:-	-0.40855972	0.005994006
								AT3G13750;IR:Chr3:4512323:4512466-4512800:4512888:+	-0.093594528	0.012987013		AT2G37510;EI:Chr2:15742980:15743353-15743429:15743497:-	-0.395234822	0.008991009
								AT3G13810;A3'SS:Chr3:4544501-4544925:4544501-4544954:+	-0.306749836	0.027972028		AT2G37585;A5'SS:Chr2:15766959-15767052:15766940-15767052:+	-0.166100591	0.035964036
								AT3G14050;IR:Chr3:4650757:4651198-4651277:4651628:-	-0.224747848	0.013986014		AT2G37585;IR:Chr2:15767052:15767167-15767265:15767878:+	-0.166100591	0.035964036
								AT3G14050;IR:Chr3:4652559:4652744-4652840:4653914:-	0.224747848	0.013986014		AT2G37760;IR:Chr2:15831656:15831894-15831971:15832102:+	-0.117740536	0.038461539
								AT3G14205;IR:Chr3:4719071:4719293-4719896:4720061:-	0.171171967	0.011988012		AT2G38040;A3'SS:Chr2:15920771-15920848:15920771-15920856:+	-0.075293539	0.00999001
								AT3G14210;A3'SS:Chr3:4729589-4729840:4729589-4729893:+	0.009970027	0.02997003		AT2G38170;IR:Chr2:15989092:15989508-15990225:15990319:-	0.227362133	0.002497503
								AT3G14310;AF:Chr3:4774065-4774455:4774478:4774065-4774499:4775288:-	-0.388784842	0.02997003		AT2G38170;IR:Chr2:15989092:15989508-15990229:15990319:-	0.384916093	0.002497503
								AT3G14420;IR:Chr3:4821788:4821940-4822033:4822157:+	-0.030308044	0.016483517		AT2G38260;A5'SS:Chr2:16027310-16027448:16027310-16028261:-	0.235421057	0.038961039
								AT3G14660;IR:Chr3:4925339:4925556-4925653:4925900:+	0.045943569	0.026473527		AT2G38330;A5'SS:Chr2:16065943-16066025:16065926-16066025:+	0.195083302	0.001998002
								AT3G14930;IR:Chr3:5022400:5022583-5022666:5023146:+	-0.073701026	0.011988012		AT2G38450;IR:Chr2:16101926:16102324-16102483:16102552:+	0.044089272	0.031968032
								AT3G15010;IR:Chr3:5052725:5054062-5054606:5056017:+	-0.174404311	0.004495505		AT2G38780;A3'SS:Chr2:16212900-16213256:16212900-16213264:+	-0.15784219	0.00999001
								AT3G15030;A3'SS:Chr3:5061776-5061921:5061776-5062097:+	0.104628222	0.031968032		AT2G38995;A5'SS:Chr2:16283200-16283315:16282354-16283315:+	-0.222481075	0.014985015
								AT3G15030;IR:Chr3:5061681:5061776-5061921:5063598:+	-0.110889587	0.031968032		AT2G38995;IR:Chr2:16281959:16282354-16282631:16283200:+	-0.520388199	0.011988012
								AT3G15070;ES:Chr3:5072365-5072960:5073040-5073254:-	0.235680525	0.001498502		AT2G38995;ES:Chr2:16282354-16282631:16283200-16283315:+	0.222523153	0.021978022
								AT3G15354;IR:Chr3:5169760:5170071-5170190:5170336:-	0.189188322	0.001998002		AT2G39000;A3'SS:Chr2:16286764-16286996:16286760-16286996:-	-0.150530496	0.003996004
								AT3G15395;A3'SS:Chr3:5200757-5200970:5200757-5200994:+	-0.443325726	0.027472528		AT2G39010;A5'SS:Chr2:16293307-16293399:16292668-16293399:+	0.010033401	0.023476524
								AT3G15395;IR:Chr3:5200639:5200757-5200994:5201089:+	-0.168577505	0.035714286		AT2G39190;IR:Chr2:16349968:16350467-16350876:16351051:+	-0.118435977	0.013486514
								AT3G15395;IR:Chr3:5200639:5200757-5201005:5201089:+	-0.194941496	0.035714286		AT2G39240;IR:Chr2:16387741:16387859-16388038:16388502:-	-0.213055403	0.03996004
								AT3G15395;IR:Chr3:5201005:5201089-5201204:5201514:+	-0.285582751	0.027472528		AT2G39340;EI:Chr2:16424766:16425150-16425246:16425665:+	0.162415547	0.015984016
								AT3G15520;A3'SS:Chr3:5252112-5252259:5252107-5252259:-	0.070436648	0.028471529		AT2G39470;A3'SS:Chr2:16476915-16477002:16476915-16477016:+	-0.035936085	0.020979021
								AT3G15520;A5'SS:Chr3:5250457-5250575:5250457-5250580:-	0.096570106	0.023976024		AT2G39470;IR:Chr2:16476842:16476915-16477002:16477124:+	0.037464298	0.020979021
								AT3G15520;IR:Chr3:5251384:5251479-5251670:5251759:-	0.052073899	0.038961039		AT2G39470;IR:Chr2:16476842:16476915-16477016:16477124:+	-0.149471185	0.020979021
								AT3G15570;IR:Chr3:5269849:5270124-5270289:5270854:-	0.062225974	0.045954046		AT2G39725;A5'SS:Chr2:16569583-16570063:16569515-16570063:+	-0.150580974	0.011988012
								AT3G15770;IR:Chr3:5340074:5340247-5340486:5340754:+	-0.09350641	0.04995005		AT2G39730;A5'SS:Chr2:16571066-16571180:16571066-16571191:-	-0.077020635	0
								AT3G15770;IR:Chr3:5340843:5340933-5341012:5341078:+	-0.085458943	0.04995005		AT2G39730;IR:Chr2:16570746:16571066-16571180:16571472:-	0.006155397	0.042957043
								AT3G16220;A5'SS:Chr3:5498267-5498363:5498077-5498363:+	0.328674872	0.017482518		AT2G39780;A3'SS:Chr2:16592098-16592241:16592098-16592476:+	0.169512478	0.022477523
								AT3G16220;IR:Chr3:5497597:5497793-5497927:5498077:+	0.117333789	0.038711289		AT2G39780;ES:Chr2:16592098-16592241:16592244-16592476:+	0.136198891	0.004995005
								AT3G16220;IR:Chr3:5497927:5498077-5498155:5498267:+	-0.120202452	0.020604396		AT2G39800;ES:Chr2:16602049-16602269:16602372-16602520:-	0.026245261	0.010489511
								AT3G16220;IR:Chr3:5498155:5498267-5498363:5498428:+	-0.11108616	0.034465535		AT2G39920;A3'SS:Chr2:16664355-16664455:16664319-16664455:-	-0.24269568	0.014985015
								AT3G16220;IR:Chr3:5498363:5498428-5498502:5498592:+	-0.15521225	0.017482518		AT2G39920;A3'SS:Chr2:16664355-16664455:16664330-16664455:-	-0.13699726	0.041958042
								AT3G16220;ES:Chr3:5498077-5498155:5498267-5498363:+	0.150493418	0.017482518		AT2G39920;IR:Chr2:16663017:16663366-16663448:16663651:-	-0.404963836	0.002997003
								AT3G16270;IR:Chr3:5513267:5513371-5513501:5513907:+	-0.072764023	0.04945055		AT2G39920;IR:Chr2:16663017:16663369-16663448:16663651:-	-0.348672565	0
								AT3G16520;A3'SS:Chr3:5618851-5619408:5618826-5619408:-	0.362212874	0		AT2G39920;IR:Chr2:16663448:16663651-16663727:16664141:-	-0.114376469	0.014985015
								AT3G16520;IR:Chr3:5618408:5618851-5619408:5619629:-	-0.12723246	0.001498502		AT2G39920;IR:Chr2:16664242:16664319-16664455:16664538:-	-0.098171578	0.033966034
								AT3G16570;A5'SS:Chr3:5645186-5646360:5645174-5646360:+	-0.084039191	0.014485515		AT2G39920;IR:Chr2:16664242:16664355-16664455:16664538:-	0.101976557	0.033966034
								AT3G16800;A3'SS:Chr3:5721154-5721256:5721154-5721274:+	-0.118750522	0.008991009		AT2G40130;A5'SS:Chr2:16767608-16767723:16767604-16767723:+	0.218319694	0.041958042
								AT3G16800;IR:Chr3:5721274:5721542-5721742:5722029:+	0.085978378	0.008991009		AT2G40400;A3'SS:Chr2:16872592-16872988:16872592-16873088:+	0.322464393	0.000499501
								AT3G16857;IR:Chr3:5757702:5758847-5759071:5759443:+	-0.149017282	0.037462538		AT2G40630;A3'SS:Chr2:16959883-16960106:16959883-16960158:+	0.305524792	0.005994006
								AT3G16940;IR:Chr3:5784128:5785378-5785560:5785853:+	-0.143553772	0.01998002		AT2G41100;A3'SS:Chr2:17137411-17137521:17137411-17137524:+	0.1397269	0.001498502
								AT3G17100;IR:Chr3:5831136:5831383-5831466:5832733:+	-0.119739081	0.002997003		AT2G41100;IR:Chr2:17138107:17138206-17138307:17138573:+	0.315968416	0
								AT3G17340;A3'SS:Chr3:5925491-5925604:5925488-5925604:-	-0.246286228	0.006493507		AT2G41110;A5'SS:Chr2:17140490-17140819:17140454-17140819:+	0.099236787	0.000499501
								AT3G17609;IR:Chr3:6023844:6024034-6024108:6024294:+	-0.070123462	0.026223776		AT2G41680;A3'SS:Chr2:17377588-17377930:17377565-17377930:-	0.052259739	0.002497503
								AT3G17609;IR:Chr3:6023844:6024034-6024153:6024294:+	-0.143847846	0.026223776		AT2G41705;A3'SS:Chr2:17397510-17397722:17397510-17398040:+	-0.164101835	0.041292041
								AT3G17650;A3'SS:Chr3:6035540-6035620:6035540-6035668:+	0.135688357	0.013986014		AT2G41705;IR:Chr2:17397722:17397771-17398040:17398460:+	-0.397353901	0.041292041
								AT3G17650;A3'SS:Chr3:6035540-6035620:6035540-6035688:+	0.148560085	0.036130536		AT2G41705;IR:Chr2:17398040:17398460-17398556:17398639:+	-0.236285419	0.041292041
								AT3G17650;IR:Chr3:6035406:6035540-6035620:6035857:+	-0.210104152	0.015734266		AT2G41710;A3'SS:Chr2:17401601-17401667:17401586-17401667:-	-0.158097158	0.004995005
								AT3G17920;AF:Chr3:6137255:6137695-6137983:6137828:6137888-6137983:+	-0.080448006	0.03996004		AT2G42070;A5'SS:Chr2:17549889-17549987:17549889-17550033:-	0.091149038	0.012987013
								AT3G18100;EI:Chr3:6201640:6201686-6201757:6202112:+	-0.318363676	0.020979021		AT2G42380;IR:Chr2:17646885:17647377-17647574:17647700:-	-0.266257248	0.02997003
								AT3G18380;A3'SS:Chr3:6311271-6311407:6311268-6311407:-	-0.159840525	0.013986014		AT2G42380;IR:Chr2:17647574:17647700-17647815:17647905:-	-0.232322959	0.02997003
								AT3G18500;IR:Chr3:6353271:6353336-6353470:6353554:+	-0.198412545	0.017232767		AT2G42580;A3'SS:Chr2:17730301-17730379:17730301-17730390:+	-0.215144931	0.002997003
								AT3G18500;IR:Chr3:6353271:6353336-6353502:6353554:+	-0.183343199	0.017232767		AT2G42670;ES:Chr2:17772652-17772774:17772881-17773148:-	-0.21367857	0.047952048
								AT3G18890;A3'SS:Chr3:6512102-6512178:6512102-6512183:+	0.106860548	0.005994006		AT2G43010;A5'SS:Chr2:17886650-17886994:17886595-17886994:+	0.065987361	0.037462538
								AT3G18890;A3'SS:Chr3:6512102-6512178:6512102-6512189:+	0.152693869	0.031468532		AT2G43010;A5'SS:Chr2:17887996-17888114:17887985-17888114:+	-0.061916878	0.037462538
								AT3G19150;IR:Chr3:6616934:6617110-6617203:6617258:-	-0.093691659	0.046453547		AT2G43010;A5'SS:Chr2:17888619-17888716:17888577-17888716:+	-0.462001553	0.001665002
								AT3G19460;A5'SS:Chr3:6748904-6748991:6748900-6748991:+	0.124326845	0.034132534		AT2G43010;IR:Chr2:17888260:17888577-17888716:17889081:+	-0.413797268	0
								AT3G19460;A5'SS:Chr3:6748909-6748991:6748904-6748991:+	-0.194247994	0.002497503		AT2G43010;IR:Chr2:17888260:17888577-17888722:17889050:+	-0.357372879	0.013736264
								AT3G19460;EI:Chr3:6748357:6748498-6748601:6748670:+	0.09058721	0.034132534		AT2G43010;IR:Chr2:17888260:17888619-17888716:17889050:+	0.487186948	0
								AT3G19720;A3'SS:Chr3:6852272-6852417:6852267-6852417:-	0.05871936	0.03996004		AT2G43160;A3'SS:Chr2:17948270-17948798:17948270-17948816:+	0.065321122	0.016483517
								AT3G19720;IR:Chr3:6851049:6851209-6851318:6851381:-	-0.083216709	0.021978022		AT2G43160;A3'SS:Chr2:17948270-17948798:17948270-17948827:+	-0.06021265	0.016483517
								AT3G20290;A3'SS:Chr3:7078738-7078825:7078671-7078825:-	-0.366912658	0.001498502		AT2G43160;A3'SS:Chr2:17948270-17948816:17948270-17948827:+	-0.174694563	0.010489511
								AT3G20290;A5'SS:Chr3:7078671-7078825:7078671-7078835:-	0.129851694	0.014985015		AT2G43200;IR:Chr2:17958230:17958898-17959015:17959225:+	-0.285528189	0.048951049
								AT3G20330;A3'SS:Chr3:7091964-7092408:7091961-7092408:-	-0.229106404	0.014985015		AT2G43410;EI:Chr2:18027929:18028319-18028449:18028761:-	-0.1624714	0.020979021
								AT3G20430;A5'SS:Chr3:7122161-7122507:7121974-7122507:+	0.148995543	0.038961039		AT2G43530;IR:Chr2:18070056:18070170-18070333:18070718:+	0.048851787	0.015984016
								AT3G21110;ES:Chr3:7404361-7404468:7404597-7404724:-	0.133957066	0.024975025		AT2G43560;A5'SS:Chr2:18074731-18074820:18074731-18074825:-	0.055928609	0.008991009
								AT3G21710;IR:Chr3:7648989:7649060-7649348:7649894:+	-0.454913792	0.035964036		AT2G43760;A5'SS:Chr2:18132788-18133189:18132693-18133189:+	-0.100194858	0.024975025
								AT3G21810;A3'SS:Chr3:7684984-7685387:7684984-7686174:+	0.3399041	0.01998002		AT2G43760;A5'SS:Chr2:18133081-18133189:18132693-18133189:+	-0.22942981	0.002997003
								AT3G21810;IR:Chr3:7684733:7684984-7686174:7686317:+	0.203105132	0.037962038		AT2G43760;A5'SS:Chr2:18133081-18133189:18132788-18133189:+	-0.077591407	0.034465535
								AT3G21870;A5'SS:Chr3:7704173-7704424:7704173-7704428:-	-0.094029017	0.013986014		AT2G43760;IR:Chr2:18132673:18132693-18133189:18134068:+	-0.103732085	0.024975025
								AT3G22150;A3'SS:Chr3:7815562-7815674:7815562-7815726:+	0.31391334	0.034465535		AT2G43850;A3'SS:Chr2:18160334-18160438:18160327-18160438:-	0.159016281	0.027972028
								AT3G22150;A5'SS:Chr3:7815566-7815674:7815562-7815674:+	-0.303546978	0.034465535		AT2G44060;A3'SS:Chr2:18226392-18226917:18226392-18226920:+	0.043506407	0.006493507
								AT3G22260;A3'SS:Chr3:7873237-7873335:7873237-7873350:+	-0.172985895	0.047952048		AT2G44090;A5'SS:Chr2:18241115-18241239:18241115-18241281:-	-0.164392606	0.023726274
								AT3G22320;A3'SS:Chr3:7892117-7892222:7892111-7892222:-	-0.026663632	0.044455545		AT2G44090;IR:Chr2:18240326:18241115-18241239:18241376:-	0.199134405	0.00999001
								AT3G23050;IR:Chr3:8195564:8195817-8196075:8196210:+	0.039668226	0.041958042		AT2G44150;IR:Chr2:18259423:18259522-18259600:18259678:+	-0.264931914	0.013986014
								AT3G23080;IR:Chr3:8208859:8209108-8209294:8209329:-	0.49044058	0.000999001		AT2G44420;A3'SS:Chr2:18330636-18330846:18330636-18331133:+	0.311247809	0.033216783
								AT3G23255;IR:Chr3:8311789:8311886-8311966:8312086:+	0.393276768	0.025974026		AT2G44420;ES:Chr2:18330636-18330846:18331028-18331133:+	0.156025002	0.033216783
								AT3G23280;ES:Chr3:8323014-8323099:8323170-8323363:+	0.140327341	0.003996004		AT2G44520;A3'SS:Chr2:18380486-18380577:18380486-18380587:+	-0.056437869	0.044455545
								AT3G23400;IR:Chr3:8376444:8376850-8376941:8377792:-	-0.396878113	0.01998002		AT2G44680;A5'SS:Chr2:18427031-18427200:18427031-18427203:-	-0.083654598	0.032217782
								AT3G23400;IR:Chr3:8376444:8377067-8377556:8377792:-	-0.344345092	0.038961039		AT2G44680;IR:Chr2:18426481:18427031-18427200:18427365:-	-0.151343452	0.010489511
								AT3G24040;IR:Chr3:8682511:8682586-8682671:8683289:-	-0.162367644	0.023976024		AT2G45010;IR:Chr2:18567852:18568155-18568755:18568869:+	0.185414824	0.002497503
								AT3G24160;IR:Chr3:8727120:8727218-8727336:8727406:+	-0.02254359	0.043456544		AT2G45070;A3'SS:Chr2:18587493-18588192:18587471-18588192:-	0.216412122	0.005994006
								AT3G24160;IR:Chr3:8727336:8727406-8727508:8727612:+	-0.024149585	0.043456544		AT2G45070;A3'SS:Chr2:18587493-18588192:18587475-18588192:-	0.057129436	0.003996004
								AT3G24170;A5'SS:Chr3:8734142-8734318:8734142-8734533:-	-0.040183114	0.034465535		AT2G45140;ES:Chr2:18611878-18611959:18612009-18612542:+	0.053762304	0.018481519
								AT3G24740;A3'SS:Chr3:9032064-9032377:9032064-9032522:+	0.560873901	0.012987013		AT2G45260;A3'SS:Chr2:18666000-18666277:18665990-18666277:-	0.093476937	0.015984016
								AT3G24740;IR:Chr3:9031847:9032064-9032377:9033475:+	-0.243620784	0.041125541		AT2G45315;A3'SS:Chr2:18682418-18682674:18682380-18682674:-	-0.320381697	0.038961039
								AT3G24740;IR:Chr3:9031847:9032064-9032522:9033475:+	0.381516823	0.01948052		AT2G45670;A3'SS:Chr2:18817220-18817387:18817206-18817387:-	-0.099414353	0.002997003
								AT3G24760;A5'SS:Chr3:9041280-9041573:9041269-9041573:+	0.157887007	0.016483517		AT2G45740;A3'SS:Chr2:18839698-18839832:18839698-18839855:+	-0.069177051	0.048285048
								AT3G25150;A3'SS:Chr3:9158594-9158712:9158588-9158712:-	0.153939036	0.006993007		AT2G45740;A3'SS:Chr2:18839698-18839852:18839698-18839855:+	-0.03079715	0.048285048
								AT3G25480;A3'SS:Chr3:9235893-9236012:9235889-9236012:-	0.091314899	0.003496504		AT2G45740;IR:Chr2:18839586:18839698-18839832:18840059:+	0.18476494	0.048285048
								AT3G25805;A3'SS:Chr3:9427136-9427220:9427131-9427220:-	0.078806449	0.046953047		AT2G45850;IR:Chr2:18873007:18873521-18873620:18873972:-	-0.09882577	0.022977023
								AT3G26085;A5'SS:Chr3:9530915-9531002:9530911-9531002:+	-0.152265986	0.003996004		AT2G45910;A5'SS:Chr2:18894360-18894480:18894087-18894480:+	0.228007711	0.002497503
								AT3G26085;IR:Chr3:9530681:9530911-9531002:9531384:+	-0.250481273	0.026973027		AT2G45950;A3'SS:Chr2:18905355-18905737:18905320-18905737:-	-0.22088119	0.047952048
								AT3G26085;IR:Chr3:9530681:9530915-9531002:9531384:+	-0.138014709	0.027972028		AT2G45990;IR:Chr2:18920624:18920686-18920788:18920864:+	-0.170325518	0.002497503
								AT3G26165;IR:Chr3:9570418:9571060-9571146:9571968:-	-0.230944424	0.017982018		AT2G46270;A5'SS:Chr2:19002230-19002322:19002161-19002322:+	0.176986279	0.001998002
								AT3G26360;IR:Chr3:9656078:9656389-9656462:9656545:-	-0.167377143	0.004495505		AT2G46270;IR:Chr2:19001012:19001056-19001139:19001234:+	0.11284493	0.007992008
								AT3G26510;IR:Chr3:9711400:9711459-9711710:9712331:-	-0.141608308	0.048951049		AT2G46270;IR:Chr2:19002722:19002907-19003274:19003403:+	-0.150023584	0.001998002
								AT3G26570;IR:Chr3:9756007:9756336-9756414:9757168:+	0.091256087	0.001998002		AT2G46280;IR:Chr2:19005210:19005421-19005508:19005571:-	-0.144304619	0
								AT3G26670;A3'SS:Chr3:9800684-9800815:9800661-9800815:-	-0.201533435	0.01998002		AT2G46320;A3'SS:Chr2:19016514-19016767:19016514-19016783:+	0.176408273	0.02997003
								AT3G26840;IR:Chr3:9894932:9895298-9895388:9895501:+	-0.222564053	0.013986014		AT2G46500;IR:Chr2:19087215:19088710-19088853:19089229:-	0.150797747	0.004495505
								AT3G26890;A5'SS:Chr3:9910792-9910873:9910792-9911368:-	-0.345969956	0.03986014		AT2G46790;A5'SS:Chr2:19233330-19233420:19233322-19233420:+	0.103749201	0.001248751
								AT3G26890;A5'SS:Chr3:9910792-9910873:9910792-9911415:-	-0.325065356	0.03986014		AT2G46790;IR:Chr2:19233420:19233550-19233638:19233757:+	0.029930185	0.025807526
								AT3G26890;A5'SS:Chr3:9910792-9911368:9910792-9911607:-	0.30901055	0.03986014		AT2G46790;IR:Chr2:19234274:19234709-19234803:19235179:+	-0.22305556	0.001248751
								AT3G26890;A5'SS:Chr3:9910792-9911415:9910792-9911607:-	0.316467355	0.03986014		AT2G46830;A5'SS:Chr2:19246751-19246863:19246384-19246863:+	0.210116362	0
								AT3G26890;AF:Chr3:9910792-9910873:9911760:9910792-9911897:9911933:-	-0.222296449	0.03986014		AT2G46915;A3'SS:Chr2:19275378-19275516:19275141-19275516:-	-0.219285454	0.005994006
								AT3G26890;AF:Chr3:9910792-9911607:9911760:9910792-9911897:9911933:-	-0.17473693	0.046453547		AT2G46915;IR:Chr2:19275097:19275141-19275238:19275378:-	-0.237011995	0.005994006
								AT3G26890;AF:Chr3:9910792-9911607:9911790:9910792-9911897:9911933:-	-0.175217359	0.046453547		AT2G46915;IR:Chr2:19275097:19275141-19275247:19275378:-	-0.357139216	0
								AT3G26900;A5'SS:Chr3:9912207-9912290:9912207-9912314:-	0.104823058	0.013986014		AT2G46970;A3'SS:Chr2:19297459-19297605:19297430-19297605:-	-0.345252573	0.003996004
								AT3G26900;IR:Chr3:9911873:9912207-9912290:9912382:-	-0.140368131	0.013986014		AT2G47110;IR:Chr2:19344635:19345236-19345289:19345345:+	-0.092347034	0.003996004
								AT3G26950;A5'SS:Chr3:9942718-9942827:9942718-9942837:-	-0.183931096	0.034965035		AT2G47160;EI:Chr2:19360258:19360450-19360526:19360608:-	-0.17602074	0.014485515
								AT3G27260;IR:Chr3:10070300:10070372-10070646:10070726:+	-0.388469602	0		AT2G47250;A3'SS:Chr2:19400925-19401240:19400816-19401240:-	0.128031228	0.020979021
								AT3G27260;IR:Chr3:10070300:10070372-10070669:10070726:+	-0.216530067	0.012737263		AT2G47250;A3'SS:Chr2:19400925-19401240:19400919-19401240:-	0.265802724	0.023976024
								AT3G27320;EI:Chr3:10090056:10090592-10090689:10091151:+	-0.17068209	0.034465535		AT2G47250;IR:Chr2:19400691:19400925-19401240:19402324:-	-0.242524419	0.017982018
								AT3G28070;A5'SS:Chr3:10448169-10448282:10448057-10448282:+	0.225967447	0.038961039		AT2G47370;IR:Chr2:19438951:19439320-19439401:19439760:-	-0.235027777	0.021978022
								AT3G28070;IR:Chr3:10448451:10448564-10449265:10449511:+	-0.199308871	0.038961039		AT2G47500;IR:Chr2:19497185:19497666-19497759:19498189:+	-0.188037522	0.037962038
								AT3G28080;ES:Chr3:10453624-10454444:10454605-10454696:+	0.293286119	0.01948052		AT2G47640;A3'SS:Chr2:19537529-19537860:19537529-19537863:+	-0.176560637	0.004995005
								AT3G28130;A5'SS:Chr3:10465780-10465881:10465698-10465881:+	0.278448077	0.013986014		AT2G47700;IR:Chr2:19552314:19552842-19552922:19553210:-	0.064570382	0.01948052
								AT3G28130;ES:Chr3:10467978-10468077:10468238-10468315:+	0.358060229	0.013986014		AT2G48070;A3'SS:Chr2:19663864-19664218:19663864-19664221:+	-0.228190442	0.002997003
								AT3G28670;A3'SS:Chr3:10743990-10744130:10743990-10744180:+	-0.176435869	0.004995005		AT2G48070;IR:Chr2:19663747:19663864-19664221:19664465:+	-0.129011001	0.002997003
								AT3G28900;ES:Chr3:10903146-10904150:10904209-10904337:-	0.342899513	0.025474526		AT3G01150;A5'SS:Chr3:53958-54129:53911-54129:+	-0.085030379	0.014985015
								AT3G28970;ES:Chr3:10989158-10989359:10989485-10989722:-	0.195022844	0.001998002		AT3G01150;ES:Chr3:52364-52645:52746-52889:+	0.22848983	0.000999001
								AT3G29290;IR:Chr3:11238011:11238201-11238308:11239872:+	-0.392545404	0.003496504		AT3G01420;MX:Chr3:161105-161208:161236-162191:161424-161640:161773-161872:-	-0.306099354	0.017982018
								AT3G29360;A3'SS:Chr3:11268829-11269175:11268826-11269175:-	0.041223832	0.012987013		AT3G01480;A3'SS:Chr3:189627-189713:189627-189741:+	0.236080685	0
								AT3G29575;A3'SS:Chr3:11383675-11383924:11383661-11383924:-	-0.145697416	0.023226773		AT3G01480;IR:Chr3:190056:190198-190285:190356:+	0.032242238	0.026223776
								AT3G29575;IR:Chr3:11383267:11383675-11383924:11384145:-	0.083870596	0.023226773		AT3G01500;IR:Chr3:194746:195337-195406:195511:-	0.015490473	0.024975025
								AT3G29644;A3'SS:Chr3:11500771-11501159:11500727-11501159:-	-0.29317117	0.003496504		AT3G01510;A3'SS:Chr3:201027-201174:201011-201174:-	-0.140280699	0.026973027
								AT3G29644;ES:Chr3:11499687-11500667:11500727-11501159:-	0.147816198	0.048951049		AT3G01540;IR:Chr3:214520:214789-215401:215469:-	0.128736097	0.008991009
								AT3G29644;ES:Chr3:11499687-11500667:11500771-11501159:-	-0.15116463	0.048951049		AT3G01550;A3'SS:Chr3:217809-217911:217794-217911:-	0.075547613	0.001998002
								AT3G30390;A5'SS:Chr3:11978842-11978927:11978842-11979358:-	-0.162760302	0		AT3G01650;A5'SS:Chr3:242578-242676:242061-242676:+	-0.63699281	0.002497503
								AT3G30775;IR:Chr3:12450560:12451389-12451478:12451556:-	-0.210469413	0.005994006		AT3G01650;ES:Chr3:242061-242521:242578-242676:+	-0.289161075	0.002497503
								AT3G43575;IR:Chr3:15492131:15492395-15492676:15492716:-	0.503647665	0.035964036		AT3G01860;IR:Chr3:302472:303046-303753:303836:+	-0.179941025	0.003996004
								AT3G43720;A3'SS:Chr3:15615685-15615863:15615679-15615863:-	0.068735592	0.000999001		AT3G02060;A3'SS:Chr3:358465-358558:358465-358561:+	0.095176719	0.031968032
								AT3G44150;A5'SS:Chr3:15888334-15888417:15888279-15888417:+	0.463770522	0		AT3G02150;EI:Chr3:391497:392355-392448:392767:+	-0.07676918	0.027972028
								AT3G44205;A5'SS:Chr3:15912936-15913029:15912936-15913037:-	-0.279331229	0.028471529		AT3G02300;A5'SS:Chr3:462954-463032:462786-463032:+	0.155576173	0.014985015
								AT3G44630;A3'SS:Chr3:16196078-16196264:16196078-16196267:+	-0.1695698	0.004995005		AT3G02300;IR:Chr3:462615:462786-463032:463463:+	0.174340365	0.014985015
								AT3G44670;IR:Chr3:16216806:16217057-16217237:16217410:+	-0.102534752	0.025474526		AT3G02380;IR:Chr3:487236:487797-487941:488693:-	0.063953225	0.007992008
								AT3G45040;IR:Chr3:16472538:16473015-16473101:16473152:-	-0.109746385	0.015984016		AT3G02500;A3'SS:Chr3:520349-520432:520349-520435:+	-0.529053212	0.018981019
								AT3G45050;IR:Chr3:16477020:16477128-16477300:16477524:+	-0.108673346	0.007492508		AT3G02500;ES:Chr3:519556-519624:519668-520047:+	0.275455323	0.048951049
								AT3G45190;IR:Chr3:16547145:16547231-16547519:16547622:-	-0.068052255	0.020979021		AT3G02560;A5'SS:Chr3:541907-542331:541801-542331:+	0.616115147	0.00999001
								AT3G45850;A3'SS:Chr3:16860980-16861409:16860951-16861409:-	0.235183479	0.017982018		AT3G02560;A5'SS:Chr3:542141-542331:541801-542331:+	0.72331412	0.003996004
								AT3G45970;IR:Chr3:16896166:16896358-16896435:16896729:+	-0.090732676	0.001998002		AT3G02690;IR:Chr3:580312:580359-580449:580571:+	-0.045617801	0.025474526
								AT3G46000;A5'SS:Chr3:16907280-16907523:16907280-16907580:-	-0.241276665	0.011988012		AT3G02920;IR:Chr3:652045:652113-652469:652545:-	0.118405722	0.024975025
								AT3G46590;A3'SS:Chr3:17153722-17153817:17153722-17153820:+	0.073674704	0.028771229		AT3G02990;ES:Chr3:673859-674460:674598-674828:+	0.24721608	0.037462538
								AT3G46590;IR:Chr3:17153575:17153722-17153817:17154381:+	-0.137004947	0.023976024		AT3G03340;IR:Chr3:789300:789328-789421:789654:+	-0.095762322	0.014985015
								AT3G46590;IR:Chr3:17153575:17153722-17153820:17154381:+	-0.192069936	0.023976024		AT3G03340;ES:Chr3:788840-788956:788993-789142:+	0.155909137	0.008991009
								AT3G46590;IR:Chr3:17154831:17154910-17154994:17155190:+	-0.104488573	0.023976024		AT3G03560;A3'SS:Chr3:855676-855769:855669-855769:-	-0.094399656	0.033300033
								AT3G46590;IR:Chr3:17154994:17155190-17155278:17155571:+	-0.07779155	0.028771229		AT3G03560;ES:Chr3:855016-855127:855253-855443:-	0.285288342	0.011988012
								AT3G46640;IR:Chr3:17184889:17185051-17185186:17185218:+	0.330279249	0.001998002		AT3G03560;ES:Chr3:855016-855140:855253-855443:-	0.141145051	0.011988012
								AT3G46668;IR:Chr3:17195058:17195158-17195256:17195280:+	0.271861335	0.00999001		AT3G03770;A3'SS:Chr3:948795-948879:948736-948879:-	0.227693915	0
								AT3G46780;A5'SS:Chr3:17229932-17230054:17229927-17230054:+	0.03361943	0.007992008		AT3G03770;IR:Chr3:946120:946163-946237:946442:-	-0.209004186	0.002247752
								AT3G46780;A5'SS:Chr3:17229937-17230054:17229927-17230054:+	0.065607107	0		AT3G03810;IR:Chr3:975737:975945-976034:976414:-	-0.234969135	0.016483517
								AT3G46830;A5'SS:Chr3:17248395-17248518:17248395-17248615:-	0.128979512	0.020979021		AT3G04160;IR:Chr3:1091089:1091549-1091635:1092186:-	-0.38764399	0.022477523
								AT3G47000;IR:Chr3:17315697:17315779-17316071:17316275:-	-0.248549413	0.016483517		AT3G04240;A3'SS:Chr3:1119026-1119331:1118925-1119331:-	0.068000694	0.01948052
								AT3G47000;IR:Chr3:17315697:17315787-17316071:17316275:-	-0.270294424	0.002997003		AT3G04240;IR:Chr3:1118806:1119026-1119331:1119387:-	-0.341003513	0.005994006
								AT3G47340;A5'SS:Chr3:17440541-17440964:17440541-17440968:-	0.112698812	0.041958042		AT3G04500;A3'SS:Chr3:1212735-1212834:1212566-1212834:-	0.121707114	0.008991009
								AT3G47350;A3'SS:Chr3:17448792-17448888:17448792-17448898:+	0.160344837	0.003996004		AT3G04500;IR:Chr3:1212470:1212735-1212834:1212931:-	-0.393190854	0.008991009
								AT3G47420;IR:Chr3:17474335:17474884-17475058:17475274:-	-0.320994802	0.043456544		AT3G04605;ES:Chr3:1246946-1247260:1247361-1247608:+	0.156279229	0.038961039
								AT3G47990;IR:Chr3:17715330:17715403-17715488:17715554:-	-0.225726438	0.011988012		AT3G04870;A3'SS:Chr3:1342720-1342812:1342720-1342832:+	0.209041363	0.012987013
								AT3G48050;IR:Chr3:17733515:17733983-17734064:17734137:-	-0.283755956	0.003996004		AT3G05030;IR:Chr3:1393142:1393803-1394030:1394113:-	-0.377751119	0.004495505
								AT3G48070;A5'SS:Chr3:17752578-17752721:17752307-17752721:+	0.120813801	0.01998002		AT3G05090;AF:Chr3:1422742-1422898:1422973:1422742-1423292:1423671:-	-0.406149952	0.002997003
								AT3G48670;A3'SS:Chr3:18030914-18031233:18030914-18031240:+	0.168452424	0.032967033		AT3G05090;IR:Chr3:1417893:1418248-1418565:1418671:-	-0.484758788	0
								AT3G48780;IR:Chr3:18091393:18091519-18091610:18091776:+	0.102432233	0.047952048		AT3G05160;A3'SS:Chr3:1455183-1455330:1455012-1455330:-	0.272891652	0.022727273
								AT3G48880;A5'SS:Chr3:18127230-18127861:18126954-18127861:+	0.141230351	0.032467533		AT3G05160;IR:Chr3:1454920:1455012-1455123:1455183:-	0.295224573	0.022727273
								AT3G48880;IR:Chr3:18126933:18127230-18127861:18128237:+	-0.289816612	0.038711289		AT3G05270;A3'SS:Chr3:1503006-1503249:1502960-1503249:-	-0.201136102	0.042707293
								AT3G49140;A3'SS:Chr3:18214016-18214121:18213836-18214121:-	0.116533122	0.017982018		AT3G05270;IR:Chr3:1502816:1502960-1503249:1503481:-	-0.380813522	0.008991009
								AT3G49220;A5'SS:Chr3:18252833-18252950:18251091-18252950:+	-0.086315306	0.002497503		AT3G05320;A5'SS:Chr3:1515040-1515159:1515040-1515409:-	-0.219518432	0.021978022
								AT3G49530;IR:Chr3:18362443:18362842-18362961:18363170:-	-0.11125687	0.011988012		AT3G05345;IR:Chr3:1523267:1523304-1523370:1523450:-	-0.127411718	0
								AT3G49560;A3'SS:Chr3:18371331-18371407:18371331-18371459:+	-0.023593889	0.044455545		AT3G05345;IR:Chr3:1523267:1523304-1523379:1523450:-	-0.063162811	0.029304029
								AT3G49560;A5'SS:Chr3:18371331-18371407:18371247-18371407:+	-0.020855841	0.044455545		AT3G05345;IR:Chr3:1523370:1523450-1523647:1523889:-	-0.043472294	0.029304029
								AT3G49640;A3'SS:Chr3:18402067-18402574:18402053-18402574:-	0.118641931	0.037962038		AT3G05350;A3'SS:Chr3:1529812-1529909:1529805-1529909:-	0.102956352	0.005994006
								AT3G50380;A3'SS:Chr3:18697453-18697779:18697432-18697779:-	-0.149868493	0.047952048		AT3G05350;IR:Chr3:1533517:1533760-1533847:1533867:-	-0.102956352	0.005994006
								AT3G50500;A5'SS:Chr3:18742694-18742883:18742694-18742904:-	-0.109828358	0.007992008		AT3G05420;A3'SS:Chr3:1563298-1563412:1563298-1563415:+	-0.083786025	0.037462538
								AT3G50670;A5'SS:Chr3:18827439-18827553:18827439-18828349:-	0.176783264	0.004495505		AT3G05600;IR:Chr3:1623244:1623752-1623820:1624070:-	-0.361027912	0.008491509
								AT3G50670;IR:Chr3:18827358:18827439-18827553:18828411:-	0.116451925	0.016983017		AT3G05750;IR:Chr3:1705045:1705103-1705174:1706760:+	-0.227100638	0.043956044
								AT3G50670;IR:Chr3:18827358:18827439-18828349:18828411:-	0.24814443	0.002997003		AT3G05840;A3'SS:Chr3:1740161-1740700:1740161-1740729:+	0.027989905	0.025474526
								AT3G51270;A3'SS:Chr3:19033611-19033802:19033611-19033806:+	0.132205732	0.03996004		AT3G05970;IR:Chr3:1787403:1787506-1787735:1787821:-	0.068065269	0.018981019
								AT3G51620;A3'SS:Chr3:19147782-19147873:19147782-19147887:+	0.203742714	0.023976024		AT3G06080;IR:Chr3:1834591:1835349-1835484:1835642:-	-0.047534283	0.025474526
								AT3G52050;ES:Chr3:19306352-19307082:19307135-19307795:+	0.248129429	0.013486514		AT3G06500;A3'SS:Chr3:2013058-2013314:2013058-2013384:+	0.208961958	0.026373626
								AT3G52110;IR:Chr3:19323772:19324050-19324195:19324360:-	0.457775466	0.020979021		AT3G06500;A5'SS:Chr3:2013429-2013820:2013058-2013820:+	-0.121685281	0.026373626
								AT3G52110;IR:Chr3:19324195:19324360-19324459:19324542:-	0.460322435	0.020979021		AT3G06500;IR:Chr3:2012079:2013058-2013314:2013429:+	-0.277803964	0.026373626
								AT3G52120;IR:Chr3:19329206:19329630-19330107:19330233:+	-0.134861578	0.002997003		AT3G06500;IR:Chr3:2012079:2013429-2013820:2013985:+	0.314801912	0.026373626
								AT3G52120;IR:Chr3:19331153:19331347-19331455:19331633:+	-0.107887856	0.007492508		AT3G06500;ES:Chr3:2013058-2013384:2013429-2013820:+	-0.08265683	0.026373626
								AT3G52340;A5'SS:Chr3:19407953-19408045:19407900-19408045:+	0.144476027	0.022477523		AT3G06510;IR:Chr3:2018020:2018188-2018291:2018524:+	-0.049952642	0.041958042
								AT3G52340;IR:Chr3:19406853:19407119-19407205:19407274:+	-0.346850428	0.022477523		AT3G06530;A3'SS:Chr3:2024617-2024721:2024617-2024727:+	-0.115479449	0.015984016
								AT3G52340;ES:Chr3:19407119-19407205:19407274-19407407:+	0.116486686	0.024975025		AT3G06550;A3'SS:Chr3:2042313-2042401:2042310-2042401:-	0.16825744	0
								AT3G52560;A5'SS:Chr3:19495028-19495266:19495028-19495269:-	-0.151516973	0		AT3G06620;A3'SS:Chr3:2064365-2064523:2064321-2064523:-	-0.25409692	0.005994006
								AT3G52660;A3'SS:Chr3:19521823-19522136:19521823-19522564:+	0.203907939	0.006993007		AT3G06690;IR:Chr3:2116548:2116608-2116773:2116825:-	0.597436669	0
								AT3G52660;IR:Chr3:19521654:19521823-19522136:19522957:+	-0.31414368	0.010489511		AT3G06760;ES:Chr3:2133291-2133516:2133577-2133686:+	0.141182624	0.007992008
								AT3G52840;IR:Chr3:19582361:19582504-19583152:19583240:+	-0.112208991	0.00999001		AT3G06778;A3'SS:Chr3:2140717-2140931:2140674-2140931:-	-0.427061061	0.03996004
								AT3G52920;A3'SS:Chr3:19625738-19625859:19625738-19625868:+	-0.203438992	0		AT3G07140;A3'SS:Chr3:2263340-2263445:2263340-2263448:+	-0.158130067	0.012487513
								AT3G52940;A5'SS:Chr3:19631206-19631350:19631206-19631354:-	-0.102958303	0.048951049		AT3G07300;A3'SS:Chr3:2327424-2327536:2327406-2327536:-	0.264015156	0.003996004
								AT3G53270;A3'SS:Chr3:19752676-19752995:19752528-19752995:-	0.470891614	0.008616384		AT3G07360;A3'SS:Chr3:2355174-2355246:2355174-2355522:+	0.067803091	0.043956044
								AT3G53270;A3'SS:Chr3:19752676-19752995:19752580-19752995:-	0.241419426	0		AT3G07400;A3'SS:Chr3:2369958-2370181:2369958-2370191:+	0.097077098	0.03996004
								AT3G53270;A3'SS:Chr3:19752683-19752995:19752528-19752995:-	0.290159739	0.030636031		AT3G07525;A3'SS:Chr3:2400140-2400222:2400137-2400222:-	-0.200596996	0.006993007
								AT3G53270;A3'SS:Chr3:19752683-19752995:19752580-19752995:-	0.20981782	0.005744256		AT3G07530;A3'SS:Chr3:2402009-2402104:2402009-2402107:+	-0.205326018	0.024475525
								AT3G53270;A5'SS:Chr3:19752177-19752428:19752177-19752995:-	0.363400939	0.003829504		AT3G07565;A3'SS:Chr3:2414825-2415061:2414825-2415064:+	-0.10674009	0.034465535
								AT3G53270;IR:Chr3:19752428:19752580-19752995:19753280:-	0.300772221	0		AT3G07565;A5'SS:Chr3:2415381-2415553:2415354-2415553:+	-0.072880777	0.043456544
								AT3G53270;ES:Chr3:19752177-19752428:19752676-19752995:-	0.460659892	0.005744256		AT3G07580;IR:Chr3:2420838:2421275-2421381:2421433:-	-0.172417381	0.04995005
								AT3G53270;ES:Chr3:19752177-19752428:19752683-19752995:-	0.354131003	0.005744256		AT3G07650;IR:Chr3:2443772:2444060-2444186:2444532:+	-0.228647755	0.027972028
								AT3G53270;ES:Chr3:19752528-19752619:19752676-19752995:-	0.33100821	0.04020979		AT3G07670;A3'SS:Chr3:2452034-2452128:2452034-2452196:+	0.048808562	0.044955045
								AT3G53270;ES:Chr3:19752528-19752619:19752683-19752995:-	0.550416273	0.006564864		AT3G07670;A5'SS:Chr3:2453437-2453620:2453429-2453620:+	-0.056446062	0.044955045
								AT3G53500;A3'SS:Chr3:19836130-19836401:19835912-19836401:-	0.149374455	0.004495505		AT3G07770;A3'SS:Chr3:2479064-2479544:2479064-2479549:+	0.109768382	0.012987013
								AT3G53500;IR:Chr3:19835660:19835912-19836401:19836514:-	0.471152876	0.004495505		AT3G07810;A3'SS:Chr3:2494557-2495039:2494557-2495086:+	0.093552766	0.035964036
								AT3G54050;A5'SS:Chr3:20018562-20018792:20018532-20018792:+	0.036769274	0.017982018		AT3G08510;ES:Chr3:2582919-2583030:2583116-2583199:-	0.021382975	0.032967033
								AT3G54170;A3'SS:Chr3:20056917-20057002:20056917-20057009:+	0.097958307	0.016983017		AT3G08710;A5'SS:Chr3:2645409-2645527:2645308-2645527:+	0.18354973	0.000999001
								AT3G54170;IR:Chr3:20057330:20057417-20057517:20057581:+	-0.098466933	0.016983017		AT3G08720;A5'SS:Chr3:2650613-2650722:2650613-2651085:-	0.200167393	0.03996004
								AT3G54480;A3'SS:Chr3:20172481-20172567:20171493-20172567:-	0.110866939	0.046453547		AT3G08720;ES:Chr3:2650613-2650722:2650883-2651085:-	0.204548886	0.03996004
								AT3G54480;IR:Chr3:20170657:20171261-20171435:20171493:-	-0.321632536	0.000999001		AT3G08760;A3'SS:Chr3:2660606-2660711:2660067-2660711:-	0.159453804	0.01998002
								AT3G54480;IR:Chr3:20171435:20171493-20172403:20172481:-	-0.402880976	0		AT3G08780;IR:Chr3:2666063:2666426-2666562:2667560:-	-0.145642956	0.015984016
								AT3G54480;ES:Chr3:20171493-20172403:20172481-20172567:-	0.470563015	0		AT3G08850;A5'SS:Chr3:2688093-2688196:2688093-2688300:-	0.093791311	0.041958042
								AT3G54500;A3'SS:Chr3:20175665-20175782:20175660-20175782:-	0.04190815	0.011363636		AT3G08850;ES:Chr3:2688093-2688196:2688341-2688453:-	0.173590793	0.017982018
								AT3G54500;A3'SS:Chr3:20177704-20177935:20177690-20177935:-	-0.059282444	0.006993007		AT3G08850;ES:Chr3:2688093-2688300:2688341-2688453:-	0.216773547	0.048951049
								AT3G54500;A5'SS:Chr3:20178064-20178158:20178064-20178161:-	-0.096265512	0.003496504		AT3G09250;IR:Chr3:2839741:2840418-2840561:2840583:+	0.143042183	0.007492508
								AT3G54500;EI:Chr3:20177408:20177555-20177621:20177704:-	0.164628052	0.006993007		AT3G09455;A5'SS:Chr3:2910734-2911106:2910734-2911243:-	0.403192048	0.008991009
								AT3G54500;IR:Chr3:20177408:20177690-20177935:20178064:-	-0.322784795	0		AT3G09540;IR:Chr3:2929410:2929466-2929573:2929783:-	-0.230250871	0.021728272
								AT3G54500;IR:Chr3:20177408:20177704-20177935:20178064:-	-0.172210838	0.005244755		AT3G09540;IR:Chr3:2929410:2929478-2929573:2929783:-	-0.094758325	0.021728272
								AT3G54500;EI:Chr3:20177935:20178021-20178123:20178491:-	0.078754394	0.024864025		AT3G09600;A3'SS:Chr3:2947983-2948156:2947983-2948178:+	-0.22502912	0.003330003
								AT3G54500;EI:Chr3:20177935:20178064-20178158:20178491:-	-0.090154899	0.010989011		AT3G09600;IR:Chr3:2946239:2946637-2946925:2946982:+	0.291863361	0.006993007
								AT3G54500;EI:Chr3:20177935:20178064-20178161:20178491:-	-0.145797021	0.005244755		AT3G09600;IR:Chr3:2947257:2947403-2947522:2947647:+	-0.085663519	0.018552876
								AT3G54600;AL:Chr3:20212390-20212501:20212516:20212390-20212697:20213172:+	-0.125890383	0.032967033		AT3G09600;IR:Chr3:2947257:2947403-2947539:2947647:+	-0.206340532	0.017482518
								AT3G54760;EI:Chr3:20269642:20270980-20271074:20272046:-	-0.112944087	0.020979021		AT3G09600;IR:Chr3:2947924:2947983-2948156:2948296:+	-0.20393601	0.006993007
								AT3G54860;ES:Chr3:20327569-20327960:20328016-20328307:-	0.261966107	0.003996004		AT3G09600;IR:Chr3:2947924:2947983-2948178:2948296:+	-0.378770927	0.003330003
								AT3G55010;IR:Chr3:20386619:20386690-20386816:20387121:+	-0.073288194	0.04995005		AT3G09600;IR:Chr3:2948156:2948296-2948570:2948995:+	-0.467025414	0.003330003
								AT3G55050;IR:Chr3:20402331:20402467-20402575:20402595:-	0.101606656	0.031968032		AT3G09670;A5'SS:Chr3:2966520-2966616:2966513-2966616:+	-0.194196012	0.027972028
								AT3G55260;A3'SS:Chr3:20490998-20491286:20490998-20491596:+	0.240859884	0.037962038		AT3G10060;A5'SS:Chr3:3103077-3103168:3103072-3103168:+	0.185649088	0
								AT3G55260;ES:Chr3:20490998-20491286:20491386-20491596:+	0.21322826	0.005994006		AT3G10250;A5'SS:Chr3:3170449-3170842:3170449-3170892:-	-0.29187674	0
								AT3G55330;A3'SS:Chr3:20514863-20514937:20514854-20514937:-	-0.040383452	0.027972028		AT3G10260;A3'SS:Chr3:3171991-3172073:3171988-3172073:-	-0.051535776	0.040459541
								AT3G55400;IR:Chr3:20536084:20536212-20536326:20536481:-	0.086332049	0.024975025		AT3G10260;A5'SS:Chr3:3172512-3172776:3172512-3172812:-	0.1077108	0.011988012
								AT3G55480;IR:Chr3:20570471:20570720-20570793:20570869:-	-0.130324096	0.005494506		AT3G10450;IR:Chr3:3251900:3252013-3252103:3252148:+	-0.419024235	0
								AT3G55560;A5'SS:Chr3:20606066-20606244:20606066-20606500:-	-0.13799429	0.02947053		AT3G10690;A3'SS:Chr3:3340247-3340338:3340244-3340338:-	-0.140309823	0.032967033
								AT3G55580;A3'SS:Chr3:20613886-20614043:20613886-20614054:+	-0.081681362	0.015984016		AT3G10820;A5'SS:Chr3:3388796-3388877:3388792-3388877:+	-0.235092759	0.017482518
								AT3G55770;IR:Chr3:20704411:20704500-20704876:20705320:+	0.345370471	0		AT3G10820;IR:Chr3:3388020:3388102-3388400:3388452:+	-0.235092759	0.017482518
								AT3G55890;IR:Chr3:20740817:20741003-20741293:20741336:+	-0.375571519	0.002497503		AT3G11200;A3'SS:Chr3:3508650-3508727:3508647-3508727:-	-0.085843992	0.003996004
								AT3G55940;EI:Chr3:20748169:20748238-20748317:20748365:+	-0.127054913	0.014485515		AT3G11220;A5'SS:Chr3:3514852-3514976:3514852-3515113:-	-0.182594553	0.021978022
								AT3G55970;IR:Chr3:20766735:20767218-20768060:20768396:-	-0.094653062	0.025474526		AT3G11230;IR:Chr3:3517591:3517634-3517759:3517867:+	-0.286895221	0.016483517
								AT3G56080;A5'SS:Chr3:20812378-20812459:20812378-20812485:-	0.046498359	0.036463537		AT3G11290;IR:Chr3:3537011:3537304-3537696:3537904:-	-0.397085581	0
								AT3G56080;IR:Chr3:20810309:20810709-20810795:20810989:-	0.119019166	0.036463537		AT3G11910;A3'SS:Chr3:3769991-3770261:3769988-3770261:-	-0.094269762	0.008991009
								AT3G56080;IR:Chr3:20811687:20811797-20811889:20812159:-	-0.049084479	0.036463537		AT3G11930;EI:Chr3:3777106:3777224-3777303:3777694:+	-0.138755813	0.005994006
								AT3G56080;ES:Chr3:20810989-20811070:20811315-20811414:-	0.049084479	0.036463537		AT3G12080;IR:Chr3:3849948:3850035-3850423:3850611:+	0.090236126	0.03996004
								AT3G56110;A5'SS:Chr3:20820470-20821858:20820470-20822195:-	-0.079806169	0.042957043		AT3G12100;A3'SS:Chr3:3855864-3855945:3855601-3855945:-	0.27659513	0.037962038
								AT3G56140;IR:Chr3:20830587:20831117-20831304:20831411:+	-0.090361854	0.045954046		AT3G12130;ES:Chr3:3865092-3865587:3865647-3866328:-	0.05895384	0.03946054
								AT3G56650;A3'SS:Chr3:20985107-20985307:20985107-20985318:+	0.100307901	0.015984016		AT3G12250;AF:Chr3:3905518:3905620-3906244:3905686:3906150-3906244:+	-0.459069448	0.031843157
								AT3G56720;A3'SS:Chr3:21012920-21013087:21012920-21013118:+	-0.254805266	0.010489511		AT3G12250;IR:Chr3:3906244:3906416-3906621:3906692:+	-0.273232515	0.02997003
								AT3G56720;IR:Chr3:21012846:21012920-21013087:21013589:+	0.237366149	0.048951049		AT3G12250;IR:Chr3:3906244:3906525-3906621:3906692:+	-0.513383115	0.02997003
								AT3G56750;IR:Chr3:21018089:21018554-21018693:21018922:-	-0.135833753	0.016983017		AT3G12250;ES:Chr3:3905620-3906077:3906150-3906244:+	0.194173985	0.031843157
								AT3G57062;A5'SS:Chr3:21122178-21122299:21121618-21122299:+	-0.294280543	0.000499501		AT3G12620;IR:Chr3:4010669:4011100-4011189:4011675:-	-0.144227773	0.041958042
								AT3G57300;A5'SS:Chr3:21204677-21204787:21204625-21204787:+	0.094901215	0.046453547		AT3G12640;IR:Chr3:4014213:4014333-4014450:4014589:+	0.235865281	0.002997003
								AT3G57530;IR:Chr3:21297148:21297375-21297470:21297637:-	-0.227193397	0.000499501		AT3G12680;IR:Chr3:4026982:4027053-4027146:4027202:-	-0.392512629	0.000999001
								AT3G57930;IR:Chr3:21446856:21447725-21448282:21448842:-	-0.198983627	0.006993007		AT3G12680;ES:Chr3:4027202-4027597:4027844-4028609:-	0.409298696	0.000999001
								AT3G58030;A3'SS:Chr3:21485052-21485457:21485052-21485463:+	0.161729305	0.006993007		AT3G12940;IR:Chr3:4130007:4130243-4130328:4130705:-	-0.198025615	0.025974026
								AT3G58170;A3'SS:Chr3:21542927-21543005:21542915-21543005:-	-0.184544144	0		AT3G12990;A3'SS:Chr3:4156206-4156328:4156206-4156331:+	-0.218583802	0.001498502
								AT3G58490;A3'SS:Chr3:21634136-21634221:21634136-21634225:+	0.060595514	0.031968032		AT3G13120;IR:Chr3:4219310:4219583-4220036:4220100:-	0.035287513	0.021978022
								AT3G58620;A3'SS:Chr3:21681813-21681906:21681813-21681917:+	-0.133627349	0.02997003		AT3G13170;IR:Chr3:4231939:4232059-4232206:4232311:-	0.400678353	0.040459541
								AT3G58640;IR:Chr3:21692427:21692693-21692792:21692821:-	-0.120260485	0.037962038		AT3G13235;A3'SS:Chr3:4273699-4273802:4273696-4273802:-	-0.056635357	0.047952048
								AT3G58990;IR:Chr3:21797058:21797094-21797237:21798303:-	0.10037226	0.012987013		AT3G13300;EI:Chr3:4303825:4304100-4304206:4304798:+	-0.244449439	0.004495505
								AT3G59060;EI:Chr3:21828977:21829086-21829166:21829703:-	0.181385175	0.004995005		AT3G13330;A3'SS:Chr3:4326688-4326794:4326684-4326794:-	0.082174316	0.01998002
								AT3G59090;A3'SS:Chr3:21839456-21839935:21839456-21839963:+	-0.271749361	0		AT3G13330;A3'SS:Chr3:4327019-4327085:4327004-4327085:-	0.040511381	0.047952048
								AT3G59090;A3'SS:Chr3:21841917-21842325:21841917-21842408:+	0.131946477	0.026973027		AT3G13330;A5'SS:Chr3:4325588-4325677:4325588-4325683:-	0.040315364	0.047952048
								AT3G59310;A5'SS:Chr3:21922917-21923011:21922917-21923174:-	0.291706057	0.013986014		AT3G13330;IR:Chr3:4329116:4329228-4329345:4329447:-	0.034929616	0.048951049
								AT3G59310;EI:Chr3:21922849:21922917-21923011:21923062:-	0.18620629	0.011238761		AT3G13340;IR:Chr3:4332878:4332964-4333125:4333259:+	0.105305685	0.04945055
								AT3G59310;IR:Chr3:21923011:21923062-21923172:21923254:-	0.355438329	0.002997003		AT3G13430;A5'SS:Chr3:4367467-4367725:4367425-4367725:+	-0.359622388	0.007492508
								AT3G59350;A5'SS:Chr3:21932971-21933308:21932648-21933308:+	0.241016724	0		AT3G13440;ES:Chr3:4378074-4378334:4378414-4378588:+	0.342809314	0.007992008
								AT3G59410;A3'SS:Chr3:21952228-21952501:21952228-21952504:+	-0.281407959	0.008991009		AT3G13550;IR:Chr3:4424395:4424468-4424569:4424883:-	0.290999118	0.041958042
								AT3G59470;IR:Chr3:21979543:21980132-21980528:21980839:-	0.209481831	0.032967033		AT3G13570;IR:Chr3:4430152:4430319-4431045:4431122:-	0.085031906	0.037462538
								AT3G59600;ES:Chr3:22016707-22016934:22017091-22017605:+	0.062055736	0.042957043		AT3G13570;ES:Chr3:4430319-4430483:4430643-4431045:-	0.100490911	0.034965035
								AT3G59640;A5'SS:Chr3:22028878-22029059:22028834-22029059:+	-0.18528727	0.034965035		AT3G13750;IR:Chr3:4511930:4511996-4512125:4512217:+	-0.045607642	0.035964036
								AT3G59780;A3'SS:Chr3:22088318-22088408:22088318-22088418:+	0.11034342	0.002497503		AT3G13750;IR:Chr3:4512323:4512466-4512800:4512888:+	-0.100341454	0.015984016
								AT3G59780;A3'SS:Chr3:22089021-22089133:22089021-22089138:+	-0.049593651	0.01998002		AT3G13810;A3'SS:Chr3:4544501-4544925:4544501-4544954:+	-0.328977178	0.007992008
								AT3G59780;IR:Chr3:22086664:22086750-22086870:22086950:+	-0.05866767	0.021645022		AT3G13810;A3'SS:Chr3:4544501-4544925:4544501-4544971:+	-0.18429539	0.031968032
								AT3G60250;A5'SS:Chr3:22270844-22270993:22270844-22270996:-	0.168247084	0.003996004		AT3G13810;A3'SS:Chr3:4544501-4544954:4544501-4544971:+	0.149839417	0.041958042
								AT3G60250;IR:Chr3:22270270:22270844-22270993:22271158:-	-0.120855892	0.011988012		AT3G13810;IR:Chr3:4544364:4544501-4544925:4545178:+	0.318633522	0.01998002
								AT3G60250;IR:Chr3:22270270:22270844-22270996:22271158:-	0.079716988	0.019314019		AT3G14150;IR:Chr3:4692201:4692247-4692333:4692457:-	0.285493336	0.035964036
								AT3G60370;A3'SS:Chr3:22315925-22316034:22315920-22316034:-	0.107103634	0.006993007		AT3G14200;A3'SS:Chr3:4713012-4713105:4713009-4713105:-	-0.033054627	0.037962038
								AT3G60590;A3'SS:Chr3:22398420-22398732:22398420-22398737:+	-0.198015919	0.007492508		AT3G14200;ES:Chr3:4713482-4713674:4713747-4713896:-	0.055312879	0.02997003
								AT3G61010;IR:Chr3:22573155:22573528-22573610:22573718:-	-0.245979175	0.04995005		AT3G14205;IR:Chr3:4719071:4719293-4719896:4720061:-	0.205239907	0.005994006
								AT3G61060;A5'SS:Chr3:22603721-22603910:22603702-22603910:+	-0.147362499	0		AT3G14210;A3'SS:Chr3:4729589-4729840:4729589-4729893:+	-0.042959418	0.002497503
								AT3G61060;IR:Chr3:22603584:22603721-22603910:22604582:+	0.262855648	0		AT3G14280;IR:Chr3:4761432:4761789-4761882:4762006:-	-0.05365802	0.048951049
								AT3G61080;IR:Chr3:22607983:22608071-22608166:22608284:+	-0.15876472	0.001998002		AT3G14420;IR:Chr3:4821788:4821940-4822033:4822157:+	-0.036088294	0.013486514
								AT3G61440;IR:Chr3:22737384:22737443-22737519:22737599:+	0.038422074	0.015984016		AT3G14930;IR:Chr3:5022400:5022583-5022666:5023146:+	-0.046705152	0.022977023
								AT3G61440;IR:Chr3:22737694:22737852-22737982:22738126:+	0.083437242	0.015984016		AT3G15010;IR:Chr3:5052725:5054062-5054606:5056017:+	-0.190685805	0.003996004
								AT3G61600;IR:Chr3:22797128:22797937-22798054:22798324:+	0.199288355	0.000999001		AT3G15030;A3'SS:Chr3:5061776-5061921:5061776-5062097:+	0.098948601	0.046953047
								AT3G61860;A3'SS:Chr3:22901768-22902054:22901255-22902054:-	0.185546196	0.014985015		AT3G15030;IR:Chr3:5061681:5061776-5061921:5063598:+	-0.080389318	0.046953047
								AT3G61950;IR:Chr3:22940777:22941145-22941252:22941482:+	-0.382465469	0.036963037		AT3G15070;ES:Chr3:5072365-5072960:5073040-5073254:-	0.221134783	0.001498502
								AT3G62010;A3'SS:Chr3:22965734-22965892:22965734-22965903:+	0.097568749	0.042957043		AT3G15354;IR:Chr3:5169760:5170071-5170190:5170336:-	0.215821885	0
								AT3G62010;A3'SS:Chr3:22967594-22967795:22967594-22967804:+	0.082357224	0.042957043		AT3G15358;IR:Chr3:5178143:5178199-5178290:5178838:+	-0.154994452	0.024975025
								AT3G62080;IR:Chr3:22987079:22987261-22987506:22987636:+	-0.171391063	0.021978022		AT3G15520;A3'SS:Chr3:5252112-5252259:5252107-5252259:-	0.062045394	0.046453547
								AT3G62190;A3'SS:Chr3:23021689-23022037:23021689-23022227:+	0.12589831	0.004995005		AT3G15520;A5'SS:Chr3:5250457-5250575:5250457-5250580:-	0.111914859	0.023976024
								AT3G62190;IR:Chr3:23022037:23022259-23022335:23022473:+	-0.118565633	0.019147519		AT3G15570;IR:Chr3:5269849:5270124-5270289:5270854:-	0.093822452	0.036463537
								AT3G62190;IR:Chr3:23022227:23022259-23022335:23022473:+	-0.132922803	0.004995005		AT3G15790;AF:Chr3:5342712:5342772-5343184:5342797:5343093-5343184:+	-0.067188999	0.040959041
								AT3G62310;A3'SS:Chr3:23058514-23058774:23058402-23058774:-	0.116140484	0.016983017		AT3G16240;IR:Chr3:5505764:5506014-5506414:5507050:+	0.017512158	0.04945055
								AT3G62310;A3'SS:Chr3:23058520-23058774:23058402-23058774:-	0.208191875	0.014985015		AT3G16270;IR:Chr3:5513267:5513371-5513501:5513907:+	-0.172057649	0.005994006
								AT3G62310;A3'SS:Chr3:23058520-23058774:23058514-23058774:-	0.134865818	0.04015984		AT3G16520;A3'SS:Chr3:5618851-5619408:5618826-5619408:-	0.185294534	0.006993007
								AT3G62310;IR:Chr3:23058277:23058402-23058774:23059858:-	0.096328723	0.01948052		AT3G16520;IR:Chr3:5618408:5618851-5619408:5619629:-	-0.074902925	0.008991009
								AT3G62310;IR:Chr3:23058277:23058520-23058774:23059858:-	-0.196128415	0.016983017		AT3G16570;A5'SS:Chr3:5645186-5646360:5645174-5646360:+	-0.072797424	0.044455545
								AT3G62370;ES:Chr3:23081788-23081937:23082007-23082342:+	0.205763224	0.012487513		AT3G16800;A3'SS:Chr3:5721154-5721256:5721154-5721274:+	-0.093105655	0.014985015
								AT3G62550;IR:Chr3:23136454:23136563-23136789:23136907:+	0.034347063	0.006993007		AT3G16800;A5'SS:Chr3:5721542-5721742:5721501-5721742:+	-0.053027605	0.017982018
								AT3G62840;A3'SS:Chr3:23236114-23236488:23236111-23236488:-	-0.099141807	0.001998002		AT3G16800;IR:Chr3:5721274:5721542-5721742:5722029:+	0.168208281	0.008991009
								AT3G62910;A5'SS:Chr3:23259026-23259233:23259026-23259237:-	0.115046939	0.01998002		AT3G16800;IR:Chr3:5722430:5722653-5722750:5723181:+	0.143988184	0.047202797
								AT3G63330;A5'SS:Chr3:23392246-23392348:23392246-23392379:-	0.446883092	0.002497503		AT3G16940;IR:Chr3:5784128:5785378-5785560:5785853:+	-0.377223165	0
								AT3G63330;IR:Chr3:23392348:23392402-23392494:23392576:-	-0.612082487	0.004995005		AT3G16980;IR:Chr3:5795324:5795482-5795619:5795827:+	-0.306472616	0.035464536
								AT3G63330;IR:Chr3:23393364:23393438-23393582:23393669:-	-0.278055541	0.017482518		AT3G17100;IR:Chr3:5831136:5831383-5831466:5832733:+	-0.131253517	0.003996004
								AT3G63400;A3'SS:Chr3:23412168-23412428:23412168-23412447:+	-0.289476529	0.000749251		AT3G17210;IR:Chr3:5882077:5882128-5882283:5882457:+	0.036730382	0.016983017
								AT3G63400;IR:Chr3:23412024:23412168-23412447:23412526:+	-0.285945614	0		AT3G17340;A3'SS:Chr3:5925491-5925604:5925488-5925604:-	-0.120648443	0.035464536
								AT3G63460;A5'SS:Chr3:23434825-23434944:23434825-23434950:-	0.120369618	0.010489511		AT3G17609;A3'SS:Chr3:6024034-6024108:6024034-6024153:+	-0.060917831	0.031635032
								AT4G00040;IR:Chr4:14627:14833-14921:16079:+	-0.239837345	0.000999001		AT3G17609;IR:Chr3:6023844:6024034-6024108:6024294:+	-0.084565479	0.011238761
								AT4G00180;A3'SS:Chr4:73710-74268:73707-74268:-	-0.06322857	0.047952048		AT3G17609;IR:Chr3:6023844:6024034-6024153:6024294:+	-0.173266363	0.007492508
								AT4G00180;IR:Chr4:74268:74427-74697:75384:-	-0.490443196	0.001498502		AT3G17650;A3'SS:Chr3:6035540-6035620:6035540-6035668:+	0.086226841	0.024475525
								AT4G00180;IR:Chr4:74697:74867-74976:75384:-	0.414142243	0		AT3G17650;IR:Chr3:6035406:6035540-6035620:6035857:+	-0.232474411	0.003496504
								AT4G00335;A3'SS:Chr4:146055-146773:146055-146791:+	-0.293183804	0.003746254		AT3G17650;IR:Chr3:6035406:6035540-6035688:6035857:+	-0.203229763	0.024475525
								AT4G00335;A3'SS:Chr4:146055-146773:146055-147195:+	0.414986539	0.044955045		AT3G18100;EI:Chr3:6201640:6201686-6201757:6202112:+	-0.234812388	0.046453547
								AT4G00335;A3'SS:Chr4:146055-146791:146055-147195:+	0.470514821	0.02997003		AT3G18270;IR:Chr3:6262578:6262688-6262991:6263207:+	-0.275678059	0.020979021
								AT4G00335;A3'SS:Chr4:146055-146797:146055-147195:+	0.470225998	0.046453547		AT3G18380;A3'SS:Chr3:6311271-6311407:6311268-6311407:-	-0.20077797	0.010989011
								AT4G00335;ES:Chr4:146055-146773:146928-147195:+	0.266280943	0.04995005		AT3G18790;IR:Chr3:6477699:6478775-6479274:6479548:+	0.420729379	0.023976024
								AT4G00335;ES:Chr4:146055-146791:146928-147195:+	0.331975922	0.003746254		AT3G18850;IR:Chr3:6500287:6500978-6501174:6501310:-	-0.355422234	0.034965035
								AT4G00560;ES:Chr4:241155-241247:241370-241459:-	0.261485009	0.013986014		AT3G18890;A3'SS:Chr3:6512102-6512178:6512102-6512183:+	0.13191352	0.001498502
								AT4G00585;A3'SS:Chr4:252332-252492:252326-252492:-	0.040744919	0.030969031		AT3G18890;A3'SS:Chr3:6512102-6512178:6512102-6512189:+	0.318183366	0.001498502
								AT4G00780;A5'SS:Chr4:335013-335119:334975-335119:+	0.096374705	0.010489511		AT3G19460;A5'SS:Chr3:6748904-6748991:6748900-6748991:+	0.259850705	0.004995005
								AT4G00830;A5'SS:Chr4:352379-352782:352191-352782:+	0.382758442	0.031468532		AT3G19460;A5'SS:Chr3:6748909-6748991:6748900-6748991:+	0.097021669	0.046620047
								AT4G00840;A3'SS:Chr4:355936-356031:355916-356031:-	0.079266734	0.028471529		AT3G19460;A5'SS:Chr3:6748909-6748991:6748904-6748991:+	-0.225894157	0
								AT4G00955;AL:Chr4:412971-413049:413452:412971-413481:413810:+	-0.699599749	0.000999001		AT3G19720;IR:Chr3:6851049:6851209-6851318:6851381:-	-0.082329972	0.03996004
								AT4G00970;IR:Chr4:419602:419735-420477:420687:+	-0.278929681	0.005494506		AT3G19800;A3'SS:Chr3:6876584-6876670:6876584-6876687:+	0.089295008	0.00999001
								AT4G00970;IR:Chr4:420778:421021-421113:421263:+	-0.193981136	0.008241758		AT3G19820;AF:Chr3:6881628-6882096:6882121:6881628-6882212:6882315:-	-0.183323119	0.001498502
								AT4G00970;ES:Chr4:419735-420477:420687-420778:+	0.139088475	0.027472528		AT3G19860;A5'SS:Chr3:6904068-6904568:6903989-6904568:+	0.117628182	0.02997003
								AT4G01026;IR:Chr4:447554:447769-447840:448511:+	0.03109003	0.048951049		AT3G19900;IR:Chr3:6923061:6923195-6923455:6923511:-	0.079687322	0.017482518
								AT4G01330;A3'SS:Chr4:552656-552731:552656-552734:+	-0.132443992	0.045954046		AT3G19900;IR:Chr3:6923061:6923511-6923748:6923882:-	-0.304858097	0.017482518
								AT4G01590;A3'SS:Chr4:689096-689185:689093-689185:-	0.094018895	0.008991009		AT3G20260;A3'SS:Chr3:7064435-7064512:7064430-7064512:-	0.225813436	0.047952048
								AT4G01593;IR:Chr4:691005:691065-691284:691478:+	0.096595844	0.031468532		AT3G20290;A3'SS:Chr3:7078738-7078825:7078671-7078825:-	-0.311470927	0.001498502
								AT4G01593;IR:Chr4:691005:691478-691631:691897:+	-0.231728579	0.002997003		AT3G20330;A3'SS:Chr3:7091964-7092408:7091961-7092408:-	-0.204388721	0.008991009
								AT4G01915;IR:Chr4:827598:827717-827801:827988:+	-0.317107958	0.002997003		AT3G20630;IR:Chr3:7205539:7205593-7205863:7205940:-	-0.077008342	0.04995005
								AT4G01935;IR:Chr4:841964:842015-842097:842364:+	-0.175142745	0.001998002		AT3G20810;IR:Chr3:7277308:7277451-7277601:7277844:+	0.599150372	0.026973027
								AT4G02130;A3'SS:Chr4:944732-945756:944729-945756:-	-0.065747944	0.020479521		AT3G21110;ES:Chr3:7404361-7404468:7404597-7404724:-	0.167722039	0.022477523
								AT4G02260;A3'SS:Chr4:988503-988616:988503-988619:+	-0.194830087	0.022977023		AT3G21140;A3'SS:Chr3:7411607-7411826:7411601-7411826:-	0.084329806	0.03946054
								AT4G02430;A3'SS:Chr4:1070886-1071274:1070886-1071663:+	0.53401205	0.017232767		AT3G21230;IR:Chr3:7448442:7448544-7448624:7448837:-	-0.441982609	0.028471529
								AT4G02430;A3'SS:Chr4:1070886-1071285:1070886-1071663:+	0.587333988	0.034465535		AT3G21390;A3'SS:Chr3:7533746-7533848:7533746-7533910:+	-0.08929161	0.023726274
								AT4G02430;IR:Chr4:1068974:1069010-1069082:1069272:+	-0.437684138	0.017232767		AT3G21390;A5'SS:Chr3:7531608-7531948:7531560-7531948:+	0.167043561	0.017482518
								AT4G02430;IR:Chr4:1068974:1069010-1069175:1069272:+	-0.534051954	0.017232767		AT3G21500;A3'SS:Chr3:7575085-7575160:7575082-7575160:-	0.233887719	0.043956044
								AT4G02430;IR:Chr4:1070657:1070886-1071663:1071674:+	0.415567187	0.017232767		AT3G21770;A5'SS:Chr3:7673566-7673733:7673510-7673733:+	0.547793724	0.010989011
								AT4G02500;A3'SS:Chr4:1101507-1101599:1101507-1101604:+	-0.113529863	0.035464536		AT3G21810;A3'SS:Chr3:7684984-7685387:7684984-7686174:+	0.396385869	0
								AT4G02540;EI:Chr4:1117154:1118897-1119007:1119817:+	-0.179098336	0.024975025		AT3G21810;IR:Chr3:7684733:7684984-7686174:7686317:+	0.2691481	0.00999001
								AT4G02570;IR:Chr4:1128558:1128663-1128758:1128858:+	0.05002431	0.046453547		AT3G21870;A5'SS:Chr3:7704173-7704424:7704173-7704428:-	-0.096601688	0.013986014
								AT4G02920;A3'SS:Chr4:1292905-1293227:1292905-1293230:+	-0.112323085	0		AT3G22121;A5'SS:Chr3:7795887-7796089:7795623-7796089:+	0.321065132	0.000999001
								AT4G03200;IR:Chr4:1408159:1408589-1408786:1408858:+	-0.065074403	0.030969031		AT3G22150;A3'SS:Chr3:7815562-7815674:7815562-7815726:+	0.312730961	0.038461539
								AT4G03200;ES:Chr4:1408858-1408987:1409008-1409308:+	0.065074403	0.030969031		AT3G22150;A5'SS:Chr3:7815566-7815674:7815562-7815674:+	-0.300565713	0.038461539
								AT4G03270;A3'SS:Chr4:1433235-1433309:1433232-1433309:-	0.228888248	0.042957043		AT3G22260;A3'SS:Chr3:7873237-7873335:7873237-7873350:+	-0.192794134	0.035964036
								AT4G04223;ES:Chr4:2036817-2036892:2036933-2037601:+	0.171021839	0.000999001		AT3G22320;A3'SS:Chr3:7892117-7892222:7892111-7892222:-	-0.024704553	0.046453547
								AT4G04320;A3'SS:Chr4:2113648-2113882:2113648-2113885:+	0.161021785	0.005994006		AT3G22380;A5'SS:Chr3:7913919-7914003:7913911-7914003:+	-0.077711383	0.03996004
								AT4G04330;IR:Chr4:2117038:2117054-2118003:2118120:-	-0.136100211	0.001498502		AT3G23050;IR:Chr3:8195564:8195817-8196075:8196210:+	0.071910767	0.015984016
								AT4G04340;A5'SS:Chr4:2123117-2123194:2122895-2123194:+	0.024381253	0.028638029		AT3G23080;IR:Chr3:8208859:8209108-8209294:8209329:-	0.288241586	0.026973027
								AT4G04340;IR:Chr4:2124472:2124594-2124675:2124755:+	-0.033862708	0.022977023		AT3G23090;A5'SS:Chr3:8214745-8214851:8214745-8214863:-	-0.268836462	0.015984016
								AT4G04340;ES:Chr4:2122895-2123073:2123117-2123194:+	0.042809741	0.01998002		AT3G23200;IR:Chr3:8281338:8281789-8282184:8282316:+	-0.240730204	0.020979021
								AT4G04350;A3'SS:Chr4:2129570-2129664:2129570-2129687:+	0.137990852	0.027972028		AT3G23255;IR:Chr3:8311789:8311886-8311966:8312086:+	0.379244836	0.015984016
								AT4G04614;A3'SS:Chr4:2327924-2328181:2327922-2328181:-	0.07397148	0.041458542		AT3G23280;ES:Chr3:8323014-8323099:8323170-8323363:+	0.063088196	0.011988012
								AT4G04692;IR:Chr4:2375602:2375978-2376115:2376364:-	-0.041897716	0.008491509		AT3G23400;IR:Chr3:8376444:8376850-8376941:8377792:-	0.425081142	0.005994006
								AT4G04840;IR:Chr4:2449748:2449882-2450004:2450160:+	-0.090205268	0.002497503		AT3G23400;IR:Chr3:8376444:8377067-8377556:8377792:-	0.268489289	0.045954046
								AT4G04850;A5'SS:Chr4:2454832-2455009:2454818-2455009:+	-0.073297979	0.035964036		AT3G23570;A5'SS:Chr3:8459748-8459834:8459748-8459839:-	-0.12390539	0.006993007
								AT4G05020;A3'SS:Chr4:2573507-2573599:2573507-2573602:+	0.151306399	0.004995005		AT3G23710;IR:Chr3:8535626:8535685-8535774:8535854:+	-0.178663509	0.025974026
								AT4G05150;AF:Chr4:2660156:2660660-2661564:2660884:2660913-2661564:+	-0.024065071	0.023476524		AT3G24120;A3'SS:Chr3:8706344-8706624:8706335-8706624:-	-0.068324923	0.031468532
								AT4G07410;IR:Chr4:4204692:4204835-4204978:4205224:-	-0.164438602	0.024475525		AT3G24160;IR:Chr3:8727336:8727406-8727508:8727612:+	-0.03801264	0.031468532
								AT4G09020;A3'SS:Chr4:5784322-5784414:5784322-5784418:+	0.112150752	0.041958042		AT3G24170;A5'SS:Chr3:8734142-8734318:8734142-8734533:-	-0.046113455	0.023976024
								AT4G09340;A5'SS:Chr4:5926044-5926131:5926044-5926162:-	-0.136657163	0.034465535		AT3G24740;A3'SS:Chr3:9032064-9032377:9032064-9032522:+	0.574282904	0
								AT4G09720;IR:Chr4:6133247:6133273-6133383:6133482:+	0.074849365	0.010489511		AT3G24740;IR:Chr3:9031847:9032064-9032522:9033475:+	0.476470433	0.00974026
								AT4G09760;A5'SS:Chr4:6149636-6149735:6149636-6149740:-	0.131929354	0.003496504		AT3G24840;A3'SS:Chr3:9069186-9069270:9069186-9069273:+	-0.206922801	0.02997003
								AT4G09760;IR:Chr4:6149384:6149501-6149691:6149883:-	0.122559051	0		AT3G24840;AF:Chr3:9066623:9067045-9067254:9067076:9067179-9067254:+	-0.338601725	0.02997003
								AT4G10000;IR:Chr4:6260302:6260452-6260676:6260808:-	-0.177265181	0.032967033		AT3G24840;IR:Chr3:9066623:9067045-9067254:9067307:+	0.378344713	0.02997003
								AT4G10100;A5'SS:Chr4:6308849-6309085:6308810-6309085:+	0.23341385	0.032467533		AT3G25150;A3'SS:Chr3:9158594-9158712:9158588-9158712:-	0.125691248	0.00999001
								AT4G10120;A3'SS:Chr4:6314925-6315007:6314925-6315017:+	-0.065206335	0.02947053		AT3G25180;IR:Chr3:9167138:9167846-9167954:9168173:-	-0.266793874	0.017482518
								AT4G10120;IR:Chr4:6314787:6314925-6315017:6315290:+	-0.084540107	0.02947053		AT3G25430;A5'SS:Chr3:9222019-9222114:9222017-9222114:+	0.218843662	0.035964036
								AT4G10360;IR:Chr4:6420284:6420509-6420636:6420768:+	0.108381859	0.023976024		AT3G25480;A3'SS:Chr3:9235893-9236012:9235889-9236012:-	0.033313244	0.036963037
								AT4G10470;IR:Chr4:6477375:6477533-6477637:6477883:+	-0.140766421	0.037962038		AT3G25500;A3'SS:Chr3:9252493-9252661:9252479-9252661:-	-0.111667684	0.046453547
								AT4G10710;A3'SS:Chr4:6605475-6606203:6605470-6606203:-	0.179718777	0.032967033		AT3G25805;A3'SS:Chr3:9427136-9427220:9427131-9427220:-	0.087887758	0.038961039
								AT4G10730;A5'SS:Chr4:6614665-6614758:6614665-6614831:-	0.347377648	0		AT3G26085;A5'SS:Chr3:9530915-9531002:9530911-9531002:+	-0.126835123	0.007992008
								AT4G10770;IR:Chr4:6631551:6631648-6631723:6631877:-	-0.274068967	0.000999001		AT3G26085;IR:Chr3:9530681:9530915-9531002:9531384:+	-0.153888174	0.021312021
								AT4G11530;A3'SS:Chr4:6987945-6988025:6987945-6988046:+	0.318619357	0.044955045		AT3G26085;IR:Chr3:9531002:9531042-9531130:9531384:+	0.06234909	0.021312021
								AT4G11530;A3'SS:Chr4:6987945-6988025:6987945-6988119:+	0.331528191	0.044955045		AT3G26100;A5'SS:Chr3:9537402-9537905:9536920-9537905:+	0.189797937	0.018731269
								AT4G11840;EI:Chr4:7124899:7125245-7125336:7126317:-	-0.162001906	0.014985015		AT3G26100;IR:Chr3:9536859:9537402-9537905:9537956:+	-0.269598791	0
								AT4G11890;A3'SS:Chr4:7148338-7148430:7148338-7148436:+	0.107172891	0.021978022		AT3G26360;IR:Chr3:9656078:9656389-9656462:9656545:-	-0.133662986	0.006493507
								AT4G11960;A5'SS:Chr4:7176845-7176933:7176845-7176937:-	0.257446986	0.003496504		AT3G26510;A5'SS:Chr3:9710631-9711011:9710631-9711400:-	-0.158280667	0.02972028
								AT4G11980;A3'SS:Chr4:7184846-7184942:7184839-7184942:-	-0.110213526	0.026973027		AT3G26510;IR:Chr3:9711400:9711459-9711710:9712331:-	-0.28244477	0.013986014
								AT4G12000;A5'SS:Chr4:7192790-7193477:7192790-7193483:-	-0.12929134	0.005494506		AT3G26570;A5'SS:Chr3:9757223-9757299:9757168-9757299:+	-0.030695949	0.021478522
								AT4G12000;IR:Chr4:7192533:7192790-7193477:7193713:-	0.166562004	0.001998002		AT3G26570;IR:Chr3:9756007:9756336-9756414:9757168:+	0.072455698	0.006993007
								AT4G12005;A3'SS:Chr4:7196753-7196891:7196753-7196897:+	-0.150633094	0.023476524		AT3G26612;A5'SS:Chr3:9783059-9783151:9782973-9783151:+	0.298132629	0.010489511
								AT4G12120;A3'SS:Chr4:7258771-7258860:7258764-7258860:-	0.151183165	0.008991009		AT3G26670;A3'SS:Chr3:9800684-9800815:9800661-9800815:-	-0.309749971	0.01998002
								AT4G12790;A3'SS:Chr4:7518955-7519326:7518926-7519326:-	0.225251926	0.005494506		AT3G26690;IR:Chr3:9805328:9805408-9805473:9805781:-	0.190912019	0.027472528
								AT4G12790;A3'SS:Chr4:7519081-7519326:7518926-7519326:-	0.150073041	0.010989011		AT3G26744;IR:Chr3:9833379:9833603-9833786:9834888:-	-0.107911625	0.041958042
								AT4G13150;IR:Chr4:7650652:7650717-7650791:7650846:-	-0.118885615	0.043956044		AT3G26840;IR:Chr3:9894932:9895298-9895388:9895501:+	-0.211170649	0.003996004
								AT4G13160;IR:Chr4:7653647:7653700-7653877:7654925:+	-0.192290219	0.000999001		AT3G26850;A5'SS:Chr3:9897510-9897749:9897510-9897979:-	0.130755211	0.026973027
								AT4G13350;A3'SS:Chr4:7773358-7773574:7773349-7773574:-	-0.210811562	0.002497503		AT3G26900;A5'SS:Chr3:9912207-9912290:9912207-9912314:-	0.121251199	0.012237762
								AT4G13640;A3'SS:Chr4:7937286-7937483:7937277-7937483:-	-0.074271169	0.02997003		AT3G26900;IR:Chr3:9911873:9912207-9912290:9912382:-	-0.109779703	0.025641026
								AT4G13730;A5'SS:Chr4:7973644-7973900:7973613-7973900:+	-0.096472639	0.030969031		AT3G26900;IR:Chr3:9911873:9912207-9912314:9912382:-	0.091637086	0.012237762
								AT4G13850;A3'SS:Chr4:8021955-8022022:8021955-8022040:+	0.1704094	0.047952048		AT3G26920;IR:Chr3:9920429:9920763-9920975:9921840:+	-0.225955245	0.024975025
								AT4G14240;ES:Chr4:8206578-8206687:8206770-8206865:-	0.094431867	0.020979021		AT3G26920;IR:Chr3:9920975:9921840-9921917:9922066:+	-0.211515624	0.024975025
								AT4G14300;A3'SS:Chr4:8232877-8233100:8232877-8233115:+	0.261912832	0.041558442		AT3G26950;A5'SS:Chr3:9942718-9942827:9942718-9942837:-	-0.200194278	0.03996004
								AT4G14300;A5'SS:Chr4:8233159-8233309:8232877-8233309:+	0.098461398	0.037337662		AT3G26990;IR:Chr3:9950851:9951098-9951482:9951599:-	-0.160893851	0.042957043
								AT4G14300;A5'SS:Chr4:8233204-8233309:8232877-8233309:+	0.309701596	0.021645022		AT3G27260;A3'SS:Chr3:10070372-10070541:10070372-10070619:+	-0.335279505	0.033966034
								AT4G14300;IR:Chr4:8231772:8232877-8233100:8233159:+	-0.235918399	0.00974026		AT3G27260;A3'SS:Chr3:10070372-10070541:10070372-10070646:+	-0.133661018	0.038818325
								AT4G14300;ES:Chr4:8232877-8233100:8233159-8233309:+	0.655789067	0.006493507		AT3G27260;A3'SS:Chr3:10070372-10070541:10070372-10070669:+	-0.269850022	0.033966034
								AT4G14360;A3'SS:Chr4:8270320-8270864:8270315-8270864:-	-0.066297233	0.017482518		AT3G27260;IR:Chr3:10067529:10068007-10068344:10069643:+	-0.297336486	0.021228771
								AT4G14740;IR:Chr4:8450158:8450455-8450537:8450775:-	-0.103763045	0.01998002		AT3G27260;IR:Chr3:10067529:10068007-10068436:10069643:+	-0.326059483	0.021228771
								AT4G15090;A5'SS:Chr4:8614344-8614693:8614273-8614693:+	0.260986368	0.02997003		AT3G27260;IR:Chr3:10070300:10070372-10070646:10070726:+	-0.299699184	0.016983017
								AT4G15430;A3'SS:Chr4:8831031-8831124:8831031-8831127:+	-0.182709189	0.020979021		AT3G27260;IR:Chr3:10070300:10070372-10070669:10070726:+	-0.13665873	0.021228771
								AT4G15510;A3'SS:Chr4:8860814-8861036:8860814-8861050:+	-0.073464549	0.013486514		AT3G27310;IR:Chr3:10087891:10087995-10088075:10088204:-	-0.130226115	0.020979021
								AT4G15510;A3'SS:Chr4:8861140-8861324:8861140-8861334:+	-0.093640715	0.013486514		AT3G27380;IR:Chr3:10129610:10130509-10130612:10131374:-	0.033699704	0.04995005
								AT4G15540;A3'SS:Chr4:8873848-8873934:8873848-8874138:+	0.31409131	0.048951049		AT3G27430;ES:Chr3:10152616-10152892:10153035-10153551:+	0.557254341	0.012987013
								AT4G15540;IR:Chr4:8873820:8873848-8873934:8874348:+	-0.238290553	0.031468532		AT3G27430;ES:Chr3:10152616-10152892:10153053-10153551:+	0.049262997	0.012987013
								AT4G15540;IR:Chr4:8873820:8873933-8874138:8874348:+	-0.175369703	0.031468532		AT3G27906;A5'SS:Chr3:10354244-10355208:10354244-10355797:-	0.226348918	0.018981019
								AT4G16280;IR:Chr4:9211429:9211511-9213587:9213665:-	0.161655738	0.014985015		AT3G28050;ES:Chr3:10443952-10444101:10444316-10444422:+	0.672480803	0.005994006
								AT4G16380;A3'SS:Chr4:9255188-9255295:9255188-9255297:+	0.068435963	0.012487513		AT3G28050;ES:Chr3:10443952-10444101:10444329-10444422:+	0.156862181	0.005994006
								AT4G16420;A3'SS:Chr4:9264299-9264389:9264296-9264389:-	-0.164826751	0.023976024		AT3G28080;ES:Chr3:10453624-10454444:10454605-10454696:+	0.316557769	0.038961039
								AT4G16520;IR:Chr4:9307344:9307396-9307927:9307982:-	0.030248234	0.026473527		AT3G28130;A5'SS:Chr3:10465780-10465881:10465698-10465881:+	0.265258657	0.013986014
								AT4G16770;A5'SS:Chr4:9434885-9434969:9434885-9434974:-	-0.10187421	0.031468532		AT3G28130;A5'SS:Chr3:10465988-10466087:10465946-10466087:+	-0.258952271	0.013986014
								AT4G16770;IR:Chr4:9434974:9435004-9435104:9435160:-	-0.312751119	0.031468532		AT3G28130;IR:Chr3:10465260:10465780-10465881:10465946:+	-0.620237252	0.013986014
								AT4G16770;IR:Chr4:9434974:9435019-9435104:9435160:-	-0.37815887	0		AT3G28130;ES:Chr3:10467978-10468077:10468238-10468315:+	0.340095347	0.013986014
								AT4G16770;IR:Chr4:9435265:9435324-9435413:9435513:-	-0.10088342	0.031468532		AT3G28370;IR:Chr3:10622022:10622110-10622259:10622384:+	0.336870948	0.007492508
								AT4G16840;IR:Chr4:9474885:9475160-9475352:9475523:+	-0.223469851	0.042957043		AT3G28670;A3'SS:Chr3:10743990-10744130:10743990-10744180:+	-0.082531079	0.042957043
								AT4G16857;IR:Chr4:9482989:9483183-9483314:9483913:-	-0.306161966	0.022977023		AT3G28970;ES:Chr3:10989158-10989359:10989485-10989722:-	0.168315259	0.001998002
								AT4G16860;A3'SS:Chr4:9492072-9495231:9490811-9495231:-	-0.193636747	0.007992008		AT3G29030;IR:Chr3:11011262:11011847-11012259:11012550:-	0.08689037	0.032967033
								AT4G16860;IR:Chr4:9488466:9489255-9489372:9489851:-	-0.095183362	0.00999001		AT3G29160;ES:Chr3:11131513-11131809:11131837-11131957:-	0.174800253	0.033966034
								AT4G16860;ES:Chr4:9490811-9490995:9492072-9495231:-	-0.044652788	0.036630037		AT3G29185;IR:Chr3:11154929:11155198-11155265:11155382:-	0.18135635	0.031968032
								AT4G16900;IR:Chr4:9513805:9514280-9514398:9514685:-	-0.23270216	0.037962038		AT3G29290;IR:Chr3:11238011:11238201-11238308:11239872:+	-0.377290528	0
								AT4G16990;A3'SS:Chr4:9558973-9559796:9558973-9560202:+	0.249665451	0.00999001		AT3G29360;A3'SS:Chr3:11268829-11269175:11268826-11269175:-	0.039848303	0.014485515
								AT4G16990;A3'SS:Chr4:9558973-9560150:9558973-9560202:+	0.046401661	0.033966034		AT3G29575;A3'SS:Chr3:11383675-11383924:11383661-11383924:-	-0.131181978	0.042957043
								AT4G16990;A3'SS:Chr4:9562885-9563015:9562885-9563018:+	-0.051184461	0.033966034		AT3G29575;IR:Chr3:11383267:11383661-11383924:11384145:-	-0.054617976	0.042957043
								AT4G16990;IR:Chr4:9564477:9564596-9564677:9564941:+	0.255091683	0.004995005		AT3G29575;IR:Chr3:11383267:11383675-11383924:11384145:-	0.051713255	0.042957043
								AT4G16990;IR:Chr4:9564477:9564596-9564692:9564941:+	0.266401119	0		AT3G29644;A3'SS:Chr3:11500771-11501159:11500727-11501159:-	-0.308482612	0.024475525
								AT4G17570;A5'SS:Chr4:9785903-9785984:9785903-9785996:-	0.09612492	0.012487513		AT3G30390;A5'SS:Chr3:11978842-11978927:11978842-11979358:-	-0.094264829	0.008991009
								AT4G17640;A3'SS:Chr4:9826216-9826344:9826216-9826359:+	-0.0730118	0.003996004		AT3G30775;IR:Chr3:12450560:12451389-12451478:12451556:-	-0.195721309	0.011988012
								AT4G17730;A3'SS:Chr4:9865955-9866028:9865955-9866040:+	0.074606298	0.01998002		AT3G43540;IR:Chr3:15430660:15431017-15431095:15431298:+	0.061247608	0.044955045
								AT4G18140;A3'SS:Chr4:10049117-10049344:10049076-10049344:-	0.20347394	0.026973027		AT3G43720;A3'SS:Chr3:15615685-15615863:15615679-15615863:-	0.07035045	0.003496504
								AT4G18230;IR:Chr4:10080352:10080697-10080875:10080934:-	-0.101520576	0.018981019		AT3G44150;A5'SS:Chr3:15888334-15888417:15888279-15888417:+	0.493904915	0.003496504
								AT4G18260;ES:Chr4:10096287-10096847:10097011-10097182:-	0.343894608	0.01998002		AT3G44205;A5'SS:Chr3:15912936-15913029:15912936-15913037:-	-0.386085827	0.00999001
								AT4G18370;A5'SS:Chr4:10149882-10149968:10149877-10149968:+	-0.07836115	0.04995005		AT3G44630;A3'SS:Chr3:16196078-16196264:16196078-16196267:+	-0.138124602	0.007492508
								AT4G18440;ES:Chr4:10186603-10186692:10186760-10186826:-	-0.042050227	0.006493507		AT3G45190;IR:Chr3:16547145:16547231-16547519:16547622:-	-0.066275381	0.025974026
								AT4G18740;A3'SS:Chr4:10304275-10304389:10304268-10304389:-	0.166934894	0.000999001		AT3G45850;A3'SS:Chr3:16860980-16861409:16860951-16861409:-	0.197005115	0.020979021
								AT4G18740;IR:Chr4:10303414:10303631-10303725:10303835:-	-0.078707125	0.005494506		AT3G45860;IR:Chr3:16863401:16863724-16863824:16863980:-	0.135771009	0.046453547
								AT4G18975;A3'SS:Chr4:10393695-10393768:10393673-10393768:-	-0.165784356	0.010489511		AT3G45860;IR:Chr3:16864973:16865107-16865198:16866041:-	-0.117538753	0.046453547
								AT4G19003;A5'SS:Chr4:10408598-10408689:10408598-10408918:-	0.083612233	0.02997003		AT3G45970;IR:Chr3:16896166:16896358-16896435:16896729:+	0.089381712	0.001998002
								AT4G19100;IR:Chr4:10453415:10453509-10453772:10454359:+	0.049724453	0.034465535		AT3G46440;IR:Chr3:17091534:17091635-17091725:17092065:-	0.112466479	0.022977023
								AT4G19110;A3'SS:Chr4:10455011-10455115:10455008-10455115:-	0.188381053	0.000999001		AT3G46590;A3'SS:Chr3:17153722-17153817:17153722-17153820:+	0.064701569	0.046753247
								AT4G19110;A3'SS:Chr4:10455020-10455115:10455008-10455115:-	0.241458369	0		AT3G46590;IR:Chr3:17153575:17153722-17153817:17154381:+	-0.106004492	0.021978022
								AT4G19160;IR:Chr4:10478244:10478321-10478541:10478904:+	0.111504929	0.028471529		AT3G46590;IR:Chr3:17153575:17153722-17153820:17154381:+	-0.118067892	0.046753247
								AT4G19160;IR:Chr4:10478244:10478347-10478541:10478904:+	0.214302497	0.028471529		AT3G46590;IR:Chr3:17154831:17154910-17154994:17155190:+	-0.102467019	0.021978022
								AT4G19490;IR:Chr4:10622787:10623043-10623267:10623524:+	-0.349114538	0.002997003		AT3G46590;IR:Chr3:17154994:17155190-17155278:17155571:+	-0.128547564	0.021978022
								AT4G19540;IR:Chr4:10658499:10658584-10658671:10658796:+	0.131110515	0.028971029		AT3G46640;IR:Chr3:17184889:17185051-17185186:17185218:+	0.414518638	0
								AT4G19550;ES:Chr4:10660336-10660505:10660563-10660686:-	0.409583839	0		AT3G46668;IR:Chr3:17195058:17195158-17195256:17195280:+	0.213471565	0.03996004
								AT4G19810;A5'SS:Chr4:10763796-10763938:10763796-10764108:-	-0.377062248	0.013486514		AT3G46780;A5'SS:Chr3:17229932-17230054:17229927-17230054:+	0.035124613	0.024975025
								AT4G19810;IR:Chr4:10763938:10764012-10764108:10764206:-	-0.423636289	0.013486514		AT3G46780;A5'SS:Chr3:17229937-17230054:17229927-17230054:+	0.078198185	0.023976024
								AT4G19985;A3'SS:Chr4:10831078-10831196:10831068-10831196:-	-0.161723166	0.027972028		AT3G46830;A5'SS:Chr3:17248395-17248518:17248395-17248615:-	0.122801547	0.014985015
								AT4G19985;IR:Chr4:10831010:10831068-10831196:10831748:-	-0.362584349	0		AT3G47000;IR:Chr3:17315697:17315779-17316071:17316275:-	-0.357063271	0.003746254
								AT4G20260;A3'SS:Chr4:10940826-10941548:10940826-10941567:+	0.031475998	0.022477523		AT3G47000;IR:Chr3:17315697:17315787-17316071:17316275:-	-0.387411286	0
								AT4G20260;A3'SS:Chr4:10940826-10941567:10940826-10941577:+	-0.224037576	0.022477523		AT3G47250;A3'SS:Chr3:17401609-17401690:17401594-17401690:-	0.065071639	0.021978022
								AT4G20320;A3'SS:Chr4:10975949-10976054:10975949-10976103:+	-0.160420532	0.024475525		AT3G47340;A5'SS:Chr3:17440541-17440964:17440541-17440968:-	0.120461606	0.02997003
								AT4G20320;AF:Chr4:10974456:10974532-10974943:10974579:10974628-10974943:+	-0.29098948	0.024475525		AT3G47350;A3'SS:Chr3:17448792-17448888:17448792-17448898:+	0.201522198	0.001998002
								AT4G20320;ES:Chr4:10974532-10974602:10974628-10974943:+	0.238682411	0.024475525		AT3G47420;IR:Chr3:17474335:17474884-17475058:17475274:-	-0.287643327	0.037462538
								AT4G20320;ES:Chr4:10974532-10974602:10974852-10974943:+	0.290907433	0.024475525		AT3G47910;A3'SS:Chr3:17677430-17677517:17677427-17677517:-	-0.091796915	0.042957043
								AT4G20380;IR:Chr4:11004835:11004896-11005025:11005150:+	-0.416274167	0.027972028		AT3G47990;IR:Chr3:17715330:17715403-17715488:17715554:-	-0.308597326	0
								AT4G20440;A5'SS:Chr4:11022359-11022565:11022359-11022641:-	-0.146038942	0.026973027		AT3G48050;IR:Chr3:17733515:17733983-17734064:17734137:-	-0.261068408	0.001998002
								AT4G20440;ES:Chr4:11022359-11022641:11022734-11022839:-	0.337295248	0.04945055		AT3G48740;IR:Chr3:18052466:18053101-18053648:18053767:-	-0.022600417	0.046953047
								AT4G20480;IR:Chr4:11034740:11034896-11034969:11035193:-	-0.122238328	0.007992008		AT3G49140;A3'SS:Chr3:18214016-18214121:18213836-18214121:-	0.108595412	0.032967033
								AT4G20930;ES:Chr4:11199835-11199965:11200115-11200302:-	0.396155447	0.01948052		AT3G49220;A5'SS:Chr3:18252833-18252950:18251091-18252950:+	-0.088049128	0.000999001
								AT4G20930;ES:Chr4:11200416-11200523:11200611-11200923:-	0.230223311	0.042207792		AT3G49260;A3'SS:Chr3:18264780-18264864:18264780-18264867:+	-0.148720585	0.032467533
								AT4G21090;A3'SS:Chr4:11258327-11258453:11258304-11258453:-	0.162903092	0.005994006		AT3G49430;A3'SS:Chr3:18331712-18332248:18331712-18332642:+	0.200034603	0.007992008
								AT4G21160;A3'SS:Chr4:11285947-11286065:11285947-11286068:+	0.18468736	0.003996004		AT3G49430;IR:Chr3:18332248:18332471-18332642:18332754:+	0.446396186	0
								AT4G21215;A3'SS:Chr4:11312777-11313275:11312771-11313275:-	-0.038805569	0.022477523		AT3G49530;IR:Chr3:18362443:18362842-18362961:18363170:-	0.089475211	0.015984016
								AT4G21540;A3'SS:Chr4:11460345-11460640:11460345-11460643:+	-0.122350282	0.01998002		AT3G50380;A3'SS:Chr3:18697453-18697779:18697432-18697779:-	-0.162508796	0.027972028
								AT4G21560;IR:Chr4:11468761:11469775-11470115:11470327:-	-0.127407294	0.041958042		AT3G50380;EI:Chr3:18697779:18698338-18698590:18699997:-	-0.13261856	0.027972028
								AT4G21560;IR:Chr4:11468761:11469779-11470115:11470323:-	-0.206591223	0.029220779		AT3G50500;A5'SS:Chr3:18742694-18742883:18742694-18742904:-	-0.087141624	0.01998002
								AT4G21560;IR:Chr4:11468761:11469779-11470115:11470327:-	-0.177561651	0.004495505		AT3G50670;A5'SS:Chr3:18827439-18827553:18827439-18828349:-	0.267313519	0
								AT4G21910;A5'SS:Chr4:11627548-11628921:11627548-11630638:-	0.1289828	0.014985015		AT3G50670;IR:Chr3:18827358:18827439-18828349:18828411:-	0.305281429	0
								AT4G22270;IR:Chr4:11775547:11775672-11775769:11776039:+	-0.28443838	0.002997003		AT3G50950;A3'SS:Chr3:18935887-18936110:18935887-18936116:+	0.056121208	0.023976024
								AT4G22890;A3'SS:Chr4:12007355-12007788:12007355-12007791:+	0.140188411	0.047202797		AT3G51100;A3'SS:Chr3:18981648-18981994:18981618-18981994:-	0.144646468	0.038461539
								AT4G22890;A3'SS:Chr4:12009185-12009258:12009185-12009262:+	0.031281794	0.047202797		AT3G51240;IR:Chr3:19025192:19025266-19025419:19025768:+	-0.03619341	0.046953047
								AT4G23050;A3'SS:Chr4:12081082-12081192:12081082-12081195:+	-0.162807039	0.03996004		AT3G51270;A3'SS:Chr3:19033611-19033802:19033611-19033806:+	0.141954232	0.03996004
								AT4G23130;A5'SS:Chr4:12119031-12119102:12119031-12119114:-	-0.160539201	0.017982018		AT3G51390;A3'SS:Chr3:19076342-19076667:19076342-19076672:+	-0.152617577	0.022477523
								AT4G23630;IR:Chr4:12317574:12317784-12317859:12318334:+	0.032775064	0.007492508		AT3G51390;A3'SS:Chr3:19076342-19076667:19076342-19076687:+	-0.187115593	0.025807526
								AT4G23710;A3'SS:Chr4:12350168-12350551:12350168-12350561:+	0.128995905	0.003496504		AT3G51390;IR:Chr3:19077077:19077186-19077298:19077381:+	-0.12182818	0.025807526
								AT4G23710;A3'SS:Chr4:12350168-12350561:12350168-12350590:+	-0.248730374	0.003496504		AT3G51620;A3'SS:Chr3:19147782-19147873:19147782-19147887:+	0.178595233	0.023976024
								AT4G23770;IR:Chr4:12383726:12384078-12384311:12384496:-	-0.348315514	0.000999001		AT3G51830;IR:Chr3:19221396:19221429-19221568:19221648:+	-0.116184952	0.038711289
								AT4G23860;A3'SS:Chr4:12409165-12409295:12409165-12409298:+	-0.098229104	0.040959041		AT3G51830;IR:Chr3:19221396:19221648-19221728:19221834:+	0.200607161	0.038711289
								AT4G23860;A3'SS:Chr4:12409165-12409295:12409165-12409307:+	-0.332887996	0.002997003		AT3G52120;IR:Chr3:19329206:19329630-19329982:19330233:+	-0.104293488	0.032967033
								AT4G23860;A3'SS:Chr4:12409165-12409298:12409165-12409307:+	-0.225818428	0.011988012		AT3G52120;IR:Chr3:19329206:19329630-19330107:19330233:+	-0.207496282	0
								AT4G23910;A5'SS:Chr4:12428594-12428709:12427734-12428709:+	0.269025442	0		AT3G52120;IR:Chr3:19331153:19331347-19331455:19331633:+	-0.086699081	0.016483517
								AT4G24100;ES:Chr4:12518294-12518376:12518432-12518510:+	0.201606703	0.007492508		AT3G52140;IR:Chr3:19337267:19337407-19337872:19338006:+	-0.09945039	0.041958042
								AT4G24160;IR:Chr4:12541694:12541793-12541866:12541989:+	-0.094259898	0.01948052		AT3G52140;ES:Chr3:19333538-19333688:19333749-19333953:+	0.100076457	0.041958042
								AT4G24350;A3'SS:Chr4:12610075-12610363:12610075-12610371:+	-0.181896043	0.003496504		AT3G52560;A5'SS:Chr3:19495028-19495266:19495028-19495269:-	-0.147158079	0
								AT4G24380;EI:Chr4:12612855:12612953-12613035:12613076:+	-0.05466439	0.024975025		AT3G52630;A3'SS:Chr3:19514034-19514175:19514034-19514178:+	-0.097356549	0.01948052
								AT4G24440;A5'SS:Chr4:12633328-12633441:12633289-12633441:+	0.194068961	0.000999001		AT3G52660;A3'SS:Chr3:19521823-19522136:19521823-19522564:+	0.206385859	0.003496504
								AT4G24460;IR:Chr4:12642887:12643285-12643371:12643516:+	-0.22990118	0.03996004		AT3G52660;IR:Chr3:19521654:19521823-19522136:19522957:+	-0.390659891	0.006993007
								AT4G24480;IR:Chr4:12654528:12654722-12654798:12654998:+	0.225468225	0.02997003		AT3G52800;A5'SS:Chr3:19569680-19569763:19569519-19569763:+	0.027683725	0.030469531
								AT4G24480;ES:Chr4:12652112-12652344:12652375-12652488:+	0.16240199	0.033966034		AT3G52840;IR:Chr3:19582361:19582504-19583152:19583240:+	-0.178422151	0.001998002
								AT4G24490;A3'SS:Chr4:12657639-12657713:12657623-12657713:-	-0.089029044	0.046953047		AT3G52920;A3'SS:Chr3:19625738-19625859:19625738-19625868:+	-0.258260292	0
								AT4G24740;A3'SS:Chr4:12756046-12756145:12755782-12756145:-	0.465648156	0.01978022		AT3G52940;A5'SS:Chr3:19631206-19631350:19631206-19631354:-	-0.143953782	0.033966034
								AT4G24740;A3'SS:Chr4:12756193-12756303:12755782-12756303:-	0.248520314	0.016483517		AT3G53170;A3'SS:Chr3:19704440-19704518:19704429-19704518:-	-0.340651984	0.034965035
								AT4G24740;A3'SS:Chr4:12756934-12757552:12756566-12757552:-	0.146782098	0.037676609		AT3G53270;A3'SS:Chr3:19752676-19752995:19752528-19752995:-	0.57803044	0.004923648
								AT4G24740;IR:Chr4:12755691:12755782-12756145:12756193:-	0.52235211	0.01978022		AT3G53270;A3'SS:Chr3:19752676-19752995:19752580-19752995:-	0.190474779	0.006382506
								AT4G24740;IR:Chr4:12755691:12755782-12756303:12756456:-	0.224366529	0.01978022		AT3G53270;A3'SS:Chr3:19752683-19752995:19752528-19752995:-	0.476041035	0.004923648
								AT4G24740;ES:Chr4:12755782-12755932:12756046-12756145:-	0.105309449	0.025641026		AT3G53270;A3'SS:Chr3:19752683-19752995:19752580-19752995:-	0.308272816	0
								AT4G24740;ES:Chr4:12756566-12756745:12756934-12757552:-	0.36067902	0		AT3G53270;A5'SS:Chr3:19752177-19752428:19752177-19752995:-	0.449855849	0
								AT4G24750;IR:Chr4:12759032:12759119-12759422:12759496:-	0.10777777	0.014985015		AT3G53270;A5'SS:Chr3:19752528-19752619:19752528-19752995:-	0.475230064	0.010444101
								AT4G24990;IR:Chr4:12851120:12851349-12851446:12851633:-	-0.078561244	0.003996004		AT3G53270;IR:Chr3:19752428:19752580-19752995:19753280:-	0.344272343	0.002872128
								AT4G25050;A5'SS:Chr4:12870725-12870884:12870689-12870884:+	0.004988491	0.046953047		AT3G53270;ES:Chr3:19752177-19752428:19752676-19752995:-	0.379627498	0.006382506
								AT4G25080;A3'SS:Chr4:12878145-12878339:12878145-12878382:+	0.237403931	0		AT3G53270;ES:Chr3:19752177-19752428:19752683-19752995:-	0.480703466	0
								AT4G25080;A3'SS:Chr4:12878145-12878339:12878145-12878385:+	0.235792415	0		AT3G53270;ES:Chr3:19752528-19752619:19752676-19752995:-	0.545099858	0.004595405
								AT4G25080;A3'SS:Chr4:12878145-12878382:12878145-12878385:+	0.061373805	0.025474526		AT3G53270;ES:Chr3:19752528-19752619:19752683-19752995:-	0.504854814	0.01033966
								AT4G25230;ES:Chr4:12927261-12927335:12927402-12927482:+	0.16411823	0.043956044		AT3G53500;A3'SS:Chr3:19836130-19836401:19835912-19836401:-	0.168804901	0.004495505
								AT4G25450;IR:Chr4:13010231:13010287-13010373:13010429:-	-0.153606914	0.011988012		AT3G53500;IR:Chr3:19835660:19835912-19836401:19836514:-	0.634444367	0
								AT4G25500;IR:Chr4:13025163:13025273-13026056:13026168:+	0.083107362	0.023976024		AT3G53990;IR:Chr3:19990449:19990567-19990654:19990763:-	0.018282067	0.023476524
								AT4G25500;ES:Chr4:13025273-13025600:13025856-13026056:+	0.110531924	0.011988012		AT3G54170;A3'SS:Chr3:20056917-20057002:20056917-20057009:+	0.129037122	0.010989011
								AT4G25520;IR:Chr4:13035189:13035903-13036111:13036471:-	-0.344437629	0.003496504		AT3G54170;IR:Chr3:20057330:20057417-20057517:20057581:+	-0.129371448	0.010989011
								AT4G25640;IR:Chr4:13077109:13077195-13077270:13077388:-	-0.054553772	0.001998002		AT3G54480;A3'SS:Chr3:20172481-20172567:20171493-20172567:-	0.205682956	0.00974026
								AT4G25650;EI:Chr4:13081906:13082090-13082160:13082245:-	-0.046967965	0.013486514		AT3G54480;IR:Chr3:20170657:20171261-20171435:20171493:-	-0.213973848	0.004995005
								AT4G26450;A5'SS:Chr4:13362466-13362548:13362431-13362548:+	0.226035481	0.045454546		AT3G54480;IR:Chr3:20171435:20171493-20172403:20172481:-	-0.447059363	0
								AT4G26510;A5'SS:Chr4:13384164-13384490:13384106-13384490:+	-0.098781992	0.048951049		AT3G54480;ES:Chr3:20171493-20172403:20172481-20172567:-	0.519907248	0
								AT4G26520;IR:Chr4:13388435:13388703-13388784:13389598:+	-0.135340129	0.045704296		AT3G54500;A3'SS:Chr3:20175665-20175782:20175660-20175782:-	0.044478162	0.017094017
								AT4G26520;IR:Chr4:13388784:13389037-13389170:13389598:+	0.133961752	0.045704296		AT3G54500;A3'SS:Chr3:20177704-20177935:20177690-20177935:-	-0.036752758	0.017094017
								AT4G26530;A3'SS:Chr4:13391394-13391486:13391394-13391492:+	0.085667953	0.004495505		AT3G54500;A5'SS:Chr3:20178064-20178158:20178064-20178161:-	-0.112787024	0.003496504
								AT4G26555;A3'SS:Chr4:13405152-13405230:13405139-13405230:-	0.141168869	0.01948052		AT3G54500;EI:Chr3:20177408:20177555-20177621:20177704:-	0.140484991	0.004195804
								AT4G26555;A3'SS:Chr4:13405472-13405844:13405465-13405844:-	0.387404067	0.006493507		AT3G54500;IR:Chr3:20177408:20177690-20177935:20178064:-	-0.360525615	0.002331002
								AT4G26630;A5'SS:Chr4:13434925-13435596:13434925-13435652:-	-0.106597165	0.00949051		AT3G54500;IR:Chr3:20177408:20177704-20177935:20178064:-	-0.232303889	0
								AT4G26860;IR:Chr4:13504101:13504147-13504226:13504292:-	-0.093776696	0.005994006		AT3G54500;EI:Chr3:20177935:20178064-20178158:20178491:-	-0.124059059	0.006993007
								AT4G27000;ES:Chr4:13555847-13556560:13556637-13556896:-	0.069180346	0.006493507		AT3G54500;EI:Chr3:20177935:20178064-20178161:20178491:-	-0.220717084	0
								AT4G27040;A3'SS:Chr4:13574673-13574742:13574622-13574742:-	0.113778938	0.037962038		AT3G54500;IR:Chr3:20178714:20178804-20178941:20178982:-	0.07916151	0.005827506
								AT4G27040;IR:Chr4:13574949:13575081-13575226:13575299:-	-0.148312672	0.037962038		AT3G54760;EI:Chr3:20269642:20270980-20271074:20272046:-	-0.1668411	0.001998002
								AT4G27040;IR:Chr4:13574949:13575095-13575226:13575299:-	-0.239183067	0.041958042		AT3G54820;IR:Chr3:20302538:20302833-20303389:20303529:+	-0.10545842	0.040959041
								AT4G27040;IR:Chr4:13574949:13575299-13575399:13575638:-	-0.357157062	0.037962038		AT3G54860;ES:Chr3:20327569-20327960:20328016-20328307:-	0.22114932	0.007992008
								AT4G27120;A5'SS:Chr4:13602768-13602983:13602768-13603027:-	-0.114560555	0.037296037		AT3G55050;IR:Chr3:20402331:20402467-20402575:20402595:-	0.154583846	0.007992008
								AT4G27120;IR:Chr4:13603229:13603330-13603447:13603629:-	0.410598863	0.037296037		AT3G55260;A3'SS:Chr3:20490998-20491286:20490998-20491596:+	0.398792982	0.004995005
								AT4G27120;IR:Chr4:13603229:13603330-13603520:13603629:-	0.131966701	0.037296037		AT3G55260;ES:Chr3:20490998-20491286:20491386-20491596:+	0.226100582	0.004995005
								AT4G27180;A5'SS:Chr4:13618797-13619090:13618797-13619092:-	-0.100793219	0.03946054		AT3G55290;A3'SS:Chr3:20502670-20502906:20502670-20502909:+	-0.141436232	0.023976024
								AT4G27700;A3'SS:Chr4:13827400-13827502:13827393-13827502:-	-0.026736911	0.032967033		AT3G55330;A3'SS:Chr3:20514863-20514937:20514854-20514937:-	-0.04867527	0.023976024
								AT4G27710;A5'SS:Chr4:13829918-13829989:13829871-13829989:+	0.082014214	0.026973027		AT3G55400;IR:Chr3:20536084:20536212-20536326:20536481:-	0.068581195	0.037962038
								AT4G27740;IR:Chr4:13839075:13839240-13839392:13839763:+	0.045233291	0.043456544		AT3G55480;IR:Chr3:20570471:20570720-20570793:20570869:-	-0.236255757	0.001998002
								AT4G27960;IR:Chr4:13916573:13917240-13917343:13917420:-	-0.5526732	0.014985015		AT3G55560;A5'SS:Chr3:20606066-20606244:20606066-20606500:-	-0.199860731	0.008991009
								AT4G27960;IR:Chr4:13917134:13917240-13917343:13917500:-	0.071469209	0.003996004		AT3G55600;IR:Chr3:20620410:20620550-20620667:20620768:+	-0.236839418	0.016483517
								AT4G28025;A5'SS:Chr4:13936536-13937258:13936536-13937285:-	0.016951033	0.042457543		AT3G55760;A3'SS:Chr3:20700513-20700628:20700513-20700633:+	-0.062813719	0.036963037
								AT4G28290;IR:Chr4:14011844:14012151-14012342:14012583:-	-0.051944108	0.032967033		AT3G55770;IR:Chr3:20704411:20704500-20704876:20705320:+	0.324003969	0.012987013
								AT4G28760;ES:Chr4:14207760-14208170:14208243-14208632:+	0.205830199	0.038961039		AT3G55880;A5'SS:Chr3:20738445-20738626:20737584-20738626:+	0.19526304	0.007992008
								AT4G28880;IR:Chr4:14253914:14254297-14254480:14254946:+	0.100807003	0.03996004		AT3G55880;IR:Chr3:20737316:20737584-20738260:20738445:+	-0.055808939	0.015734266
								AT4G29890;IR:Chr4:14610049:14610144-14610256:14610377:+	0.285006402	0.002997003		AT3G55880;IR:Chr3:20738260:20738445-20738626:20738967:+	-0.157809246	0
								AT4G30160;A5'SS:Chr4:14753502-14753726:14753371-14753726:+	-0.218935081	0.011988012		AT3G55880;ES:Chr3:20737584-20738260:20738445-20738626:+	0.099816227	0.005994006
								AT4G30160;A5'SS:Chr4:14754011-14754460:14753766-14754460:+	0.227269104	0.005994006		AT3G55890;IR:Chr3:20740817:20741003-20741293:20741336:+	-0.307067181	0.003996004
								AT4G30160;IR:Chr4:14755609:14755741-14755822:14755984:+	-0.129823185	0.015984016		AT3G55940;EI:Chr3:20748169:20748238-20748317:20748365:+	-0.140317504	0.00999001
								AT4G30310;A3'SS:Chr4:14832906-14832993:14832906-14832995:+	0.118791655	0.021978022		AT3G55970;IR:Chr3:20766735:20767218-20768060:20768396:-	-0.182746526	0.001498502
								AT4G30660;A5'SS:Chr4:14956063-14956161:14956000-14956161:+	-0.108123973	0.000999001		AT3G56080;IR:Chr3:20811687:20811797-20811889:20812159:-	-0.073246064	0.017982018
								AT4G30720;A3'SS:Chr4:14974367-14974448:14974357-14974448:-	-0.12137597	0.005994006		AT3G56080;ES:Chr3:20810989-20811070:20811315-20811414:-	0.073246064	0.017982018
								AT4G30750;IR:Chr4:14981186:14981191-14981430:14981765:-	-0.048689117	0.043456544		AT3G56120;A5'SS:Chr3:20824298-20824487:20824297-20824487:+	0.119755629	0.012987013
								AT4G30760;A3'SS:Chr4:14982884-14982975:14982884-14982978:+	-0.062987876	0.011488512		AT3G56140;IR:Chr3:20829282:20830062-20830147:20830276:+	-0.134861346	0.014985015
								AT4G30890;IR:Chr4:15038811:15038899-15039143:15039263:-	0.123363803	0.024975025		AT3G56650;A3'SS:Chr3:20985107-20985307:20985107-20985318:+	0.118914877	0.003996004
								AT4G30975;AF:Chr4:15075042:15075398-15077028:15075831:15076639-15077028:+	-0.33609374	0.04945055		AT3G56650;A3'SS:Chr3:20985107-20985307:20985107-20985417:+	0.245928895	0.011988012
								AT4G30993;IR:Chr4:15099299:15099410-15099504:15099616:+	-0.285668356	0		AT3G56650;AF:Chr3:20984752:20985107-20985307:20985154:20985211-20985307:+	0.187513757	0.023976024
								AT4G31050;A3'SS:Chr4:15114825-15114912:15114825-15114974:+	-0.198901845	0.002997003		AT3G56720;A3'SS:Chr3:21012294-21012375:21012294-21012378:+	-0.134128611	0.04020979
								AT4G31115;A3'SS:Chr4:15130652-15130942:15130652-15130947:+	-0.220643703	0		AT3G56720;A3'SS:Chr3:21012920-21013087:21012920-21013118:+	-0.234500035	0.013986014
								AT4G31115;EI:Chr4:15130075:15130346-15130419:15130652:+	-0.084475544	0.043956044		AT3G56750;IR:Chr3:21018089:21018554-21018693:21018922:-	-0.266411829	0.000999001
								AT4G31550;A3'SS:Chr4:15290461-15290791:15290458-15290791:-	-0.06666146	0.016483517		AT3G56840;A3'SS:Chr3:21045156-21045217:21045156-21045246:+	-0.149285575	0.035298035
								AT4G31860;IR:Chr4:15406439:15406879-15406980:15407034:-	0.048502899	0.041208791		AT3G56840;A3'SS:Chr3:21045156-21045217:21045156-21045271:+	-0.313708584	0.01998002
								AT4G31860;IR:Chr4:15406439:15407034-15407120:15407172:-	-0.105054509	0.041208791		AT3G56840;A3'SS:Chr3:21045156-21045246:21045156-21045271:+	-0.128839336	0.035298035
								AT4G31870;A5'SS:Chr4:15410884-15410968:15410870-15410968:+	-0.309130082	0		AT3G57020;A3'SS:Chr3:21099488-21100020:21099446-21100020:-	-0.041041234	0.015484516
								AT4G32060;A5'SS:Chr4:15502446-15502512:15502301-15502512:+	0.230491281	0.001665002		AT3G57062;A5'SS:Chr3:21122178-21122299:21121618-21122299:+	-0.196685859	0.000499501
								AT4G32060;IR:Chr4:15502218:15502301-15502512:15502725:+	0.137642408	0		AT3G57220;A5'SS:Chr3:21175414-21175490:21175410-21175490:+	-0.145308785	0.004995005
								AT4G32060;IR:Chr4:15502218:15502446-15502512:15502725:+	-0.133935474	0.001665002		AT3G57660;A5'SS:Chr3:21353808-21353865:21353769-21353865:+	0.103667294	0.02997003
								AT4G32150;IR:Chr4:15526982:15527172-15527435:15527668:-	-0.227583086	0.020979021		AT3G58030;A3'SS:Chr3:21485052-21485457:21485052-21485463:+	0.139904708	0.008991009
								AT4G32180;IR:Chr4:15539477:15539559-15539677:15539725:-	-0.089068681	0.043456544		AT3G58170;A3'SS:Chr3:21542927-21543005:21542915-21543005:-	-0.191789361	0.000499501
								AT4G32250;IR:Chr4:15572181:15572538-15573079:15573402:-	-0.338749758	0.007992008		AT3G58570;EI:Chr3:21659738:21660146-21660216:21660532:+	-0.117785974	0.018481519
								AT4G32285;IR:Chr4:15585443:15585871-15585974:15588089:+	0.065247469	0.015484516		AT3G58620;A3'SS:Chr3:21681813-21681906:21681813-21681917:+	-0.228116315	0.010489511
								AT4G32330;A3'SS:Chr4:15611305-15611394:15611305-15611397:+	-0.130424491	0.047952048		AT3G58990;IR:Chr3:21797058:21797094-21797237:21798303:-	0.111882358	0.00949051
								AT4G32570;AF:Chr4:15717762-15718235:15718265:15717762-15718456:15718867:-	-0.128031668	0.023976024		AT3G59060;EI:Chr3:21828977:21829086-21829166:21829703:-	0.253851447	0.00999001
								AT4G32570;IR:Chr4:15716232:15716521-15716731:15716956:-	-0.175516716	0.005994006		AT3G59090;A3'SS:Chr3:21839456-21839935:21839456-21839963:+	-0.219003929	0.008991009
								AT4G32660;IR:Chr4:15756993:15757019-15757112:15757265:+	-0.132274152	0.022144522		AT3G59090;A3'SS:Chr3:21841917-21842325:21841917-21842408:+	0.144538708	0.031468532
								AT4G32660;IR:Chr4:15757934:15758025-15758155:15758302:+	-0.141831243	0.022144522		AT3G59210;A3'SS:Chr3:21889695-21889781:21889695-21889910:+	-0.150925525	0.040459541
								AT4G32660;ES:Chr4:15757410-15757684:15757798-15757934:+	0.203145922	0.018981019		AT3G59210;IR:Chr3:21889476:21889695-21889781:21890877:+	0.181404412	0.035964036
								AT4G32850;IR:Chr4:15853670:15853753-15854165:15855186:+	0.368592124	0.018981019		AT3G59310;A5'SS:Chr3:21922917-21923011:21922917-21923174:-	0.267045822	0.032967033
								AT4G32900;A5'SS:Chr4:15879418-15879538:15879418-15879546:-	0.149778431	0.008991009		AT3G59310;EI:Chr3:21922849:21922917-21923011:21923062:-	0.210117117	0.012737263
								AT4G32990;A5'SS:Chr4:15922195-15922306:15922048-15922306:+	0.501655387	0.015984016		AT3G59310;IR:Chr3:21923011:21923062-21923172:21923254:-	0.312883091	0.007492508
								AT4G33080;A5'SS:Chr4:15964025-15964211:15963815-15964211:+	0.417382387	0.033966034		AT3G59350;A5'SS:Chr3:21932971-21933308:21932648-21933308:+	0.178610793	0.004995005
								AT4G33100;A5'SS:Chr4:15970955-15971105:15970912-15971105:+	0.377935262	0.000999001		AT3G59410;A3'SS:Chr3:21952228-21952501:21952228-21952504:+	-0.247695048	0.010489511
								AT4G33110;AF:Chr4:15974577-15974710:15974722:15974577-15974727:15974797:-	-0.042703269	0.044455545		AT3G59470;IR:Chr3:21979543:21980132-21980528:21980839:-	0.218846146	0.047952048
								AT4G33467;IR:Chr4:16101464:16101840-16101926:16102196:-	0.239728451	0.010989011		AT3G59530;AF:Chr3:21993253:21993293-21993666:21993297:21993401-21993666:+	-0.424514047	0.004995005
								AT4G33500;IR:Chr4:16114223:16114289-16114469:16114638:-	-0.144360813	0.027472528		AT3G59600;ES:Chr3:22016707-22016934:22017091-22017605:+	0.063676658	0.028971029
								AT4G33540;ES:Chr4:16132054-16132280:16132371-16132525:+	0.099000046	0.007992008		AT3G59780;A3'SS:Chr3:22088318-22088408:22088318-22088418:+	0.145547521	0
								AT4G33580;A3'SS:Chr4:16138474-16139312:16138474-16139330:+	-0.103346606	0.04945055		AT3G59780;A3'SS:Chr3:22089021-22089133:22089021-22089138:+	-0.05802851	0.002497503
								AT4G33740;A3'SS:Chr4:16186954-16187326:16186954-16187359:+	0.275532254	0.022977023		AT3G59780;IR:Chr3:22086664:22086750-22086870:22086950:+	-0.075433538	0.003330003
								AT4G33740;A3'SS:Chr4:16186954-16187326:16186954-16187362:+	0.192535018	0.022977023		AT3G59800;A3'SS:Chr3:22095684-22096088:22095659-22096088:-	-0.132466994	0.01998002
								AT4G33790;IR:Chr4:16205595:16205787-16206388:16206488:-	-0.246810316	0.024975025		AT3G59870;A3'SS:Chr3:22117520-22117852:22117491-22117852:-	0.062320102	0.038961039
								AT4G33910;IR:Chr4:16257705:16257807-16257890:16258047:-	-0.09760828	0.015984016		AT3G60240;A3'SS:Chr3:22262256-22262372:22262256-22262378:+	-0.077214452	0.04995005
								AT4G33980;A3'SS:Chr4:16284711-16284791:16284353-16284791:-	0.35801088	0.031468532		AT3G60240;A3'SS:Chr3:22262512-22262632:22262512-22262638:+	0.082843916	0.04995005
								AT4G34000;A5'SS:Chr4:16295469-16295960:16295402-16295960:+	-0.105580202	0.038961039		AT3G60250;A5'SS:Chr3:22270844-22270993:22270844-22270996:-	0.093523839	0.015984016
								AT4G34000;AF:Chr4:16295374:16295402-16295960:16295552:16295845-16295960:+	-0.082278767	0.045704296		AT3G60250;IR:Chr3:22270270:22270844-22270993:22271158:-	-0.176397681	0.00999001
								AT4G34000;AF:Chr4:16295381:16295469-16295960:16295552:16295845-16295960:+	-0.186951306	0.002997003		AT3G60250;IR:Chr3:22270270:22270844-22270996:22271158:-	-0.063084746	0.024642025
								AT4G34000;AF:Chr4:16295431:16295469-16295960:16295552:16295845-16295960:+	-0.088155645	0.045704296		AT3G60370;A3'SS:Chr3:22315925-22316034:22315920-22316034:-	0.119747589	0.002997003
								AT4G34100;A3'SS:Chr4:16333483-16333643:16333483-16333646:+	-0.145105481	0.001998002		AT3G60590;A3'SS:Chr3:22398420-22398732:22398420-22398737:+	-0.21595876	0.00999001
								AT4G34150;IR:Chr4:16355617:16355688-16356378:16356423:+	-0.184586998	0		AT3G60880;A3'SS:Chr3:22495171-22495449:22495171-22495452:+	0.164989982	0.015984016
								AT4G34265;A5'SS:Chr4:16402780-16402958:16402735-16402958:+	-0.070884251	0.047952048		AT3G61010;IR:Chr3:22573155:22573528-22573610:22573718:-	-0.29025292	0.02997003
								AT4G34265;ES:Chr4:16402735-16402958:16403022-16403455:+	-0.089877548	0.047952048		AT3G61060;A5'SS:Chr3:22603721-22603910:22603702-22603910:+	-0.187407425	0.000999001
								AT4G34265;ES:Chr4:16402780-16402958:16403022-16403455:+	-0.162903763	0.047952048		AT3G61060;IR:Chr3:22603584:22603702-22603910:22604582:+	0.038903971	0.035298035
								AT4G34540;A3'SS:Chr4:16499132-16499220:16499132-16499225:+	0.129727465	0.026473527		AT3G61060;IR:Chr3:22603584:22603721-22603910:22604582:+	0.406393499	0
								AT4G34680;IR:Chr4:16553145:16553479-16553695:16553981:+	-0.138231339	0.047952048		AT3G61080;IR:Chr3:22607983:22608071-22608166:22608284:+	-0.187133387	0.003996004
								AT4G35250;A3'SS:Chr4:16772523-16772696:16772519-16772696:-	0.038532523	0.00999001		AT3G61110;AF:Chr3:22611560:22611712-22611990:22611770:22611833-22611990:+	0.405168316	0.005994006
								AT4G35450;A5'SS:Chr4:16839746-16839845:16839702-16839845:+	0.129071837	0		AT3G61440;IR:Chr3:22737384:22737443-22737519:22737599:+	0.041456611	0.014985015
								AT4G35780;A3'SS:Chr4:16948718-16948907:16948680-16948907:-	-0.164320602	0.01998002		AT3G61440;IR:Chr3:22737694:22737852-22737982:22738126:+	0.100655701	0.011988012
								AT4G35785;A3'SS:Chr4:16953890-16953970:16953592-16953970:-	0.23008473	0.026973027		AT3G61440;ES:Chr3:22736288-22736370:22736427-22736520:+	-0.022732548	0.031968032
								AT4G35790;ES:Chr4:16957100-16957309:16957456-16957598:-	0.065679141	0.04995005		AT3G61570;A3'SS:Chr3:22782340-22782534:22782330-22782534:-	-0.129355227	0.031468532
								AT4G36190;A3'SS:Chr4:17125390-17125459:17125390-17125478:+	0.125413039	0.035964036		AT3G61600;IR:Chr3:22797128:22797937-22798054:22798324:+	0.33177674	0.000999001
								AT4G36190;IR:Chr4:17125337:17125390-17125459:17125530:+	-0.247281489	0.005994006		AT3G61610;IR:Chr3:22799027:22799040-22799499:22799590:+	0.192956088	0.027472528
								AT4G36515;IR:Chr4:17229554:17229736-17229825:17229951:-	-0.234413878	0		AT3G61750;IR:Chr3:22858571:22858970-22859048:22859669:-	-0.149810949	0.018981019
								AT4G36515;IR:Chr4:17229554:17229951-17230083:17230140:-	0.091764835	0.040459541		AT3G61860;A3'SS:Chr3:22901768-22902054:22901255-22902054:-	0.256811317	0.004995005
								AT4G36648;A3'SS:Chr4:17280831-17281016:17280826-17281016:-	0.216606162	0.006993007		AT3G62190;A3'SS:Chr3:23021689-23022037:23021689-23022227:+	0.178886454	0.001248751
								AT4G36648;IR:Chr4:17280532:17280826-17281016:17281099:-	0.391976949	0.006993007		AT3G62190;IR:Chr3:23022037:23022259-23022335:23022473:+	-0.213445975	0.003330003
								AT4G36648;IR:Chr4:17281897:17282412-17282511:17282730:-	-0.30866671	0.011655012		AT3G62190;IR:Chr3:23022227:23022259-23022335:23022473:+	-0.166473849	0.001248751
								AT4G36690;A3'SS:Chr4:17294603-17294704:17294430-17294704:-	0.322088048	0		AT3G62310;A3'SS:Chr3:23058514-23058774:23058402-23058774:-	0.092163745	0.01948052
								AT4G36690;IR:Chr4:17294363:17294430-17294704:17294839:-	0.262157432	0.001248751		AT3G62310;A3'SS:Chr3:23058520-23058774:23058402-23058774:-	0.214245154	0
								AT4G36690;IR:Chr4:17294363:17294603-17294704:17294839:-	-0.087288082	0.018106893		AT3G62310;A3'SS:Chr3:23058520-23058774:23058514-23058774:-	0.23086408	0.016983017
								AT4G36690;EI:Chr4:17294966:17295297-17295398:17295412:-	-0.062397457	0.018106893		AT3G62310;IR:Chr3:23058277:23058514-23058774:23059858:-	-0.101740255	0.043156843
								AT4G36730;A3'SS:Chr4:17310679-17310758:17310673-17310758:-	0.051770809	0.032967033		AT3G62310;IR:Chr3:23058277:23058520-23058774:23059858:-	-0.307434799	0.002997003
								AT4G36980;IR:Chr4:17433990:17434142-17434320:17434461:-	0.22331976	0.023976024		AT3G62330;IR:Chr3:23063943:23064244-23064549:23065014:-	-0.30751112	0.014985015
								AT4G36980;IR:Chr4:17434789:17434890-17435104:17435301:-	0.095146109	0.047952048		AT3G62370;ES:Chr3:23081788-23081937:23082007-23082342:+	0.21610001	0.014985015
								AT4G37432;IR:Chr4:17597179:17597776-17598188:17598690:-	0.103407728	0.042957043		AT3G62390;IR:Chr3:23086989:23087584-23087665:23087823:-	-0.252598573	0.02947053
								AT4G37460;IR:Chr4:17610090:17610415-17610634:17610840:-	-0.046450876	0.047952048		AT3G62390;IR:Chr3:23087899:23088089-23088176:23088368:-	-0.254022042	0.02947053
								AT4G37460;IR:Chr4:17611757:17611837-17611918:17612023:-	-0.050139345	0.047952048		AT3G62550;IR:Chr3:23136454:23136563-23136789:23136907:+	-0.024284135	0.01998002
								AT4G37460;IR:Chr4:17614241:17614923-17615188:17615297:-	-0.046450876	0.047952048		AT3G62840;A3'SS:Chr3:23236114-23236488:23236111-23236488:-	-0.107481545	0.000499501
								AT4G37680;A5'SS:Chr4:17701044-17701224:17701006-17701224:+	-0.069957741	0.031968032		AT3G62860;IR:Chr3:23241887:23241977-23242114:23242274:-	-0.270766851	0.043956044
								AT4G38225;IR:Chr4:17927565:17928196-17928285:17928485:+	-0.046188627	0.047952048		AT3G62910;A5'SS:Chr3:23259026-23259233:23259026-23259237:-	0.160463749	0.005994006
								AT4G38240;IR:Chr4:17931570:17931921-17931996:17932122:-	-0.300555843	0.013486514		AT3G63140;IR:Chr3:23327616:23327754-23327822:23327924:-	0.030356706	0.022977023
								AT4G38510;ES:Chr4:18014796-18014903:18014975-18015066:-	0.2163111	0		AT3G63180;A3'SS:Chr3:23338097-23338187:23338073-23338187:-	0.226662162	0.014485515
								AT4G38510;ES:Chr4:18014796-18014960:18014975-18015066:-	0.146143137	0.011988012		AT3G63310;IR:Chr3:23388451:23388564-23388642:23388985:-	0.079199882	0.005494506
								AT4G38680;EI:Chr4:18071884:18072349-18072410:18073182:-	-0.043029734	0.03996004		AT3G63330;A5'SS:Chr3:23392246-23392348:23392246-23392379:-	0.418810305	0.004995005
								AT4G38960;IR:Chr4:18160903:18161120-18161233:18161668:+	-0.39836145	0.013736264		AT3G63330;IR:Chr3:23392348:23392402-23392494:23392576:-	-0.664061988	0.004995005
								AT4G38960;IR:Chr4:18161233:18161668-18162056:18162168:+	-0.718402484	0		AT3G63330;IR:Chr3:23392379:23392402-23392494:23392576:-	-0.361061411	0.038086913
								AT4G38960;IR:Chr4:18162723:18162884-18162962:18163341:+	-0.421596717	0.013736264		AT3G63330;IR:Chr3:23393364:23393438-23393582:23393669:-	-0.297045196	0.012487513
								AT4G38960;ES:Chr4:18161668-18162056:18162168-18162294:+	0.16441998	0.013736264		AT3G63400;A3'SS:Chr3:23412168-23412428:23412168-23412447:+	-0.258603126	0
								AT4G38970;A5'SS:Chr4:18163992-18164127:18163992-18164131:-	-0.005382333	0.015984016		AT3G63400;IR:Chr3:23412024:23412168-23412447:23412526:+	-0.303282153	0.002247752
								AT4G39100;A3'SS:Chr4:18218753-18219336:18218733-18219336:-	0.140449823	0		AT3G63460;A5'SS:Chr3:23434825-23434944:23434825-23434950:-	0.121421961	0.024475525
								AT4G39150;A5'SS:Chr4:18235749-18235831:18235749-18236013:-	-0.200570603	0.037962038		AT3G63530;A3'SS:Chr3:23457093-23457164:23457014-23457164:-	-0.230065357	0.023976024
								AT4G39150;A5'SS:Chr4:18235749-18235831:18235749-18236023:-	-0.062482853	0.037962038		AT4G00040;IR:Chr4:14627:14833-14921:16079:+	-0.268371649	0.000499501
								AT4G39260;IR:Chr4:18274315:18274567-18274693:18275079:-	0.261498649	0.030969031		AT4G00335;A3'SS:Chr4:146055-146773:146055-146791:+	-0.28931567	0.014985015
								AT4G39390;A5'SS:Chr4:18315860-18316263:18315838-18316263:+	0.113155046	0.026473527		AT4G00335;A3'SS:Chr4:146055-146773:146055-147195:+	0.369158134	0.043884687
								AT4G39560;IR:Chr4:18382259:18382506-18382593:18383885:-	-0.181919996	0.020979021		AT4G00335;A3'SS:Chr4:146055-146791:146055-147195:+	0.518648621	0.01948052
								AT4G39680;ES:Chr4:18416961-18417126:18417184-18417347:-	0.057651749	0.037962038		AT4G00335;A3'SS:Chr4:146055-146797:146055-147195:+	0.583382178	0.01948052
								AT5G01350;A3'SS:Chr5:146923-147114:146918-147114:-	0.042516477	0.014985015		AT4G00335;ES:Chr4:146055-146773:146928-147195:+	0.4639375	0.01948052
								AT5G01410;IR:Chr5:171889:172086-172561:173663:-	-0.043548551	0.00999001		AT4G00335;ES:Chr4:146055-146791:146928-147195:+	0.319098525	0.014985015
								AT5G01450;ES:Chr5:184194-184298:184370-184515:-	0.150593474	0.020979021		AT4G00335;ES:Chr4:146055-146797:146928-147195:+	0.427554296	0.043884687
								AT5G01470;A5'SS:Chr5:192227-192296:192215-192296:+	-0.242020367	0.015984016		AT4G00355;A3'SS:Chr4:154895-155192:154895-155203:+	-0.061981213	0.015984016
								AT5G01930;IR:Chr5:362413:362689-362767:362901:-	0.27465287	0.035964036		AT4G00780;A5'SS:Chr4:335013-335119:334975-335119:+	0.086369459	0.008991009
								AT5G01960;IR:Chr5:371547:371715-371872:371960:+	0.111783087	0.013986014		AT4G00810;A5'SS:Chr4:346962-347083:346962-347169:-	0.038708917	0.047452548
								AT5G02020;IR:Chr5:386661:386721-387041:387192:-	0.041710745	0.03996004		AT4G00830;A5'SS:Chr4:352379-352782:352191-352782:+	0.45254771	0.020979021
								AT5G02200;IR:Chr5:437365:437563-438205:438692:+	0.416432671	0.006993007		AT4G00840;A3'SS:Chr4:355936-356031:355916-356031:-	0.066467943	0.044455545
								AT5G02620;A5'SS:Chr5:590071-590206:589978-590206:+	0.094246596	0.02997003		AT4G00955;AL:Chr4:412971-413049:413452:412971-413481:413810:+	-0.675210024	0.000499501
								AT5G02620;IR:Chr5:590206:590615-590685:591677:+	0.053891694	0.045454546		AT4G00990;IR:Chr4:431218:431337-431449:431546:+	-0.207253473	0.035964036
								AT5G02650;A5'SS:Chr5:598293-598774:598278-598774:+	0.133661955	0.02997003		AT4G01026;IR:Chr4:447554:447769-447840:448511:+	0.042389635	0.033966034
								AT5G02650;IR:Chr5:597844:597972-598222:598293:+	-0.147233056	0.02997003		AT4G01590;A3'SS:Chr4:689096-689185:689093-689185:-	0.065368586	0.018981019
								AT5G02790;IR:Chr5:632796:632893-633055:633126:+	0.046773489	0.03996004		AT4G01593;IR:Chr4:691005:691065-691284:691478:+	0.131075672	0.016983017
								AT5G02790;IR:Chr5:632796:632893-633063:633126:+	0.086253301	0.03996004		AT4G01593;IR:Chr4:691005:691478-691631:691897:+	-0.124112974	0.016983017
								AT5G02810;A5'SS:Chr5:640450-640622:640450-640889:-	0.547568446	0		AT4G01740;IR:Chr4:753422:753824-753901:755456:+	0.333161454	0.030969031
								AT5G02810;ES:Chr5:640450-640622:640755-640889:-	0.44196889	0		AT4G01880;IR:Chr4:811901:812153-812249:812563:-	-0.335722821	0.00999001
								AT5G03120;IR:Chr5:734224:734379-734679:735381:+	0.040277805	0.028471529		AT4G01915;IR:Chr4:827598:827717-827801:827988:+	-0.335066027	0.001498502
								AT5G03430;A3'SS:Chr5:850867-851059:850862-851059:-	-0.128894837	0.01998002		AT4G01935;IR:Chr4:841964:842015-842097:842364:+	-0.16751418	0.005994006
								AT5G03650;A5'SS:Chr5:932370-932470:932336-932470:+	-0.121193675	0.047952048		AT4G02130;A3'SS:Chr4:944732-945756:944729-945756:-	-0.073676514	0.014485515
								AT5G03905;IR:Chr5:1053375:1053499-1053586:1053681:+	-0.189054403	0.025474526		AT4G02260;A3'SS:Chr4:988503-988616:988503-988619:+	-0.179925639	0
								AT5G04000;A3'SS:Chr5:1079627-1079699:1079621-1079699:-	0.456588267	0.018481519		AT4G02430;A3'SS:Chr4:1070886-1071274:1070886-1071663:+	0.618314696	0.008616384
								AT5G04070;IR:Chr5:1102718:1102746-1102849:1103057:+	-0.310850359	0.020979021		AT4G02430;A3'SS:Chr4:1070886-1071274:1070886-1071843:+	0.557327771	0.044517982
								AT5G04250;A3'SS:Chr5:1176138-1176243:1176138-1176313:+	0.203296969	0.022477523		AT4G02430;A3'SS:Chr4:1070886-1071285:1070886-1071663:+	0.574858781	0.022977023
								AT5G04280;A3'SS:Chr5:1192571-1192953:1192571-1194495:+	0.206442793	0.005994006		AT4G02430;IR:Chr4:1068974:1069010-1069082:1069272:+	-0.589659429	0.003829504
								AT5G04280;IR:Chr5:1192451:1192571-1194495:1195033:+	0.126785283	0.022477523		AT4G02430;IR:Chr4:1068974:1069010-1069175:1069272:+	-0.667203109	0.003829504
								AT5G04430;A3'SS:Chr5:1251564-1252065:1251501-1252065:-	0.069195508	0.023310023		AT4G02430;IR:Chr4:1068974:1069081-1069175:1069272:+	-0.509488143	0.027900671
								AT5G04430;A3'SS:Chr5:1253528-1253667:1253525-1253667:-	-0.044546428	0.023726274		AT4G02430;IR:Chr4:1070657:1070886-1071663:1071674:+	0.565238409	0
								AT5G04430;IR:Chr5:1251440:1251564-1252065:1252258:-	-0.113998604	0.023310023		AT4G02430;IR:Chr4:1070657:1071674-1071843:1071928:+	-0.317232986	0.022977023
								AT5G04430;IR:Chr5:1251440:1252258-1252684:1252790:-	0.17342601	0.023310023		AT4G02450;A3'SS:Chr4:1074353-1074627:1074344-1074627:-	0.194608135	0.013986014
								AT5G04440;A3'SS:Chr5:1255701-1255834:1255701-1255842:+	-0.100921727	0.011988012		AT4G02450;A3'SS:Chr4:1074371-1074627:1074344-1074627:-	0.317769358	0.005994006
								AT5G04490;A3'SS:Chr5:1280643-1280729:1280643-1280734:+	-0.143688852	0		AT4G02450;A3'SS:Chr4:1074389-1074627:1074344-1074627:-	0.328898261	0.013986014
								AT5G04510;A3'SS:Chr5:1288241-1288311:1288241-1288355:+	-0.113068487	0.023726274		AT4G02450;A3'SS:Chr4:1074389-1074627:1074353-1074627:-	0.118115996	0.028471529
								AT5G04510;IR:Chr5:1288532:1288697-1288772:1288906:+	-0.209916145	0.012487513		AT4G02800;A3'SS:Chr4:1250170-1250263:1250170-1250267:+	0.293507629	0.026473527
								AT5G04800;A3'SS:Chr5:1388576-1389190:1388576-1389193:+	0.056357131	0.016483517		AT4G02880;A3'SS:Chr4:1275638-1275742:1275638-1275754:+	-0.1386241	0.015984016
								AT5G05550;A5'SS:Chr5:1639357-1639454:1639357-1639824:-	0.31465024	0.014985015		AT4G02920;A3'SS:Chr4:1292905-1293227:1292905-1293230:+	-0.137785648	0
								AT5G05550;ES:Chr5:1639357-1639454:1639551-1639824:-	0.299541812	0.014985015		AT4G02990;A3'SS:Chr4:1321918-1322130:1321918-1322151:+	-0.054292837	0.032467533
								AT5G05610;IR:Chr5:1676889:1677223-1677319:1677582:-	-0.228898435	0		AT4G03200;IR:Chr4:1408159:1408589-1408786:1408858:+	-0.07993352	0.013986014
								AT5G06160;ES:Chr5:1865695-1865988:1866033-1866125:-	0.138425791	0.003996004		AT4G03200;ES:Chr4:1408858-1408987:1409008-1409308:+	0.07993352	0.013986014
								AT5G06270;A5'SS:Chr5:1912515-1912673:1912072-1912673:+	0.137716205	0.030969031		AT4G04223;ES:Chr4:2036817-2036892:2036933-2037601:+	0.198445268	0.000999001
								AT5G06270;IR:Chr5:1912013:1912515-1912673:1912817:+	-0.18057563	0.027972028		AT4G04320;A3'SS:Chr4:2113648-2113882:2113648-2113885:+	0.183703612	0.002997003
								AT5G06290;IR:Chr5:1920870:1920983-1921095:1921425:+	0.017056002	0.037962038		AT4G04330;IR:Chr4:2117038:2117054-2118003:2118120:-	-0.05064586	0.011988012
								AT5G06440;A5'SS:Chr5:1966823-1966960:1966823-1967212:-	0.085594867	0.017982018		AT4G04340;IR:Chr4:2122685:2122895-2123073:2123117:+	-0.148414736	0.028638029
								AT5G06440;IR:Chr5:1966693:1966823-1966960:1967313:-	-0.103721938	0.017982018		AT4G04340;IR:Chr4:2124472:2124594-2124675:2124755:+	-0.105662311	0.001998002
								AT5G06530;IR:Chr5:1989747:1990275-1990370:1990477:-	-0.156770303	0.036213786		AT4G04340;ES:Chr4:2122895-2123073:2123117-2123194:+	0.04387347	0.01998002
								AT5G06530;ES:Chr5:1992442-1992643:1992715-1992851:-	0.034645187	0.036213786		AT4G04350;A3'SS:Chr4:2129570-2129664:2129570-2129687:+	0.142818835	0.013986014
								AT5G06750;AF:Chr5:2087554-2087924:2088574:2087554-2088731:2088997:-	0.347638493	0.02997003		AT4G04614;A3'SS:Chr4:2327924-2328181:2327922-2328181:-	0.109785312	0.017482518
								AT5G06770;ES:Chr5:2091519-2092106:2092166-2092709:-	0.270348753	0.011988012		AT4G04692;IR:Chr4:2375602:2375978-2376115:2376364:-	-0.032880816	0.015984016
								AT5G06830;ES:Chr5:2118950-2119220:2119354-2119499:-	0.073184014	0.026473527		AT4G04840;IR:Chr4:2449748:2449882-2450004:2450160:+	-0.224590089	0.000999001
								AT5G06860;IR:Chr5:2132350:2132913-2132983:2133587:+	0.110229445	0.005494506		AT4G04890;A5'SS:Chr4:2480230-2481289:2480230-2482038:-	-0.090802927	0.023976024
								AT5G06980;A3'SS:Chr5:2167697-2167781:2167697-2167784:+	-0.026545315	0.039603254		AT4G05010;A5'SS:Chr4:2567689-2567771:2567655-2567771:+	0.129938016	0.025474526
								AT5G06980;A3'SS:Chr5:2168109-2168216:2168109-2168242:+	-0.040731793	0.031468532		AT4G05020;A3'SS:Chr4:2573507-2573599:2573507-2573602:+	0.122037375	0.005994006
								AT5G06980;A3'SS:Chr5:2168109-2168219:2168109-2168232:+	-0.104983904	0.039603254		AT4G07410;IR:Chr4:4204692:4204835-4204978:4205224:-	-0.22329966	0.003496504
								AT5G06980;A3'SS:Chr5:2168109-2168219:2168109-2168242:+	-0.147110362	0.018731269		AT4G08035;IR:Chr4:4866554:4867187-4867719:4867800:+	-0.09259306	0.022477523
								AT5G06980;A3'SS:Chr5:2168378-2168542:2168378-2168592:+	-0.101894653	0.014985015		AT4G08035;IR:Chr4:4866554:4867412-4867719:4867800:+	-0.315799829	0.022477523
								AT5G06980;A3'SS:Chr5:2168378-2168542:2168378-2168595:+	-0.50606832	0		AT4G08460;A3'SS:Chr4:5378205-5380531:5378202-5380531:-	-0.174968791	0.03996004
								AT5G06980;A3'SS:Chr5:2168885-2168986:2168885-2168989:+	0.08121003	0.014985015		AT4G08480;A3'SS:Chr4:5388687-5389021:5388655-5389021:-	-0.089273953	0.047452548
								AT5G06980;IR:Chr5:2167536:2167697-2167784:2168109:+	-0.043832505	0.044018482		AT4G08930;A5'SS:Chr4:5730171-5730318:5730166-5730318:+	0.047112896	0.041958042
								AT5G07350;A3'SS:Chr5:2324906-2325271:2324901-2325271:-	-0.111980259	0.033966034		AT4G08991;A3'SS:Chr4:5771090-5771165:5771056-5771165:-	0.491186357	0.004495505
								AT5G07440;IR:Chr5:2355759:2356015-2356127:2356260:+	0.176036254	0.020979021		AT4G08991;IR:Chr4:5770930:5771090-5771165:5771335:-	-0.421655401	0.004495505
								AT5G07920;A3'SS:Chr5:2528622-2529120:2528434-2529120:-	-0.085703317	0.012987013		AT4G09020;A3'SS:Chr4:5784322-5784414:5784322-5784418:+	0.256612438	0
								AT5G08130;A3'SS:Chr5:2608888-2609302:2608885-2609302:-	-0.071826713	0.027272727		AT4G09150;A3'SS:Chr4:5830966-5831044:5830966-5831047:+	-0.107239456	0.035964036
								AT5G08130;A3'SS:Chr5:2609391-2609535:2609354-2609535:-	0.176450912	0.015151515		AT4G09760;A5'SS:Chr4:6149636-6149735:6149636-6149740:-	0.366716199	0
								AT5G08130;A3'SS:Chr5:2609403-2609535:2609354-2609535:-	0.121504082	0.027272727		AT4G10000;IR:Chr4:6260302:6260452-6260676:6260808:-	-0.278815184	0.008991009
								AT5G08130;A3'SS:Chr5:2609403-2609535:2609391-2609535:-	-0.07410155	0.036796537		AT4G10060;IR:Chr4:6292562:6292600-6292736:6292883:+	-0.125854527	0.045454546
								AT5G08130;A5'SS:Chr5:2608195-2608280:2608195-2608299:-	0.109260674	0.015151515		AT4G10100;A5'SS:Chr4:6308849-6309085:6308810-6309085:+	0.392539495	0.006493507
								AT5G08130;IR:Chr5:2609535:2609914-2610095:2610123:-	-0.307671725	0.015151515		AT4G10100;A5'SS:Chr4:6308849-6309085:6308816-6309085:+	0.166990764	0.006493507
								AT5G08370;A5'SS:Chr5:2691446-2691523:2691446-2691534:-	0.110583146	0.028971029		AT4G10100;A5'SS:Chr4:6308849-6309085:6308832-6309085:+	0.162130997	0.006493507
								AT5G08370;IR:Chr5:2692708:2692811-2692889:2692923:-	-0.167927607	0.013986014		AT4G10100;IR:Chr4:6308683:6308849-6309085:6309546:+	-0.252035096	0.006493507
								AT5G08450;A3'SS:Chr5:2732642-2732741:2732602-2732741:-	-0.129202035	0.047952048		AT4G10360;A5'SS:Chr4:6420549-6420636:6420509-6420636:+	0.072894804	0.045704296
								AT5G08450;IR:Chr5:2730906:2732602-2732741:2732893:-	-0.278593403	0.047952048		AT4G10360;IR:Chr4:6420284:6420509-6420636:6420768:+	0.106334497	0.031468532
								AT5G08500;IR:Chr5:2748133:2748479-2748661:2748807:+	-0.277130188	0.000999001		AT4G10400;IR:Chr4:6446891:6447748-6447832:6448022:-	-0.238188756	0.036963037
								AT5G08560;A3'SS:Chr5:2772680-2773024:2772602-2773024:-	-0.16279247	0.02997003		AT4G10710;A3'SS:Chr4:6605475-6606203:6605470-6606203:-	0.205134304	0.004495505
								AT5G08560;IR:Chr5:2772501:2772680-2773024:2773857:-	0.376715292	0.02997003		AT4G10730;A5'SS:Chr4:6614665-6614758:6614665-6614831:-	0.290373334	0
								AT5G08740;A3'SS:Chr5:2850128-2850268:2850124-2850268:-	-0.071589654	0.018981019		AT4G10770;IR:Chr4:6631551:6631648-6631723:6631877:-	-0.466160208	0
								AT5G08760;IR:Chr5:2855220:2855282-2855397:2855617:+	-0.02013419	0.041958042		AT4G10970;IR:Chr4:6720102:6720156-6721247:6721386:-	0.19112796	0.011988012
								AT5G09230;IR:Chr5:2873144:2873271-2873344:2873443:+	-0.158760626	0.023976024		AT4G11600;A3'SS:Chr4:7010056-7010154:7010053-7010154:-	0.013567605	0.020479521
								AT5G09250;A3'SS:Chr5:2876121-2876234:2876081-2876234:-	-0.115390282	0.013486514		AT4G11840;EI:Chr4:7124899:7125245-7125336:7126317:-	-0.143620411	0.016983017
								AT5G09330;IR:Chr5:2894552:2895062-2895311:2895480:-	-0.437422466	0		AT4G11890;A3'SS:Chr4:7148338-7148430:7148338-7148436:+	0.101510991	0.023976024
								AT5G09850;A3'SS:Chr5:3063105-3063369:3062953-3063369:-	0.262007375	0.01998002		AT4G11960;A5'SS:Chr4:7176845-7176933:7176845-7176937:-	0.209250171	0
								AT5G09850;IR:Chr5:3062651:3063105-3063369:3063600:-	-0.102462717	0.038711289		AT4G11980;A3'SS:Chr4:7184846-7184942:7184839-7184942:-	-0.100870512	0.023476524
								AT5G09860;A3'SS:Chr5:3069083-3069216:3069083-3069219:+	0.071420093	0.034465535		AT4G11980;IR:Chr4:7184591:7184683-7184754:7184839:-	-0.341061503	0.016983017
								AT5G09880;A3'SS:Chr5:3083814-3083929:3083329-3083929:-	0.368922878	0		AT4G12000;A5'SS:Chr4:7192790-7193477:7192790-7193483:-	-0.225315982	0.003996004
								AT5G09880;IR:Chr5:3083739:3083814-3083929:3083984:-	-0.153002802	0.049825175		AT4G12000;IR:Chr4:7192533:7192790-7193477:7193713:-	0.174619671	0.004495505
								AT5G09880;ES:Chr5:3083329-3083739:3083814-3083929:-	0.20516411	0.010489511		AT4G12005;A3'SS:Chr4:7196753-7196891:7196753-7196897:+	-0.176925683	0.008491509
								AT5G09880;ES:Chr5:3083485-3083739:3083814-3083929:-	0.248363285	0.024475525		AT4G12120;A3'SS:Chr4:7258771-7258860:7258764-7258860:-	0.154398021	0.008991009
								AT5G09995;A3'SS:Chr5:3125366-3125445:3125355-3125445:-	-0.275858322	0.017982018		AT4G12460;A3'SS:Chr4:7391726-7391877:7391726-7392688:+	-0.358245203	0.04945055
								AT5G09995;A3'SS:Chr5:3125369-3125445:3125355-3125445:-	-0.147374867	0.033966034		AT4G12460;A3'SS:Chr4:7391726-7391877:7391726-7392691:+	-0.323883311	0.04945055
								AT5G10060;IR:Chr5:3147606:3147853-3147974:3148379:-	-0.151943468	0.030969031		AT4G12560;A5'SS:Chr4:7443376-7443524:7443193-7443524:+	0.04728953	0.037962038
								AT5G10140;A3'SS:Chr5:3173891-3174818:3173825-3174818:-	-0.508633027	0.043956044		AT4G12560;IR:Chr4:7443118:7443193-7443524:7443775:+	-0.132309475	0.004495505
								AT5G10250;A3'SS:Chr5:3217962-3218043:3217917-3218043:-	0.235309075	0.040459541		AT4G12560;IR:Chr4:7443118:7443376-7443524:7443775:+	-0.184754621	0.004495505
								AT5G10470;A3'SS:Chr5:3292831-3292938:3292828-3292938:-	-0.162358935	0.002997003		AT4G12790;A3'SS:Chr4:7518955-7519326:7518926-7519326:-	0.225984004	0.008241758
								AT5G10490;A3'SS:Chr5:3304104-3304643:3303981-3304643:-	0.165609733	0.008991009		AT4G12790;A3'SS:Chr4:7519081-7519326:7518926-7519326:-	0.170515033	0.005494506
								AT5G10540;IR:Chr5:3332382:3333089-3334907:3334971:+	0.144958327	0.004995005		AT4G12990;A3'SS:Chr4:7595535-7595824:7595429-7595824:-	0.408665842	0.035964036
								AT5G11010;A5'SS:Chr5:3483863-3484154:3483804-3484154:+	0.24980512	0.017482518		AT4G13160;IR:Chr4:7653647:7653700-7653877:7654925:+	-0.17250602	0.003996004
								AT5G11090;A5'SS:Chr5:3526010-3526112:3525987-3526112:+	-0.128124678	0.002997003		AT4G13350;A3'SS:Chr4:7773358-7773574:7773349-7773574:-	-0.23233602	0.002497503
								AT5G11110;IR:Chr5:3538680:3538856-3539089:3539142:+	0.157219138	0.007992008		AT4G13350;IR:Chr4:7771638:7772039-7772207:7772669:-	0.071416816	0.033716284
								AT5G11170;A3'SS:Chr5:3553779-3554101:3553779-3554237:+	0.113795074	0		AT4G13495;A3'SS:Chr4:7843618-7846225:7843618-7846240:+	-0.028562614	0.017982018
								AT5G11170;A5'SS:Chr5:3555538-3555624:3554939-3555624:+	0.081954353	0.001998002		AT4G13495;A5'SS:Chr4:7843302-7843376:7843248-7843376:+	-0.120864905	0.008991009
								AT5G11200;A3'SS:Chr5:3567819-3568142:3567819-3568278:+	0.070228549	0.023976024		AT4G13495;IR:Chr4:7842967:7843138-7843217:7843248:+	0.043040525	0.03484016
								AT5G11580;A3'SS:Chr5:3719267-3719533:3719267-3719543:+	0.203791897	0.011238761		AT4G13495;IR:Chr4:7843217:7843248-7843376:7843449:+	-0.052032284	0.017982018
								AT5G11580;IR:Chr5:3719097:3719267-3719543:3719578:+	0.219710219	0.011238761		AT4G13530;A3'SS:Chr4:7867494-7868430:7867494-7868433:+	0.058832556	0.018981019
								AT5G11600;A3'SS:Chr5:3734591-3734830:3734551-3734830:-	0.112170651	0.014985015		AT4G13550;A3'SS:Chr4:7873875-7873956:7873852-7873956:-	0.092790763	0.037962038
								AT5G11650;A3'SS:Chr5:3745742-3745811:3745742-3745845:+	0.075935111	0.031968032		AT4G13550;A3'SS:Chr4:7875742-7875832:7875735-7875832:-	0.092790763	0.037962038
								AT5G11700;A3'SS:Chr5:3766594-3766736:3766583-3766736:-	0.065302468	0.037962038		AT4G13550;A3'SS:Chr4:7876377-7876470:7876194-7876470:-	0.391336955	0.037962038
								AT5G11700;IR:Chr5:3764691:3764879-3764982:3765216:-	-0.065302468	0.037962038		AT4G13550;IR:Chr4:7872580:7872693-7872796:7872877:-	-0.150763288	0.034965035
								AT5G12240;ES:Chr5:3959323-3959632:3959672-3960211:-	0.120244223	0.020979021		AT4G13550;ES:Chr4:7876194-7876296:7876377-7876470:-	0.12136348	0.037962038
								AT5G12440;A5'SS:Chr5:4038658-4041217:4038658-4041219:-	-0.213142781	0.003996004		AT4G13570;ES:Chr4:7884605-7885064:7885147-7885398:+	0.096555856	0.042957043
								AT5G13190;IR:Chr5:4204085:4205070-4205168:4205294:-	-0.078111564	0.014985015		AT4G13640;A3'SS:Chr4:7937286-7937483:7937277-7937483:-	-0.126856367	0.007992008
								AT5G13200;IR:Chr5:4207514:4207788-4207879:4208289:+	-0.026967043	0.042457543		AT4G13730;A5'SS:Chr4:7973644-7973900:7973613-7973900:+	-0.085827002	0.037962038
								AT5G13390;A3'SS:Chr5:4294755-4294837:4294755-4294846:+	0.079778888	0.047452548		AT4G14096;ES:Chr4:8124084-8124389:8124507-8124593:+	0.431642665	0.005994006
								AT5G13650;A3'SS:Chr5:4398028-4398235:4398028-4398238:+	-0.021994564	0.028471529		AT4G14240;ES:Chr4:8206578-8206687:8206770-8206865:-	0.097413176	0.017982018
								AT5G13730;A3'SS:Chr5:4429698-4429869:4429684-4429869:-	-0.079796535	0.043956044		AT4G14300;IR:Chr4:8231772:8232877-8233100:8233159:+	-0.182356251	0.006493507
								AT5G14120;EI:Chr5:4556975:4557631-4557707:4557906:+	0.063435123	0.030969031		AT4G14300;ES:Chr4:8232877-8233100:8233159-8233309:+	0.504770755	0
								AT5G14430;A3'SS:Chr5:4653899-4654198:4653899-4654227:+	0.120040499	0.016983017		AT4G14360;A3'SS:Chr4:8270320-8270864:8270315-8270864:-	-0.075175923	0.023476524
								AT5G14440;A3'SS:Chr5:4656176-4656498:4656173-4656498:-	-0.159738763	0.003996004		AT4G14740;IR:Chr4:8450158:8450455-8450537:8450775:-	-0.106273938	0.024975025
								AT5G14550;MX:Chr5:4692054-4692240:4692278-4692760:4692054-4692549:4692629-4692760:-	-0.395609157	0.002997003		AT4G14880;A3'SS:Chr4:8520066-8520332:8520063-8520332:-	-0.084989323	0.004995005
								AT5G14550;IR:Chr5:4691006:4691359-4691464:4691592:-	0.178625564	0.00999001		AT4G15430;A3'SS:Chr4:8829190-8829274:8829190-8829278:+	-0.104612327	0.02997003
								AT5G14550;ES:Chr5:4692054-4692240:4692278-4692549:-	-0.30885557	0.002997003		AT4G15430;A3'SS:Chr4:8831031-8831124:8831031-8831127:+	-0.171532529	0.015984016
								AT5G14550;ES:Chr5:4692278-4692549:4692629-4692760:-	0.131132251	0.015734266		AT4G15510;A3'SS:Chr4:8860814-8861036:8860814-8861050:+	-0.100619559	0.006743257
								AT5G14740;A5'SS:Chr5:4760448-4760525:4759218-4760525:+	0.384733583	0.045454546		AT4G15510;A3'SS:Chr4:8861140-8861324:8861140-8861334:+	-0.121645128	0.005994006
								AT5G14910;IR:Chr5:4824343:4824396-4824693:4824719:+	0.494553836	0.015984016		AT4G15510;IR:Chr4:8861334:8861752-8862314:8862665:+	-0.297775056	0.025474526
								AT5G15190;IR:Chr5:4932708:4933034-4933118:4933620:-	-0.08454193	0.037962038		AT4G15540;A3'SS:Chr4:8873848-8873934:8873848-8874138:+	0.451506921	0.031468532
								AT5G15270;IR:Chr5:4960899:4960974-4961135:4962102:+	0.348220889	0.005994006		AT4G16190;ES:Chr4:9171985-9172080:9172199-9172275:+	0.015247136	0.008491509
								AT5G15460;IR:Chr5:5019973:5020233-5020570:5020926:-	-0.191885333	0.01998002		AT4G16360;IR:Chr4:9246145:9246304-9246507:9247251:+	-0.174367687	0.048951049
								AT5G15680;ES:Chr5:5109987-5110298:5110416-5110698:-	0.198028246	0.037962038		AT4G16380;A3'SS:Chr4:9255188-9255295:9255188-9255297:+	0.06079284	0.031968032
								AT5G16110;A5'SS:Chr5:5261709-5261792:5261709-5261877:-	0.041213973	0.018981019		AT4G16520;IR:Chr4:9307344:9307396-9307927:9307982:-	0.038838911	0.015484516
								AT5G16150;A3'SS:Chr5:5272653-5272895:5272653-5272899:+	-0.073729324	0.033966034		AT4G16590;A5'SS:Chr4:9345810-9346643:9345709-9346643:+	0.474314533	0.006493507
								AT5G16450;A3'SS:Chr5:5374098-5374334:5374098-5374344:+	-0.127977633	0.012987013		AT4G16770;IR:Chr4:9434974:9435019-9435104:9435160:-	-0.273363693	0.011988012
								AT5G16505;IR:Chr5:5390006:5390172-5390435:5392383:+	-0.383353206	0.000999001		AT4G16780;IR:Chr4:9449114:9449450-9449554:9449852:+	-0.043728742	0.044955045
								AT5G16520;A5'SS:Chr5:5395261-5395342:5395261-5395353:-	0.113409774	0.046953047		AT4G16857;IR:Chr4:9482989:9483183-9483314:9483913:-	-0.359812874	0.008991009
								AT5G16520;IR:Chr5:5396060:5396760-5396829:5396920:-	-0.113409774	0.046953047		AT4G16860;A3'SS:Chr4:9492072-9495231:9490811-9495231:-	-0.246483217	0.001998002
								AT5G16540;IR:Chr5:5403069:5403494-5403593:5403753:+	-0.123543449	0.042457543		AT4G16860;IR:Chr4:9488466:9489255-9489372:9489851:-	-0.173308361	0
								AT5G16630;A5'SS:Chr5:5455077-5455315:5454938-5455315:+	0.231719223	0.017982018		AT4G16860;ES:Chr4:9490811-9490995:9492072-9495231:-	-0.049520364	0.036630037
								AT5G16780;IR:Chr5:5517490:5517516-5517612:5517861:-	-0.22422653	0.000499501		AT4G16990;A3'SS:Chr4:9558973-9559796:9558973-9560202:+	0.329875104	0.003330003
								AT5G16800;IR:Chr5:5524273:5524701-5524811:5525039:-	-0.121387939	0.012487513		AT4G16990;A3'SS:Chr4:9558973-9560150:9558973-9560202:+	0.05664481	0.024975025
								AT5G16840;A3'SS:Chr5:5536864-5537024:5536864-5537027:+	-0.043138074	0.042957043		AT4G16990;A3'SS:Chr4:9562885-9563015:9562885-9563018:+	-0.048843976	0.025974026
								AT5G16880;IR:Chr5:5548917:5549111-5549638:5550176:+	-0.076539917	0.00999001		AT4G16990;IR:Chr4:9564477:9564596-9564677:9564941:+	0.292541186	0
								AT5G17010;IR:Chr5:5587344:5587752-5587844:5587982:-	-0.456301982	0		AT4G16990;IR:Chr4:9564477:9564596-9564692:9564941:+	0.264231002	0
								AT5G17250;A5'SS:Chr5:5671332-5671434:5671332-5671441:-	0.24049793	0.044955045		AT4G17150;IR:Chr4:9640786:9640923-9641006:9641062:+	-0.157512466	0.014985015
								AT5G17300;A5'SS:Chr5:5691388-5691551:5691388-5691699:-	0.19800096	0.030719281		AT4G17440;A5'SS:Chr4:9728709-9728821:9728599-9728821:+	-0.363556267	0.042457543
								AT5G17300;ES:Chr5:5691388-5691551:5691612-5691699:-	0.091130002	0.025474526		AT4G17570;A5'SS:Chr4:9785903-9785984:9785903-9785996:-	0.108208832	0.012487513
								AT5G17440;A3'SS:Chr5:5751756-5751858:5751756-5751996:+	0.152320725	0.024975025		AT4G17640;A3'SS:Chr4:9826216-9826344:9826216-9826359:+	-0.079452846	0.005994006
								AT5G17440;A3'SS:Chr5:5752058-5752434:5752058-5752438:+	-0.142970546	0.024975025		AT4G17680;IR:Chr4:9843500:9843750-9843830:9843900:-	-0.461652029	0.020979021
								AT5G17440;IR:Chr5:5751695:5751756-5751996:5752058:+	0.167359059	0.024975025		AT4G17970;A5'SS:Chr4:9976909-9976991:9976904-9976991:+	-0.188038227	0.040459541
								AT5G17440;ES:Chr5:5751756-5751858:5751913-5751996:+	0.137567644	0.024975025		AT4G18070;A3'SS:Chr4:10032335-10032595:10032335-10032598:+	-0.120082762	0.020979021
								AT5G17440;ES:Chr5:5752492-5752624:5752673-5752796:+	0.169786901	0.024975025		AT4G18130;IR:Chr4:10042662:10042955-10043041:10043848:-	-0.1179559	0.035964036
								AT5G17440;ES:Chr5:5752492-5752627:5752673-5752796:+	0.13047743	0.024975025		AT4G18230;IR:Chr4:10080352:10080697-10080875:10080934:-	-0.08770584	0.020479521
								AT5G17460;A3'SS:Chr5:5757464-5757542:5757450-5757542:-	0.224164476	0.000999001		AT4G18230;IR:Chr4:10081530:10081731-10081890:10081939:-	0.109801751	0.020479521
								AT5G17460;IR:Chr5:5758654:5758733-5758821:5759817:-	0.078412517	0.002497503		AT4G18260;A3'SS:Chr4:10097011-10097182:10096935-10097182:-	0.295640894	0.008741259
								AT5G17670;A5'SS:Chr5:5821965-5822058:5821952-5822058:+	0.054231101	0.03996004		AT4G18260;ES:Chr4:10096287-10096847:10097011-10097182:-	0.428052635	0.008741259
								AT5G17670;A5'SS:Chr5:5821969-5822058:5821965-5822058:+	-0.05020382	0.03996004		AT4G18270;A3'SS:Chr4:10100977-10101276:10100971-10101276:-	0.091144073	0.041958042
								AT5G17670;IR:Chr5:5821060:5821198-5821424:5821596:+	-0.192646839	0.008991009		AT4G18270;IR:Chr4:10099981:10100174-10100341:10100447:-	-0.110073635	0.041958042
								AT5G17880;A3'SS:Chr5:5911124-5911365:5911074-5911365:-	0.219264445	0.038711289		AT4G18270;IR:Chr4:10099981:10100174-10100383:10100447:-	-0.19016564	0.041958042
								AT5G17880;IR:Chr5:5910810:5911124-5911365:5912538:-	-0.230174599	0.038711289		AT4G18440;ES:Chr4:10186603-10186692:10186760-10186826:-	-0.033772927	0.011988012
								AT5G18100;IR:Chr5:5987187:5987314-5987410:5987511:+	-0.123120843	0.004495505		AT4G18530;IR:Chr4:10219801:10219854-10219941:10220066:+	-0.254396994	0.003996004
								AT5G18190;IR:Chr5:6013362:6013783-6014399:6014864:-	-0.141724383	0.006993007		AT4G18740;A3'SS:Chr4:10304275-10304389:10304268-10304389:-	0.204491295	0
								AT5G18230;ES:Chr5:6026509-6026595:6026600-6026939:-	-0.117923741	0.006993007		AT4G18740;IR:Chr4:10303414:10303631-10303725:10303835:-	-0.15955258	0
								AT5G18255;IR:Chr5:6035611:6035726-6036230:6036292:+	-0.203039354	0.047952048		AT4G19100;IR:Chr4:10453415:10453509-10453772:10454359:+	0.073077696	0.010489511
								AT5G18310;IR:Chr5:6061298:6061767-6062150:6062404:+	0.140371121	0.006993007		AT4G19110;A3'SS:Chr4:10455011-10455115:10455008-10455115:-	0.242798877	0.003996004
								AT5G18440;IR:Chr5:6112738:6112926-6113023:6113169:+	-0.183667996	0.047952048		AT4G19110;A3'SS:Chr4:10455020-10455115:10455008-10455115:-	0.271239516	0.001998002
								AT5G18500;A3'SS:Chr5:6138464-6138536:6138464-6138552:+	-0.21837963	0.042457543		AT4G19120;AF:Chr4:10463070-10463331:10463377:10463070-10463980:10464238:-	0.310031438	0.014235764
								AT5G19000;ES:Chr5:6343475-6343644:6343725-6344089:+	0.139887136	0.004495505		AT4G19120;IR:Chr4:10460977:10461054-10461137:10461815:-	-0.136919315	0.011988012
								AT5G19025;A3'SS:Chr5:6355277-6356350:6355265-6356350:-	-0.25664717	0.002497503		AT4G19160;IR:Chr4:10478244:10478321-10478541:10478904:+	0.120486381	0.017982018
								AT5G19220;A3'SS:Chr5:6465501-6465604:6465490-6465604:-	-0.032299118	0.032967033		AT4G19160;IR:Chr4:10478244:10478347-10478541:10478904:+	0.288650233	0.014985015
								AT5G19330;A3'SS:Chr5:6512366-6512449:6512363-6512449:-	-0.224406245	0		AT4G19420;ES:Chr4:10589808-10590290:10590440-10593154:-	0.109851834	0.020979021
								AT5G20010;A5'SS:Chr5:6761104-6761330:6761071-6761330:+	-0.020972729	0.037962038		AT4G19490;IR:Chr4:10622787:10623043-10623267:10623524:+	-0.390979164	0.005994006
								AT5G20180;IR:Chr5:6811301:6811466-6811754:6812146:+	-0.307647114	0.045454546		AT4G19540;A5'SS:Chr4:10658419-10658499:10658377-10658499:+	0.082217145	0.040459541
								AT5G20220;IR:Chr5:6821990:6822098-6822187:6822351:+	0.23695603	0.004495505		AT4G19540;IR:Chr4:10658499:10658584-10658671:10658796:+	0.204999948	0.007992008
								AT5G20250;A3'SS:Chr5:6833895-6833989:6833895-6834005:+	0.26196725	0.01998002		AT4G19550;ES:Chr4:10660336-10660505:10660563-10660686:-	0.221901144	0.017982018
								AT5G20250;IR:Chr5:6833659:6833895-6833989:6834047:+	-0.223600396	0.034965035		AT4G19660;A5'SS:Chr4:10696813-10696895:10696813-10696918:-	0.152393307	0.032967033
								AT5G20250;IR:Chr5:6834005:6834047-6834147:6835720:+	-0.260143308	0.034965035		AT4G19660;EI:Chr4:10696266:10696525-10696607:10696813:-	-0.19276161	0.032967033
								AT5G20250;EI:Chr5:6834147:6834529-6834645:6835720:+	0.135777511	0.034965035		AT4G19670;A3'SS:Chr4:10701424-10701834:10701365-10701834:-	0.271971214	0.02997003
								AT5G20380;A3'SS:Chr5:6891277-6891468:6891261-6891468:-	-0.140290959	0.005494506		AT4G19840;AF:Chr4:10774273:10774581-10774969:10774652:10774657-10774969:+	0.016936724	0.04995005
								AT5G20380;IR:Chr5:6889878:6889945-6890356:6890402:-	-0.144599622	0.013736264		AT4G19985;A3'SS:Chr4:10831078-10831196:10831068-10831196:-	-0.208570653	0.015984016
								AT5G21060;A3'SS:Chr5:7152166-7152232:7152160-7152232:-	-0.111584504	0.031968032		AT4G19985;IR:Chr4:10831010:10831068-10831196:10831748:-	-0.527108426	0
								AT5G22340;A5'SS:Chr5:7395517-7395665:7395499-7395665:+	0.082258986	0.015984016		AT4G20380;IR:Chr4:11004835:11004896-11005025:11005150:+	-0.462497565	0.027972028
								AT5G22380;IR:Chr5:7409277:7409563-7409879:7410102:-	-0.154519607	0.007992008		AT4G20480;IR:Chr4:11034740:11034896-11034969:11035193:-	-0.255677983	0
								AT5G22510;A3'SS:Chr5:7477534-7477824:7477492-7477824:-	0.074595329	0.038961039		AT4G20930;ES:Chr4:11199835-11199965:11200115-11200302:-	0.272924721	0.035714286
								AT5G22710;A3'SS:Chr5:7548921-7549290:7548727-7549290:-	0.142943238	0.022477523		AT4G20930;ES:Chr4:11200416-11200523:11200611-11200923:-	0.287283459	0.035714286
								AT5G22830;A5'SS:Chr5:7629053-7629365:7629036-7629365:+	-0.174896973	0.001998002		AT4G21160;A3'SS:Chr4:11285947-11286065:11285947-11286068:+	0.198232042	0
								AT5G22950;IR:Chr5:7681305:7681491-7681741:7681817:+	0.381532445	0.045454546		AT4G21280;A3'SS:Chr4:11334722-11335092:11334722-11335095:+	0.006098052	0.01998002
								AT5G23240;IR:Chr5:7826732:7827480-7827552:7827735:-	-0.114499144	0.022477523		AT4G21540;A3'SS:Chr4:11460345-11460640:11460345-11460643:+	-0.146441086	0.007992008
								AT5G23240;IR:Chr5:7827552:7827735-7827859:7828115:-	-0.264561144	0.001998002		AT4G21580;EI:Chr4:11475719:11475849-11475949:11476073:+	-0.040097292	0.041958042
								AT5G23450;A3'SS:Chr5:7909184-7909354:7909050-7909354:-	0.1605315	0.027972028		AT4G21865;A3'SS:Chr4:11602292-11602566:11602292-11602646:+	0.422117507	0.014985015
								AT5G23450;ES:Chr5:7909050-7909126:7909184-7909354:-	0.191086553	0.03996004		AT4G21910;A5'SS:Chr4:11627548-11628921:11627548-11630638:-	0.187105608	0.005994006
								AT5G23590;A3'SS:Chr5:7954966-7955414:7954963-7955414:-	0.073977577	0.023476524		AT4G22270;IR:Chr4:11775547:11775672-11775769:11776039:+	-0.171341997	0.011988012
								AT5G23610;A3'SS:Chr5:7958134-7958218:7958131-7958218:-	-0.154528118	0.011988012		AT4G22305;IR:Chr4:11789773:11789880-11789958:11790079:-	0.072534019	0.042957043
								AT5G24155;A3'SS:Chr5:8180231-8180549:8180198-8180549:-	0.560842797	0.02997003		AT4G22570;IR:Chr4:11882647:11882956-11884722:11884832:-	0.313700901	0.020979021
								AT5G24155;IR:Chr5:8179703:8180231-8180549:8180660:-	-0.403799934	0.02997003		AT4G23250;A5'SS:Chr4:12162321-12162389:12162321-12162413:-	-0.187753608	0.006993007
								AT5G24320;A3'SS:Chr5:8286346-8286548:8286305-8286548:-	0.271254557	0.001498502		AT4G23290;EI:Chr4:12179994:12180318-12180448:12180936:-	-0.102639209	0.038461539
								AT5G24470;A3'SS:Chr5:8357585-8357694:8357538-8357694:-	-0.220983325	0		AT4G23570;IR:Chr4:12299749:12299923-12300008:12300174:+	0.145719965	0.004995005
								AT5G24470;IR:Chr5:8355951:8356296-8356381:8356990:-	0.08595511	0.023310023		AT4G23600;A3'SS:Chr4:12312575-12312711:12312575-12312737:+	-0.014844251	0.025474526
								AT5G24470;IR:Chr5:8357084:8357585-8357694:8357824:-	0.268634414	0.005244755		AT4G23630;IR:Chr4:12317574:12317784-12317859:12318334:+	0.050795501	0.022477523
								AT5G24530;IR:Chr5:8381929:8382253-8382900:8383401:+	0.018127582	0.04945055		AT4G23710;A3'SS:Chr4:12350168-12350551:12350168-12350561:+	0.128685669	0.017482518
								AT5G24735;IR:Chr5:8468331:8468672-8469020:8469262:-	-0.263389333	0		AT4G23770;IR:Chr4:12383726:12384078-12384311:12384496:-	-0.197867917	0.00999001
								AT5G24810;IR:Chr5:8522234:8522404-8522572:8522767:-	-0.227901926	0		AT4G23860;A3'SS:Chr4:12409165-12409295:12409165-12409298:+	-0.099536688	0.03971029
								AT5G25280;A5'SS:Chr5:8775067-8775165:8775044-8775165:+	-0.053654292	0.038961039		AT4G23860;A3'SS:Chr4:12409165-12409295:12409165-12409307:+	-0.260578506	0.017982018
								AT5G25360;A3'SS:Chr5:8801754-8802278:8801749-8802278:-	0.096949533	0.007992008		AT4G23860;A3'SS:Chr4:12409165-12409298:12409165-12409307:+	-0.160844506	0.01948052
								AT5G25540;IR:Chr5:8891475:8891922-8891988:8892364:-	0.109034896	0.001498502		AT4G23860;IR:Chr4:12409307:12409419-12409784:12409942:+	-0.21528396	0.03971029
								AT5G25610;IR:Chr5:8915372:8916078-8916447:8916546:-	-0.076330384	0		AT4G23910;A5'SS:Chr4:12428594-12428709:12427734-12428709:+	0.254960949	0.000999001
								AT5G25630;IR:Chr5:8947257:8947497-8947697:8948572:+	-0.240092613	0		AT4G24000;IR:Chr4:12463663:12463770-12463855:12464298:+	-0.265484473	0.042457543
								AT5G26110;ES:Chr5:9119218-9119290:9119370-9119597:-	0.219488881	0.010489511		AT4G24100;ES:Chr4:12518294-12518376:12518432-12518510:+	0.272196657	0.004495505
								AT5G26610;IR:Chr5:9375183:9375230-9375406:9375527:+	-0.116916416	0.04945055		AT4G24350;A3'SS:Chr4:12610075-12610363:12610075-12610371:+	-0.216824059	0.003496504
								AT5G26610;IR:Chr5:9375183:9375230-9375438:9375527:+	-0.115303574	0.035964036		AT4G24350;IR:Chr4:12610917:12611096-12611170:12611468:+	-0.158625625	0.012237762
								AT5G26610;IR:Chr5:9375900:9376054-9376196:9376339:+	-0.126037981	0.035964036		AT4G24380;EI:Chr4:12612855:12612953-12613035:12613076:+	0.089565553	0.014485515
								AT5G26742;A3'SS:Chr5:9285618-9285695:9285615-9285695:-	0.084191464	0		AT4G24440;A5'SS:Chr4:12633328-12633441:12633289-12633441:+	0.212614781	0.000999001
								AT5G26760;A3'SS:Chr5:9404242-9404480:9404204-9404480:-	-0.286857454	0		AT4G24460;IR:Chr4:12644466:12644516-12644722:12644845:+	-0.105409848	0.025974026
								AT5G26770;IR:Chr5:9407647:9408148-9408240:9408341:-	-0.09340332	0.00999001		AT4G24480;IR:Chr4:12654528:12654722-12654798:12654998:+	0.231265268	0.027972028
								AT5G26770;IR:Chr5:9408240:9408341-9408411:9408872:-	-0.09860462	0.00999001		AT4G24480;ES:Chr4:12652112-12652344:12652375-12652488:+	0.167908951	0.027972028
								AT5G26770;IR:Chr5:9409568:9409770-9409961:9410138:-	-0.108254892	0.00999001		AT4G24520;A3'SS:Chr4:12663869-12663940:12663862-12663940:-	0.06870828	0.02022977
								AT5G26780;IR:Chr5:9421577:9421773-9421862:9422228:+	-0.20097996	0.003996004		AT4G24520;IR:Chr4:12665722:12665791-12665996:12666032:-	-0.096817033	0.013486514
								AT5G27300;A3'SS:Chr5:9620979-9621075:9620979-9621101:+	0.134800367	0.043081918		AT4G24740;A3'SS:Chr4:12756046-12756145:12755782-12756145:-	0.336913214	0.023547881
								AT5G27300;A3'SS:Chr5:9622742-9622824:9622742-9622844:+	-0.161460438	0.043081918		AT4G24740;A3'SS:Chr4:12756193-12756303:12755782-12756303:-	0.192352033	0.01978022
								AT5G27300;A3'SS:Chr5:9622904-9623937:9622904-9623939:+	-0.116410626	0.043081918		AT4G24740;IR:Chr4:12755142:12755239-12755311:12755375:-	-0.083387955	0.02014652
								AT5G27300;IR:Chr5:9622659:9622742-9622844:9622904:+	-0.199244819	0.043081918		AT4G24740;IR:Chr4:12755691:12755782-12755932:12756046:-	-0.075896879	0.04532967
								AT5G27380;IR:Chr5:9669278:9669358-9669467:9669547:-	0.059541669	0.042957043		AT4G24740;IR:Chr4:12755691:12755782-12756145:12756193:-	0.394567499	0.01978022
								AT5G27380;IR:Chr5:9669630:9669752-9669835:9669965:-	0.076790827	0.03996004		AT4G24740;IR:Chr4:12755691:12755782-12756303:12756456:-	0.214873458	0.01978022
								AT5G27390;IR:Chr5:9674391:9674726-9674820:9674892:-	0.04851531	0.03996004		AT4G24740;ES:Chr4:12755782-12755932:12756046-12756145:-	0.118573096	0.01978022
								AT5G27400;ES:Chr5:9676899-9676987:9677050-9677137:+	0.479416693	0.003996004		AT4G24740;ES:Chr4:12756566-12756745:12756934-12757552:-	0.253107283	0.01978022
								AT5G27410;IR:Chr5:9677952:9678239-9678754:9678889:+	0.256600309	0.005994006		AT4G24750;IR:Chr4:12759032:12759119-12759422:12759496:-	0.092845428	0.02997003
								AT5G27710;A3'SS:Chr5:9813664-9813739:9813664-9813786:+	0.238533326	0.00974026		AT4G24900;EI:Chr4:12815621:12815702-12815812:12815912:+	-0.212305226	0.01998002
								AT5G27710;IR:Chr5:9813587:9813664-9813739:9813881:+	-0.248093606	0.00974026		AT4G24990;IR:Chr4:12851120:12851349-12851446:12851633:-	-0.085317721	0.001498502
								AT5G28020;A5'SS:Chr5:10026659-10026746:10026659-10026755:-	-0.190717785	0.003246753		AT4G25050;A5'SS:Chr4:12870725-12870884:12870689-12870884:+	0.006362746	0.035464536
								AT5G28020;AF:Chr5:10028185-10028486:10028525:10028185-10028551:10028605:-	0.39008187	0.003246753		AT4G25080;A3'SS:Chr4:12878145-12878339:12878145-12878382:+	0.188558809	0
								AT5G28770;IR:Chr5:10796457:10796920-10796988:10797113:-	0.112580223	0.01998002		AT4G25080;A3'SS:Chr4:12878145-12878339:12878145-12878385:+	0.169077601	0.004495505
								AT5G32925;A3'SS:Chr5:12388110-12388200:12388110-12388224:+	-0.517291093	0.041958042		AT4G25170;IR:Chr4:12910597:12910840-12910930:12911035:+	0.06215943	0.031968032
								AT5G32925;IR:Chr5:12386168:12387001-12387635:12387767:+	-0.517291093	0.041958042		AT4G25180;IR:Chr4:12913085:12913109-12913542:12913605:-	0.135373595	0.010489511
								AT5G35170;A3'SS:Chr5:13421063-13421479:13421063-13421489:+	0.118468991	0.013986014		AT4G25230;ES:Chr4:12927261-12927335:12927402-12927482:+	0.162706547	0.021978022
								AT5G35170;IR:Chr5:13420976:13421063-13421489:13421508:+	0.246209838	0		AT4G25450;IR:Chr4:13010231:13010287-13010373:13010429:-	-0.158862199	0.001498502
								AT5G35170;IR:Chr5:13420976:13421508-13421600:13421728:+	0.088479805	0.045288045		AT4G25500;IR:Chr4:13025163:13025273-13026056:13026168:+	0.10691387	0.023976024
								AT5G35180;A3'SS:Chr5:13427594-13427820:13427594-13427832:+	-0.056119414	0.043290043		AT4G25500;IR:Chr4:13025600:13025856-13026056:13026168:+	-0.352428265	0.047952048
								AT5G35180;IR:Chr5:13425917:13425993-13426481:13426609:+	-0.069880099	0.02997003		AT4G25500;ES:Chr4:13025273-13025600:13025856-13026056:+	0.147623574	0.011988012
								AT5G35180;ES:Chr5:13429723-13430158:13430224-13430626:+	0.087963355	0.02997003		AT4G25520;IR:Chr4:13035189:13035903-13036111:13036471:-	-0.2951568	0.006993007
								AT5G35560;A3'SS:Chr5:13744787-13745139:13744780-13745139:-	0.145468226	0.034965035		AT4G25570;A3'SS:Chr4:13054213-13054522:13054202-13054522:-	0.021817114	0.02947053
								AT5G35680;A3'SS:Chr5:13858623-13858878:13858594-13858878:-	-0.099092823	0		AT4G25640;IR:Chr4:13077109:13077195-13077270:13077388:-	-0.068621	0.003996004
								AT5G35690;A5'SS:Chr5:13866829-13866913:13866829-13866936:-	0.057671796	0.044955045		AT4G25650;EI:Chr4:13081906:13082090-13082160:13082245:-	-0.055315628	0.003496504
								AT5G35750;A3'SS:Chr5:13915691-13915797:13915682-13915797:-	0.197877297	0.046453547		AT4G25990;A3'SS:Chr4:13192035-13192149:13191990-13192149:-	-0.26839496	0.026973027
								AT5G35750;IR:Chr5:13914602:13914771-13914856:13915131:-	-0.197877297	0.046453547		AT4G26530;A3'SS:Chr4:13391394-13391486:13391394-13391492:+	-0.117172865	0.001998002
								AT5G35840;A3'SS:Chr5:14010065-14010167:14010065-14010203:+	0.122912318	0.033466534		AT4G26555;A3'SS:Chr4:13405152-13405230:13405139-13405230:-	0.116683422	0.027597403
								AT5G37055;IR:Chr5:14641912:14642018-14642105:14642210:-	-0.129022484	0.02997003		AT4G26555;A3'SS:Chr4:13405472-13405844:13405465-13405844:-	0.356805078	0
								AT5G37130;A3'SS:Chr5:14683536-14683671:14683536-14683676:+	0.195705166	0.004995005		AT4G26555;IR:Chr4:13404789:13404849-13404952:13404997:-	0.335665654	0.022727273
								AT5G37130;A5'SS:Chr5:14685447-14685528:14685223-14685528:+	0.416957609	0.026223776		AT4G26555;IR:Chr4:13404789:13404859-13404952:13404997:-	0.107436231	0.027597403
								AT5G37130;ES:Chr5:14685223-14685385:14685447-14685528:+	0.076512594	0.047452548		AT4G26630;A5'SS:Chr4:13434925-13435596:13434925-13435652:-	-0.127935995	0.002497503
								AT5G37260;A3'SS:Chr5:14752750-14752961:14752500-14752961:-	0.229695516	0.008741259		AT4G26710;IR:Chr4:13468549:13468596-13468680:13469200:+	-0.451778063	0.030969031
								AT5G37260;A5'SS:Chr5:14752500-14752651:14752500-14752961:-	0.235297771	0.010489511		AT4G26860;IR:Chr4:13503909:13503996-13504101:13504292:-	-0.22754102	0.010489511
								AT5G37260;ES:Chr5:14752500-14752651:14752750-14752961:-	0.4133421	0.003496504		AT4G26860;IR:Chr4:13504101:13504147-13504226:13504292:-	-0.049343038	0.026223776
								AT5G37370;A5'SS:Chr5:14814848-14815165:14814848-14815698:-	0.134732268	0.04945055		AT4G26910;A3'SS:Chr4:13522404-13522495:13522401-13522495:-	-0.052660464	0.032467533
								AT5G37370;EI:Chr5:14815698:14815843-14815938:14816046:-	-0.32245943	0.008991009		AT4G27000;ES:Chr4:13555847-13556560:13556637-13556896:-	0.051811063	0.008491509
								AT5G37475;ES:Chr5:14867806-14868234:14868310-14868607:-	-0.087551257	0.031468532		AT4G27040;A3'SS:Chr4:13574673-13574742:13574622-13574742:-	0.142933379	0.020979021
								AT5G37480;A5'SS:Chr5:14885378-14885497:14885378-14885807:-	0.220830336	0.048951049		AT4G27040;IR:Chr4:13574949:13575299-13575399:13575638:-	-0.44468689	0.011988012
								AT5G37480;ES:Chr5:14885378-14885497:14885551-14885807:-	0.031026329	0.048951049		AT4G27180;A5'SS:Chr4:13618797-13619090:13618797-13619092:-	-0.137894227	0.018981019
								AT5G37720;IR:Chr5:14982839:14982982-14983793:14984028:-	0.188266059	0.004495505		AT4G27650;IR:Chr4:13804245:13804317-13804733:13804839:-	0.09207018	0.048951049
								AT5G37850;A5'SS:Chr5:15065512-15065605:15065479-15065605:+	0.180900288	0.011988012		AT4G27650;IR:Chr4:13807506:13807573-13807743:13808031:-	0.177233578	0.017482518
								AT5G37850;A5'SS:Chr5:15065512-15065605:15065504-15065605:+	0.249534003	0.037296037		AT4G27710;A5'SS:Chr4:13829918-13829989:13829871-13829989:+	0.117852692	0.011988012
								AT5G37850;IR:Chr5:15065300:15065479-15065605:15065701:+	0.173052374	0.011988012		AT4G27740;IR:Chr4:13839075:13839240-13839392:13839763:+	0.087135904	0.010489511
								AT5G38140;IR:Chr5:15220208:15220379-15220840:15220893:-	-0.202793415	0.012987013		AT4G27745;IR:Chr4:13839889:13840078-13840361:13840398:+	0.202782136	0.01998002
								AT5G38240;A3'SS:Chr5:15278488-15278564:15278434-15278564:-	-0.131779779	0.045954046		AT4G27960;IR:Chr4:13917134:13917240-13917343:13917500:-	0.12380044	0.007992008
								AT5G38480;IR:Chr5:15409697:15409811-15409972:15410149:+	-0.361404711	0.004495505		AT4G28030;A3'SS:Chr4:13938634-13938859:13938625-13938859:-	0.049940979	0.020979021
								AT5G38480;ES:Chr5:15409811-15409972:15410149-15410250:+	0.010814449	0.026973027		AT4G28290;IR:Chr4:14011844:14012151-14012342:14012583:-	-0.085766427	0.016983017
								AT5G38720;A3'SS:Chr5:15510188-15510430:15510167-15510430:-	-0.297839975	0.004995005		AT4G28760;ES:Chr4:14207760-14208170:14208243-14208632:+	0.252758443	0.02997003
								AT5G39360;IR:Chr5:15752992:15754071-15754436:15754677:-	-0.295724171	0.000999001		AT4G28820;A3'SS:Chr4:14231601-14231708:14231598-14231708:-	-0.253835704	0.007992008
								AT5G39530;IR:Chr5:15826017:15826383-15826470:15826667:-	-0.083964562	0.003496504		AT4G28830;A5'SS:Chr4:14233980-14234050:14233931-14234050:+	0.425251571	0.003996004
								AT5G40450;A3'SS:Chr5:16194990-16195469:16194965-16195469:-	0.158984452	0.013486514		AT4G28860;A5'SS:Chr4:14249444-14249562:14249353-14249562:+	-0.399113468	0.035964036
								AT5G40490;ES:Chr5:16225607-16225907:16225947-16226051:+	0.110483514	0.03946054		AT4G28860;IR:Chr4:14249057:14249353-14249562:14249898:+	-0.439452823	0.035964036
								AT5G40500;A5'SS:Chr5:16228049-16228120:16228022-16228120:+	-0.110604149	0.03996004		AT4G28880;IR:Chr4:14253914:14254297-14254480:14254946:+	0.123410277	0.035964036
								AT5G40880;IR:Chr5:16378895:16379016-16379567:16380230:+	0.203751485	0.012487513		AT4G29170;A3'SS:Chr4:14382987-14383457:14382987-14383552:+	0.275812207	0.04995005
								AT5G41070;IR:Chr5:16438307:16438446-16438539:16438792:+	-0.25506589	0.032967033		AT4G29890;IR:Chr4:14610049:14610144-14610256:14610377:+	0.303478934	0.002997003
								AT5G41070;IR:Chr5:16438887:16439106-16439201:16440046:+	0.168640215	0.038961039		AT4G30160;A5'SS:Chr4:14753502-14753726:14753371-14753726:+	-0.23518018	0.011988012
								AT5G41100;IR:Chr5:16449774:16450575-16450664:16450909:+	-0.250515317	0.008991009		AT4G30160;A5'SS:Chr4:14754011-14754460:14753766-14754460:+	0.13723993	0.021978022
								AT5G41340;IR:Chr5:16539236:16539350-16539734:16539813:-	-0.050272388	0.040459541		AT4G30160;AF:Chr4:14753314:14753371-14753726:14753432:14753502-14753726:+	0.305524744	0.04945055
								AT5G41612;IR:Chr5:16638579:16639210-16639300:16639863:+	-0.367812381	0.016483517		AT4G30160;IR:Chr4:14755609:14755741-14755822:14755984:+	-0.147451539	0.021978022
								AT5G41910;IR:Chr5:16778821:16779042-16779228:16779295:-	0.218325777	0.031468532		AT4G30200;ES:Chr4:14789135-14790052:14790145-14790279:-	0.10753801	0.027472528
								AT5G42620;IR:Chr5:17066278:17066692-17067008:17067364:+	-0.212066338	0.041958042		AT4G30660;A5'SS:Chr4:14956063-14956161:14956000-14956161:+	0.047233178	0.008491509
								AT5G42730;IR:Chr5:17133654:17133692-17133777:17134215:+	-0.339325746	0.010489511		AT4G30690;IR:Chr4:14961673:14961706-14961811:14961883:+	0.105896397	0.012487513
								AT5G42830;A3'SS:Chr5:17176839-17177010:17176839-17177017:+	0.226453591	0.047452548		AT4G30720;A3'SS:Chr4:14974367-14974448:14974357-14974448:-	-0.084156162	0.028971029
								AT5G42870;A5'SS:Chr5:17187201-17187282:17187201-17187297:-	0.172828892	0.034965035		AT4G30760;A3'SS:Chr4:14982884-14982975:14982884-14982978:+	-0.108689453	0.002997003
								AT5G42900;A3'SS:Chr5:17198609-17198693:17198606-17198693:-	-0.041633796	0.036463537		AT4G30890;IR:Chr4:15038811:15038899-15039143:15039263:-	0.131119436	0.02997003
								AT5G43320;A5'SS:Chr5:17388053-17388182:17388053-17388195:-	-0.070175939	0.027972028		AT4G30993;IR:Chr4:15099299:15099410-15099504:15099616:+	-0.334518732	0
								AT5G43470;A3'SS:Chr5:17463003-17463127:17462997-17463127:-	0.136038601	0.002997003		AT4G31050;A3'SS:Chr4:15114825-15114912:15114825-15114974:+	-0.312391618	0
								AT5G43600;IR:Chr5:17513107:17513181-17513280:17513408:+	-0.149005431	0.02997003		AT4G31050;A3'SS:Chr4:15114825-15114916:15114825-15114974:+	-0.490534246	0.008241758
								AT5G43630;A3'SS:Chr5:17526859-17526962:17526859-17527256:+	0.088687054	0.038961039		AT4G31115;A3'SS:Chr4:15130652-15130942:15130652-15130947:+	-0.212843611	0.005994006
								AT5G43630;A3'SS:Chr5:17526859-17526962:17526859-17527259:+	0.092741893	0.045554446		AT4G31115;EI:Chr4:15130075:15130346-15130419:15130652:+	-0.07840698	0.043956044
								AT5G43630;A3'SS:Chr5:17526859-17527241:17526859-17527256:+	0.193048806	0.005994006		AT4G31170;A3'SS:Chr4:15154935-15155048:15154891-15155048:-	-0.086705558	0.024475525
								AT5G43630;A3'SS:Chr5:17526859-17527241:17526859-17527259:+	0.08834964	0.038961039		AT4G31180;A5'SS:Chr4:15156078-15156669:15156073-15156669:+	-0.100929672	0.004995005
								AT5G43630;A3'SS:Chr5:17526859-17527256:17526859-17527259:+	-0.070566763	0.038961039		AT4G31310;A3'SS:Chr4:15191443-15191533:15191443-15191539:+	0.051605761	0.035464536
								AT5G43822;IR:Chr5:17621650:17621714-17621825:17621979:+	-0.203016389	0.010989011		AT4G31410;IR:Chr4:15245438:15245474-15245551:15245838:+	0.088128573	0.043956044
								AT5G43880;A5'SS:Chr5:17642859-17642929:17642859-17643073:-	-0.41613403	0.010489511		AT4G31550;A3'SS:Chr4:15290461-15290791:15290458-15290791:-	-0.232918226	0.000499501
								AT5G43880;A5'SS:Chr5:17642859-17642929:17642859-17643449:-	-0.211508721	0.006993007		AT4G31860;IR:Chr4:15406439:15406879-15406980:15407034:-	0.118666766	0.007492508
								AT5G44290;A5'SS:Chr5:17843307-17843415:17843307-17843433:-	0.168235843	0		AT4G31860;IR:Chr4:15406439:15407034-15407120:15407172:-	-0.162032155	0.008241758
								AT5G44290;A5'SS:Chr5:17843307-17843415:17843307-17843577:-	0.407476216	0.003246753		AT4G31870;A5'SS:Chr4:15410884-15410968:15410870-15410968:+	-0.314678669	0
								AT5G44290;A5'SS:Chr5:17843307-17843433:17843307-17843577:-	0.088029448	0.042207792		AT4G32060;A5'SS:Chr4:15502446-15502512:15502301-15502512:+	0.114752982	0.008741259
								AT5G44290;ES:Chr5:17843307-17843415:17843493-17843577:-	0.24061429	0.01948052		AT4G32060;IR:Chr4:15502218:15502301-15502512:15502725:+	0.242325989	0.002497503
								AT5G44520;IR:Chr5:17934799:17934865-17934938:17935055:-	-0.106513845	0.014985015		AT4G32060;IR:Chr4:15502218:15502446-15502512:15502725:+	0.099814609	0.00999001
								AT5G44530;IR:Chr5:17939302:17939584-17939673:17940004:+	0.170102299	0.002997003		AT4G32150;IR:Chr4:15526982:15527172-15527435:15527668:-	-0.421436848	0.002997003
								AT5G44730;IR:Chr5:18046256:18046540-18046834:18046931:-	0.142292574	0.013986014		AT4G32180;IR:Chr4:15539477:15539559-15539677:15539725:-	-0.095935805	0.035964036
								AT5G45040;IR:Chr5:18175371:18175700-18175794:18175857:-	-0.225242539	0.005244755		AT4G32250;IR:Chr4:15572181:15572538-15573079:15573402:-	-0.367000896	0.007992008
								AT5G45040;IR:Chr5:18176566:18176701-18176789:18176885:-	0.311130178	0.005244755		AT4G32285;IR:Chr4:15585443:15585871-15585974:15588089:+	0.133507919	0.001498502
								AT5G45115;A3'SS:Chr5:18238644-18238735:18238613-18238735:-	0.178485904	0.047452548		AT4G32330;A3'SS:Chr4:15611305-15611394:15611305-15611397:+	-0.156582071	0.031968032
								AT5G45190;ES:Chr5:18279656-18279997:18280078-18280507:-	0.291264098	0		AT4G32440;EI:Chr4:15657958:15658272-15658397:15658647:+	-0.151071604	0.047952048
								AT5G45280;A3'SS:Chr5:18345706-18346861:18345706-18347347:+	0.388591196	0.032467533		AT4G32460;IR:Chr4:15662266:15662282-15662983:15663562:-	-0.148926626	0.046953047
								AT5G45340;IR:Chr5:18368532:18369070-18369164:18369389:-	-0.210835134	0.004495505		AT4G32570;IR:Chr4:15716232:15716521-15716731:15716956:-	-0.22085848	0.002997003
								AT5G45920;IR:Chr5:18624249:18624413-18624515:18624930:+	0.226567943	0.024475525		AT4G32620;A3'SS:Chr4:15736596-15736696:15736596-15736699:+	-0.112645089	0.043956044
								AT5G45940;A3'SS:Chr5:18629871-18629961:18629866-18629961:-	0.198079396	0		AT4G32660;IR:Chr4:15756993:15757019-15757112:15757265:+	-0.169154708	0.006327006
								AT5G45940;IR:Chr5:18629562:18629866-18629961:18630080:-	0.135516719	0.026973027		AT4G32660;IR:Chr4:15757362:15757410-15757684:15757798:+	-0.105707803	0.047452548
								AT5G46150;IR:Chr5:18707546:18708093-18708695:18708780:-	-0.325927043	0		AT4G32660;IR:Chr4:15757934:15758004-15758155:15758302:+	-0.220537917	0.026098901
								AT5G46280;IR:Chr5:18770049:18770268-18770359:18770561:-	0.278733109	0.003496504		AT4G32660;IR:Chr4:15757934:15758025-15758155:15758302:+	-0.303497172	0
								AT5G46280;IR:Chr5:18770359:18770561-18770654:18770743:-	0.296329036	0.003496504		AT4G32660;ES:Chr4:15757410-15757684:15757798-15757934:+	0.321127586	0
								AT5G46430;A3'SS:Chr5:18833301-18833415:18833301-18833419:+	0.05637666	0.006493507		AT4G32790;A3'SS:Chr4:15812113-15812521:15812113-15812756:+	0.19526431	0.030969031
								AT5G46470;EI:Chr5:18843268:18844142-18844225:18844378:+	-0.186451692	0.005994006		AT4G32880;A3'SS:Chr4:15867290-15867374:15867287-15867374:-	0.179892239	0.027472528
								AT5G46470;IR:Chr5:18848016:18848159-18848228:18848504:+	-0.161971804	0.005994006		AT4G32900;A5'SS:Chr4:15879418-15879538:15879418-15879546:-	0.103798813	0.046453547
								AT5G46490;IR:Chr5:18851396:18852512-18852636:18853218:+	-0.085886099	0.034965035		AT4G32940;IR:Chr4:15900270:15900739-15901048:15901254:-	-0.085968852	0.014985015
								AT5G46500;A3'SS:Chr5:18857339-18857420:18857339-18857453:+	-0.268740619	0.001998002		AT4G33080;A5'SS:Chr4:15964025-15964211:15963815-15964211:+	0.372400892	0.042457543
								AT5G47040;IR:Chr5:19095377:19095507-19095813:19096019:-	-0.066338273	0.021978022		AT4G33110;AF:Chr4:15974577-15974710:15974722:15974577-15974727:15974797:-	-0.072524351	0.015484516
								AT5G47455;A3'SS:Chr5:19251196-19251658:19251196-19252204:+	0.234784879	0.011388611		AT4G33150;A3'SS:Chr4:15991093-15991446:15991069-15991446:-	0.11631971	0.014485515
								AT5G47455;A5'SS:Chr5:19251251-19251658:19251196-19251658:+	-0.2666076	0.004745255		AT4G33220;A5'SS:Chr4:16024245-16024365:16022788-16024365:+	-0.092338016	0.003496504
								AT5G47455;IR:Chr5:19251658:19251704-19251935:19252491:+	-0.240734104	0.018981019		AT4G33240;A3'SS:Chr4:16036505-16036680:16036496-16036680:-	-0.191817307	0.038211788
								AT5G47455;ES:Chr5:19251196-19251658:19251704-19251935:+	0.306658827	0.018981019		AT4G33240;IR:Chr4:16037455:16037639-16037944:16038324:-	0.280895046	0.038211788
								AT5G47455;ES:Chr5:19251196-19251658:19251704-19252204:+	0.42012974	0		AT4G33460;IR:Chr4:16098990:16099118-16099458:16099544:-	-0.096193476	0.036963037
								AT5G47455;ES:Chr5:19251196-19251935:19251979-19252204:+	0.312372231	0.00949051		AT4G33467;IR:Chr4:16101464:16101840-16101926:16102196:-	-0.376382633	0.004995005
								AT5G47455;ES:Chr5:19251704-19251935:19251979-19252204:+	0.260822042	0.00949051		AT4G33540;ES:Chr4:16132054-16132280:16132371-16132525:+	0.062742066	0.021978022
								AT5G47710;A5'SS:Chr5:19330097-19330462:19329842-19330462:+	0.119364221	0.035964036		AT4G33625;IR:Chr4:16153265:16153345-16153716:16153833:-	-0.124825333	0.024725275
								AT5G47820;A3'SS:Chr5:19372330-19372420:19372330-19372499:+	0.160774607	0.016483517		AT4G33625;IR:Chr4:16153265:16153833-16154028:16154068:-	0.111218272	0.024725275
								AT5G48150;ES:Chr5:19524083-19524309:19524388-19524503:-	0.171673957	0.02997003		AT4G33740;A3'SS:Chr4:16186954-16187326:16186954-16187359:+	0.236421495	0.046953047
								AT5G48220;A5'SS:Chr5:19550226-19550376:19550055-19550376:+	0.05078782	0.046453547		AT4G33740;A3'SS:Chr4:16186954-16187326:16186954-16187362:+	0.15834837	0.046953047
[truncated: 671 more rows]
