# Supplementary material for: Stochastic Variation in DNA Methylation Modulates Nucleosome Occupancy and Alternative Splicing in Arabidopsis thaliana
Source: Plants (Basel). 2022 Apr 19;11(9):1105. doi: 10.3390/plants11091105 (PMC9101026; doi:10.3390/plants11091105)
Supplement: Supplementary file 1 [file plants-11-01105-s001.zip › Table S4.csv]

Supplementary File S1d: Gene ontology enrichement analysis for each cluster for diffferentially expressed and alteratively spliced genes
DE
Biological processes
Cluster	adj.Pval	nGenes	Pathways	Genes
A	2.76E-42	157	Response to abiotic stimulus	AT1G07150 AT1G19530 AT1G67360 AT1G77120 AT1G78070 AT2G36220 AT3G60520 AT4G27657 AT4G33070 AT5G04340 AT5G05410 AT5G20790 AT5G20830 AT5G45630 AT5G54470 AT5G58070 AT5G59820 AT5G63130 AT5G63790 AT1G20440 AT1G20450 AT1G47510 AT1G68050 AT1G78440 AT2G21130 AT2G21320 AT2G31380 AT2G34555 AT3G17609 AT3G22830 AT3G24520 AT3G50970 AT5G08640 AT5G17490 AT5G43840 AT5G66400 AT1G52690 AT2G42540 AT4G01120 AT4G25480…
A	6.84E-33	60	Response to water deprivation	AT1G20440 AT1G20450 AT3G50970 AT5G66400 AT1G52690 AT2G42540 AT4G25480 AT1G01470 AT2G36270 AT1G02820 AT1G02930 AT1G29395 AT1G43160 AT1G45249 AT1G56600 AT1G77120 AT2G15970 AT2G17840 AT2G20880 AT2G21660 AT2G33380 AT2G37770 AT2G38340 AT2G39800 AT2G46680 AT2G47180 AT3G02480 AT3G05640 AT3G61890 AT4G15910 AT4G24960 AT4G34000 AT5G12140 AT5G15960 AT5G15970 AT5G20830 AT5G37500 AT5G40390 AT5G50720 AT5G52300…
A	8.96E-32	61	Response to acid chemical	AT1G20440 AT1G20450 AT3G50970 AT5G66400 AT1G52690 AT2G42540 AT4G25480 AT1G01470 AT2G36270 AT1G02820 AT1G02930 AT1G29395 AT1G43160 AT1G45249 AT1G56600 AT1G77120 AT2G15970 AT2G17840 AT2G20880 AT2G21660 AT2G33380 AT2G37770 AT2G38340 AT2G39800 AT2G46680 AT2G47180 AT3G02480 AT3G05640 AT3G61890 AT4G15910 AT4G24960 AT4G34000 AT5G12140 AT5G15960 AT5G15970 AT5G20830 AT5G37500 AT5G40390 AT5G50720 AT5G52300…
A	8.93E-27	67	Response to temperature stimulus	AT1G20440 AT1G20450 AT3G22830 AT3G24520 AT3G50970 AT5G43840 AT5G66400 AT1G52690 AT2G42540 AT4G25480 AT5G06760 AT5G15960 AT2G36270 AT1G05260 AT1G09350 AT1G29395 AT1G43160 AT1G77120 AT2G15970 AT2G17840 AT2G21660 AT2G28900 AT2G33380 AT2G37770 AT2G38340 AT2G40340 AT2G42530 AT2G47180 AT3G11020 AT3G22840 AT3G23000 AT4G04020 AT4G14690 AT4G15910 AT4G17090 AT4G24960 AT4G25470 AT4G33980 AT4G38580 AT5G05410…
A	3.19E-25	54	Response to cold	AT1G20440 AT1G20450 AT3G50970 AT5G66400 AT1G52690 AT2G42540 AT4G25480 AT5G06760 AT5G15960 AT2G36270 AT1G05260 AT1G09350 AT1G29395 AT1G43160 AT1G77120 AT2G15970 AT2G17840 AT2G21660 AT2G28900 AT2G33380 AT2G37770 AT2G42530 AT3G22840 AT3G23000 AT4G04020 AT4G15910 AT4G17090 AT4G24960 AT4G25470 AT4G33980 AT5G12140 AT5G20830 AT5G37500 AT5G42900 AT5G47230 AT5G50720 AT5G52300 AT5G52310 AT5G54470 AT5G58070…
A	3.21E-24	108	Response to oxygen-containing compound	AT1G20440 AT1G20450 AT1G47510 AT1G69260 AT1G77120 AT2G21130 AT3G21670 AT3G27170 AT3G29575 AT3G50970 AT5G04340 AT5G17490 AT5G58070 AT5G59820 AT5G66400 AT1G05100 AT1G45249 AT1G49720 AT1G52690 AT2G42540 AT4G15910 AT4G25480 AT4G34000 AT5G40390 AT1G01470 AT1G15100 AT1G70800 AT1G72770 AT2G36270 AT2G38340 AT2G40340 AT3G58070 AT4G26080 AT5G51990 AT5G52300 AT5G52310 AT5G57050 AT1G01060 AT1G02820 AT1G02930…
A	6.16E-24	63	Response to abscisic acid	AT1G20440 AT1G20450 AT1G47510 AT1G69260 AT3G29575 AT3G50970 AT5G17490 AT5G66400 AT1G05100 AT1G45249 AT1G49720 AT4G15910 AT4G34000 AT5G40390 AT1G15100 AT1G70800 AT1G72770 AT2G36270 AT2G38340 AT2G40340 AT4G26080 AT5G51990 AT5G52300 AT5G52310 AT5G57050 AT1G01060 AT1G29395 AT1G43160 AT1G56600 AT1G77120 AT2G15970 AT2G17840 AT2G33380 AT2G42530 AT2G42540 AT2G46270 AT2G46680 AT2G46830 AT2G47180 AT2G47770…
A	1.16E-22	170	Response to stress	AT1G07150 AT1G19530 AT1G67360 AT1G77120 AT1G78070 AT2G36220 AT3G60520 AT4G27657 AT4G33070 AT5G04340 AT5G05410 AT5G20790 AT5G20830 AT5G45630 AT5G54470 AT5G58070 AT5G59820 AT5G63130 AT5G63790 AT1G05100 AT1G12370 AT1G20030 AT1G20440 AT1G20450 AT1G47510 AT1G69480 AT3G03170 AT3G14890 AT3G22830 AT3G24520 AT3G50970 AT4G36010 AT4G37320 AT5G17490 AT5G43840 AT5G66400 AT1G02930 AT1G32870 AT1G52690 AT2G19190…
A	9.13E-22	62	Response to osmotic stress	AT1G47510 AT5G17490 AT4G40010 AT2G36270 AT1G01060 AT1G01520 AT1G02820 AT1G02930 AT1G04220 AT1G05100 AT1G43160 AT1G45249 AT1G56600 AT1G77120 AT2G17840 AT2G20880 AT2G21660 AT2G33380 AT2G37770 AT2G39800 AT2G42540 AT2G46830 AT2G47180 AT2G47770 AT3G61890 AT4G05100 AT4G11600 AT4G21440 AT4G24960 AT4G34000 AT4G34990 AT5G15650 AT5G15960 AT5G15970 AT5G20830 AT5G37260 AT5G49480 AT5G50720 AT5G52300 AT5G52310…
A	2.82E-21	69	Response to lipid	AT1G20440 AT1G20450 AT1G47510 AT1G69260 AT2G21130 AT3G29575 AT3G50970 AT5G17490 AT5G66400 AT1G05100 AT1G45249 AT1G49720 AT4G15910 AT4G34000 AT5G40390 AT1G15100 AT1G70800 AT1G72770 AT2G36270 AT2G38340 AT2G40340 AT3G58070 AT4G26080 AT5G51990 AT5G52300 AT5G52310 AT5G57050 AT1G01060 AT1G29395 AT1G43160 AT1G56600 AT1G77120 AT2G15970 AT2G17840 AT2G33380 AT2G42530 AT2G42540 AT2G45900 AT2G46270 AT2G46680…
A	2.06E-19	145	Response to chemical	AT1G07150 AT1G19530 AT1G67360 AT1G77120 AT1G78070 AT2G36220 AT3G60520 AT4G27657 AT4G33070 AT5G04340 AT5G05410 AT5G20790 AT5G20830 AT5G45630 AT5G54470 AT5G58070 AT5G59820 AT5G63130 AT5G63790 AT1G20440 AT1G20450 AT1G47510 AT1G69260 AT2G21130 AT3G03170 AT3G21670 AT3G27170 AT3G29575 AT3G50970 AT4G25640 AT5G17490 AT5G66400 AT1G05100 AT1G32870 AT1G45249 AT1G49720 AT1G52690 AT2G21660 AT2G42540 AT4G15910…
A	1.17E-18	70	Response to inorganic substance	AT1G20440 AT1G20450 AT3G03170 AT3G21670 AT3G27170 AT3G50970 AT5G66400 AT1G52690 AT2G42540 AT4G25480 AT1G01470 AT2G36270 AT1G01060 AT1G02820 AT1G02930 AT1G29395 AT1G43160 AT1G45249 AT1G56600 AT1G77120 AT2G15970 AT2G17840 AT2G20880 AT2G21660 AT2G33380 AT2G37770 AT2G38340 AT2G39800 AT2G46680 AT2G46830 AT2G47180 AT3G02480 AT3G05640 AT3G17800 AT3G61890 AT4G11600 AT4G15910 AT4G24960 AT4G34000 AT4G34990…
A	4.93E-17	52	Response to salt stress	AT1G47510 AT5G17490 AT4G40010 AT2G36270 AT1G01060 AT1G01520 AT1G02820 AT1G02930 AT1G43160 AT1G45249 AT1G56600 AT1G77120 AT2G17840 AT2G20880 AT2G21660 AT2G33380 AT2G37770 AT2G39800 AT2G42540 AT2G46830 AT2G47180 AT2G47770 AT4G05100 AT4G11600 AT4G21440 AT4G24960 AT4G34000 AT4G34990 AT5G15650 AT5G37260 AT5G49480 AT5G50720 AT5G52300 AT5G52310 AT5G59820 AT1G05260 AT1G15100 AT1G16850 AT1G27760 AT2G19450…
B	7.37E-27	543	Response to chemical	AT1G01720 AT1G07870 AT1G09070 AT1G13260 AT1G13360 AT1G26270 AT1G61340 AT1G65490 AT1G66880 AT1G69890 AT1G73010 AT2G01150 AT2G22500 AT2G26660 AT2G33585 AT2G33590 AT2G36580 AT2G40140 AT2G46500 AT3G02040 AT3G05120 AT3G08720 AT3G13310 AT3G15210 AT3G23170 AT3G27220 AT3G52800 AT4G01360 AT4G11660 AT4G20860 AT4G24160 AT4G30370 AT4G34131 AT5G19240 AT5G19550 AT5G20150 AT5G20230 AT5G24530 AT5G24590 AT5G42050…
B	2.60E-20	390	Response to abiotic stimulus	AT1G01720 AT1G07870 AT1G09070 AT1G13260 AT1G13360 AT1G26270 AT1G61340 AT1G65490 AT1G66880 AT1G69890 AT1G73010 AT2G01150 AT2G22500 AT2G26660 AT2G33585 AT2G33590 AT2G36580 AT2G40140 AT2G46500 AT3G02040 AT3G05120 AT3G08720 AT3G13310 AT3G15210 AT3G23170 AT3G27220 AT3G52800 AT4G01360 AT4G11660 AT4G20860 AT4G24160 AT4G30370 AT4G34131 AT5G19240 AT5G19550 AT5G20150 AT5G20230 AT5G24530 AT5G24590 AT5G42050…
B	2.43E-19	314	Response to oxygen-containing compound	AT1G07530 AT1G08650 AT1G12580 AT1G13740 AT1G18890 AT1G19180 AT1G35670 AT1G50420 AT1G76180 AT2G16600 AT2G29500 AT2G36580 AT2G39010 AT2G40140 AT2G41140 AT3G02140 AT3G05120 AT3G19100 AT3G43440 AT3G45060 AT3G52990 AT3G54820 AT3G56090 AT3G63010 AT4G09570 AT4G13890 AT4G21940 AT4G26120 AT4G32870 AT4G34870 AT4G35090 AT5G04760 AT5G08570 AT5G14570 AT5G50200 AT5G56350 AT1G13960 AT1G14170 AT1G17840 AT1G51500…
B	1.66E-18	105	RNA modification	AT1G03510 AT1G04840 AT1G06140 AT1G08070 AT1G09190 AT1G09220 AT1G09410 AT1G13410 AT1G13870 AT1G22270 AT1G23450 AT1G25360 AT1G28690 AT1G31430 AT1G31790 AT1G32415 AT1G34160 AT1G43980 AT1G56690 AT1G62260 AT1G68930 AT1G69350 AT1G71420 AT1G77010 AT2G03380 AT2G17210 AT2G22070 AT2G27610 AT2G29760 AT2G33680 AT2G33760 AT2G34400 AT2G35030 AT2G37310 AT2G44880 AT3G01580 AT3G02010 AT3G02320 AT3G02330 AT3G03580…
B	6.86E-16	362	Response to organic substance	AT1G07530 AT1G08650 AT1G12580 AT1G13740 AT1G18890 AT1G19180 AT1G35670 AT1G50420 AT1G53500 AT1G55610 AT1G73730 AT1G74650 AT1G76180 AT1G77110 AT1G78570 AT2G16600 AT2G17520 AT2G29070 AT2G36580 AT2G40140 AT2G40950 AT2G41140 AT2G44410 AT3G02140 AT3G05120 AT3G06710 AT3G09440 AT3G12580 AT3G13380 AT3G16360 AT3G17611 AT3G19100 AT3G43440 AT3G52990 AT3G53230 AT3G56090 AT3G57340 AT3G58030 AT3G63010 AT3G63300…
B	4.61E-12	182	Response to inorganic substance	AT1G76180 AT2G29500 AT2G39010 AT3G45060 AT3G54820 AT3G56090 AT4G24120 AT4G35090 AT5G14570 AT5G50200 AT1G52827 AT2G18170 AT2G39450 AT3G04120 AT1G48000 AT4G25100 AT5G51100 AT1G02920 AT1G05680 AT1G05690 AT1G07590 AT1G07600 AT1G08920 AT1G09780 AT1G13930 AT1G15520 AT1G18330 AT1G19570 AT1G32450 AT1G35720 AT1G45145 AT1G51340 AT1G54100 AT1G54270 AT1G61660 AT1G62740 AT1G64320 AT1G64660 AT1G65500 AT1G69270…
B	2.00E-11	472	Cellular response to stimulus	AT1G01720 AT1G07870 AT1G09070 AT1G13260 AT1G13360 AT1G26270 AT1G61340 AT1G65490 AT1G66880 AT1G69890 AT1G73010 AT2G01150 AT2G22500 AT2G26660 AT2G33585 AT2G33590 AT2G36580 AT2G40140 AT2G46500 AT3G02040 AT3G05120 AT3G08720 AT3G13310 AT3G15210 AT3G23170 AT3G27220 AT3G52800 AT4G01360 AT4G11660 AT4G20860 AT4G24160 AT4G30370 AT4G34131 AT5G19240 AT5G19550 AT5G20150 AT5G20230 AT5G24530 AT5G24590 AT5G42050…
B	4.58E-11	275	Cellular response to chemical stimulus	AT1G01720 AT1G07870 AT1G09070 AT1G13260 AT1G13360 AT1G26270 AT1G61340 AT1G65490 AT1G66880 AT1G69890 AT1G73010 AT2G01150 AT2G22500 AT2G26660 AT2G33585 AT2G33590 AT2G36580 AT2G40140 AT2G46500 AT3G02040 AT3G05120 AT3G08720 AT3G13310 AT3G15210 AT3G23170 AT3G27220 AT3G52800 AT4G01360 AT4G11660 AT4G20860 AT4G24160 AT4G30370 AT4G34131 AT5G19240 AT5G19550 AT5G20150 AT5G20230 AT5G24530 AT5G24590 AT5G42050…
B	3.49E-10	283	Response to endogenous stimulus	AT1G08650 AT1G12580 AT1G13740 AT1G18890 AT1G19180 AT1G35670 AT1G50420 AT1G53500 AT1G55610 AT1G73730 AT1G74650 AT1G76180 AT1G77110 AT1G78570 AT2G16600 AT2G36580 AT2G41140 AT3G02140 AT3G05120 AT3G13380 AT3G16360 AT3G19100 AT3G43440 AT3G52990 AT3G56090 AT3G63010 AT3G63300 AT4G09570 AT4G13890 AT4G14740 AT4G20270 AT4G21940 AT4G26120 AT4G32870 AT4G34870 AT4G37680 AT5G04760 AT5G08570 AT5G16530 AT5G42520…
B	5.12E-10	644	Nucleobase-containing compound metabolic process	AT1G01210 AT1G02330 AT1G03510 AT1G03760 AT1G04840 AT1G06140 AT1G07090 AT1G07130 AT1G07360 AT1G07370 AT1G07470 AT1G07480 AT1G07530 AT1G08070 AT1G08880 AT1G08970 AT1G09190 AT1G09220 AT1G09410 AT1G11800 AT1G13410 AT1G13740 AT1G13870 AT1G14400 AT1G14687 AT1G15440 AT1G15750 AT1G16300 AT1G17130 AT1G22270 AT1G23450 AT1G24180 AT1G25360 AT1G25682 AT1G26470 AT1G26660 AT1G26665 AT1G26840 AT1G27630 AT1G28260…
B	6.33E-10	125	Response to abscisic acid	AT1G08650 AT1G12580 AT1G13740 AT1G18890 AT1G35670 AT1G76180 AT2G41140 AT3G02140 AT3G19100 AT4G09570 AT4G21940 AT4G32870 AT1G14170 AT1G17840 AT1G51500 AT1G71960 AT2G17290 AT3G19290 AT3G22850 AT4G33950 AT4G39260 AT5G61210 AT5G65310 AT1G09950 AT1G10430 AT1G12480 AT1G15520 AT1G17550 AT1G23140 AT1G52570 AT1G65690 AT1G67120 AT1G67800 AT1G69270 AT1G70810 AT2G01150 AT2G22430 AT2G46510 AT3G01650 AT3G04110…
B	8.98E-10	537	RNA metabolic process	AT1G01210 AT1G02330 AT1G03510 AT1G03760 AT1G04840 AT1G06140 AT1G07090 AT1G07360 AT1G07470 AT1G07480 AT1G07530 AT1G08070 AT1G08880 AT1G08970 AT1G09190 AT1G09220 AT1G09410 AT1G13410 AT1G13740 AT1G13870 AT1G14687 AT1G15440 AT1G15750 AT1G17130 AT1G22270 AT1G23450 AT1G25360 AT1G25682 AT1G26470 AT1G26660 AT1G26665 AT1G27630 AT1G28260 AT1G28520 AT1G28690 AT1G31430 AT1G31660 AT1G31790 AT1G32240 AT1G32415…
B	8.98E-10	535	Response to stress	AT1G01720 AT1G07870 AT1G09070 AT1G13260 AT1G13360 AT1G26270 AT1G61340 AT1G65490 AT1G66880 AT1G69890 AT1G73010 AT2G01150 AT2G22500 AT2G26660 AT2G33585 AT2G33590 AT2G36580 AT2G40140 AT2G46500 AT3G02040 AT3G05120 AT3G08720 AT3G13310 AT3G15210 AT3G23170 AT3G27220 AT3G52800 AT4G01360 AT4G11660 AT4G20860 AT4G24160 AT4G30370 AT4G34131 AT5G19240 AT5G19550 AT5G20150 AT5G20230 AT5G24530 AT5G24590 AT5G42050…
B	1.09E-09	275	Response to hormone	AT1G08650 AT1G12580 AT1G13740 AT1G18890 AT1G19180 AT1G35670 AT1G50420 AT1G53500 AT1G55610 AT1G73730 AT1G74650 AT1G76180 AT1G77110 AT1G78570 AT2G16600 AT2G36580 AT2G41140 AT3G02140 AT3G05120 AT3G13380 AT3G16360 AT3G19100 AT3G43440 AT3G52990 AT3G56090 AT3G63010 AT3G63300 AT4G09570 AT4G14740 AT4G20270 AT4G21940 AT4G26120 AT4G32870 AT4G34870 AT4G37680 AT5G04760 AT5G08570 AT5G16530 AT5G42520 AT5G56350…
C	5.25E-35	55	Cellular response to decreased oxygen levels	AT1G07135 AT1G14200 AT1G18300 AT1G19020 AT1G21550 AT1G23710 AT1G27730 AT1G30720 AT1G32928 AT1G35140 AT1G66090 AT1G66180 AT1G68620 AT1G68840 AT1G72900 AT1G72910 AT1G72920 AT1G72940 AT1G73500 AT1G76600 AT1G76650 AT2G25735 AT2G32200 AT2G32210 AT2G36800 AT2G40000 AT2G41010 AT2G46400 AT3G04640 AT3G25250 AT3G46080 AT3G46090 AT3G55980 AT3G56400 AT3G56880 AT4G01250 AT4G13395 AT4G24570 AT4G29780 AT5G06320…
C	1.80E-31	203	Response to chemical	AT1G07135 AT1G14200 AT1G18300 AT1G19020 AT1G21550 AT1G23710 AT1G27730 AT1G30720 AT1G32928 AT1G35140 AT1G66090 AT1G66180 AT1G68620 AT1G68840 AT1G72900 AT1G72910 AT1G72920 AT1G72940 AT1G73500 AT1G76600 AT1G76650 AT2G25735 AT2G32200 AT2G32210 AT2G36800 AT2G40000 AT2G41010 AT2G46400 AT3G04640 AT3G25250 AT3G46080 AT3G46090 AT3G55980 AT3G56400 AT3G56880 AT4G01250 AT4G13395 AT4G24570 AT4G29780 AT5G06320…
C	1.94E-26	38	Response to chitin	AT1G49900 AT2G37430 AT3G19580 AT3G46080 AT3G46090 AT3G53600 AT3G55980 AT1G20823 AT1G27730 AT1G32640 AT1G66160 AT1G80840 AT2G33580 AT2G34600 AT2G35930 AT2G38470 AT2G44840 AT2G46400 AT3G16720 AT3G18710 AT3G23250 AT3G46620 AT3G50060 AT3G52450 AT3G56400 AT4G01250 AT4G17490 AT4G17500 AT4G23810 AT4G33050 AT4G34410 AT5G25910 AT5G27420 AT5G51190 AT5G56960 AT5G59550 AT5G62020 AT5G64660
C	3.40E-25	127	Cellular response to chemical stimulus	AT1G07135 AT1G14200 AT1G18300 AT1G19020 AT1G21550 AT1G23710 AT1G27730 AT1G30720 AT1G32928 AT1G35140 AT1G66090 AT1G66180 AT1G68620 AT1G68840 AT1G72900 AT1G72910 AT1G72920 AT1G72940 AT1G73500 AT1G76600 AT1G76650 AT2G25735 AT2G32200 AT2G32210 AT2G36800 AT2G40000 AT2G41010 AT2G46400 AT3G04640 AT3G25250 AT3G46080 AT3G46090 AT3G55980 AT3G56400 AT3G56880 AT4G01250 AT4G13395 AT4G24570 AT4G29780 AT5G06320…
C	2.54E-22	205	Response to stress	AT1G07135 AT1G14200 AT1G18300 AT1G19020 AT1G21550 AT1G23710 AT1G27730 AT1G30720 AT1G32928 AT1G35140 AT1G66090 AT1G66180 AT1G68620 AT1G68840 AT1G72900 AT1G72910 AT1G72920 AT1G72940 AT1G73500 AT1G76600 AT1G76650 AT2G25735 AT2G32200 AT2G32210 AT2G36800 AT2G40000 AT2G41010 AT2G46400 AT3G04640 AT3G25250 AT3G46080 AT3G46090 AT3G55980 AT3G56400 AT3G56880 AT4G01250 AT4G13395 AT4G24570 AT4G29780 AT5G06320…
C	5.86E-18	52	Cell division	AT1G02730 AT2G25880 AT3G60840 AT4G18780 AT4G24000 AT4G32830 AT5G17420 AT5G51600 AT5G60880 AT1G03780 AT1G16330 AT1G18370 AT1G44110 AT1G53140 AT1G76310 AT1G80370 AT2G26760 AT3G11520 AT3G14190 AT3G25980 AT3G51280 AT3G54180 AT3G57860 AT3G60550 AT4G05190 AT4G21270 AT4G31805 AT4G33260 AT4G33270 AT4G34160 AT4G37490 AT5G06150 AT5G13840 AT5G67270 AT1G28370 AT1G74930 AT4G11280 AT4G17490 AT4G17500 AT4G34410…
C	8.77E-18	114	Response to oxygen-containing compound	AT1G17380 AT1G30135 AT1G49900 AT2G16850 AT2G34600 AT2G37430 AT3G19580 AT3G46080 AT3G46090 AT3G53600 AT3G55980 AT5G60660 AT2G38940 AT3G56400 AT1G10560 AT1G24020 AT1G32640 AT1G63100 AT2G41010 AT2G46400 AT3G46620 AT3G56880 AT5G26920 AT5G59550 AT1G01560 AT1G04580 AT1G12160 AT1G18570 AT1G20823 AT1G22190 AT1G27730 AT1G28290 AT1G28480 AT1G29290 AT1G58340 AT1G63840 AT1G65510 AT1G66160 AT1G66180 AT1G70170…
C	3.34E-17	131	Response to organic substance	AT1G17380 AT1G30135 AT1G33600 AT1G49900 AT1G73590 AT2G34600 AT2G37430 AT3G19580 AT3G46080 AT3G46090 AT3G53600 AT3G55980 AT1G66270 AT2G16850 AT2G38940 AT3G09260 AT3G50060 AT3G56400 AT5G26920 AT5G60660 AT1G10560 AT1G19210 AT1G19850 AT1G22190 AT1G24020 AT1G28370 AT1G32640 AT1G33760 AT1G44830 AT1G63100 AT1G68840 AT1G74930 AT1G77640 AT2G22200 AT2G44840 AT2G46400 AT3G09870 AT3G12830 AT3G14370 AT3G23240…
C	2.06E-16	53	Cell cycle process	AT1G02730 AT1G03780 AT1G16330 AT1G20930 AT1G44110 AT1G76310 AT1G76540 AT1G80370 AT2G25880 AT2G26760 AT2G33560 AT2G38620 AT3G11520 AT3G22880 AT3G23890 AT3G25980 AT3G29000 AT3G54180 AT3G60840 AT4G05190 AT4G18780 AT4G21270 AT4G22860 AT4G24000 AT4G32830 AT4G34160 AT4G37490 AT5G06150 AT5G15510 AT5G17420 AT5G51600 AT5G60930 AT5G67270 AT2G30820 AT2G33400 AT4G21820 AT1G04650 AT1G18370 AT1G71830 AT3G17360…
C	4.11E-16	131	Response to abiotic stimulus	AT1G07135 AT1G14200 AT1G18300 AT1G19020 AT1G21550 AT1G23710 AT1G27730 AT1G30720 AT1G32928 AT1G35140 AT1G66090 AT1G66180 AT1G68620 AT1G68840 AT1G72900 AT1G72910 AT1G72920 AT1G72940 AT1G73500 AT1G76600 AT1G76650 AT2G25735 AT2G32200 AT2G32210 AT2G36800 AT2G40000 AT2G41010 AT2G46400 AT3G04640 AT3G25250 AT3G46080 AT3G46090 AT3G55980 AT3G56400 AT3G56880 AT4G01250 AT4G13395 AT4G24570 AT4G29780 AT5G06320…
D	2.24E-10	88	Photosynthesis	AT1G03600 AT1G12000 AT1G14150 AT1G15820 AT1G19150 AT1G20950 AT1G29910 AT1G61520 AT1G76550 AT2G01918 AT2G05070 AT2G30570 AT2G34420 AT2G34430 AT2G40100 AT3G01440 AT3G08940 AT3G27690 AT3G47470 AT3G54890 AT3G61010 AT3G61470 AT3G62410 AT4G04040 AT4G09650 AT4G10340 AT4G21280 AT4G22890 AT5G01530 AT5G54270 AT1G08380 AT2G46820 AT2G47940 AT5G66570 AT1G03130 AT1G03630 AT1G06680 AT1G12900 AT1G30380 AT1G31330…
D	2.01E-09	145	Organic acid biosynthetic process	AT1G06080 AT1G15550 AT1G18500 AT1G18640 AT1G29410 AT1G30040 AT1G55880 AT1G58080 AT1G60810 AT1G66200 AT1G69370 AT1G73805 AT1G79460 AT1G80560 AT2G02765 AT2G17630 AT2G24300 AT3G03780 AT3G04940 AT3G05190 AT3G06350 AT3G06470 AT3G10050 AT3G10160 AT3G11470 AT3G22425 AT3G22740 AT3G25900 AT3G44720 AT3G47340 AT3G55630 AT3G61440 AT4G02610 AT4G25420 AT4G27070 AT4G29210 AT4G30000 AT4G31000 AT4G34020 AT5G04140…
D	1.27E-08	266	Protein phosphorylation	AT1G03740 AT1G08590 AT1G09440 AT1G11050 AT1G11130 AT1G11300 AT1G11303 AT1G11330 AT1G11340 AT1G11350 AT1G11440 AT1G15570 AT1G16110 AT1G16130 AT1G16260 AT1G17750 AT1G18340 AT1G21270 AT1G26150 AT1G29720 AT1G29750 AT1G30570 AT1G33770 AT1G34210 AT1G48260 AT1G49580 AT1G49730 AT1G52290 AT1G53430 AT1G53700 AT1G53730 AT1G54820 AT1G55200 AT1G56120 AT1G56140 AT1G56720 AT1G57700 AT1G60800 AT1G61430 AT1G61500…
D	5.55E-08	17	Photosynthesis, light harvesting in photosystem I	AT1G15820 AT1G19150 AT1G29910 AT1G61520 AT2G05070 AT2G34420 AT2G34430 AT2G40100 AT3G08940 AT3G27690 AT3G47470 AT3G54890 AT3G61470 AT4G10340 AT5G01530 AT5G54270 AT1G08380
D	5.55E-08	175	Small molecule biosynthetic process	AT1G06080 AT1G15550 AT1G16350 AT1G18500 AT1G18640 AT1G23360 AT1G29410 AT1G30040 AT1G55880 AT1G58080 AT1G60550 AT1G60600 AT1G60810 AT1G66200 AT1G69370 AT1G73805 AT1G74710 AT1G79460 AT1G80560 AT2G02765 AT2G16530 AT2G17630 AT2G24300 AT3G03780 AT3G04940 AT3G05190 AT3G06350 AT3G06470 AT3G10050 AT3G10160 AT3G11470 AT3G22425 AT3G22740 AT3G25900 AT3G44720 AT3G47340 AT3G55630 AT3G61440 AT4G02610 AT4G04880…
D	3.92E-07	230	Carboxylic acid metabolic process	AT1G06080 AT1G06290 AT1G11860 AT1G15550 AT1G18500 AT1G18640 AT1G29410 AT1G30040 AT1G30120 AT1G30520 AT1G44350 AT1G50460 AT1G55880 AT1G58080 AT1G60810 AT1G65520 AT1G65930 AT1G66200 AT1G69370 AT1G73805 AT1G78680 AT1G79460 AT1G80560 AT2G02765 AT2G16790 AT2G17630 AT2G21330 AT2G23560 AT2G23600 AT2G23610 AT2G24300 AT2G25840 AT2G34770 AT3G02630 AT3G03780 AT3G03910 AT3G04940 AT3G05190 AT3G06350 AT3G06470…
D	5.58E-07	257	Oxoacid metabolic process	AT1G03410 AT1G04350 AT1G06080 AT1G06290 AT1G11860 AT1G15550 AT1G16400 AT1G16410 AT1G18500 AT1G18640 AT1G29410 AT1G30040 AT1G30120 AT1G30520 AT1G44350 AT1G50460 AT1G55880 AT1G58080 AT1G60810 AT1G65520 AT1G65930 AT1G66200 AT1G69370 AT1G73805 AT1G78680 AT1G79460 AT1G80560 AT2G02765 AT2G16790 AT2G17630 AT2G21330 AT2G23560 AT2G23600 AT2G23610 AT2G24300 AT2G25840 AT2G34770 AT3G02630 AT3G03780 AT3G03910…
D	6.68E-07	49	Photosynthesis, light reaction	AT1G03600 AT1G14150 AT1G15820 AT1G19150 AT1G29910 AT1G61520 AT2G01918 AT2G05070 AT2G30570 AT2G34420 AT2G34430 AT2G40100 AT3G01440 AT3G08940 AT3G27690 AT3G47470 AT3G54890 AT3G61470 AT4G09650 AT4G10340 AT4G21280 AT4G22890 AT5G01530 AT5G54270 AT1G08380 AT2G46820 AT2G47940 AT5G66570 AT2G01590 AT3G50820 AT1G15980 AT1G22700 AT1G54780 AT1G55370 AT1G60600 AT1G67740 AT3G15850 AT3G16250 AT3G21200 AT4G01050…
D	2.22E-06	330	Phosphorylation	AT1G03740 AT1G08590 AT1G09440 AT1G11050 AT1G11130 AT1G11300 AT1G11303 AT1G11330 AT1G11340 AT1G11350 AT1G11440 AT1G15570 AT1G16110 AT1G16130 AT1G16260 AT1G17350 AT1G17750 AT1G18340 AT1G21270 AT1G25390 AT1G26150 AT1G29720 AT1G29750 AT1G30570 AT1G33770 AT1G34210 AT1G48260 AT1G49580 AT1G49730 AT1G50460 AT1G52290 AT1G53430 AT1G53700 AT1G53730 AT1G54820 AT1G55200 AT1G56120 AT1G56140 AT1G56720 AT1G57700…
D	3.21E-06	446	Phosphate-containing compound metabolic process	AT1G03740 AT1G05630 AT1G05640 AT1G08590 AT1G09440 AT1G10700 AT1G11050 AT1G11130 AT1G11300 AT1G11303 AT1G11330 AT1G11340 AT1G11350 AT1G11440 AT1G11880 AT1G13700 AT1G15570 AT1G15700 AT1G16110 AT1G16130 AT1G16260 AT1G16350 AT1G17350 AT1G17750 AT1G18340 AT1G18640 AT1G21270 AT1G25390 AT1G26150 AT1G29720 AT1G29750 AT1G30110 AT1G30120 AT1G30570 AT1G33770 AT1G34210 AT1G48260 AT1G49580 AT1G49730 AT1G50460…
D	3.70E-06	452	Phosphorus metabolic process	AT1G03740 AT1G05630 AT1G05640 AT1G08590 AT1G09440 AT1G10700 AT1G11050 AT1G11130 AT1G11300 AT1G11303 AT1G11330 AT1G11340 AT1G11350 AT1G11440 AT1G11880 AT1G13700 AT1G15570 AT1G15700 AT1G16110 AT1G16130 AT1G16260 AT1G16350 AT1G17350 AT1G17750 AT1G18340 AT1G18640 AT1G21270 AT1G25390 AT1G26150 AT1G29720 AT1G29750 AT1G30110 AT1G30120 AT1G30570 AT1G31070 AT1G33770 AT1G34210 AT1G48260 AT1G49580 AT1G49730…
D	6.88E-06	20	Photosynthesis, light harvesting	AT1G15820 AT1G19150 AT1G29910 AT1G61520 AT2G05070 AT2G34420 AT2G34430 AT2G40100 AT3G08940 AT3G27690 AT3G47470 AT3G54890 AT3G61470 AT4G10340 AT5G01530 AT5G54270 AT1G08380 AT2G47940 AT1G03600 AT1G54780
D	9.36E-06	60	Alpha-amino acid biosynthetic process	AT1G18500 AT1G18640 AT1G29410 AT1G55880 AT1G58080 AT1G66200 AT1G80560 AT2G02765 AT2G17630 AT3G03780 AT3G04940 AT3G10050 AT3G11470 AT3G22425 AT3G22740 AT3G25900 AT3G44720 AT3G47340 AT3G61440 AT4G02610 AT4G27070 AT4G29210 AT5G04140 AT5G05730 AT5G13280 AT5G14060 AT5G14200 AT5G16570 AT5G17920 AT5G20980 AT5G23020 AT5G28020 AT5G53460 AT5G65010 AT1G69370 AT4G34840 AT5G46180 AT1G50110 AT1G55920 AT1G62960…
Molecular processes
Cluster	adj.Pval	nGenes	Pathways	Genes
A	4.48E-10	77	DNA-binding transcription factor activity	AT1G25250 AT1G26790 AT2G34720 AT2G38340 AT2G40340 AT3G11020 AT3G22830 AT3G24520 AT3G46640 AT4G27410 AT5G05410 AT5G17490 AT5G43840 AT5G59570 AT1G01060 AT1G32870 AT1G52890 AT4G25480 AT5G04340 AT5G25390 AT5G61380 AT1G10585 AT1G19490 AT1G43160 AT1G45249 AT1G46768 AT1G49720 AT1G70920 AT2G20880 AT2G23340 AT2G36270 AT2G46270 AT2G46680 AT3G17609 AT3G61890 AT4G01120 AT4G06746 AT4G25470 AT4G28140 AT4G34000…
A	1.39E-05	86	Molecular function regulator	AT1G10770 AT1G25250 AT1G26790 AT1G47710 AT2G34720 AT2G38340 AT2G40340 AT3G11020 AT3G17130 AT3G22830 AT3G24520 AT3G46640 AT4G27410 AT5G05410 AT5G12140 AT5G17490 AT5G43840 AT5G59570 AT5G62350 AT5G62360 AT1G01060 AT1G32870 AT1G52890 AT1G71950 AT4G25480 AT5G04340 AT5G25390 AT5G61380 AT1G07500 AT1G10585 AT1G19490 AT1G43160 AT1G45249 AT1G46768 AT1G49720 AT1G70800 AT1G70920 AT2G20880 AT2G23340 AT2G36270…
A	5.08E-05	49	Sequence-specific DNA binding	AT1G10585 AT1G74080 AT2G20880 AT2G34720 AT2G38340 AT2G40340 AT2G46270 AT2G46680 AT2G47460 AT3G11020 AT3G22830 AT3G24520 AT3G61890 AT4G01120 AT4G05100 AT4G21440 AT4G28140 AT4G34990 AT5G05410 AT5G17490 AT5G43840 AT5G49330 AT1G01060 AT2G46830 AT4G09820 AT5G04340 AT1G70920 AT2G36270 AT5G06710 AT1G25250 AT1G45249 AT1G49720 AT1G76580 AT1G77450 AT2G47890 AT3G07650 AT3G17609 AT3G21890 AT3G58070 AT4G25470…
A	5.46E-05	32	Transcription regulatory region sequence-specific DNA binding	AT1G10585 AT2G34720 AT2G38340 AT2G40340 AT3G11020 AT3G22830 AT3G24520 AT5G05410 AT5G43840 AT1G01060 AT4G09820 AT5G04340 AT1G45249 AT1G74080 AT1G76580 AT1G77450 AT2G36270 AT2G46270 AT2G47890 AT3G07650 AT3G17609 AT3G21890 AT3G58070 AT4G01120 AT4G25480 AT4G28140 AT4G34000 AT5G01200 AT5G51990 AT5G54930 AT5G59820 AT5G63790
A	0.000413248	34	Double-stranded DNA binding	AT1G10585 AT2G34720 AT2G38340 AT2G40340 AT3G11020 AT3G14890 AT3G22830 AT3G24520 AT5G05410 AT5G43840 AT1G01060 AT2G21660 AT4G09820 AT5G04340 AT1G45249 AT1G74080 AT1G76580 AT1G77450 AT2G36270 AT2G46270 AT2G47890 AT3G07650 AT3G17609 AT3G21890 AT3G58070 AT4G01120 AT4G25480 AT4G28140 AT4G34000 AT5G01200 AT5G51990 AT5G54930 AT5G59820 AT5G63790
A	0.000488303	19	UDP-glycosyltransferase activity	AT2G16890 AT2G22590 AT2G36750 AT3G11420 AT4G15480 AT4G15490 AT4G27560 AT5G17030 AT5G17040 AT5G17050 AT5G20830 AT1G09350 AT1G56600 AT2G47180 AT1G06780 AT1G32900 AT1G73810 AT4G24010 AT5G11110
A	0.0010545	13	UDP-glucosyltransferase activity	AT2G16890 AT2G22590 AT2G36750 AT4G15480 AT4G15490 AT4G27560 AT5G17030 AT5G17040 AT5G17050 AT5G20830 AT1G32900 AT4G24010 AT5G11110
A	0.001353818	4	Nickel cation binding	AT1G20440 AT1G20450 AT3G50970 AT5G66400
A	0.001353818	22	Transferase activity, transferring hexosyl groups	AT1G32900 AT2G16890 AT2G22590 AT2G36750 AT3G11420 AT4G15480 AT4G15490 AT4G24010 AT4G27560 AT5G17030 AT5G17040 AT5G17050 AT5G20830 AT5G40390 AT1G09350 AT1G56600 AT2G47180 AT1G05170 AT1G06780 AT1G73810 AT2G32430 AT5G11110
A	0.002450828	76	DNA binding	AT1G10585 AT1G26790 AT1G74080 AT2G20880 AT2G34720 AT2G38340 AT2G40340 AT2G46270 AT2G46680 AT2G47460 AT3G11020 AT3G14890 AT3G22830 AT3G24520 AT3G61890 AT4G01120 AT4G05100 AT4G21440 AT4G28140 AT4G34990 AT5G05410 AT5G17490 AT5G43840 AT5G49330 AT1G01060 AT1G49720 AT2G21660 AT2G46830 AT4G09820 AT5G04340 AT5G17300 AT5G61380 AT1G01520 AT1G12370 AT1G25250 AT1G32870 AT1G43160 AT1G45249 AT1G46768 AT1G52890…
A	0.003068703	9	Quercetin 7-O-glucosyltransferase activity	AT2G16890 AT2G22590 AT2G36750 AT4G15480 AT4G15490 AT4G27560 AT5G17030 AT5G17040 AT5G17050
A	0.004096863	6	Galactosyltransferase activity	AT5G40390 AT1G09350 AT1G56600 AT2G47180 AT1G05170 AT2G32430
B	9.83E-09	126	Zinc ion binding	AT3G03060 AT4G13890 AT4G29610 AT4G36580 AT5G16930 AT1G24180 AT1G35720 AT1G54410 AT1G79530 AT2G28510 AT2G31350 AT3G13110 AT3G17240 AT3G27380 AT3G50410 AT4G02930 AT4G29130 AT4G35260 AT4G36760 AT4G37910 AT5G03290 AT5G07440 AT5G18200 AT5G55070 AT1G01210 AT1G04840 AT1G05690 AT1G06430 AT1G08070 AT1G09410 AT1G18910 AT1G25360 AT1G28050 AT1G34160 AT1G43860 AT1G48720 AT1G51600 AT1G56690 AT1G68930 AT1G71420…
B	3.42E-08	505	Cation binding	AT1G02920 AT1G19570 AT1G35720 AT2G30860 AT2G30870 AT2G36530 AT4G13940 AT4G25100 AT5G08680 AT5G37600 AT1G01050 AT1G09780 AT1G18210 AT1G23100 AT1G66410 AT1G73630 AT2G01890 AT2G18230 AT2G21940 AT2G41110 AT2G41410 AT3G03060 AT3G15352 AT3G17790 AT3G22930 AT3G50360 AT3G51920 AT3G53620 AT3G56090 AT3G56800 AT4G01940 AT4G13890 AT4G22220 AT4G29610 AT4G36580 AT5G01600 AT5G03905 AT5G16930 AT5G17380 AT5G37780…
B	3.42E-08	503	Metal ion binding	AT1G02920 AT1G19570 AT1G35720 AT2G30860 AT2G30870 AT2G36530 AT4G13940 AT4G25100 AT5G08680 AT5G37600 AT1G01050 AT1G09780 AT1G18210 AT1G23100 AT1G66410 AT1G73630 AT2G01890 AT2G18230 AT2G21940 AT2G41110 AT2G41410 AT3G03060 AT3G15352 AT3G17790 AT3G22930 AT3G50360 AT3G51920 AT3G53620 AT3G56090 AT3G56800 AT4G01940 AT4G13890 AT4G22220 AT4G29610 AT4G36580 AT5G01600 AT5G03905 AT5G16930 AT5G37780 AT1G07010…
B	3.42E-08	202	Transition metal ion binding	AT1G02920 AT1G19570 AT1G35720 AT2G30860 AT2G30870 AT2G36530 AT4G13940 AT4G25100 AT5G08680 AT5G37600 AT1G09780 AT2G01890 AT3G03060 AT3G15352 AT3G17790 AT3G56090 AT4G01940 AT4G13890 AT4G22220 AT4G29610 AT4G36580 AT5G01600 AT5G03905 AT5G16930 AT1G07010 AT1G07600 AT1G22840 AT1G24180 AT1G54410 AT1G79440 AT1G79530 AT2G28510 AT2G31350 AT2G33210 AT3G04120 AT3G08950 AT3G12490 AT3G13110 AT3G17240 AT3G23990…
B	9.03E-05	233	DNA-binding transcription factor activity	AT1G03040 AT1G03290 AT1G07530 AT1G08970 AT1G14580 AT1G14687 AT1G18750 AT1G47870 AT1G50420 AT1G51140 AT1G54830 AT1G55110 AT1G56170 AT1G61660 AT1G67970 AT1G69570 AT1G73730 AT2G24260 AT2G35940 AT2G36010 AT2G45660 AT2G45680 AT2G46510 AT3G02150 AT3G02990 AT3G09370 AT3G12510 AT3G13810 AT3G18100 AT3G20910 AT3G27010 AT3G45260 AT3G47500 AT3G47620 AT3G48160 AT3G55730 AT4G02880 AT4G11660 AT4G12020 AT4G12750…
B	0.000279727	172	Sequence-specific DNA binding	AT1G01380 AT1G06180 AT1G07130 AT1G07530 AT1G08970 AT1G14687 AT1G18750 AT1G26840 AT1G28260 AT1G28520 AT1G32240 AT1G47870 AT1G48000 AT1G50420 AT1G54830 AT1G56170 AT1G56650 AT1G67310 AT1G67970 AT1G69570 AT1G74650 AT2G07690 AT2G16720 AT2G20980 AT2G22430 AT2G35940 AT2G36010 AT2G37520 AT2G37560 AT2G38250 AT2G41630 AT2G45660 AT2G45680 AT2G46510 AT2G47190 AT3G02150 AT3G02990 AT3G06490 AT3G09370 AT3G12510…
B	0.00079115	246	Transcription regulator activity	AT1G03040 AT1G03290 AT1G03760 AT1G07530 AT1G08970 AT1G14580 AT1G14687 AT1G18750 AT1G47870 AT1G50420 AT1G51140 AT1G54830 AT1G55110 AT1G56170 AT1G61660 AT1G64490 AT1G67310 AT1G67970 AT1G69570 AT1G73730 AT2G24260 AT2G35940 AT2G36010 AT2G39240 AT2G45660 AT2G45680 AT2G46510 AT3G02150 AT3G02990 AT3G09370 AT3G12510 AT3G13810 AT3G16940 AT3G18100 AT3G20910 AT3G27010 AT3G45260 AT3G47500 AT3G47620 AT3G48160…
B	0.000959788	517	Transferase activity	AT1G01210 AT1G01390 AT1G01420 AT1G01540 AT1G01570 AT1G01610 AT1G02390 AT1G02880 AT1G02920 AT1G05680 AT1G06000 AT1G06520 AT1G07870 AT1G08650 AT1G10060 AT1G10070 AT1G10370 AT1G10650 AT1G12580 AT1G13195 AT1G13560 AT1G14000 AT1G14400 AT1G17050 AT1G18890 AT1G18910 AT1G21120 AT1G21240 AT1G24070 AT1G28390 AT1G30640 AT1G31850 AT1G33030 AT1G35670 AT1G49160 AT1G50490 AT1G51660 AT1G53025 AT1G53500 AT1G53510…
B	0.000959788	69	Phosphoric ester hydrolase activity	AT1G01610 AT1G02390 AT1G05000 AT1G06520 AT1G07630 AT1G08940 AT1G09870 AT1G11800 AT1G15080 AT1G48040 AT1G52570 AT1G55900 AT1G71710 AT1G73010 AT2G01890 AT2G22190 AT2G40180 AT3G05580 AT3G15730 AT3G17790 AT3G52180 AT3G60450 AT3G62260 AT4G03960 AT4G12430 AT4G22590 AT4G31860 AT4G35790 AT4G38530 AT5G04540 AT5G04980 AT5G10460 AT5G46410 AT5G51460 AT5G53140 AT5G58690 AT5G65140 AT1G07010 AT1G28960 AT3G02040…
B	0.000959788	103	Sequence-specific double-stranded DNA binding	AT1G01380 AT1G08970 AT1G14687 AT1G18750 AT1G26840 AT1G32240 AT1G54830 AT1G56170 AT1G67970 AT2G07690 AT2G20980 AT2G35940 AT2G37520 AT2G37560 AT2G41630 AT2G45660 AT2G46510 AT3G02990 AT3G09370 AT3G12510 AT3G18100 AT3G20910 AT3G54390 AT3G55730 AT4G11660 AT4G12020 AT4G12750 AT4G17880 AT4G18880 AT4G20970 AT4G22950 AT4G34610 AT5G10140 AT5G11510 AT5G16600 AT5G24110 AT5G39760 AT5G44635 AT5G46280 AT5G52830…
B	0.001880762	552	Nucleic acid binding	AT1G01380 AT1G03510 AT1G03530 AT1G04400 AT1G04840 AT1G04990 AT1G06180 AT1G07130 AT1G07360 AT1G07530 AT1G08880 AT1G08970 AT1G09410 AT1G11480 AT1G11800 AT1G14170 AT1G14687 AT1G15440 AT1G18070 AT1G18750 AT1G25360 AT1G26840 AT1G28260 AT1G28520 AT1G29400 AT1G30960 AT1G31660 AT1G31790 AT1G32240 AT1G43980 AT1G45332 AT1G47870 AT1G48000 AT1G50420 AT1G51380 AT1G54270 AT1G54290 AT1G54830 AT1G56170 AT1G56650…
B	0.002908121	97	Transcription regulatory region sequence-specific DNA binding	AT1G01380 AT1G08970 AT1G14687 AT1G18750 AT1G32240 AT1G54830 AT1G56170 AT1G67970 AT2G35940 AT2G37520 AT2G41630 AT2G45660 AT2G46510 AT3G02990 AT3G09370 AT3G12510 AT3G18100 AT3G20910 AT3G54390 AT3G55730 AT4G11660 AT4G12020 AT4G12750 AT4G17880 AT4G18880 AT4G20970 AT4G22950 AT4G34610 AT5G10140 AT5G11510 AT5G16600 AT5G24110 AT5G39760 AT5G52830 AT5G60910 AT1G13960 AT1G61660 AT2G47190 AT3G27010 AT4G39100…
B	0.002908121	320	DNA binding	AT1G01380 AT1G04400 AT1G06180 AT1G07130 AT1G07530 AT1G08880 AT1G08970 AT1G11800 AT1G14687 AT1G18750 AT1G26840 AT1G28260 AT1G28520 AT1G32240 AT1G47870 AT1G48000 AT1G50420 AT1G54830 AT1G56170 AT1G56650 AT1G63160 AT1G67310 AT1G67320 AT1G67970 AT1G69570 AT1G73730 AT1G74650 AT1G80710 AT2G07690 AT2G16720 AT2G19810 AT2G20980 AT2G22430 AT2G28560 AT2G28720 AT2G35940 AT2G36010 AT2G37520 AT2G37560 AT2G38250…
B	0.003531596	114	Double-stranded DNA binding	AT1G01380 AT1G08970 AT1G14687 AT1G18750 AT1G26840 AT1G32240 AT1G54830 AT1G56170 AT1G67310 AT1G67970 AT2G07690 AT2G20980 AT2G28560 AT2G35940 AT2G37520 AT2G37560 AT2G41630 AT2G45660 AT2G46510 AT3G02990 AT3G09370 AT3G12510 AT3G16940 AT3G18100 AT3G20910 AT3G54390 AT3G55730 AT4G11660 AT4G12020 AT4G12750 AT4G17880 AT4G18880 AT4G20970 AT4G22950 AT4G25540 AT4G34610 AT5G10140 AT5G11510 AT5G16600 AT5G24110…
C	1.31E-13	29	Microtubule binding	AT1G03780 AT1G18370 AT1G53140 AT2G07170 AT2G22610 AT2G28620 AT2G37420 AT3G17360 AT3G19050 AT3G20150 AT3G23670 AT3G44050 AT3G60840 AT4G05190 AT4G14330 AT4G15830 AT4G21270 AT4G22860 AT4G26660 AT4G37010 AT5G15510 AT5G23910 AT5G51600 AT5G55520 AT5G60930 AT5G67270 AT1G23790 AT4G13370 AT3G10310
C	2.25E-12	18	Microtubule motor activity	AT1G18370 AT2G22610 AT2G28620 AT2G37420 AT3G17360 AT3G19050 AT3G20150 AT3G23670 AT3G44050 AT4G05190 AT4G14330 AT4G21270 AT4G26660 AT5G23910 AT5G55520 AT5G60930 AT3G10310 AT5G33300
C	9.69E-10	33	Cytoskeletal protein binding	AT1G03780 AT1G18370 AT1G53140 AT2G07170 AT2G22610 AT2G28620 AT2G37420 AT3G17360 AT3G17680 AT3G19050 AT3G20150 AT3G23670 AT3G44050 AT3G60840 AT4G05190 AT4G14330 AT4G15830 AT4G21270 AT4G22860 AT4G26660 AT4G37010 AT5G15510 AT5G23910 AT5G51600 AT5G55520 AT5G60930 AT5G67270 AT1G23790 AT1G54385 AT2G29890 AT4G02800 AT4G13370 AT3G10310
C	2.96E-07	111	Molecular function regulator	AT1G03780 AT1G16330 AT1G32640 AT1G44110 AT1G46264 AT1G53830 AT1G62760 AT1G63100 AT1G69120 AT1G75060 AT1G76310 AT1G80370 AT2G01610 AT2G26760 AT2G45220 AT2G46400 AT3G02310 AT3G11520 AT3G16410 AT3G25600 AT3G29000 AT3G50770 AT3G50890 AT3G55660 AT4G01250 AT4G11070 AT4G14465 AT4G22860 AT4G23810 AT4G33260 AT4G33270 AT4G34160 AT4G37490 AT5G05940 AT5G06150 AT5G13840 AT5G15510 AT5G15800 AT5G26920 AT5G42380…
C	2.53E-05	35	Enzyme regulator activity	AT1G03780 AT1G16330 AT1G44110 AT1G53830 AT1G62760 AT1G76310 AT1G80370 AT2G01610 AT2G26760 AT2G45220 AT3G11520 AT3G16410 AT3G25600 AT3G29000 AT3G50770 AT4G22860 AT4G33260 AT4G33270 AT4G34160 AT4G37490 AT5G06150 AT5G13840 AT5G15510 AT5G42380 AT1G67810 AT1G73260 AT1G73500 AT5G46960 AT1G24020 AT1G73325 AT1G73330 AT2G31980 AT4G03100 AT5G43580 AT2G43510
C	0.000105852	13	Protein kinase regulator activity	AT1G03780 AT1G16330 AT1G44110 AT1G76310 AT1G80370 AT2G26760 AT3G11520 AT4G22860 AT4G34160 AT4G37490 AT5G06150 AT5G15510 AT1G73500
C	0.000127534	27	Heme binding	AT1G11600 AT1G14540 AT1G63710 AT2G30750 AT2G34500 AT2G40000 AT3G01190 AT3G01420 AT3G21770 AT3G25180 AT3G26830 AT3G49110 AT3G55840 AT4G08770 AT4G11290 AT4G22710 AT4G30170 AT4G31970 AT4G37410 AT4G37520 AT4G39950 AT5G44620 AT5G45340 AT5G57220 AT5G58390 AT5G64110 AT5G67310
C	0.000153602	9	Cyclin-dependent protein serine/threonine kinase regulator activity	AT1G16330 AT1G44110 AT1G76310 AT1G80370 AT2G26760 AT3G11520 AT4G34160 AT4G37490 AT5G06150
C	0.000153602	16	Kinase binding	AT1G44110 AT1G76310 AT1G80370 AT2G26760 AT3G11520 AT4G34160 AT4G37490 AT5G06150 AT3G60550 AT1G32640 AT1G34245 AT2G30040 AT3G25250 AT4G33260 AT4G33270 AT5G56580
C	0.000153602	4	Cyclin binding	AT1G20930 AT1G76540 AT2G38620 AT3G54180
C	0.000161231	6	ATP-dependent microtubule motor activity	AT2G28620 AT2G37420 AT3G20150 AT3G23670 AT4G14330 AT4G21270
C	0.000295124	13	Protein kinase binding	AT1G44110 AT1G76310 AT1G80370 AT2G26760 AT3G11520 AT4G34160 AT4G37490 AT5G06150 AT3G60550 AT1G34245 AT2G30040 AT3G25250 AT5G56580
D	2.09E-09	244	Protein kinase activity	AT1G03740 AT1G08590 AT1G09440 AT1G11050 AT1G11130 AT1G11300 AT1G11303 AT1G11330 AT1G11340 AT1G11350 AT1G11440 AT1G15530 AT1G16110 AT1G16130 AT1G16260 AT1G17750 AT1G21270 AT1G26150 AT1G29720 AT1G29750 AT1G30570 AT1G33770 AT1G34210 AT1G48260 AT1G49580 AT1G52290 AT1G53430 AT1G53700 AT1G53730 AT1G54820 AT1G55200 AT1G56120 AT1G56140 AT1G56720 AT1G57700 AT1G59580 AT1G60800 AT1G61430 AT1G61500 AT1G65190…
D	7.69E-09	268	Phosphotransferase activity, alcohol group as acceptor	AT1G03740 AT1G08590 AT1G09440 AT1G11050 AT1G11130 AT1G11300 AT1G11303 AT1G11330 AT1G11340 AT1G11350 AT1G11440 AT1G12000 AT1G15530 AT1G16110 AT1G16130 AT1G16260 AT1G17750 AT1G20950 AT1G21270 AT1G26150 AT1G29720 AT1G29750 AT1G30570 AT1G33770 AT1G34210 AT1G48260 AT1G48430 AT1G49580 AT1G50460 AT1G52290 AT1G53430 AT1G53700 AT1G53730 AT1G54820 AT1G55200 AT1G56120 AT1G56140 AT1G56720 AT1G57700 AT1G59580…
D	1.10E-08	743	Transferase activity	AT1G01430 AT1G01860 AT1G02145 AT1G02610 AT1G03740 AT1G05560 AT1G05675 AT1G06790 AT1G08590 AT1G09440 AT1G10360 AT1G11050 AT1G11130 AT1G11300 AT1G11303 AT1G11330 AT1G11340 AT1G11350 AT1G11440 AT1G11860 AT1G11880 AT1G12000 AT1G14030 AT1G14790 AT1G15125 AT1G15530 AT1G16110 AT1G16130 AT1G16260 AT1G16570 AT1G17270 AT1G17750 AT1G17970 AT1G18500 AT1G19340 AT1G20950 AT1G21100 AT1G21130 AT1G21270 AT1G22340…
D	1.59E-08	90	Molecular transducer activity	AT1G09440 AT1G11130 AT1G15530 AT1G26150 AT1G34210 AT1G52290 AT1G53730 AT1G54820 AT1G55200 AT1G56720 AT1G60800 AT1G66460 AT1G80870 AT2G16750 AT2G20850 AT2G24150 AT2G25220 AT2G28250 AT2G30740 AT2G32400 AT2G38310 AT2G39180 AT2G40330 AT2G42960 AT2G47060 AT2G48010 AT3G05140 AT3G09780 AT3G13065 AT3G13690 AT3G19300 AT3G23750 AT3G25560 AT3G26700 AT3G45390 AT3G45420 AT3G45430 AT3G51480 AT3G59110 AT4G01330…
D	2.35E-08	59	Transmembrane receptor protein serine/threonine kinase activity	AT1G09440 AT1G11130 AT1G15530 AT1G26150 AT1G34210 AT1G52290 AT1G53730 AT1G54820 AT1G55200 AT1G56720 AT1G60800 AT1G66460 AT1G80870 AT2G16750 AT2G20850 AT2G25220 AT2G28250 AT2G30740 AT2G39180 AT2G42960 AT2G47060 AT2G48010 AT3G05140 AT3G09780 AT3G13065 AT3G13690 AT3G19300 AT3G23750 AT3G25560 AT3G26700 AT3G45390 AT3G45420 AT3G45430 AT3G59110 AT4G01330 AT4G03390 AT4G10390 AT4G22130 AT4G28350 AT4G29050…
D	3.42E-08	62	Transmembrane receptor protein kinase activity	AT1G09440 AT1G11130 AT1G15530 AT1G26150 AT1G34210 AT1G52290 AT1G53730 AT1G54820 AT1G55200 AT1G56720 AT1G60800 AT1G66460 AT1G80870 AT2G16750 AT2G20850 AT2G25220 AT2G28250 AT2G30740 AT2G39180 AT2G42960 AT2G47060 AT2G48010 AT3G05140 AT3G09780 AT3G13065 AT3G13690 AT3G19300 AT3G23750 AT3G25560 AT3G26700 AT3G45390 AT3G45420 AT3G45430 AT3G59110 AT4G01330 AT4G03390 AT4G10390 AT4G22130 AT4G28350 AT4G29050…
D	4.60E-08	297	Kinase activity	AT1G03740 AT1G08590 AT1G09440 AT1G11050 AT1G11130 AT1G11300 AT1G11303 AT1G11330 AT1G11340 AT1G11350 AT1G11440 AT1G12000 AT1G15530 AT1G16110 AT1G16130 AT1G16260 AT1G17750 AT1G20950 AT1G21270 AT1G25390 AT1G26150 AT1G29720 AT1G29750 AT1G30570 AT1G32060 AT1G33770 AT1G34210 AT1G48260 AT1G48430 AT1G49580 AT1G50460 AT1G52290 AT1G53430 AT1G53700 AT1G53730 AT1G54820 AT1G55200 AT1G56120 AT1G56140 AT1G56720…
D	4.60E-08	82	Signaling receptor activity	AT1G09440 AT1G11130 AT1G15530 AT1G26150 AT1G34210 AT1G52290 AT1G53730 AT1G54820 AT1G55200 AT1G56720 AT1G60800 AT1G66460 AT1G80870 AT2G16750 AT2G20850 AT2G24150 AT2G25220 AT2G28250 AT2G30740 AT2G32400 AT2G38310 AT2G39180 AT2G40330 AT2G42960 AT2G47060 AT2G48010 AT3G05140 AT3G09780 AT3G13065 AT3G13690 AT3G19300 AT3G23750 AT3G25560 AT3G26700 AT3G45390 AT3G45420 AT3G45430 AT3G51480 AT3G59110 AT4G01330…
D	5.81E-07	195	Protein serine/threonine kinase activity	AT1G03740 AT1G09440 AT1G11050 AT1G11130 AT1G11300 AT1G11303 AT1G11330 AT1G11340 AT1G11350 AT1G11440 AT1G15530 AT1G16110 AT1G16130 AT1G16260 AT1G21270 AT1G26150 AT1G29720 AT1G29750 AT1G33770 AT1G34210 AT1G48260 AT1G49580 AT1G52290 AT1G53430 AT1G53700 AT1G53730 AT1G54820 AT1G55200 AT1G56120 AT1G56140 AT1G56720 AT1G57700 AT1G59580 AT1G60800 AT1G61430 AT1G61500 AT1G65190 AT1G65800 AT1G66460 AT1G69910…
D	5.81E-07	66	Transmembrane signaling receptor activity	AT1G09440 AT1G11130 AT1G15530 AT1G26150 AT1G34210 AT1G52290 AT1G53730 AT1G54820 AT1G55200 AT1G56720 AT1G60800 AT1G66460 AT1G80870 AT2G16750 AT2G20850 AT2G25220 AT2G28250 AT2G30740 AT2G39180 AT2G42960 AT2G47060 AT2G48010 AT3G05140 AT3G09780 AT3G13065 AT3G13690 AT3G19300 AT3G23750 AT3G25560 AT3G26700 AT3G45390 AT3G45420 AT3G45430 AT3G59110 AT4G01330 AT4G03390 AT4G10390 AT4G22130 AT4G28350 AT4G29050…
D	2.05E-06	587	Small molecule binding	AT1G06290 AT1G09080 AT1G12900 AT1G20090 AT1G26730 AT1G33930 AT1G33960 AT1G35350 AT1G48030 AT1G50010 AT1G55880 AT1G65070 AT1G68740 AT1G75840 AT2G04450 AT2G17630 AT2G28760 AT2G32120 AT2G38310 AT2G40330 AT3G04940 AT3G06690 AT3G06850 AT3G14150 AT3G16620 AT3G16950 AT3G24320 AT3G26650 AT3G29320 AT3G30775 AT3G48040 AT3G53800 AT3G61440 AT3G61650 AT4G08920 AT4G15810 AT4G17870 AT4G19985 AT4G25120 AT4G35020…
D	2.46E-06	335	Transferase activity, transferring phosphorus-containing groups	AT1G03740 AT1G06790 AT1G08590 AT1G09440 AT1G11050 AT1G11130 AT1G11300 AT1G11303 AT1G11330 AT1G11340 AT1G11350 AT1G11440 AT1G12000 AT1G14790 AT1G15530 AT1G16110 AT1G16130 AT1G16260 AT1G17750 AT1G20950 AT1G21270 AT1G25390 AT1G26150 AT1G29720 AT1G29750 AT1G30570 AT1G31070 AT1G32060 AT1G33770 AT1G34210 AT1G43580 AT1G48260 AT1G48430 AT1G49580 AT1G50460 AT1G50840 AT1G52290 AT1G53430 AT1G53700 AT1G53730…
D	2.67E-06	127	Hydrolase activity, acting on glycosyl bonds	AT1G02360 AT1G02640 AT1G05620 AT1G33700 AT1G35580 AT1G45130 AT1G67490 AT1G72990 AT1G80170 AT2G28100 AT2G28470 AT3G10740 AT3G13750 AT3G26720 AT3G47010 AT3G47540 AT3G50880 AT3G60130 AT3G62750 AT4G09510 AT4G10060 AT4G21760 AT4G26140 AT4G34260 AT5G01930 AT5G09730 AT5G10560 AT5G13980 AT5G20950 AT5G34940 AT5G49360 AT5G56870 AT5G61250 AT5G63800 AT5G64570 AT1G03310 AT1G05590 AT1G58370 AT1G65590 AT1G67830…
D	3.57E-06	584	Anion binding	AT1G05020 AT1G06290 AT1G09080 AT1G20090 AT1G26730 AT1G33930 AT1G33960 AT1G35350 AT1G48030 AT1G50010 AT1G55880 AT1G65070 AT1G68110 AT1G68740 AT1G75840 AT2G17630 AT2G19690 AT2G28760 AT2G32120 AT2G38310 AT2G40330 AT3G04940 AT3G06690 AT3G06850 AT3G14150 AT3G16620 AT3G16950 AT3G24320 AT3G29320 AT3G30775 AT3G46540 AT3G48040 AT3G56440 AT3G61440 AT3G61650 AT4G08920 AT4G15810 AT4G17870 AT4G25120 AT4G25940…
Cellular processes
Cluster	adj.Pval	nGenes	Pathways	Genes
B	1.15072E-09	34	Preribosome	AT1G15440 AT1G29320 AT1G31660 AT1G63780 AT2G17250 AT2G24500 AT2G34570 AT3G06530 AT3G10530 AT3G21540 AT3G22660 AT3G55510 AT3G55620 AT3G56990 AT3G58660 AT4G02400 AT4G04940 AT4G05410 AT4G15770 AT4G22380 AT4G25630 AT4G25730 AT4G28200 AT4G28450 AT4G31420 AT5G12220 AT5G14520 AT5G15550 AT5G15750 AT5G20160 AT5G20600 AT5G38720 AT5G48240 AT5G66540
B	1.87639E-07	101	Nucleolus	AT1G02870 AT1G15440 AT1G29320 AT1G31660 AT1G51380 AT1G52930 AT1G54250 AT1G63780 AT1G75670 AT1G77030 AT2G17250 AT2G29540 AT2G31410 AT2G34570 AT2G47990 AT3G06530 AT3G07050 AT3G08000 AT3G10530 AT3G13230 AT3G13940 AT3G15140 AT3G15460 AT3G16810 AT3G18600 AT3G21540 AT3G22660 AT3G23620 AT3G44750 AT3G55510 AT3G55620 AT3G56990 AT3G57660 AT3G57940 AT3G59810 AT4G02400 AT4G04940 AT4G15770 AT4G16630 AT4G22380…
B	3.88014E-06	184	Nuclear lumen	AT1G02690 AT1G02870 AT1G03760 AT1G07130 AT1G08880 AT1G11800 AT1G15440 AT1G26470 AT1G26660 AT1G26665 AT1G26840 AT1G27630 AT1G29320 AT1G29400 AT1G31660 AT1G51380 AT1G52930 AT1G54250 AT1G55080 AT1G57820 AT1G63780 AT1G66740 AT1G67320 AT1G71800 AT1G75670 AT1G77030 AT1G80190 AT2G17250 AT2G20980 AT2G25355 AT2G29540 AT2G30350 AT2G31410 AT2G32590 AT2G34570 AT2G35940 AT2G37560 AT2G40550 AT2G47990 AT3G02820…
B	9.55509E-06	13	Preribosome, large subunit precursor	AT1G29320 AT2G24500 AT3G22660 AT3G55510 AT3G55620 AT4G15770 AT4G25730 AT4G31420 AT5G12220 AT5G15550 AT5G20600 AT5G48240 AT5G14520
B	1.05798E-05	211	Membrane-enclosed lumen	AT1G02690 AT1G02870 AT1G03760 AT1G07130 AT1G08880 AT1G11800 AT1G15440 AT1G21400 AT1G22840 AT1G23100 AT1G24180 AT1G26470 AT1G26660 AT1G26665 AT1G26840 AT1G27630 AT1G29320 AT1G29400 AT1G31660 AT1G51380 AT1G52370 AT1G52930 AT1G54250 AT1G55080 AT1G57820 AT1G63780 AT1G66740 AT1G67320 AT1G71800 AT1G75670 AT1G77030 AT1G80190 AT2G17250 AT2G20980 AT2G25355 AT2G29540 AT2G30350 AT2G31410 AT2G32590 AT2G34570…
B	1.5111E-05	331	Organelle membrane	AT1G55900 AT1G72750 AT1G01650 AT1G02205 AT1G03950 AT1G04120 AT1G05270 AT1G07420 AT1G09180 AT1G12760 AT1G13560 AT1G17530 AT1G19140 AT1G22740 AT1G57610 AT1G69640 AT1G71330 AT1G72280 AT1G73030 AT2G06530 AT2G16600 AT2G17270 AT2G17520 AT2G18240 AT2G21880 AT2G29070 AT2G34250 AT2G38170 AT2G40950 AT2G44410 AT2G47800 AT3G03160 AT3G06710 AT3G10110 AT3G11670 AT3G17611 AT3G18440 AT3G25120 AT3G25585 AT3G26590…
B	1.51766E-05	14	90S preribosome	AT1G15440 AT1G63780 AT2G17250 AT3G06530 AT3G21540 AT3G55510 AT3G58660 AT4G04940 AT4G28200 AT5G14520 AT5G15550 AT5G15750 AT5G38720 AT5G66540
B	2.44784E-05	18	Small-subunit processome	AT1G15440 AT1G63780 AT2G17250 AT2G34570 AT3G06530 AT3G10530 AT3G21540 AT3G56990 AT4G02400 AT4G04940 AT4G05410 AT4G22380 AT4G25630 AT4G28200 AT4G28450 AT5G15750 AT5G20160 AT5G66540
B	2.9985E-05	430	Cytosol	AT1G01050 AT1G02920 AT1G06000 AT1G07370 AT1G08200 AT1G09780 AT1G13930 AT1G14400 AT1G18210 AT1G19570 AT1G22840 AT1G23140 AT1G24180 AT1G35720 AT1G45145 AT1G52570 AT1G54270 AT1G54290 AT1G54410 AT1G59700 AT1G62740 AT1G65960 AT1G66410 AT1G71840 AT1G72680 AT1G76180 AT1G79440 AT1G79930 AT2G15320 AT2G16600 AT2G17290 AT2G18230 AT2G21060 AT2G23120 AT2G25450 AT2G29450 AT2G30140 AT2G30860 AT2G30870 AT2G33210…
B	4.09856E-05	437	Plasma membrane	AT1G64760 AT2G27500 AT3G54200 AT4G28300 AT4G29040 AT4G29160 AT4G29840 AT4G31140 AT4G31420 AT4G31750 AT4G31860 AT4G31870 AT4G32400 AT4G33700 AT4G33950 AT4G34120 AT4G34870 AT4G34950 AT4G34980 AT4G35090 AT4G35260 AT4G35300 AT4G35790 AT4G35860 AT4G36680 AT4G37910 AT4G37980 AT4G38630 AT4G38710 AT4G39260 AT4G39330 AT4G39890 AT5G01600 AT5G02050 AT5G02240 AT5G03240 AT5G03290 AT5G04830 AT5G04885 AT5G05520…
B	9.81252E-05	270	Mitochondrion	AT1G07590 AT1G53580 AT1G55900 AT1G66410 AT1G68530 AT1G69250 AT1G69295 AT1G70810 AT1G71040 AT1G72750 AT1G73030 AT1G73650 AT1G74020 AT1G74790 AT1G75040 AT1G76040 AT1G76180 AT1G78570 AT1G79440 AT1G79930 AT2G02130 AT2G05380 AT2G05520 AT2G06530 AT2G15620 AT2G16070 AT2G16600 AT2G17290 AT2G18110 AT2G19860 AT2G20050 AT2G20530 AT2G21350 AT3G17240 AT3G23990 AT4G35260 AT5G03290 AT1G05270 AT1G06430 AT1G09920…
B	0.000221984	512	Cell periphery	AT1G64760 AT1G74000 AT2G02990 AT2G27500 AT2G34790 AT2G41800 AT3G49120 AT3G52500 AT3G54200 AT3G54400 AT4G28300 AT4G29040 AT4G29160 AT4G29840 AT4G31140 AT4G31420 AT4G31750 AT4G31860 AT4G31870 AT4G32400 AT4G33700 AT4G33950 AT4G34120 AT4G34870 AT4G34950 AT4G34980 AT4G35090 AT4G35260 AT4G35300 AT4G35790 AT4G35860 AT4G36680 AT4G37910 AT4G37980 AT4G38630 AT4G38710 AT4G39260 AT4G39330 AT4G39890 AT5G01600…
B	0.00040459	25	Cul4-RING E3 ubiquitin ligase complex	AT1G61740 AT2G36630 AT4G28450 AT5G20570 AT5G41560 AT5G58760 AT1G65030 AT4G35050 AT1G15440 AT1G29320 AT1G53090 AT1G55680 AT1G61210 AT1G80710 AT2G16780 AT2G32950 AT2G47990 AT3G10530 AT4G05410 AT5G15550 AT5G18525 AT5G23730 AT5G52820 AT5G56190 AT5G64730
C	6.4785E-14	34	Microtubule	AT1G03780 AT1G18370 AT1G75780 AT2G22610 AT2G25880 AT2G37420 AT3G17360 AT3G19050 AT3G20150 AT3G23670 AT3G44050 AT4G05190 AT4G14330 AT4G15830 AT4G21270 AT4G22860 AT4G26660 AT4G32830 AT5G15510 AT5G23910 AT5G55520 AT5G60930 AT5G67270 AT2G28620 AT2G33560 AT3G25980 AT5G51600 AT1G53140 AT1G54960 AT2G07170 AT3G01710 AT3G10310 AT3G26050 AT3G60840
C	3.46005E-13	37	Microtubule cytoskeleton	AT1G03780 AT1G18370 AT1G75780 AT1G76310 AT2G22610 AT2G25880 AT2G28620 AT2G37420 AT3G17360 AT3G19050 AT3G20150 AT3G23670 AT3G44050 AT3G60840 AT4G05190 AT4G14330 AT4G15830 AT4G21270 AT4G22860 AT4G26660 AT4G32830 AT4G37010 AT5G15510 AT5G23910 AT5G51600 AT5G55520 AT5G60930 AT5G67270 AT2G33560 AT3G25980 AT3G58650 AT1G53140 AT1G54960 AT2G07170 AT3G01710 AT3G10310 AT3G26050
C	1.17008E-11	16	Kinesin complex	AT1G18370 AT2G22610 AT2G28620 AT2G37420 AT3G17360 AT3G19050 AT3G20150 AT3G23670 AT3G44050 AT4G05190 AT4G14330 AT4G21270 AT4G26660 AT5G23910 AT5G55520 AT5G60930
C	1.91352E-11	37	Supramolecular complex	AT1G03780 AT1G18370 AT1G61470 AT1G75780 AT2G22610 AT2G25880 AT2G33560 AT2G37420 AT3G17360 AT3G19050 AT3G20150 AT3G23670 AT3G25980 AT3G44050 AT3G44260 AT4G05190 AT4G14330 AT4G15830 AT4G21270 AT4G22860 AT4G26660 AT4G32830 AT5G15510 AT5G22250 AT5G23910 AT5G55520 AT5G60930 AT5G67270 AT2G28620 AT5G51600 AT1G53140 AT1G54960 AT2G07170 AT3G01710 AT3G10310 AT3G26050 AT3G60840
C	1.26957E-10	40	Cytoskeleton	AT1G03780 AT1G18370 AT1G75780 AT1G76310 AT2G22610 AT2G25880 AT2G28620 AT2G37420 AT3G17360 AT3G19050 AT3G20150 AT3G23670 AT3G44050 AT3G60840 AT4G05190 AT4G14330 AT4G15830 AT4G21270 AT4G22860 AT4G26660 AT4G32830 AT4G37010 AT5G15510 AT5G23910 AT5G51600 AT5G55520 AT5G60930 AT5G67270 AT2G29890 AT2G33560 AT3G25980 AT3G58650 AT1G09450 AT1G53140 AT1G54960 AT2G07170 AT3G01710 AT3G10310 AT3G26050 AT5G56580
C	3.20637E-10	18	Microtubule associated complex	AT1G18370 AT2G22610 AT2G25880 AT2G28620 AT2G37420 AT3G17360 AT3G19050 AT3G20150 AT3G23670 AT3G44050 AT4G05190 AT4G14330 AT4G21270 AT4G26660 AT4G32830 AT5G23910 AT5G55520 AT5G60930
C	2.51085E-08	21	Secretory vesicle	AT1G30720 AT1G73260 AT2G01210 AT2G25060 AT2G26010 AT2G28790 AT2G43510 AT3G04720 AT3G05727 AT3G12500 AT3G49110 AT3G60900 AT4G11290 AT4G11650 AT4G15210 AT4G16260 AT4G22490 AT4G22513 AT4G31840 AT5G57560 AT5G64110
C	5.34159E-08	29	Anchored component of membrane	AT2G25060 AT2G35980 AT2G44790 AT3G02210 AT3G11650 AT3G20600 AT3G60900 AT4G16260 AT4G25240 AT4G31840 AT5G06320 AT5G25090 AT5G67460 AT5G19230 AT1G24140 AT1G26450 AT1G68725 AT1G70170 AT3G16860 AT5G03170 AT5G64310 AT1G07135 AT1G21090 AT1G29980 AT1G80080 AT2G42800 AT3G04640 AT4G16140 AT5G22430
C	1.28436E-07	13	Cyclin-dependent protein kinase holoenzyme complex	AT1G16330 AT1G20930 AT1G44110 AT1G76310 AT1G76540 AT1G80370 AT2G26760 AT2G38620 AT3G11520 AT3G54180 AT4G34160 AT4G37490 AT5G06150
C	1.09507E-06	14	Phragmoplast	AT1G18370 AT3G19050 AT3G23670 AT4G14330 AT4G21270 AT5G51600 AT5G56580 AT5G67270 AT1G03780 AT1G09450 AT1G53140 AT3G17360 AT4G05190 AT4G32830
C	3.43757E-06	14	Spindle	AT1G03780 AT2G25880 AT3G60840 AT4G22860 AT4G32830 AT5G15510 AT5G51600 AT5G67270 AT2G28620 AT2G33560 AT3G25980 AT4G05190 AT2G37420 AT4G21270
D	1.04668E-28	846	Cell periphery	AT1G03220 AT1G03870 AT1G11580 AT1G33590 AT1G77630 AT2G13820 AT3G02880 AT3G15720 AT3G29810 AT3G32980 AT3G46550 AT3G58100 AT4G12420 AT4G12730 AT4G25810 AT4G27740 AT4G28080 AT4G28100 AT4G28750 AT4G29360 AT4G30000 AT4G30400 AT4G31500 AT4G33030 AT4G34030 AT4G34620 AT4G34920 AT4G35100 AT4G37300 AT4G37550 AT4G38550 AT4G38680 AT4G38690 AT4G38970 AT5G01240 AT5G01530 AT5G03350 AT5G04140 AT5G06870 AT5G07460…
D	3.03022E-24	703	Plasma membrane	AT1G03870 AT1G77630 AT2G13820 AT3G02880 AT3G15720 AT3G29810 AT3G46550 AT3G58100 AT4G12730 AT4G27740 AT4G28080 AT4G28100 AT4G28750 AT4G29360 AT4G30000 AT4G30400 AT4G31500 AT4G33030 AT4G34030 AT4G34620 AT4G34920 AT4G35100 AT4G37300 AT4G37550 AT4G38550 AT4G38680 AT4G38690 AT4G38970 AT5G01240 AT5G01530 AT5G03350 AT5G04140 AT5G07460 AT5G08280 AT5G09660 AT5G10260 AT5G11330 AT5G11580 AT5G15350 AT5G44130…
D	9.33046E-12	44	Photosystem	AT5G64040 AT1G08380 AT2G05070 AT2G46820 AT3G27690 AT1G03130 AT1G06680 AT1G14150 AT1G15820 AT1G19150 AT1G29910 AT1G30380 AT1G31330 AT1G49975 AT1G52230 AT1G61520 AT1G67740 AT2G01918 AT2G06520 AT2G28605 AT2G30570 AT2G30790 AT2G34420 AT2G34430 AT2G39470 AT2G40100 AT3G01440 AT3G05410 AT3G08940 AT3G21055 AT3G47470 AT3G50820 AT3G54890 AT3G61470 AT4G02770 AT4G10340 AT4G15510 AT4G19100 AT4G21280 AT4G28750…
D	2.04983E-10	95	Plant-type cell wall	AT1G02640 AT2G34060 AT2G37130 AT2G46930 AT3G05910 AT3G09410 AT3G62060 AT4G16563 AT4G19420 AT4G32460 AT4G33420 AT5G09730 AT5G10560 AT5G21105 AT5G23870 AT5G25460 AT5G26670 AT5G34940 AT5G49360 AT5G61250 AT5G64120 AT5G64570 AT1G03220 AT1G03230 AT1G04040 AT1G09750 AT1G12240 AT1G16110 AT1G28110 AT1G30600 AT1G33590 AT1G45130 AT1G64670 AT1G65310 AT1G65590 AT1G67830 AT1G68560 AT1G69530 AT1G78830 AT1G78860…
D	3.24966E-10	26	Photosystem I	AT5G64040 AT1G08380 AT2G05070 AT2G46820 AT3G27690 AT1G03130 AT1G15820 AT1G19150 AT1G29910 AT1G30380 AT1G31330 AT1G49975 AT1G52230 AT1G61520 AT2G34420 AT2G34430 AT2G40100 AT3G08940 AT3G47470 AT3G54890 AT3G61470 AT4G02770 AT4G10340 AT4G28750 AT5G01530 AT5G54270
D	7.77849E-09	34	Photosystem II	AT2G05070 AT3G27690 AT1G06680 AT1G14150 AT1G15820 AT1G19150 AT1G29910 AT1G61520 AT1G67740 AT2G01918 AT2G06520 AT2G28605 AT2G30570 AT2G30790 AT2G34420 AT2G34430 AT2G39470 AT2G40100 AT3G01440 AT3G05410 AT3G08940 AT3G21055 AT3G47470 AT3G50820 AT3G54890 AT3G61470 AT4G10340 AT4G15510 AT4G19100 AT4G21280 AT5G01530 AT5G27390 AT5G54270 AT5G66570
D	1.85672E-06	178	External encapsulating structure	AT1G03220 AT1G11580 AT1G33590 AT3G32980 AT4G12420 AT4G25810 AT5G06870 AT5G20950 AT5G21105 AT5G23400 AT5G64120 AT5G66920 AT1G02640 AT1G10460 AT1G45130 AT2G18660 AT2G28470 AT2G34060 AT2G37130 AT2G46930 AT3G05910 AT3G08030 AT3G09410 AT3G10080 AT3G13750 AT3G57240 AT3G62020 AT3G62060 AT4G16563 AT4G19420 AT4G26140 AT4G32460 AT4G33420 AT5G09730 AT5G10560 AT5G23870 AT5G25460 AT5G26670 AT5G34940 AT5G49360…
D	3.70684E-06	176	Cell wall	AT1G03220 AT1G11580 AT1G33590 AT3G32980 AT4G12420 AT4G25810 AT5G06870 AT5G20950 AT5G21105 AT5G23400 AT5G64120 AT5G66920 AT1G02640 AT1G10460 AT1G45130 AT2G18660 AT2G28470 AT2G34060 AT2G37130 AT2G46930 AT3G05910 AT3G08030 AT3G09410 AT3G10080 AT3G13750 AT3G57240 AT3G62020 AT3G62060 AT4G16563 AT4G19420 AT4G26140 AT4G32460 AT4G33420 AT5G09730 AT5G10560 AT5G23870 AT5G25460 AT5G26670 AT5G34940 AT5G49360…
D	1.23816E-05	458	Chloroplast	AT1G03600 AT1G06680 AT1G12900 AT1G13280 AT1G20340 AT1G21440 AT1G32060 AT1G32200 AT1G49630 AT1G49975 AT1G60000 AT1G70820 AT1G76100 AT2G17630 AT2G21330 AT2G28190 AT2G28605 AT2G39730 AT2G47940 AT3G01500 AT3G06350 AT3G13470 AT3G14930 AT3G26650 AT3G29185 AT3G29320 AT3G48870 AT3G50820 AT3G58990 AT3G62410 AT4G03150 AT4G05390 AT4G15510 AT4G19880 AT4G21280 AT4G25050 AT4G26555 AT4G26900 AT4G28750 AT4G35760…
D	1.55599E-05	104	Photosynthetic membrane	AT1G15700 AT1G19150 AT1G29910 AT1G31330 AT1G52230 AT1G60000 AT1G61520 AT1G74470 AT2G01870 AT2G05070 AT2G29180 AT2G30570 AT2G34420 AT2G34430 AT2G40100 AT2G46820 AT3G08940 AT3G12345 AT3G27690 AT3G56940 AT3G61010 AT3G61470 AT4G09650 AT4G10340 AT4G14870 AT4G22890 AT4G35440 AT5G01530 AT5G54270 AT5G64040 AT1G03130 AT1G03600 AT1G03630 AT1G06680 AT1G08380 AT1G12250 AT1G14150 AT1G14345 AT1G15820 AT1G15980…
D	1.74875E-05	116	Chloroplast thylakoid	AT1G03600 AT1G15700 AT1G19150 AT1G29910 AT1G31330 AT1G52230 AT1G60000 AT1G61520 AT1G67740 AT1G74470 AT2G01870 AT2G05070 AT2G29180 AT2G30570 AT2G34420 AT2G34430 AT2G40100 AT2G46820 AT3G08940 AT3G12345 AT3G25860 AT3G27690 AT3G56940 AT3G61010 AT3G61470 AT4G09650 AT4G10340 AT4G14870 AT4G22890 AT4G35440 AT5G01530 AT5G54270 AT5G64040 AT1G03130 AT1G03630 AT1G06680 AT1G11860 AT1G12250 AT1G14150 AT1G14345…
D	1.84926E-05	531	Plastid	AT1G03600 AT1G06680 AT1G12900 AT1G13280 AT1G20340 AT1G21440 AT1G32060 AT1G32200 AT1G49630 AT1G49975 AT1G60000 AT1G70820 AT1G76100 AT2G17630 AT2G21330 AT2G28190 AT2G28605 AT2G28740 AT2G39730 AT2G47940 AT3G01500 AT3G06350 AT3G13470 AT3G14930 AT3G26650 AT3G29185 AT3G29320 AT3G48870 AT3G50820 AT3G58990 AT3G62410 AT4G03150 AT4G05390 AT4G15510 AT4G19880 AT4G21280 AT4G25050 AT4G26555 AT4G26900 AT4G28750…
D	1.84926E-05	103	Thylakoid membrane	AT1G15700 AT1G19150 AT1G29910 AT1G31330 AT1G52230 AT1G60000 AT1G61520 AT1G74470 AT2G01870 AT2G05070 AT2G29180 AT2G30570 AT2G34420 AT2G34430 AT2G40100 AT2G46820 AT3G08940 AT3G12345 AT3G27690 AT3G56940 AT3G61010 AT3G61470 AT4G09650 AT4G10340 AT4G14870 AT4G22890 AT4G35440 AT5G01530 AT5G54270 AT5G64040 AT1G03130 AT1G03600 AT1G03630 AT1G06680 AT1G12250 AT1G14150 AT1G14345 AT1G15820 AT1G15980 AT1G20340…
D	2.30585E-05	82	Intrinsic component of plasma membrane	AT1G03870 AT1G77630 AT2G13820 AT3G02880 AT3G15720 AT3G29810 AT3G46550 AT3G58100 AT4G12730 AT4G28100 AT4G29360 AT4G35100 AT5G15350 AT5G44130 AT5G56590 AT5G58480 AT1G08900 AT1G09460 AT1G11260 AT1G20840 AT1G43580 AT1G54730 AT1G64640 AT1G66250 AT1G72230 AT1G75220 AT1G77210 AT1G77990 AT2G01630 AT2G05790 AT2G35740 AT2G47160 AT2G48020 AT3G05165 AT3G05400 AT3G06450 AT3G07320 AT3G13560 AT3G57240 AT3G57330…
DAS
Biological processes
Cluster	adj.Pval	nGenes	Pathways	Genes
A	1.42E-11	218	Protein modification process	AT1G02145 AT1G03960 AT1G10095 AT1G11330 AT1G15860 AT1G16570 AT1G17440 AT1G18340 AT1G18670 AT1G24440 AT1G26150 AT1G27120 AT1G27630 AT1G29750 AT1G34110 AT1G34210 AT1G49730 AT1G51690 AT1G53430 AT1G53440 AT1G53730 AT1G54610 AT1G55750 AT1G56500 AT1G59890 AT1G60800 AT1G61500 AT1G65150 AT1G67490 AT1G70530 AT1G74330 AT1G80210 AT2G02780 AT2G16090 AT2G20850 AT2G25190 AT2G26330 AT2G31510 AT2G32850 AT2G40570…
A	1.31E-10	236	Macromolecule modification	AT1G02145 AT1G03960 AT1G10095 AT1G11330 AT1G15860 AT1G16570 AT1G17440 AT1G18340 AT1G18670 AT1G24440 AT1G26150 AT1G27120 AT1G27630 AT1G29750 AT1G34110 AT1G34210 AT1G49730 AT1G50200 AT1G51690 AT1G53430 AT1G53440 AT1G53730 AT1G54610 AT1G55750 AT1G56500 AT1G59890 AT1G60800 AT1G61500 AT1G65150 AT1G67490 AT1G69770 AT1G70530 AT1G74330 AT1G76440 AT1G80210 AT2G02780 AT2G16090 AT2G20850 AT2G25190 AT2G26330…
A	1.76E-08	172	Phosphorus metabolic process	AT1G01220 AT1G02880 AT1G03960 AT1G05630 AT1G11330 AT1G12350 AT1G18340 AT1G18670 AT1G26150 AT1G27630 AT1G29750 AT1G34110 AT1G34210 AT1G49730 AT1G50460 AT1G51690 AT1G53430 AT1G53440 AT1G53730 AT1G54610 AT1G55750 AT1G60440 AT1G60800 AT1G61500 AT1G70530 AT1G74330 AT2G01220 AT2G02780 AT2G20850 AT2G23420 AT2G26330 AT2G31830 AT2G32850 AT2G35020 AT2G43760 AT3G01380 AT3G03770 AT3G05050 AT3G07140 AT3G08850…
A	2.27E-08	169	Phosphate-containing compound metabolic process	AT1G01220 AT1G02880 AT1G03960 AT1G05630 AT1G11330 AT1G12350 AT1G18340 AT1G18670 AT1G26150 AT1G27630 AT1G29750 AT1G34110 AT1G34210 AT1G49730 AT1G50460 AT1G51690 AT1G53430 AT1G53440 AT1G53730 AT1G54610 AT1G55750 AT1G60440 AT1G60800 AT1G61500 AT1G70530 AT1G74330 AT2G01220 AT2G02780 AT2G20850 AT2G23420 AT2G26330 AT2G31830 AT2G32850 AT2G43760 AT3G01380 AT3G03770 AT3G05050 AT3G07140 AT3G08850 AT3G15220…
A	3.27E-08	281	Protein metabolic process	AT1G02080 AT1G02145 AT1G03960 AT1G06870 AT1G10095 AT1G11330 AT1G15860 AT1G16570 AT1G17440 AT1G18340 AT1G18670 AT1G22140 AT1G24440 AT1G26150 AT1G27120 AT1G27630 AT1G28320 AT1G29750 AT1G33360 AT1G34110 AT1G34210 AT1G34570 AT1G45332 AT1G47278 AT1G49630 AT1G49730 AT1G50200 AT1G51690 AT1G53430 AT1G53440 AT1G53730 AT1G54610 AT1G55750 AT1G56500 AT1G59890 AT1G60800 AT1G61500 AT1G65150 AT1G67490 AT1G70530…
A	5.69E-08	259	Cellular protein metabolic process	AT1G02080 AT1G02145 AT1G03960 AT1G06870 AT1G10095 AT1G11330 AT1G15860 AT1G16570 AT1G17440 AT1G18340 AT1G18670 AT1G22140 AT1G24440 AT1G26150 AT1G27120 AT1G27630 AT1G29750 AT1G34110 AT1G34210 AT1G34570 AT1G45332 AT1G47278 AT1G49730 AT1G50200 AT1G51690 AT1G53430 AT1G53440 AT1G53730 AT1G54610 AT1G55750 AT1G56500 AT1G59890 AT1G60800 AT1G61500 AT1G65150 AT1G67490 AT1G70530 AT1G74330 AT1G77000 AT1G80210…
A	6.17E-06	95	Protein phosphorylation	AT1G11330 AT1G18340 AT1G18670 AT1G26150 AT1G27630 AT1G29750 AT1G34110 AT1G34210 AT1G49730 AT1G53430 AT1G53440 AT1G53730 AT1G54610 AT1G55750 AT1G60800 AT1G61500 AT1G70530 AT1G74330 AT2G02780 AT2G20850 AT2G26330 AT2G32850 AT3G03770 AT3G05050 AT3G08850 AT3G15220 AT3G18750 AT3G25560 AT3G26700 AT3G27580 AT3G49590 AT3G51850 AT3G52890 AT3G53240 AT3G53930 AT3G57770 AT3G62220 AT4G00955 AT4G00970 AT4G01330…
A	0.000118388	115	Phosphorylation	AT1G11330 AT1G18340 AT1G18670 AT1G26150 AT1G27630 AT1G29750 AT1G34110 AT1G34210 AT1G49730 AT1G50460 AT1G53430 AT1G53440 AT1G53730 AT1G54610 AT1G55750 AT1G60800 AT1G61500 AT1G70530 AT1G74330 AT2G02780 AT2G20850 AT2G26330 AT2G32850 AT3G03770 AT3G05050 AT3G08850 AT3G15220 AT3G18750 AT3G25560 AT3G26700 AT3G27580 AT3G49590 AT3G51850 AT3G52890 AT3G53240 AT3G53930 AT3G57770 AT3G62220 AT4G00955 AT4G00970…
A	0.001031236	37	Organophosphate biosynthetic process	AT1G01220 AT1G02880 AT1G12350 AT1G60440 AT2G01220 AT2G23420 AT2G43760 AT3G01380 AT3G07140 AT3G20330 AT3G21110 AT3G27610 AT3G45040 AT4G02120 AT4G04320 AT4G32180 AT5G03430 AT5G07370 AT5G17250 AT5G55810 AT5G62130 AT1G30680 AT1G73600 AT5G05930 AT1G01290 AT1G16540 AT1G32200 AT1G56500 AT1G62430 AT2G26830 AT2G29630 AT2G31970 AT2G38040 AT3G07180 AT3G43220 AT4G26510 AT5G42870
A	0.001392963	9	Phosphorylation of RNA polymerase II C-terminal domain	AT1G18340 AT1G27630 AT1G54610 AT1G55750 AT1G74330 AT3G05050 AT5G44290 AT5G45190 AT5G48640
A	0.001937887	40	Methylation	AT1G15125 AT1G69770 AT3G21950 AT3G56120 AT4G19020 AT4G27340 AT4G31120 AT2G36490 AT4G20910 AT5G04560 AT1G19430 AT1G51310 AT1G54310 AT1G73600 AT1G77260 AT2G26810 AT2G31740 AT2G34300 AT3G13440 AT3G17365 AT3G20810 AT3G26850 AT3G60910 AT4G02020 AT4G19120 AT4G25080 AT5G05570 AT5G06050 AT5G14430 AT5G50240 AT5G57300 AT3G48670 AT1G14350 AT1G54440 AT2G27040 AT2G27350 AT2G40030 AT3G06290 AT4G28190 AT5G50780
A	0.001937887	162	Establishment of localization	AT1G01020 AT1G08900 AT1G12430 AT1G12470 AT1G15520 AT1G16020 AT1G18190 AT1G20840 AT1G23080 AT1G26130 AT1G26170 AT1G26730 AT1G30420 AT1G30450 AT1G33080 AT1G35350 AT1G47550 AT1G50500 AT1G50970 AT1G52360 AT1G53390 AT1G80910 AT2G07680 AT2G20290 AT2G20960 AT2G26350 AT2G27460 AT2G27900 AT2G30070 AT2G31190 AT2G32850 AT2G39280 AT2G41705 AT2G42700 AT3G04490 AT3G05030 AT3G06290 AT3G06450 AT3G08960 AT3G14120…
A	0.001937887	44	Carbohydrate derivative biosynthetic process	AT1G01220 AT1G02145 AT1G12350 AT1G16570 AT1G27120 AT1G60440 AT1G67490 AT2G19880 AT2G35020 AT3G01380 AT3G07140 AT3G08840 AT3G20330 AT3G21110 AT4G02120 AT4G04320 AT4G04880 AT4G19985 AT4G32180 AT4G38240 AT5G17250 AT5G43440 AT5G52560 AT5G62130 AT1G30680 AT5G05930 AT5G24300 AT1G27520 AT1G35510 AT1G67880 AT2G19340 AT2G38040 AT3G02470 AT3G03810 AT3G07180 AT4G16745 AT4G26510 AT5G41240 AT5G43710 AT5G42870…
A	0.002375843	159	Transport	AT1G01020 AT1G08900 AT1G12430 AT1G12470 AT1G15520 AT1G16020 AT1G18190 AT1G20840 AT1G23080 AT1G26130 AT1G26170 AT1G26730 AT1G30420 AT1G30450 AT1G33080 AT1G35350 AT1G47550 AT1G50500 AT1G50970 AT1G52360 AT1G53390 AT1G80910 AT2G07680 AT2G20290 AT2G26350 AT2G27460 AT2G27900 AT2G30070 AT2G31190 AT2G32850 AT2G39280 AT2G41705 AT2G42700 AT3G04490 AT3G05030 AT3G06290 AT3G06450 AT3G08960 AT3G14120 AT3G17340…
B	0.003124854	104	Regulation of metabolic process	AT1G07050 AT1G14170 AT1G30970 AT1G32240 AT1G43190 AT1G57700 AT1G60080 AT1G65430 AT1G69260 AT1G70210 AT1G72340 AT1G80490 AT1G80780 AT2G05210 AT2G29190 AT2G38880 AT3G04070 AT3G09370 AT3G14020 AT3G18100 AT3G20910 AT3G21430 AT3G27100 AT3G49430 AT3G54930 AT3G60250 AT4G10070 AT4G18020 AT4G36870 AT4G38960 AT5G02620 AT5G06830 AT5G09860 AT5G15270 AT5G20170 AT5G37055 AT5G46190 AT5G46790 AT5G53160 AT5G59780…
B	0.003124854	98	Regulation of macromolecule metabolic process	AT1G07050 AT1G14170 AT1G30970 AT1G32240 AT1G43190 AT1G57700 AT1G60080 AT1G65430 AT1G69260 AT1G70210 AT1G72340 AT1G80490 AT1G80780 AT2G05210 AT2G29190 AT2G38880 AT3G04070 AT3G09370 AT3G14020 AT3G18100 AT3G20910 AT3G21430 AT3G27100 AT3G49430 AT3G54930 AT3G60250 AT4G10070 AT4G18020 AT4G36870 AT4G38960 AT5G02620 AT5G06830 AT5G09860 AT5G15270 AT5G20170 AT5G37055 AT5G46190 AT5G46790 AT5G53160 AT5G59780…
B	0.005655484	91	Regulation of primary metabolic process	AT1G07050 AT1G30970 AT1G32240 AT1G43190 AT1G57700 AT1G65430 AT1G69260 AT1G70210 AT1G72340 AT1G80490 AT1G80780 AT2G05210 AT2G38880 AT3G04070 AT3G09370 AT3G14020 AT3G18100 AT3G20910 AT3G21430 AT3G27100 AT3G49430 AT3G54930 AT3G60250 AT4G18020 AT4G36870 AT4G38960 AT5G02620 AT5G06830 AT5G09860 AT5G20170 AT5G37055 AT5G46790 AT5G53160 AT5G59780 AT5G64220 AT1G71720 AT1G77450 AT2G02080 AT2G30470 AT2G36060…
B	0.005655484	116	Nucleic acid metabolic process	AT1G06220 AT1G07050 AT1G08840 AT1G10490 AT1G12650 AT1G16480 AT1G16800 AT1G19720 AT1G30970 AT1G32240 AT1G43190 AT1G57700 AT1G60080 AT1G69260 AT1G75230 AT1G80490 AT1G80780 AT2G05210 AT2G06990 AT2G25580 AT2G31320 AT2G36060 AT2G38880 AT2G41500 AT3G02930 AT3G03970 AT3G04070 AT3G09370 AT3G14020 AT3G18100 AT3G20910 AT3G21430 AT3G23100 AT3G23890 AT3G27100 AT3G49430 AT3G62840 AT4G01880 AT4G09140 AT4G18020…
B	0.005865533	84	Regulation of gene expression	AT1G07050 AT1G14170 AT1G30970 AT1G32240 AT1G43190 AT1G57700 AT1G60080 AT1G69260 AT1G72340 AT1G80490 AT1G80780 AT2G29190 AT2G38880 AT3G04070 AT3G09370 AT3G14020 AT3G18100 AT3G20910 AT3G21430 AT3G27100 AT3G49430 AT4G10070 AT4G18020 AT4G36870 AT4G38960 AT5G09860 AT5G15270 AT5G20170 AT5G46190 AT5G59780 AT5G64220 AT1G71720 AT1G77450 AT2G02080 AT2G30470 AT1G22640 AT1G48410 AT1G79840 AT2G03150 AT2G03710…
B	0.006336035	93	Regulation of cellular metabolic process	AT1G07050 AT1G30970 AT1G32240 AT1G43190 AT1G57700 AT1G65430 AT1G69260 AT1G70210 AT1G72340 AT1G80490 AT1G80780 AT2G05210 AT2G38880 AT3G04070 AT3G09370 AT3G14020 AT3G18100 AT3G20910 AT3G21430 AT3G27100 AT3G49430 AT3G54930 AT3G60250 AT4G18020 AT4G36870 AT4G38960 AT5G02620 AT5G06830 AT5G09860 AT5G20170 AT5G37055 AT5G46790 AT5G53160 AT5G59780 AT5G64220 AT1G71720 AT1G77450 AT2G02080 AT2G30470 AT2G36060…
B	0.006948096	88	Regulation of nitrogen compound metabolic process	AT1G07050 AT1G30970 AT1G32240 AT1G43190 AT1G57700 AT1G65430 AT1G69260 AT1G70210 AT1G72340 AT1G80490 AT1G80780 AT2G05210 AT2G38880 AT3G04070 AT3G09370 AT3G14020 AT3G18100 AT3G20910 AT3G21430 AT3G27100 AT3G49430 AT3G54930 AT3G60250 AT4G18020 AT4G36870 AT4G38960 AT5G02620 AT5G06830 AT5G09860 AT5G20170 AT5G37055 AT5G46790 AT5G53160 AT5G59780 AT5G64220 AT1G71720 AT1G77450 AT2G02080 AT2G30470 AT2G36060…
C	2.31E-16	68	MRNA metabolic process	AT1G02840 AT1G04080 AT1G10320 AT1G16610 AT1G28060 AT1G31870 AT1G54380 AT1G79270 AT2G24590 AT2G32415 AT2G38610 AT2G43410 AT2G46610 AT3G01150 AT3G04500 AT3G11960 AT3G12640 AT3G13060 AT3G13300 AT3G13570 AT3G19360 AT3G19670 AT3G20250 AT3G26990 AT3G48120 AT3G50670 AT3G53500 AT3G54170 AT3G61860 AT4G02430 AT4G20440 AT4G25500 AT4G27650 AT4G32850 AT4G34140 AT4G35785 AT5G01290 AT5G16780 AT5G17440 AT5G19210…
C	2.31E-16	50	RNA splicing	AT1G02840 AT1G04080 AT1G10320 AT1G16610 AT1G28060 AT1G31870 AT1G49590 AT1G54380 AT2G24590 AT2G38610 AT2G43410 AT2G46610 AT3G01150 AT3G04500 AT3G11960 AT3G13570 AT3G19670 AT3G48120 AT3G50670 AT3G53500 AT3G54170 AT3G61860 AT4G02430 AT4G20440 AT4G25500 AT4G34140 AT4G35785 AT5G16780 AT5G17440 AT5G19210 AT5G52040 AT5G53180 AT1G14650 AT1G15200 AT1G24706 AT2G21660 AT3G62310 AT4G36690 AT4G39260 AT5G11170…
C	3.22E-16	58	MRNA processing	AT1G02840 AT1G04080 AT1G10320 AT1G16610 AT1G28060 AT1G31870 AT1G54380 AT2G24590 AT2G38610 AT2G43410 AT2G46610 AT3G01150 AT3G04500 AT3G11960 AT3G12640 AT3G13570 AT3G19670 AT3G26990 AT3G48120 AT3G50670 AT3G53500 AT3G54170 AT3G61860 AT4G02430 AT4G20440 AT4G25500 AT4G32850 AT4G34140 AT4G35785 AT5G01290 AT5G16780 AT5G17440 AT5G19210 AT5G52040 AT5G53180 AT1G14650 AT1G15200 AT1G24706 AT1G49590 AT2G16940…
C	3.22E-16	41	MRNA splicing, via spliceosome	AT1G02840 AT1G04080 AT1G10320 AT1G16610 AT1G28060 AT1G31870 AT1G54380 AT2G24590 AT2G38610 AT2G43410 AT2G46610 AT3G01150 AT3G04500 AT3G11960 AT3G13570 AT3G19670 AT3G48120 AT3G50670 AT3G53500 AT3G54170 AT3G61860 AT4G02430 AT4G20440 AT4G25500 AT4G34140 AT4G35785 AT5G16780 AT5G17440 AT5G19210 AT5G52040 AT5G53180 AT1G49590 AT5G37370 AT5G51300 AT5G04280 AT2G21660 AT2G39340 AT4G39260 AT5G63370 AT1G14650…
C	3.00E-14	19	Alternative mRNA splicing, via spliceosome	AT1G02840 AT1G16610 AT2G24590 AT2G38610 AT2G46610 AT3G01150 AT3G13570 AT3G48120 AT3G53500 AT3G54170 AT3G61860 AT4G02430 AT4G25500 AT5G52040 AT5G53180 AT1G54380 AT2G21660 AT2G39340 AT4G39260
C	1.43E-12	22	Regulation of mRNA metabolic process	AT1G02840 AT1G16610 AT1G79270 AT2G24590 AT2G38610 AT2G46610 AT3G01150 AT3G12640 AT3G13060 AT3G13570 AT3G19360 AT3G20250 AT3G53500 AT3G54170 AT3G61860 AT4G02430 AT4G25500 AT4G35785 AT5G52040 AT5G53180 AT2G17975 AT5G04280
C	1.34E-10	16	Regulation of mRNA splicing, via spliceosome	AT1G02840 AT1G16610 AT2G24590 AT2G38610 AT2G46610 AT3G01150 AT3G13570 AT3G53500 AT3G54170 AT3G61860 AT4G02430 AT4G25500 AT4G35785 AT5G52040 AT5G53180 AT5G04280
C	2.03E-10	75	RNA processing	AT1G02840 AT1G04080 AT1G10320 AT1G16610 AT1G28060 AT1G30545 AT1G31870 AT1G49590 AT1G54380 AT1G76050 AT2G24590 AT2G32415 AT2G38610 AT2G43190 AT2G43410 AT2G46610 AT3G01150 AT3G04500 AT3G06530 AT3G11960 AT3G12640 AT3G13570 AT3G19670 AT3G26990 AT3G48120 AT3G50670 AT3G53500 AT3G54170 AT3G61860 AT4G02430 AT4G20440 AT4G25500 AT4G26600 AT4G32850 AT4G34140 AT4G35785 AT5G01290 AT5G16780 AT5G17440 AT5G17660…
C	2.12E-10	17	Regulation of mRNA processing	AT1G02840 AT1G16610 AT2G24590 AT2G38610 AT2G46610 AT3G01150 AT3G12640 AT3G13570 AT3G53500 AT3G54170 AT3G61860 AT4G02430 AT4G25500 AT4G35785 AT5G52040 AT5G53180 AT5G04280
C	9.10E-10	14	Regulation of alternative mRNA splicing, via spliceosome	AT1G02840 AT1G16610 AT2G24590 AT2G38610 AT2G46610 AT3G01150 AT3G13570 AT3G53500 AT3G54170 AT3G61860 AT4G02430 AT4G25500 AT5G52040 AT5G53180
C	9.71E-08	12	MRNA cis splicing, via spliceosome	AT1G02840 AT1G04080 AT2G24590 AT2G46610 AT3G13570 AT3G53500 AT3G61860 AT4G02430 AT4G25500 AT5G16780 AT5G52040 AT3G19670
C	1.36E-06	187	RNA metabolic process	AT1G01260 AT1G02840 AT1G04080 AT1G09195 AT1G10320 AT1G16610 AT1G17680 AT1G28060 AT1G30545 AT1G31870 AT1G49590 AT1G54380 AT1G66750 AT1G67310 AT1G76050 AT1G79270 AT2G14045 AT2G16900 AT2G21320 AT2G24590 AT2G32415 AT2G38610 AT2G40340 AT2G43190 AT2G43410 AT2G44150 AT2G46610 AT3G01150 AT3G02990 AT3G04500 AT3G05380 AT3G06530 AT3G09360 AT3G11960 AT3G12640 AT3G13060 AT3G13300 AT3G13570 AT3G16940 AT3G19360…
D	0.000296183	87	Protein modification process	AT1G04020 AT1G05830 AT1G11880 AT1G62310 AT1G63110 AT1G65040 AT1G70740 AT2G23950 AT2G31865 AT2G31870 AT2G35320 AT2G39090 AT2G40190 AT2G44680 AT2G44830 AT2G47060 AT3G11240 AT3G13430 AT3G28970 AT3G57760 AT3G59350 AT4G11900 AT4G21060 AT4G23180 AT4G31050 AT4G33910 AT4G34370 AT5G05560 AT5G19130 AT5G40550 AT5G45780 AT5G49020 AT5G53300 AT5G66210 AT1G16670 AT2G18790 AT4G12720 AT4G13160 AT5G08450 AT1G01560…
D	0.00109666	93	Macromolecule modification	AT1G04020 AT1G05830 AT1G11880 AT1G62310 AT1G63110 AT1G65040 AT1G70740 AT2G23950 AT2G31865 AT2G31870 AT2G35320 AT2G39090 AT2G40190 AT2G44680 AT2G44830 AT2G47060 AT3G11240 AT3G13430 AT3G28970 AT3G50880 AT3G57760 AT3G59350 AT4G11900 AT4G16470 AT4G21060 AT4G23180 AT4G31050 AT4G33910 AT4G34370 AT4G35910 AT5G05560 AT5G19130 AT5G40550 AT5G45780 AT5G49020 AT5G50110 AT5G53300 AT5G66210 AT1G16670 AT2G18790…
D	0.00242978	20	Regulation of response to stress	AT2G31865 AT2G31870 AT2G35320 AT3G02920 AT3G47700 AT4G23570 AT5G45050 AT5G66210 AT5G23570 AT1G50030 AT2G18790 AT3G11820 AT3G49530 AT4G12560 AT4G12720 AT4G39830 AT5G09230 AT5G14930 AT5G62570 AT5G65000
Molecular functions
Cluster	adj.Pval	nGenes	Pathways	Genes
A	1.64E-14	194	Adenyl nucleotide binding	AT1G33360 AT1G50200 AT1G65070 AT5G22800 AT5G49840 AT5G53350 AT5G57160 AT1G45332 AT1G48030 AT1G63940 AT1G01220 AT1G02880 AT1G03090 AT1G05460 AT1G10900 AT1G10920 AT1G11330 AT1G12220 AT1G12290 AT1G12430 AT1G15520 AT1G16970 AT1G18670 AT1G22870 AT1G26130 AT1G26150 AT1G26440 AT1G27770 AT1G28210 AT1G29750 AT1G30420 AT1G30520 AT1G30680 AT1G31540 AT1G33290 AT1G34110 AT1G34210 AT1G48050 AT1G48310 AT1G49730…
A	3.21E-13	183	ATP binding	AT1G33360 AT1G50200 AT1G65070 AT5G22800 AT5G49840 AT5G53350 AT5G57160 AT1G45332 AT1G48030 AT1G63940 AT1G01220 AT1G02880 AT1G03090 AT1G05460 AT1G10900 AT1G10920 AT1G11330 AT1G12220 AT1G12290 AT1G12430 AT1G15520 AT1G16970 AT1G18670 AT1G22870 AT1G26130 AT1G26150 AT1G26440 AT1G27770 AT1G28210 AT1G29750 AT1G30420 AT1G30520 AT1G30680 AT1G33290 AT1G34110 AT1G34210 AT1G48050 AT1G48310 AT1G49730 AT1G50460…
A	5.43E-13	232	Anion binding	AT1G26730 AT1G33360 AT1G35350 AT1G47270 AT1G47550 AT1G48030 AT1G50200 AT1G64990 AT1G65070 AT1G72810 AT2G18280 AT3G02280 AT3G22460 AT4G24520 AT4G25940 AT4G26860 AT4G32285 AT4G36400 AT5G18680 AT5G22800 AT5G26780 AT5G28020 AT5G35200 AT5G49840 AT5G53350 AT5G57160 AT1G45332 AT1G63940 AT2G26300 AT2G37760 AT4G19660 AT5G04510 AT5G58140 AT1G01220 AT1G02880 AT1G03090 AT1G05460 AT1G10900 AT1G10920 AT1G11330…
A	2.94E-12	229	Small molecule binding	AT1G26730 AT1G33360 AT1G35350 AT1G48030 AT1G50200 AT1G64990 AT1G65070 AT1G72810 AT3G02280 AT3G22460 AT4G19985 AT4G24520 AT4G26860 AT4G36400 AT5G22800 AT5G26780 AT5G28020 AT5G49840 AT5G53350 AT5G57160 AT1G45332 AT1G63940 AT1G79440 AT2G26300 AT2G37760 AT4G19660 AT5G58140 AT1G01220 AT1G02880 AT1G03090 AT1G05460 AT1G10900 AT1G10920 AT1G11330 AT1G12220 AT1G12290 AT1G12430 AT1G14820 AT1G15520 AT1G16540…
A	4.86E-12	200	Ribonucleotide binding	AT1G33360 AT1G50200 AT1G65070 AT3G02280 AT4G24520 AT5G22800 AT5G49840 AT5G53350 AT5G57160 AT1G45332 AT1G48030 AT1G63940 AT1G64990 AT2G26300 AT5G58140 AT1G01220 AT1G02880 AT1G03090 AT1G05460 AT1G10900 AT1G10920 AT1G11330 AT1G12220 AT1G12290 AT1G12430 AT1G15520 AT1G16970 AT1G17990 AT1G18670 AT1G22870 AT1G26130 AT1G26150 AT1G26440 AT1G27770 AT1G28210 AT1G29750 AT1G30420 AT1G30520 AT1G30680 AT1G31540…
A	9.47E-12	215	Nucleotide binding	AT1G33360 AT1G48030 AT1G50200 AT1G65070 AT3G02280 AT4G24520 AT4G36400 AT5G22800 AT5G49840 AT5G53350 AT5G57160 AT1G45332 AT1G63940 AT1G64990 AT1G79440 AT2G26300 AT2G37760 AT5G58140 AT1G01220 AT1G02880 AT1G03090 AT1G05460 AT1G10900 AT1G10920 AT1G11330 AT1G12220 AT1G12290 AT1G12430 AT1G14820 AT1G15520 AT1G16970 AT1G17990 AT1G18670 AT1G22870 AT1G26130 AT1G26150 AT1G26440 AT1G27770 AT1G28210 AT1G29750…
A	1.41E-11	196	Purine ribonucleotide binding	AT1G33360 AT1G50200 AT1G65070 AT5G22800 AT5G49840 AT5G53350 AT5G57160 AT1G45332 AT1G48030 AT1G63940 AT1G64990 AT2G26300 AT1G01220 AT1G02880 AT1G03090 AT1G05460 AT1G10900 AT1G10920 AT1G11330 AT1G12220 AT1G12290 AT1G12430 AT1G15520 AT1G16970 AT1G18670 AT1G22870 AT1G26130 AT1G26150 AT1G26440 AT1G27770 AT1G28210 AT1G29750 AT1G30420 AT1G30520 AT1G30680 AT1G31540 AT1G33290 AT1G34110 AT1G34210 AT1G48050…
A	3.27E-10	185	Purine ribonucleoside triphosphate binding	AT1G33360 AT1G50200 AT1G65070 AT5G22800 AT5G49840 AT5G53350 AT5G57160 AT1G45332 AT1G48030 AT1G63940 AT1G64990 AT2G26300 AT1G01220 AT1G02880 AT1G03090 AT1G05460 AT1G10900 AT1G10920 AT1G11330 AT1G12220 AT1G12290 AT1G12430 AT1G15520 AT1G16970 AT1G18670 AT1G22870 AT1G26130 AT1G26150 AT1G26440 AT1G27770 AT1G28210 AT1G29750 AT1G30420 AT1G30520 AT1G30680 AT1G33290 AT1G34110 AT1G34210 AT1G48050 AT1G48310…
A	5.28E-09	183	Catalytic activity, acting on a protein	AT1G06870 AT1G11330 AT1G17970 AT1G18670 AT1G24440 AT1G26150 AT1G28320 AT1G29750 AT1G33360 AT1G34110 AT1G34210 AT1G34750 AT1G49630 AT1G53430 AT1G53440 AT1G53730 AT1G54610 AT1G56500 AT1G59890 AT1G60800 AT1G61500 AT1G65150 AT1G70530 AT1G74330 AT1G76140 AT1G78670 AT1G78680 AT1G79570 AT1G80210 AT2G02780 AT2G16090 AT2G20850 AT2G25190 AT2G25620 AT2G26330 AT2G26810 AT2G30440 AT2G31510 AT2G32850 AT2G36670…
A	1.49E-08	228	Hydrolase activity	AT1G05630 AT1G05900 AT1G06550 AT1G06870 AT1G12430 AT1G28320 AT1G30680 AT1G33360 AT1G34750 AT1G45191 AT1G45332 AT1G48310 AT1G49630 AT1G50200 AT1G54440 AT1G59890 AT1G60270 AT1G61010 AT1G65070 AT1G65150 AT1G66980 AT1G67490 AT1G70180 AT1G73480 AT1G73920 AT1G76140 AT1G77470 AT1G78670 AT1G78680 AT1G80210 AT2G01220 AT2G02480 AT2G16650 AT2G20290 AT2G21380 AT2G25190 AT2G25620 AT2G26300 AT2G30440 AT2G31830…
A	1.69E-07	126	Transferase activity, transferring phosphorus-containing groups	AT1G01220 AT1G02880 AT1G11330 AT1G18670 AT1G26150 AT1G29750 AT1G34110 AT1G34210 AT1G50460 AT1G53430 AT1G53440 AT1G53730 AT1G54610 AT1G60440 AT1G60800 AT1G61500 AT1G70530 AT1G74330 AT1G79570 AT2G01220 AT2G02780 AT2G20850 AT2G25850 AT2G26330 AT2G29540 AT2G31970 AT2G32850 AT2G35020 AT2G40030 AT2G41880 AT3G01380 AT3G01490 AT3G03770 AT3G05050 AT3G15220 AT3G18750 AT3G25560 AT3G26700 AT3G27580 AT3G27610…
B	0.009526849	73	DNA binding	AT1G30970 AT1G32240 AT1G75230 AT2G03710 AT2G05210 AT3G09370 AT3G14020 AT3G18100 AT3G20910 AT3G21430 AT4G09140 AT4G14520 AT4G18020 AT4G36870 AT5G05610 AT5G15170 AT5G18620 AT5G46280 AT5G59780 AT5G64220 AT5G65050 AT1G01060 AT2G02080 AT2G17560 AT3G59470 AT4G35040 AT4G38160 AT1G06910 AT1G08840 AT1G22310 AT1G22640 AT1G25250 AT1G25550 AT1G27360 AT1G29850 AT1G34380 AT1G69170 AT1G72650 AT1G77450 AT1G79840…
C	0.000316985	143	Nucleotide binding	AT1G21650 AT1G54350 AT3G06690 AT3G10690 AT3G30775 AT5G02150 AT5G41670 AT2G21370 AT4G13350 AT5G07440 AT5G60300 AT1G01340 AT1G01910 AT1G04120 AT1G04730 AT1G07650 AT1G11660 AT1G13350 AT1G17330 AT1G18200 AT1G22740 AT1G26190 AT1G26230 AT1G30400 AT1G30640 AT1G48210 AT1G50140 AT1G53510 AT1G53570 AT1G60890 AT1G60940 AT1G61380 AT1G65800 AT1G66750 AT1G66920 AT1G67890 AT1G71410 AT1G73080 AT1G75450 AT1G76720…
C	0.000316985	95	RNA binding	AT1G02840 AT1G10320 AT1G10390 AT1G14650 AT1G24706 AT1G29400 AT1G33680 AT1G49590 AT1G54170 AT1G76720 AT1G79270 AT2G19120 AT2G21660 AT2G24590 AT2G32415 AT2G38610 AT2G43190 AT2G46610 AT3G01150 AT3G04500 AT3G06530 AT3G07300 AT3G12640 AT3G13060 AT3G13570 AT3G15010 AT3G19360 AT3G19670 AT3G20250 AT3G25150 AT3G28660 AT3G50670 AT3G53500 AT3G61860 AT3G62310 AT4G02430 AT4G16280 AT4G25440 AT4G25500 AT4G28990…
C	0.000316985	133	Purine nucleotide binding	AT1G21650 AT1G54350 AT3G10690 AT5G02150 AT2G21370 AT4G13350 AT5G07440 AT5G60300 AT1G01340 AT1G01910 AT1G04120 AT1G04730 AT1G07650 AT1G11660 AT1G13350 AT1G17330 AT1G18200 AT1G22740 AT1G26190 AT1G26230 AT1G30400 AT1G30640 AT1G48210 AT1G50140 AT1G53510 AT1G53570 AT1G60890 AT1G60940 AT1G61380 AT1G65800 AT1G66750 AT1G66920 AT1G67890 AT1G71410 AT1G73080 AT1G76720 AT1G77280 AT1G78290 AT1G79640 AT2G01320…
C	0.000316985	121	Adenyl nucleotide binding	AT1G21650 AT1G54350 AT3G10690 AT5G02150 AT2G21370 AT5G07440 AT5G60300 AT1G01340 AT1G01910 AT1G04120 AT1G04730 AT1G07650 AT1G11660 AT1G13350 AT1G17330 AT1G26190 AT1G26230 AT1G30400 AT1G30640 AT1G48210 AT1G50140 AT1G53510 AT1G53570 AT1G60890 AT1G60940 AT1G61380 AT1G65800 AT1G66750 AT1G66920 AT1G67890 AT1G71410 AT1G73080 AT1G77280 AT1G78290 AT1G79640 AT2G01320 AT2G01450 AT2G03530 AT2G13790 AT2G20900…
C	0.000316985	132	Ribonucleotide binding	AT1G21650 AT1G54350 AT3G10690 AT2G21370 AT4G13350 AT5G07440 AT5G60300 AT1G01340 AT1G01910 AT1G04120 AT1G04730 AT1G07650 AT1G11660 AT1G13350 AT1G17330 AT1G18200 AT1G22740 AT1G26190 AT1G26230 AT1G30400 AT1G30640 AT1G48210 AT1G50140 AT1G53510 AT1G53570 AT1G60890 AT1G60940 AT1G61380 AT1G65800 AT1G66750 AT1G66920 AT1G67890 AT1G71410 AT1G73080 AT1G76720 AT1G77280 AT1G78290 AT1G79640 AT2G01320 AT2G01450…
C	0.000316985	120	Adenyl ribonucleotide binding	AT1G21650 AT1G54350 AT3G10690 AT2G21370 AT5G07440 AT5G60300 AT1G01340 AT1G01910 AT1G04120 AT1G04730 AT1G07650 AT1G11660 AT1G13350 AT1G17330 AT1G26190 AT1G26230 AT1G30400 AT1G30640 AT1G48210 AT1G50140 AT1G53510 AT1G53570 AT1G60890 AT1G60940 AT1G61380 AT1G65800 AT1G66750 AT1G66920 AT1G67890 AT1G71410 AT1G73080 AT1G77280 AT1G78290 AT1G79640 AT2G01320 AT2G01450 AT2G03530 AT2G13790 AT2G20900 AT2G21300…
C	0.000316985	154	Small molecule binding	AT1G21650 AT1G22020 AT1G54350 AT1G69480 AT3G06690 AT3G10690 AT3G30775 AT4G01026 AT5G02150 AT5G28030 AT5G41670 AT2G21370 AT4G13350 AT5G07440 AT5G60300 AT1G01340 AT1G01910 AT1G04120 AT1G04730 AT1G07650 AT1G11660 AT1G13350 AT1G17330 AT1G18200 AT1G22740 AT1G26190 AT1G26230 AT1G30400 AT1G30640 AT1G48210 AT1G50140 AT1G53510 AT1G53570 AT1G60890 AT1G60940 AT1G61380 AT1G65800 AT1G66750 AT1G66920 AT1G67890…
C	0.000316985	135	Carbohydrate derivative binding	AT1G21650 AT1G54350 AT3G10690 AT2G21370 AT3G20270 AT4G13350 AT4G35450 AT5G07440 AT5G60300 AT1G01340 AT1G01910 AT1G04120 AT1G04730 AT1G07650 AT1G11660 AT1G13350 AT1G17330 AT1G18200 AT1G22740 AT1G26190 AT1G26230 AT1G30400 AT1G30640 AT1G48210 AT1G50140 AT1G53510 AT1G53570 AT1G60890 AT1G60940 AT1G61380 AT1G65800 AT1G66750 AT1G66920 AT1G67890 AT1G71410 AT1G73080 AT1G76720 AT1G77280 AT1G78290 AT1G79640…
C	0.000430077	125	Purine ribonucleoside triphosphate binding	AT1G21650 AT1G54350 AT3G10690 AT2G21370 AT4G13350 AT5G07440 AT5G60300 AT1G01910 AT1G04120 AT1G04730 AT1G07650 AT1G11660 AT1G13350 AT1G17330 AT1G18200 AT1G22740 AT1G26190 AT1G26230 AT1G30400 AT1G30640 AT1G48210 AT1G50140 AT1G53510 AT1G53570 AT1G60890 AT1G60940 AT1G61380 AT1G65800 AT1G66750 AT1G66920 AT1G67890 AT1G71410 AT1G73080 AT1G76720 AT1G77280 AT1G78290 AT1G79640 AT2G01320 AT2G01450 AT2G03530…
C	0.000430077	150	Anion binding	AT1G21650 AT1G22020 AT1G54350 AT1G69480 AT3G06380 AT3G06690 AT3G10690 AT3G30775 AT4G01026 AT5G27380 AT5G28030 AT1G60940 AT2G21370 AT4G13350 AT4G21160 AT5G07120 AT5G07440 AT5G60300 AT1G01340 AT1G01910 AT1G04120 AT1G04730 AT1G07650 AT1G11660 AT1G13350 AT1G17330 AT1G18200 AT1G22740 AT1G26190 AT1G26230 AT1G30400 AT1G30640 AT1G48210 AT1G50140 AT1G53510 AT1G53570 AT1G60890 AT1G61380 AT1G65800 AT1G66750…
C	0.000894443	113	ATP binding	AT1G21650 AT1G54350 AT3G10690 AT2G21370 AT5G07440 AT5G60300 AT1G01910 AT1G04120 AT1G04730 AT1G07650 AT1G11660 AT1G13350 AT1G17330 AT1G26190 AT1G26230 AT1G30400 AT1G30640 AT1G48210 AT1G50140 AT1G53510 AT1G53570 AT1G60890 AT1G60940 AT1G61380 AT1G65800 AT1G66750 AT1G66920 AT1G67890 AT1G71410 AT1G73080 AT1G77280 AT1G78290 AT1G79640 AT2G01320 AT2G01450 AT2G03530 AT2G13790 AT2G20900 AT2G21300 AT2G21470…
C	0.001459396	67	Phosphotransferase activity, alcohol group as acceptor	AT1G07650 AT1G13350 AT1G30640 AT1G48210 AT1G53510 AT1G53570 AT1G60940 AT1G61380 AT1G65800 AT1G66750 AT1G67890 AT1G73080 AT1G77280 AT1G78290 AT1G79640 AT2G01450 AT2G17320 AT2G31010 AT2G31800 AT2G39190 AT3G06620 AT3G08720 AT3G45240 AT3G45860 AT3G46930 AT3G48260 AT3G50500 AT3G51630 AT3G57530 AT3G58640 AT4G19110 AT4G23050 AT4G23190 AT4G23260 AT4G24100 AT4G30520 AT4G31170 AT4G33240 AT4G39270 AT5G18190…
C	0.001713953	75	Kinase activity	AT1G07650 AT1G13350 AT1G30640 AT1G48210 AT1G53510 AT1G53570 AT1G60940 AT1G61380 AT1G65800 AT1G66750 AT1G67890 AT1G73080 AT1G77280 AT1G78290 AT1G79640 AT2G01450 AT2G17320 AT2G31010 AT2G31800 AT2G39190 AT3G06620 AT3G08720 AT3G45240 AT3G45860 AT3G46930 AT3G48260 AT3G50500 AT3G51630 AT3G57530 AT3G58640 AT4G19110 AT4G23050 AT4G23190 AT4G23260 AT4G24100 AT4G30520 AT4G31170 AT4G33240 AT4G39270 AT5G04490…
D	0.002981822	20	Phosphoric ester hydrolase activity	AT1G07630 AT1G14700 AT1G55180 AT2G01180 AT2G35320 AT3G05580 AT3G25800 AT3G51830 AT3G62260 AT4G15030 AT4G24730 AT4G36050 AT5G16480 AT5G55480 AT5G64000 AT1G28960 AT5G66210 AT1G68410 AT3G14205 AT3G55050
Cellular components
Cluster	adj.Pval	nGenes	Pathways	Genes
A	4.91E-05	200	Plasma membrane	AT1G64760 AT4G31860 AT4G31870 AT4G32285 AT4G33700 AT4G33950 AT4G36400 AT4G37550 AT5G08080 AT5G10540 AT1G05200 AT1G06870 AT1G08900 AT1G11330 AT1G20840 AT1G23020 AT1G23080 AT1G26130 AT1G26150 AT1G26730 AT1G27770 AT1G29750 AT1G34110 AT1G35350 AT1G47550 AT1G49730 AT1G53430 AT1G53440 AT1G53730 AT1G60800 AT1G61500 AT1G64640 AT1G69450 AT1G70530 AT1G75500 AT2G01630 AT2G02780 AT2G12400 AT2G20770 AT2G20850…
A	4.91E-05	100	Membrane-enclosed lumen	AT1G02680 AT1G07950 AT1G09140 AT1G16970 AT1G17440 AT1G18340 AT1G19700 AT1G23230 AT1G25540 AT1G27630 AT1G30460 AT1G33360 AT1G48050 AT1G48310 AT1G54440 AT1G54610 AT1G55310 AT1G55520 AT1G55750 AT1G59890 AT1G60900 AT1G61010 AT1G73960 AT1G74330 AT1G75410 AT2G20960 AT2G22720 AT2G29540 AT2G31970 AT2G45700 AT3G05050 AT3G11220 AT3G12990 AT3G13224 AT3G52100 AT3G55630 AT3G56510 AT4G00990 AT4G01590 AT4G04320…
A	0.00010092	48	Nucleoplasm	AT1G02680 AT1G07950 AT1G09140 AT1G17440 AT1G18340 AT1G23230 AT1G25540 AT1G27630 AT1G30460 AT1G55310 AT1G55520 AT1G55750 AT1G59890 AT1G60900 AT1G61010 AT1G73960 AT3G11220 AT3G13224 AT3G52100 AT4G00990 AT4G10710 AT4G20340 AT4G21430 AT4G36960 AT5G10060 AT5G12230 AT5G41910 AT5G45190 AT5G48640 AT5G53450 AT1G06960 AT1G09570 AT1G11400 AT1G13220 AT1G54440 AT1G66260 AT1G68790 AT2G03070 AT2G27040 AT2G40030…
A	0.000241999	150	Endomembrane system	AT1G19430 AT1G77260 AT2G34300 AT2G34310 AT2G35830 AT2G35880 AT2G37050 AT2G37760 AT2G38040 AT2G39800 AT3G53750 AT3G56750 AT4G19120 AT4G33740 AT4G38240 AT4G38270 AT5G04480 AT5G14430 AT1G01020 AT1G01960 AT1G02145 AT1G02205 AT1G05160 AT1G06890 AT1G07420 AT1G12470 AT1G16570 AT1G18190 AT1G23080 AT1G23480 AT1G26130 AT1G26170 AT1G26730 AT1G27120 AT1G33410 AT1G35350 AT1G50500 AT1G50970 AT1G52360 AT1G62430…
A	0.000498384	227	Cell periphery	AT1G64760 AT4G31860 AT4G31870 AT4G32285 AT4G33700 AT4G33950 AT4G36400 AT4G37550 AT5G08080 AT5G10540 AT1G01020 AT1G05200 AT1G06870 AT1G08900 AT1G11330 AT1G20840 AT1G23020 AT1G23080 AT1G26130 AT1G26150 AT1G26730 AT1G27770 AT1G29750 AT1G34110 AT1G35350 AT1G47550 AT1G49730 AT1G53430 AT1G53440 AT1G53730 AT1G60800 AT1G61500 AT1G64640 AT1G69450 AT1G70530 AT1G75500 AT2G01630 AT2G02780 AT2G12400 AT2G20770…
A	0.001075962	80	Nuclear lumen	AT1G02680 AT1G07950 AT1G09140 AT1G16970 AT1G17440 AT1G18340 AT1G19700 AT1G23230 AT1G25540 AT1G27630 AT1G30460 AT1G48050 AT1G48310 AT1G54440 AT1G54610 AT1G55310 AT1G55520 AT1G55750 AT1G59890 AT1G60900 AT1G61010 AT1G73960 AT1G74330 AT1G75410 AT2G20960 AT2G22720 AT2G29540 AT2G31970 AT2G45700 AT3G05050 AT3G11220 AT3G12990 AT3G13224 AT3G52100 AT3G56510 AT4G00990 AT4G01590 AT4G10710 AT4G20340 AT4G21430…
A	0.001855464	37	Cytoskeleton	AT1G12430 AT1G14690 AT1G80260 AT2G20290 AT2G21380 AT3G08670 AT3G44200 AT3G50240 AT3G51150 AT4G27180 AT4G38950 AT5G03830 AT5G05970 AT5G47820 AT5G49880 AT5G54670 AT5G56180 AT5G65460 AT1G14380 AT2G34680 AT3G15220 AT3G57410 AT4G27595 AT1G24764 AT1G27210 AT1G47550 AT2G01750 AT2G26770 AT2G34150 AT2G35880 AT2G40820 AT3G02170 AT3G04630 AT3G22790 AT3G45850 AT3G53750 AT5G62580
A	0.001859314	142	Organelle membrane	AT1G02145 AT1G02205 AT1G07420 AT1G18190 AT1G30420 AT1G52360 AT1G62200 AT1G62430 AT1G67490 AT2G01735 AT2G19340 AT2G26350 AT2G27460 AT2G29390 AT2G30070 AT2G30500 AT2G38960 AT3G01380 AT3G07140 AT3G11880 AT3G21390 AT3G23660 AT3G26720 AT3G28430 AT3G45040 AT3G46180 AT3G63460 AT4G11680 AT4G14160 AT4G21560 AT4G32640 AT5G08470 AT5G13980 AT5G15090 AT5G15860 AT5G17250 AT5G24360 AT5G33280 AT5G62130 AT1G01960…
A	0.003166672	28	Microtubule cytoskeleton	AT1G12430 AT1G14690 AT1G80260 AT2G21380 AT3G08670 AT3G44200 AT3G50240 AT3G51150 AT4G27180 AT4G38950 AT5G03830 AT5G05970 AT5G47820 AT5G49880 AT5G54670 AT5G56180 AT5G65460 AT1G14380 AT2G34680 AT3G15220 AT4G27595 AT1G24764 AT1G27210 AT2G01750 AT2G35880 AT3G04630 AT3G45850 AT5G62580
A	0.003166672	23	Transferase complex, transferring phosphorus-containing groups	AT1G02680 AT1G17440 AT1G18340 AT1G27630 AT1G54610 AT1G55520 AT1G55750 AT1G73960 AT1G74330 AT2G29540 AT2G40030 AT3G05050 AT3G49590 AT4G01590 AT4G20340 AT5G03830 AT5G10060 AT5G44290 AT5G45190 AT5G48640 AT2G28060 AT2G02480 AT4G24790
A	0.003166672	49	Transferase complex	AT1G02680 AT1G15860 AT1G17440 AT1G18340 AT1G27630 AT1G48030 AT1G54610 AT1G55520 AT1G55750 AT1G73960 AT1G74330 AT1G77000 AT2G16090 AT2G17020 AT2G19340 AT2G29540 AT2G31510 AT2G40030 AT2G40110 AT3G05050 AT3G11230 AT3G13440 AT3G49590 AT3G52100 AT3G58530 AT4G01590 AT4G03190 AT4G11920 AT4G19670 AT4G20340 AT4G24490 AT5G03830 AT5G10060 AT5G10940 AT5G42350 AT5G44290 AT5G45190 AT5G48640 AT5G67140 AT2G28060…
A	0.003368242	39	Golgi membrane	AT1G18190 AT3G46180 AT5G15860 AT1G01960 AT1G50500 AT4G19490 AT1G06890 AT1G19430 AT1G19650 AT1G23480 AT1G26130 AT1G27120 AT1G52360 AT1G64990 AT1G77260 AT1G79985 AT2G16380 AT2G21540 AT2G27460 AT2G30460 AT2G34300 AT3G23660 AT3G28430 AT3G63460 AT4G04850 AT4G14160 AT4G16745 AT4G23990 AT4G24000 AT4G32640 AT4G38240 AT4G38270 AT5G06050 AT5G14430 AT5G14550 AT5G41240 AT5G46340 AT5G56160 AT5G62130
A	0.005253435	30	Supramolecular complex	AT1G02080 AT1G05460 AT1G12430 AT2G21380 AT3G08670 AT3G14080 AT3G44200 AT3G50240 AT3G51150 AT3G58570 AT4G27180 AT4G38950 AT5G05970 AT5G18230 AT5G47820 AT5G49880 AT5G54670 AT5G65460 AT1G79090 AT2G34680 AT3G57410 AT1G14690 AT1G24764 AT1G27210 AT1G80260 AT2G01750 AT2G35880 AT3G04630 AT3G45850 AT5G62580
C	4.86E-10	30	Spliceosomal complex	AT1G04080 AT1G10320 AT1G14650 AT1G15200 AT1G31870 AT1G49590 AT3G04500 AT3G19670 AT3G50670 AT4G20440 AT4G35785 AT4G36690 AT5G17440 AT5G19210 AT5G37370 AT1G02840 AT1G16610 AT1G54380 AT2G24590 AT2G46610 AT3G13570 AT3G53500 AT3G61860 AT3G62310 AT4G02430 AT4G25500 AT5G51300 AT5G52040 AT5G61140 AT5G63370
C	7.64E-09	22	Nuclear body	AT1G02840 AT1G29400 AT2G24590 AT2G46610 AT3G13570 AT3G53500 AT3G61860 AT4G02430 AT4G25500 AT4G36690 AT5G52040 AT5G61960 AT1G16610 AT1G24706 AT1G49590 AT2G18290 AT4G20440 AT5G10350 AT3G50670 AT3G54170 AT5G60410 AT5G63370
C	7.64E-09	19	Nuclear speck	AT1G02840 AT1G29400 AT2G24590 AT2G46610 AT3G13570 AT3G53500 AT3G61860 AT4G02430 AT4G25500 AT4G36690 AT5G52040 AT5G61960 AT1G16610 AT1G24706 AT5G10350 AT3G50670 AT3G54170 AT5G60410 AT5G63370
C	5.10E-06	43	Nucleoplasm	AT1G02840 AT1G09195 AT1G10890 AT1G16610 AT1G29400 AT1G63490 AT1G66750 AT2G24590 AT2G46610 AT3G05380 AT3G13570 AT3G26990 AT3G53500 AT3G54350 AT3G61420 AT3G61860 AT4G02430 AT4G17020 AT4G25500 AT4G30825 AT4G35800 AT4G36690 AT5G19480 AT5G41370 AT5G43630 AT5G52040 AT5G58760 AT5G61960 AT1G08980 AT1G24706 AT1G28060 AT1G49590 AT2G18290 AT3G10690 AT4G20440 AT5G10350 AT1G10570 AT2G32710 AT3G50670 AT3G54170…
C	0.00033075	67	Nuclear lumen	AT1G02840 AT1G09195 AT1G10890 AT1G16610 AT1G29320 AT1G29400 AT1G63490 AT1G66750 AT2G16900 AT2G24590 AT2G32415 AT2G46610 AT3G05380 AT3G06530 AT3G13570 AT3G16840 AT3G26990 AT3G53500 AT3G54350 AT3G61420 AT3G61860 AT4G02430 AT4G17020 AT4G25500 AT4G26600 AT4G30825 AT4G31150 AT4G34610 AT4G35800 AT4G36690 AT5G17510 AT5G19480 AT5G38720 AT5G41370 AT5G42920 AT5G43500 AT5G43630 AT5G52040 AT5G58760 AT5G59980…
C	0.000818239	7	U2-type prespliceosome	AT1G04080 AT1G14650 AT3G19670 AT3G50670 AT4G20440 AT4G36690 AT5G17440
C	0.00183552	5	Transcription factor TFIIH holo complex	AT1G66750 AT3G61420 AT4G17020 AT4G30825 AT5G41370
C	0.00183552	73	Membrane-enclosed lumen	AT1G02840 AT1G09195 AT1G10890 AT1G16610 AT1G29320 AT1G29400 AT1G63490 AT1G66750 AT2G16900 AT2G24590 AT2G32415 AT2G46610 AT3G05380 AT3G06530 AT3G13450 AT3G13570 AT3G16840 AT3G26990 AT3G53500 AT3G54350 AT3G61420 AT3G61860 AT4G02430 AT4G17020 AT4G25500 AT4G26600 AT4G30825 AT4G31150 AT4G34610 AT4G35800 AT4G36690 AT5G17510 AT5G19480 AT5G38720 AT5G41370 AT5G42920 AT5G43500 AT5G43630 AT5G52040 AT5G58760…
C	0.004730733	45	Ribonucleoprotein complex	AT1G04080 AT1G10320 AT1G14650 AT1G15200 AT1G28060 AT1G29320 AT1G31870 AT1G49590 AT2G21660 AT2G43190 AT3G04500 AT3G06530 AT3G15010 AT3G19670 AT3G25150 AT3G50670 AT4G16280 AT4G20440 AT4G25440 AT4G35785 AT4G36690 AT4G39260 AT5G04280 AT5G16780 AT5G17440 AT5G19210 AT5G37370 AT5G38720 AT5G59980 AT5G66010 AT1G02840 AT1G16610 AT1G54380 AT2G24590 AT2G46610 AT3G13570 AT3G53500 AT3G61860 AT3G62310 AT4G02430…
C	0.007429391	9	U2-type spliceosomal complex	AT1G04080 AT1G14650 AT1G31870 AT3G04500 AT3G19670 AT3G50670 AT4G20440 AT4G36690 AT5G17440
C	0.008994636	3	Nucleotide-excision repair complex	AT5G16630 AT5G41150 AT5G41370
