# Supplementary material for: Stochastic Variation in DNA Methylation Modulates Nucleosome Occupancy and Alternative Splicing in Arabidopsis thaliana
Source: Plants (Basel). 2022 Apr 19;11(9):1105. doi: 10.3390/plants11091105 (PMC9101026; doi:10.3390/plants11091105)
Supplement: Supplementary file 1 [file plants-11-01105-s001.zip › Table S5.csv]

Suplementary File S2a: High confidence differentially methylated regions (hcDMRs) (Fisher's exact test p value ? 0.01) for aza-dC samples at 22�C in CpG context.
Chromosome	Position	differentially methylated regions	methylation level
1	5500	hypomethylation	0.394415358
1	24700	hypomethylation	0.525291829
1	25800	hypomethylation	0.720461095
1	27000	hypomethylation	0.274285714
1	29300	hypomethylation	0.619815668
1	30100	hypomethylation	0.680445151
1	30600	hypomethylation	0.762483131
1	35900	hypomethylation	0.211740042
1	54400	hypomethylation	0.007575758
1	65200	hypermethylation	0.12006079
1	70700	hypermethylation	0.697247706
1	93900	hypomethylation	0.455968689
1	98100	hypermethylation	0.320512821
1	110700	hypermethylation	0.217142857
1	111200	hypermethylation	0.466200466
1	122200	hypermethylation	0.871428571
1	124400	hypermethylation	0.82369146
1	126600	hypomethylation	0.471774194
1	137300	hypomethylation	0.647604328
1	201400	hypomethylation	0
1	233700	hypomethylation	0.5375
1	234900	hypermethylation	0.423791822
1	235000	hypomethylation	0.573934837
1	235400	hypomethylation	0.547368421
1	242500	hypermethylation	0.321285141
1	242700	hypomethylation	0.005263158
1	243100	hypomethylation	0.17219917
1	243400	hypomethylation	0.465625
1	243500	hypomethylation	0.580152672
1	253400	hypomethylation	0.228971963
1	264900	hypomethylation	0.529051988
1	271700	hypermethylation	0.340782123
1	272600	hypomethylation	0.038297872
1	276200	hypermethylation	0.730909091
1	281200	hypermethylation	0.86328125
1	290700	hypermethylation	0.415057915
1	296500	hypomethylation	0
1	307300	hypomethylation	0.244360902
1	327200	hypomethylation	0.003921569
1	329400	hypermethylation	0.897540984
1	331500	hypomethylation	0.337883959
1	332000	hypermethylation	0.839285714
1	332600	hypermethylation	0.425619835
1	338900	hypomethylation	0.005235602
1	351300	hypomethylation	0.288
1	360500	hypermethylation	0.4092827
1	376800	hypomethylation	0.405034325
1	380900	hypomethylation	0.781938326
1	381700	hypomethylation	0.459821429
1	385700	hypermethylation	0.412451362
1	388900	hypermethylation	0.491769547
1	392100	hypermethylation	0.847583643
1	395000	hypermethylation	0.678082192
1	400900	hypermethylation	0.273417722
1	412900	hypermethylation	0.220095694
1	417500	hypermethylation	0.28956229
1	445200	hypermethylation	0.26183844
1	447500	hypomethylation	0.037422037
1	495700	hypermethylation	0.890365449
1	526000	hypermethylation	0.738791423
1	528300	hypermethylation	0.316831683
1	532500	hypermethylation	0.513546798
1	544300	hypomethylation	0
1	573200	hypomethylation	0.6
1	573300	hypomethylation	0.007936508
1	578000	hypomethylation	0.32674772
1	578200	hypermethylation	0.272289157
1	587500	hypomethylation	0.302848576
1	628200	hypomethylation	0.645586298
1	628400	hypomethylation	0.686708861
1	645700	hypermethylation	0.182857143
1	646000	hypermethylation	0.849884527
1	649100	hypomethylation	0.26342711
1	650200	hypermethylation	0.409961686
1	650900	hypomethylation	0.204968944
1	656200	hypomethylation	0.645051195
1	667300	hypomethylation	0.075060533
1	678300	hypermethylation	0.136861314
1	685500	hypomethylation	0.267676768
1	688400	hypermethylation	0.214162349
1	688600	hypomethylation	0.627586207
1	689400	hypermethylation	0.774881517
1	691200	hypomethylation	0.282666667
1	695300	hypermethylation	0.286168521
1	709700	hypermethylation	0.104265403
1	719800	hypomethylation	0.016085791
1	719900	hypermethylation	0.897233202
1	720200	hypomethylation	0.639296188
1	721200	hypomethylation	0.294117647
1	722100	hypomethylation	0.337078652
1	723600	hypomethylation	0.427312775
1	741100	hypomethylation	0.381889764
1	744300	hypermethylation	0.169683258
1	751000	hypermethylation	0.589005236
1	765100	hypomethylation	0.410071942
1	776600	hypermethylation	0.496865204
1	777500	hypermethylation	0.859470468
1	778900	hypermethylation	0.851926978
1	800100	hypermethylation	0.146044625
1	801300	hypomethylation	0.399260628
1	803900	hypomethylation	0.632707775
1	805000	hypermethylation	0.670731707
1	806800	hypomethylation	0.003378378
1	811500	hypomethylation	0.351265823
1	811600	hypomethylation	0.008547009
1	814800	hypomethylation	0.583798883
1	832900	hypermethylation	0.851002865
1	834300	hypermethylation	0.438596491
1	872800	hypermethylation	0.204506066
1	876800	hypomethylation	0.699875467
1	878500	hypomethylation	0.520833333
1	880900	hypermethylation	0.206543967
1	881600	hypomethylation	0.621176471
1	887600	hypomethylation	0.010186757
1	919700	hypermethylation	0.268199234
1	934900	hypomethylation	0.751295337
1	935400	hypermethylation	0.292383292
1	935700	hypomethylation	0.379047619
1	965600	hypermethylation	0.74609375
1	979800	hypomethylation	0.52991453
1	994900	hypomethylation	0.042713568
1	998300	hypermethylation	0.45
1	1007700	hypomethylation	0.733547352
1	1007900	hypermethylation	0.897959184
1	1010600	hypermethylation	0.127472527
1	1016400	hypomethylation	0.004201681
1	1020000	hypomethylation	0
1	1038400	hypomethylation	0.642990654
1	1041900	hypomethylation	0.434684685
1	1042300	hypomethylation	0.09765625
1	1048300	hypermethylation	0.158567775
1	1051900	hypermethylation	0.131291028
1	1052200	hypomethylation	0.330882353
1	1052500	hypermethylation	0.800492611
1	1052700	hypomethylation	0.550251256
1	1056500	hypomethylation	0.557471264
1	1061400	hypermethylation	0.313207547
1	1061900	hypermethylation	0.27755102
1	1065700	hypomethylation	0
1	1089700	hypermethylation	0.543378995
1	1092900	hypermethylation	0.764492754
1	1093000	hypermethylation	0.793233083
1	1093900	hypomethylation	0.442622951
1	1094000	hypomethylation	0.719191919
1	1094900	hypomethylation	0.357723577
1	1113700	hypermethylation	0.175925926
1	1117000	hypomethylation	0.004830918
1	1119000	hypermethylation	0.275510204
1	1126300	hypermethylation	0.207317073
1	1149600	hypomethylation	0.522916667
1	1155800	hypermethylation	0.475382003
1	1156100	hypermethylation	0.59972863
1	1182500	hypomethylation	0.551020408
1	1187400	hypomethylation	0.577358491
1	1190000	hypermethylation	0.839662447
1	1193000	hypomethylation	0.53968254
1	1193100	hypermethylation	0.431818182
1	1199900	hypermethylation	0.817518248
1	1200000	hypomethylation	0.485193622
1	1200600	hypermethylation	0.718676123
1	1227900	hypermethylation	0.779710145
1	1259600	hypomethylation	0.382978723
1	1264800	hypomethylation	0.008658009
1	1270600	hypomethylation	0
1	1295900	hypermethylation	0.184563758
1	1341700	hypermethylation	0.227956989
1	1342200	hypomethylation	0.61047836
1	1342300	hypermethylation	0.195945946
1	1342400	hypermethylation	0.429292929
1	1347800	hypomethylation	0.24248497
1	1349100	hypomethylation	0
1	1353500	hypomethylation	0.543209877
1	1354600	hypermethylation	0.851020408
1	1355000	hypermethylation	0.156448203
1	1360500	hypomethylation	0.735703246
1	1369700	hypomethylation	0.508333333
1	1370700	hypomethylation	0.590206186
1	1371300	hypermethylation	0.865424431
1	1371500	hypermethylation	0.583870968
1	1371900	hypermethylation	0.894854586
1	1373900	hypermethylation	0.356962025
1	1381200	hypermethylation	0.221925134
1	1388200	hypermethylation	0.394557823
1	1393700	hypermethylation	0.216666667
1	1393900	hypermethylation	0.66025641
1	1400100	hypomethylation	0.235588972
1	1402300	hypomethylation	0.646604938
1	1402600	hypomethylation	0.007380074
1	1408400	hypermethylation	0.288461538
1	1409600	hypermethylation	0.848861284
1	1440500	hypermethylation	0.166
1	1440600	hypermethylation	0.432432432
1	1446600	hypomethylation	0.367231638
1	1449400	hypomethylation	0.68683274
1	1472800	hypomethylation	0.663135593
1	1485000	hypomethylation	0.335135135
1	1485600	hypomethylation	0.446261682
1	1485700	hypomethylation	0.328519856
1	1488700	hypermethylation	0.872197309
1	1500500	hypomethylation	0.012944984
1	1506300	hypermethylation	0.248962656
1	1506900	hypomethylation	0.025069638
1	1507100	hypomethylation	0.664220183
1	1507300	hypomethylation	0.364130435
1	1507500	hypomethylation	0.004464286
1	1555600	hypomethylation	0
1	1563200	hypomethylation	0.002475248
1	1581300	hypomethylation	0.760509554
1	1592300	hypermethylation	0.334196891
1	1602900	hypomethylation	0.704347826
1	1609200	hypomethylation	0.215088283
1	1610300	hypomethylation	0.011086475
1	1626300	hypomethylation	0.662751678
1	1627800	hypermethylation	0.813559322
1	1631500	hypomethylation	0.010666667
1	1631600	hypermethylation	0.292576419
1	1651200	hypomethylation	0.395522388
1	1651400	hypomethylation	0
1	1654500	hypermethylation	0.860813704
1	1658600	hypermethylation	0.412650602
1	1675300	hypomethylation	0.002375297
1	1680900	hypomethylation	0.153005464
1	1681100	hypomethylation	0.005208333
1	1684600	hypermethylation	0.559659091
1	1686400	hypomethylation	0.617647059
1	1688400	hypermethylation	0.286384977
1	1689000	hypermethylation	0.281914894
1	1700100	hypermethylation	0.408333333
1	1704100	hypermethylation	0.118343195
1	1711300	hypermethylation	0.442105263
1	1711900	hypomethylation	0.269117647
1	1722300	hypomethylation	0.203036053
1	1728100	hypermethylation	0.26344086
1	1735600	hypomethylation	0.481012658
1	1736200	hypermethylation	0.420634921
1	1736600	hypomethylation	0.316129032
1	1737000	hypermethylation	0.837209302
1	1780800	hypomethylation	0.461538462
1	1787800	hypomethylation	0.530054645
1	1791100	hypomethylation	0.545961003
1	1791300	hypermethylation	0.433962264
1	1791700	hypomethylation	0.697441602
1	1792400	hypomethylation	0.441176471
1	1796200	hypermethylation	0.853881279
1	1809000	hypermethylation	0.418103448
1	1809600	hypomethylation	0.294117647
1	1810400	hypomethylation	0.0025
1	1836700	hypermethylation	0.643459916
1	1865900	hypermethylation	0.835889571
1	1866700	hypermethylation	0.40648855
1	1886300	hypermethylation	0.224422442
1	1898200	hypomethylation	0.337883959
1	1903900	hypomethylation	0.065645514
1	1912100	hypomethylation	0.019444444
1	1926000	hypermethylation	0.618937644
1	1939700	hypermethylation	0.410569106
1	1948600	hypermethylation	0.513924051
1	1957800	hypomethylation	0.436734694
1	1968100	hypermethylation	0.829787234
1	1980000	hypomethylation	0
1	1981100	hypermethylation	0.76371308
1	1983600	hypermethylation	0.38996139
1	1987200	hypomethylation	0.133942161
1	2004300	hypermethylation	0.510703364
1	2006600	hypermethylation	0.264397906
1	2010200	hypomethylation	0.317073171
1	2011200	hypomethylation	0.22515213
1	2011600	hypermethylation	0.18196995
1	2011800	hypomethylation	0.327419355
1	2018800	hypermethylation	0.231732777
1	2020600	hypomethylation	0.047794118
1	2022200	hypomethylation	0.007058824
1	2023600	hypomethylation	0.365808824
1	2028800	hypomethylation	0.587084149
1	2029200	hypermethylation	0.371024735
1	2042300	hypomethylation	0.495967742
1	2043800	hypomethylation	0.443514644
1	2057300	hypermethylation	0.794573643
1	2064200	hypomethylation	0.712820513
1	2064700	hypomethylation	0.429718876
1	2066800	hypermethylation	0.444954128
1	2072200	hypomethylation	0.161538462
1	2072700	hypomethylation	0.336148649
1	2073000	hypomethylation	0.472817133
1	2088300	hypermethylation	0.819188192
1	2098000	hypomethylation	0.657743786
1	2112400	hypomethylation	0.28531856
1	2115900	hypomethylation	0.588652482
1	2134200	hypomethylation	0.563855422
1	2139100	hypermethylation	0.228417266
1	2154300	hypermethylation	0.385650224
1	2157000	hypomethylation	0.017821782
1	2158200	hypomethylation	0.132034632
1	2171800	hypomethylation	0.100952381
1	2178600	hypermethylation	0.178041543
1	2179600	hypomethylation	0.5
1	2186100	hypomethylation	0.42248062
1	2186200	hypomethylation	0.528057554
1	2198800	hypermethylation	0.104819277
1	2209200	hypomethylation	0.462626263
1	2209400	hypomethylation	0.354591837
1	2209600	hypomethylation	0.482490272
1	2210700	hypomethylation	0.388012618
1	2216500	hypomethylation	0.002320186
1	2265000	hypomethylation	0.367924528
1	2268300	hypermethylation	0.260504202
1	2270700	hypermethylation	0.140221402
1	2274600	hypermethylation	0.202312139
1	2274700	hypermethylation	0.3
1	2292600	hypomethylation	0.569620253
1	2294000	hypomethylation	0.021333333
1	2294200	hypomethylation	0.008333333
1	2296200	hypomethylation	0.199124726
1	2296300	hypomethylation	0
1	2297300	hypomethylation	0.324884793
1	2306500	hypomethylation	0.393617021
1	2307700	hypomethylation	0.453333333
1	2308000	hypomethylation	0.591596639
1	2309400	hypermethylation	0.217073171
1	2310100	hypomethylation	0.272727273
1	2314900	hypomethylation	0.196936543
1	2315100	hypomethylation	0.260504202
1	2342500	hypermethylation	0.655480984
1	2343100	hypomethylation	0.237837838
1	2380700	hypermethylation	0.54589372
1	2386200	hypomethylation	0.588652482
1	2386700	hypomethylation	0.725454545
1	2387400	hypomethylation	0.553415061
1	2401700	hypermethylation	0.401486989
1	2410000	hypomethylation	0.004291845
1	2415200	hypomethylation	0.014124294
1	2415900	hypomethylation	0.731225296
1	2416000	hypomethylation	0.05952381
1	2416100	hypomethylation	0.011331445
1	2449800	hypomethylation	0.475
1	2451800	hypomethylation	0.24
1	2454100	hypomethylation	0.352112676
1	2460500	hypermethylation	0.24522293
1	2469600	hypomethylation	0.356608479
1	2473700	hypermethylation	0.238095238
1	2481700	hypomethylation	0.177377892
1	2482000	hypomethylation	0.23951049
1	2482700	hypomethylation	0.398190045
1	2483900	hypermethylation	0.25
1	2507100	hypomethylation	0.618367347
1	2537700	hypomethylation	0.636267232
1	2539900	hypermethylation	0.22832981
1	2540700	hypomethylation	0.67413442
1	2549700	hypermethylation	0.555160142
1	2573100	hypermethylation	0.118003026
1	2592400	hypomethylation	0.310679612
1	2609400	hypomethylation	0.320297952
1	2619800	hypomethylation	0.265151515
1	2620100	hypermethylation	0.432098765
1	2634100	hypomethylation	0.301298701
1	2643700	hypermethylation	0.21414914
1	2648300	hypomethylation	0.595505618
1	2648700	hypomethylation	0.732394366
1	2648900	hypomethylation	0.00330033
1	2651400	hypomethylation	0.526086957
1	2655300	hypomethylation	0.428571429
1	2686100	hypomethylation	0.55775076
1	2687800	hypomethylation	0.438311688
1	2700100	hypomethylation	0.73458445
1	2700300	hypomethylation	0.468899522
1	2704300	hypermethylation	0.323308271
1	2705000	hypomethylation	0.583682008
1	2708300	hypomethylation	0.717647059
1	2731300	hypomethylation	0.422459893
1	2732800	hypomethylation	0.424603175
1	2738100	hypomethylation	0.003831418
1	2742900	hypomethylation	0.600591716
1	2745700	hypermethylation	0.120218579
1	2750400	hypermethylation	0.638743455
1	2758700	hypomethylation	0.551068884
1	2767900	hypermethylation	0.915119363
1	2776700	hypomethylation	0.346007605
1	2777900	hypermethylation	0.885964912
1	2783800	hypermethylation	0.372693727
1	2806500	hypermethylation	0.397923875
1	2807600	hypomethylation	0.594989562
1	2834300	hypomethylation	0.658333333
1	2858100	hypermethylation	0.4
1	2885300	hypermethylation	0.301587302
1	2886000	hypomethylation	0.004914005
1	2896800	hypomethylation	0.505454545
1	2906500	hypermethylation	0.344186047
1	2913300	hypomethylation	0.209150327
1	2915200	hypomethylation	0.001686341
1	2922400	hypermethylation	0.20505618
1	2925200	hypermethylation	0.394197952
1	2930900	hypomethylation	0.179545455
1	2937300	hypomethylation	0.600451467
1	2937700	hypermethylation	0.525462963
1	2940900	hypomethylation	0.004040404
1	2948900	hypomethylation	0.002785515
1	2965900	hypermethylation	0.148073022
1	2970100	hypomethylation	0.596153846
1	2980900	hypomethylation	0.556626506
1	2987200	hypermethylation	0.489465154
1	2987300	hypermethylation	0.471014493
1	2998600	hypomethylation	0.566037736
1	2998700	hypomethylation	0.3183391
1	3002100	hypomethylation	0.323060574
1	3036000	hypomethylation	0
1	3050700	hypomethylation	0.386363636
1	3055700	hypomethylation	0.508393285
1	3056200	hypermethylation	0.595238095
1	3078300	hypermethylation	0.387234043
1	3078900	hypermethylation	0.27761194
1	3096400	hypomethylation	0.69057377
1	3097400	hypermethylation	0.23943662
1	3109700	hypermethylation	0.529761905
1	3110900	hypermethylation	0.137697517
1	3112100	hypomethylation	0.639393939
1	3139500	hypomethylation	0.15936255
1	3177400	hypomethylation	0.421259843
1	3177800	hypomethylation	0.002857143
1	3181700	hypomethylation	0.54587156
1	3190700	hypomethylation	0.517786561
1	3193300	hypomethylation	0.139240506
1	3198500	hypermethylation	0.37394958
1	3216800	hypermethylation	0.234527687
1	3228200	hypermethylation	0.223628692
1	3235200	hypermethylation	0.232186732
1	3257700	hypomethylation	0
1	3267400	hypomethylation	0.287671233
1	3268700	hypomethylation	0.001724138
1	3280900	hypomethylation	0.554707379
1	3282300	hypomethylation	0.083333333
1	3292500	hypermethylation	0.54855643
1	3304100	hypermethylation	0.23828125
1	3313300	hypermethylation	0.797153025
1	3318700	hypomethylation	0.621468927
1	3337000	hypomethylation	0.532224532
1	3341000	hypermethylation	0.183257919
1	3350500	hypermethylation	0.186246418
1	3372000	hypomethylation	0.43315508
1	3374000	hypermethylation	0.875457875
1	3379000	hypomethylation	0.39445629
1	3382100	hypermethylation	0.416666667
1	3382400	hypomethylation	0
1	3385100	hypomethylation	0.196428571
1	3385400	hypermethylation	0.808163265
1	3387800	hypomethylation	0
1	3404300	hypermethylation	0.166666667
1	3405000	hypermethylation	0.140977444
1	3407400	hypomethylation	0.329831933
1	3407600	hypermethylation	0.217948718
1	3407900	hypomethylation	0.44137931
1	3408600	hypermethylation	0.89787234
1	3418100	hypermethylation	0.798922801
1	3429400	hypomethylation	0.003921569
1	3429600	hypermethylation	0.334405145
1	3454900	hypomethylation	0.646118721
1	3457600	hypermethylation	0.871406959
1	3457800	hypomethylation	0.3046875
1	3468600	hypomethylation	0.44017094
1	3488400	hypermethylation	0.395604396
1	3488900	hypomethylation	0.283536585
1	3507800	hypermethylation	0.46557971
1	3539400	hypomethylation	0.512162162
1	3541700	hypermethylation	0.191724138
1	3541900	hypermethylation	0.24450194
1	3569200	hypomethylation	0.415289256
1	3569300	hypomethylation	0.311977716
1	3581300	hypermethylation	0.154929577
1	3593500	hypomethylation	0.594366197
1	3600100	hypomethylation	0.766743649
1	3608200	hypomethylation	0.408560311
1	3620500	hypomethylation	0.680701754
1	3634400	hypomethylation	0.713815789
1	3635600	hypomethylation	0.25
1	3640500	hypomethylation	0.176470588
1	3642900	hypomethylation	0.588541667
1	3643000	hypomethylation	0.6625387
1	3644100	hypermethylation	0.13164557
1	3651100	hypomethylation	0.547425474
1	3651400	hypomethylation	0.264550265
1	3653000	hypermethylation	0.62248996
1	3659800	hypomethylation	0.012096774
1	3660200	hypermethylation	0.763837638
1	3661500	hypomethylation	0.444805195
1	3665700	hypomethylation	0.610497238
1	3677800	hypermethylation	0.6
1	3679800	hypomethylation	0.031914894
1	3683700	hypomethylation	0.577395577
1	3688500	hypomethylation	0.762589928
1	3705400	hypermethylation	0.236914601
1	3708200	hypomethylation	0.327659574
1	3711400	hypermethylation	0.227848101
1	3724900	hypomethylation	0.620817844
1	3730300	hypomethylation	0.551094891
1	3738900	hypomethylation	0.002808989
1	3792700	hypermethylation	0.788546256
1	3795100	hypomethylation	0.372727273
1	3801700	hypomethylation	0.569047619
1	3802300	hypermethylation	0.56980057
1	3814700	hypomethylation	0.086345382
1	3816200	hypermethylation	0.232415902
1	3817900	hypomethylation	0.518930958
1	3819600	hypomethylation	0.205804749
1	3835500	hypomethylation	0.753333333
1	3842500	hypomethylation	0.21319797
1	3864300	hypermethylation	0.171875
1	3864800	hypomethylation	0.512307692
1	3866200	hypermethylation	0.144578313
1	3871300	hypermethylation	0.534375
1	3905900	hypomethylation	0.282135076
1	3912000	hypermethylation	0.384615385
1	3917200	hypermethylation	0.870762712
1	3918000	hypomethylation	0.013774105
1	3923300	hypomethylation	0.671698113
1	3932900	hypomethylation	0.006915629
1	3933000	hypomethylation	0.006756757
1	3933100	hypomethylation	0.009060023
1	3940000	hypomethylation	0.251461988
1	3940100	hypermethylation	0.351648352
1	3944700	hypermethylation	0.26109215
1	3958700	hypomethylation	0
1	3968900	hypermethylation	0.558583106
1	3977500	hypermethylation	0.596078431
1	3977600	hypermethylation	0.316504854
1	3982600	hypomethylation	0.597014925
1	3983100	hypomethylation	0.721495327
1	3983500	hypomethylation	0.690566038
1	3984500	hypomethylation	0.597530864
1	3984700	hypomethylation	0.638297872
1	3985600	hypomethylation	0.011695906
1	3985800	hypomethylation	0.002949853
1	3991600	hypomethylation	0
1	4006200	hypomethylation	0.74153074
1	4006300	hypomethylation	0.460377358
1	4031900	hypomethylation	0.480952381
1	4037400	hypomethylation	0.312834225
1	4041500	hypermethylation	0.927710843
1	4041600	hypomethylation	0.611428571
1	4062000	hypermethylation	0.419354839
1	4068900	hypermethylation	0.734636872
1	4115000	hypermethylation	0.168484848
1	4115200	hypomethylation	0.014619883
1	4115600	hypomethylation	0.450939457
1	4116000	hypomethylation	0.731506849
1	4123300	hypermethylation	0.553424658
1	4146100	hypomethylation	0.38671875
1	4149200	hypomethylation	0.637037037
1	4149700	hypomethylation	0.570680628
1	4156700	hypermethylation	0.591036415
1	4156800	hypermethylation	0.303680982
1	4179800	hypermethylation	0.791569087
1	4184300	hypomethylation	0.626086957
1	4197600	hypomethylation	0.006510417
1	4197800	hypomethylation	0.009208103
1	4199500	hypomethylation	0.222811671
1	4200600	hypermethylation	0.142307692
1	4206000	hypermethylation	0.177824268
1	4221300	hypermethylation	0.691176471
1	4223900	hypomethylation	0.60042735
1	4227200	hypermethylation	0.316628702
1	4237700	hypomethylation	0.009966777
1	4248500	hypomethylation	0.489847716
1	4248600	hypermethylation	0.42680776
1	4250000	hypomethylation	0.585561497
1	4256600	hypermethylation	0.54601227
1	4257100	hypomethylation	0.484790875
1	4258000	hypomethylation	0.002793296
1	4261600	hypomethylation	0.007824726
1	4284700	hypomethylation	0.681222707
1	4285000	hypomethylation	0.615808824
1	4285200	hypomethylation	0.559366755
1	4295000	hypomethylation	0.750519751
1	4320000	hypermethylation	0.264604811
1	4320400	hypomethylation	0.288961039
1	4324500	hypermethylation	0.839215686
1	4350200	hypomethylation	0.004166667
1	4354700	hypermethylation	0.288409704
1	4355200	hypomethylation	0.699453552
1	4362400	hypomethylation	0.574074074
1	4363300	hypermethylation	0.853159851
1	4363400	hypomethylation	0.586538462
1	4363700	hypermethylation	0.430894309
1	4365800	hypermethylation	0.33460076
1	4392000	hypomethylation	0
1	4397100	hypermethylation	0.183976261
1	4425200	hypermethylation	0.173198483
1	4435200	hypomethylation	0.246200608
1	4435700	hypermethylation	0.762162162
1	4437000	hypomethylation	0.705977383
1	4437400	hypomethylation	0.552521008
1	4441000	hypomethylation	0.020231214
1	4442400	hypomethylation	0.002824859
1	4446400	hypermethylation	0.319298246
1	4448800	hypermethylation	0.407407407
1	4454700	hypermethylation	0.655462185
1	4454800	hypermethylation	0.324324324
1	4479600	hypomethylation	0.36453202
1	4479900	hypomethylation	0.001763668
1	4485900	hypomethylation	0.025641026
1	4490700	hypermethylation	0.854771784
1	4501300	hypomethylation	0.012170385
1	4502000	hypomethylation	0.666666667
1	4505900	hypomethylation	0.018716578
1	4506000	hypomethylation	0.03537415
1	4509500	hypermethylation	0.141233766
1	4510100	hypomethylation	0.399688958
1	4519200	hypermethylation	0.853846154
1	4546300	hypermethylation	0.805135952
1	4566400	hypomethylation	0.0041841
1	4575000	hypomethylation	0.022641509
1	4614300	hypermethylation	0.18699187
1	4621400	hypomethylation	0.59348199
1	4621500	hypomethylation	0.603399433
1	4621600	hypomethylation	0.451298701
1	4624100	hypermethylation	0.780769231
1	4640800	hypermethylation	0.366482505
1	4643500	hypermethylation	0.354330709
1	4645100	hypomethylation	0.62254902
1	4672200	hypomethylation	0.002928258
1	4677700	hypermethylation	0.422779923
1	4677900	hypomethylation	0.00617284
1	4678300	hypermethylation	0.671772429
1	4680600	hypermethylation	0.312741313
1	4712200	hypomethylation	0.586431227
1	4717500	hypermethylation	0.159392789
1	4726100	hypomethylation	0.498969072
1	4735200	hypermethylation	0.137254902
1	4736500	hypermethylation	0.784860558
1	4738200	hypermethylation	0.315508021
1	4743900	hypermethylation	0.72
1	4744500	hypermethylation	0.892561983
1	4745500	hypomethylation	0.515650741
1	4750500	hypermethylation	0.611940299
1	4750600	hypomethylation	0.304878049
1	4757800	hypomethylation	0.004608295
1	4764300	hypomethylation	0.661048689
1	4765500	hypomethylation	0.394230769
1	4789400	hypermethylation	0.372759857
1	4800500	hypermethylation	0.787828947
1	4823600	hypermethylation	0.62987013
1	4825200	hypermethylation	0.360655738
1	4831800	hypermethylation	0.732323232
1	4834700	hypomethylation	0
1	4836500	hypermethylation	0.638167939
1	4844100	hypomethylation	0.004178273
1	4862500	hypermethylation	0.52283105
1	4870500	hypomethylation	0.006198347
1	4886500	hypomethylation	0.0175
1	4917600	hypomethylation	0.67550702
1	4917700	hypomethylation	0.603603604
1	4920700	hypomethylation	0.320547945
1	4926700	hypermethylation	0.190023753
1	4956900	hypermethylation	0.252906977
1	4960900	hypomethylation	0.006993007
1	4961300	hypomethylation	0.494296578
1	4984800	hypomethylation	0.163179916
1	4999600	hypomethylation	0.504531722
1	5010300	hypermethylation	0.863636364
1	5015300	hypomethylation	0.37431694
1	5015800	hypermethylation	0.267716535
1	5028800	hypomethylation	0.582901554
1	5028900	hypomethylation	0.136460554
1	5029500	hypomethylation	0.689381933
1	5030500	hypermethylation	0.696531792
1	5034800	hypermethylation	0.370689655
1	5063400	hypermethylation	0.774590164
1	5091900	hypermethylation	0.116575592
1	5103500	hypermethylation	0.286290323
1	5105900	hypermethylation	0.20242915
1	5108200	hypomethylation	0.661403509
1	5112900	hypermethylation	0.758220503
1	5118700	hypomethylation	0.004444444
1	5142200	hypomethylation	0.614349776
1	5185800	hypomethylation	0.662
1	5201500	hypomethylation	0.002906977
1	5205500	hypomethylation	0.25
1	5211100	hypomethylation	0.138936535
1	5221600	hypomethylation	0
1	5285700	hypermethylation	0.166077739
1	5305300	hypomethylation	0.521628499
1	5305500	hypomethylation	0.547263682
1	5313100	hypomethylation	0.003831418
1	5313200	hypomethylation	0.012295082
1	5317000	hypomethylation	0.468421053
1	5319700	hypomethylation	0.505976096
1	5343100	hypermethylation	0.199186992
1	5343600	hypermethylation	0.186889819
1	5383500	hypermethylation	0.143646409
1	5384100	hypomethylation	0.008403361
1	5394800	hypermethylation	0.470046083
1	5394900	hypermethylation	0.721461187
1	5395000	hypermethylation	0.793981481
1	5395200	hypermethylation	0.749185668
1	5412500	hypermethylation	0.605479452
1	5415200	hypomethylation	0.485337243
1	5416400	hypermethylation	0.233463035
1	5431700	hypomethylation	0.576219512
1	5435600	hypermethylation	0.418250951
1	5459000	hypermethylation	0.465195246
1	5459300	hypermethylation	0.264822134
1	5459400	hypermethylation	0.802238806
1	5463200	hypomethylation	0.383886256
1	5463800	hypermethylation	0.125319693
1	5466100	hypermethylation	0.220486111
1	5468000	hypomethylation	0.003584229
1	5496100	hypomethylation	0.612903226
1	5500000	hypomethylation	0.767485822
1	5512800	hypermethylation	0.704741379
1	5512900	hypermethylation	0.159600998
1	5513100	hypermethylation	0.48415493
1	5515200	hypomethylation	0
1	5515400	hypomethylation	0.275
1	5516700	hypomethylation	0.519450801
1	5520000	hypomethylation	0.379439252
1	5527200	hypermethylation	0.460069444
1	5527700	hypermethylation	0.179487179
1	5530300	hypermethylation	0.109876543
1	5530600	hypermethylation	0.178125
1	5533300	hypomethylation	0.11369863
1	5537500	hypermethylation	0.754985755
1	5537700	hypomethylation	0.387779083
1	5538000	hypermethylation	0.11826087
1	5552500	hypermethylation	0.442067736
1	5560300	hypomethylation	0.134693878
1	5571200	hypermethylation	0.170391061
1	5589800	hypermethylation	0.416666667
1	5598600	hypermethylation	0.159090909
1	5599600	hypermethylation	0.14516129
1	5599800	hypomethylation	0.004531722
1	5605400	hypermethylation	0.116352201
1	5620700	hypomethylation	0.250574713
1	5622000	hypermethylation	0.231707317
1	5661200	hypomethylation	0.614203455
1	5662600	hypomethylation	0.008988764
1	5690100	hypomethylation	0.604316547
1	5716100	hypomethylation	0.615023474
1	5719100	hypomethylation	0.783105023
1	5721800	hypermethylation	0.894324853
1	5741400	hypermethylation	0.345205479
1	5746400	hypermethylation	0.671232877
1	5746500	hypermethylation	0.553264605
1	5748400	hypomethylation	0.493975904
1	5750800	hypomethylation	0.282191781
1	5756700	hypermethylation	0.277272727
1	5762300	hypomethylation	0.743260591
1	5769800	hypomethylation	0.600973236
1	5771400	hypomethylation	0.007462687
1	5772200	hypomethylation	0.328467153
1	5801100	hypermethylation	0.208609272
1	5805100	hypermethylation	0.560578662
1	5809200	hypomethylation	0.178571429
1	5813700	hypermethylation	0.386363636
1	5818600	hypermethylation	0.190600522
1	5830300	hypomethylation	0.211320755
1	5849300	hypermethylation	0.240740741
1	5849400	hypermethylation	0.245901639
1	5882700	hypomethylation	0.712589074
1	5888600	hypermethylation	0.834459459
1	5889300	hypomethylation	0.284653465
1	5904800	hypermethylation	0.764872521
1	5905000	hypermethylation	0.393305439
1	5907900	hypermethylation	0.270341207
1	5917500	hypomethylation	0.014814815
1	5950900	hypomethylation	0.728682171
1	5952100	hypomethylation	0.786632391
1	5953600	hypomethylation	0.481099656
1	5969200	hypermethylation	0.792207792
1	5985900	hypomethylation	0.733830846
1	5986100	hypermethylation	0.562162162
1	5986200	hypermethylation	0.107798165
1	5991700	hypomethylation	0.691331924
1	5991800	hypomethylation	0.597752809
1	6004700	hypomethylation	0.105263158
1	6004900	hypomethylation	0.584
1	6007200	hypermethylation	0.139784946
1	6019300	hypomethylation	0.645792564
1	6020200	hypomethylation	0.325203252
1	6030100	hypermethylation	0.521035599
1	6048700	hypomethylation	0
1	6049100	hypomethylation	0.555401662
1	6053400	hypomethylation	0.006423983
1	6060100	hypomethylation	0.179381443
1	6060400	hypermethylation	0.240875912
1	6070100	hypomethylation	0.627572016
1	6083600	hypomethylation	0.627240143
1	6084500	hypomethylation	0.177419355
1	6084800	hypomethylation	0.134831461
1	6085600	hypomethylation	0.593625498
1	6095300	hypermethylation	0.87012987
1	6108600	hypermethylation	0.253411306
1	6108800	hypermethylation	0.229381443
1	6110300	hypomethylation	0.5221843
1	6111500	hypermethylation	0.591891892
1	6112000	hypermethylation	0.795698925
1	6113100	hypomethylation	0.007905138
1	6115600	hypermethylation	0.246212121
1	6123500	hypomethylation	0.062695925
1	6140700	hypomethylation	0.739565943
1	6154600	hypomethylation	0.247826087
1	6155100	hypomethylation	0.458741259
1	6160800	hypomethylation	0
1	6205400	hypermethylation	0.208888889
1	6205700	hypomethylation	0.26911315
1	6205800	hypomethylation	0.352941176
1	6208100	hypomethylation	0.560175055
1	6212200	hypomethylation	0.003669725
1	6233600	hypermethylation	0.120578778
1	6236100	hypomethylation	0.750503018
1	6236200	hypomethylation	0.803767661
1	6246600	hypermethylation	0.777777778
1	6259700	hypomethylation	0.460820896
1	6262800	hypermethylation	0.644736842
1	6262900	hypermethylation	0.74904943
1	6263000	hypermethylation	0.789644013
1	6290300	hypomethylation	0.302325581
1	6292800	hypomethylation	0.458677686
1	6302600	hypomethylation	0.25027933
1	6306600	hypomethylation	0.002840909
1	6306900	hypermethylation	0.723140496
1	6307100	hypermethylation	0.494444444
1	6312000	hypomethylation	0.465034965
1	6321400	hypermethylation	0.529520295
1	6321500	hypomethylation	0.358366271
1	6350400	hypomethylation	0.61
1	6350900	hypermethylation	0.286445013
1	6353800	hypermethylation	0.25462963
1	6354900	hypomethylation	0.311320755
1	6362300	hypomethylation	0.014851485
1	6368500	hypermethylation	0.331300813
1	6371500	hypomethylation	0.37109375
1	6372400	hypermethylation	0.223684211
1	6375100	hypermethylation	0.132897603
1	6387200	hypermethylation	0.711191336
1	6397400	hypomethylation	0.698060942
1	6408400	hypomethylation	0.590673575
1	6408600	hypomethylation	0.005464481
1	6415700	hypomethylation	0.701674277
1	6424200	hypermethylation	0.366037736
1	6424600	hypermethylation	0.381679389
1	6425500	hypomethylation	0.471544715
1	6428100	hypermethylation	0.288311688
1	6458300	hypermethylation	0.284615385
1	6486800	hypermethylation	0.197952218
1	6502900	hypomethylation	0.001574803
1	6503000	hypermethylation	0.128971963
1	6556700	hypermethylation	0.263537906
1	6566600	hypomethylation	0.681102362
1	6577300	hypomethylation	0.007425743
1	6585800	hypermethylation	0.90648855
1	6586000	hypermethylation	0.301158301
1	6596900	hypomethylation	0.018656716
1	6605300	hypomethylation	0.68119891
1	6611500	hypomethylation	0.326332795
1	6611600	hypomethylation	0.002531646
1	6640400	hypomethylation	0.438571429
1	6649700	hypomethylation	0.461024499
1	6667000	hypermethylation	0.193396226
1	6667300	hypomethylation	0.408502773
1	6693600	hypomethylation	0.75960347
1	6693800	hypomethylation	0.74267101
1	6718800	hypomethylation	0.009041591
1	6722400	hypermethylation	0.229007634
1	6723300	hypomethylation	0.698517298
1	6723400	hypomethylation	0.564638783
1	6726100	hypermethylation	0.432432432
1	6726300	hypomethylation	0.723564955
1	6729900	hypomethylation	0.013307985
1	6733100	hypomethylation	0.379310345
1	6733300	hypomethylation	0.081967213
1	6761700	hypermethylation	0.185328185
1	6770200	hypomethylation	0.098113208
1	6770300	hypomethylation	0.471882641
1	6770400	hypomethylation	0.026894866
1	6796900	hypomethylation	0.322510823
1	6806800	hypermethylation	0.83171521
1	6817700	hypomethylation	0.07946027
1	6818100	hypermethylation	0.278169014
1	6819800	hypomethylation	0.019444444
1	6849100	hypomethylation	0.015923567
1	6889200	hypermethylation	0.236768802
1	6890300	hypomethylation	0.291176471
1	6892800	hypomethylation	0
1	6897200	hypomethylation	0.389978214
1	6901700	hypermethylation	0.870036101
1	6917100	hypermethylation	0.456140351
1	6936900	hypomethylation	0.015
1	6949900	hypermethylation	0.386178862
1	6950200	hypermethylation	0.788018433
1	6963000	hypermethylation	0.316176471
1	6969800	hypermethylation	0.178921569
1	6992200	hypermethylation	0.357843137
1	7002300	hypermethylation	0.418410042
1	7005500	hypermethylation	0.791231733
1	7011400	hypomethylation	0.053521127
1	7019700	hypomethylation	0.011857708
1	7024400	hypomethylation	0.800959233
1	7025800	hypermethylation	0.142557652
1	7063400	hypomethylation	0.681654676
1	7066600	hypomethylation	0.744117647
1	7080900	hypermethylation	0.448559671
1	7094800	hypermethylation	0.390151515
1	7107200	hypermethylation	0.137529138
1	7114300	hypermethylation	0.45
1	7115900	hypermethylation	0.529411765
1	7116900	hypomethylation	0.592128801
1	7121100	hypermethylation	0.159554731
1	7124300	hypomethylation	0.003921569
1	7155900	hypomethylation	0.710743802
1	7162400	hypomethylation	0.051181102
1	7165100	hypomethylation	0.42962963
1	7165600	hypomethylation	0.43697479
1	7175300	hypomethylation	0.215885947
1	7189100	hypermethylation	0.767015707
1	7191100	hypomethylation	0.4
1	7205200	hypomethylation	0.365758755
1	7206700	hypomethylation	0
1	7211000	hypermethylation	0.866028708
1	7215600	hypermethylation	0.301492537
1	7220000	hypomethylation	0.668997669
1	7244600	hypermethylation	0.188323917
1	7244800	hypermethylation	0.21987315
1	7245900	hypermethylation	0.389513109
1	7246300	hypomethylation	0.415137615
1	7247400	hypermethylation	0.171070932
1	7260500	hypermethylation	0.701846966
1	7260800	hypomethylation	0.500869565
1	7273000	hypermethylation	0.158227848
1	7278000	hypomethylation	0
1	7280000	hypomethylation	0.637992832
1	7287600	hypomethylation	0.29925187
1	7305300	hypermethylation	0.878504673
1	7307600	hypomethylation	0.6
1	7317100	hypomethylation	0.410714286
1	7325900	hypermethylation	0.821138211
1	7326500	hypomethylation	0.698360656
1	7328300	hypomethylation	0.004098361
1	7373800	hypomethylation	0.494444444
1	7388200	hypomethylation	0.005025126
1	7395700	hypermethylation	0.208121827
1	7414700	hypermethylation	0.806845966
1	7414900	hypomethylation	0.645412131
1	7418200	hypermethylation	0.514084507
1	7425000	hypomethylation	0.004347826
1	7426000	hypomethylation	0.013333333
1	7426400	hypermethylation	0.673228346
1	7426800	hypermethylation	0.140583554
1	7446300	hypomethylation	0.303387334
1	7467200	hypomethylation	0.002985075
1	7475400	hypomethylation	0.439306358
1	7476200	hypermethylation	0.310880829
1	7486300	hypomethylation	0.003184713
1	7510000	hypermethylation	0.434931507
1	7519300	hypomethylation	0.331103679
1	7519600	hypomethylation	0.729064039
1	7526300	hypermethylation	0.152909337
1	7559700	hypomethylation	0.669491525
1	7561400	hypomethylation	0.743727599
1	7564200	hypermethylation	0.844875346
1	7564500	hypomethylation	0.643243243
1	7567500	hypomethylation	0.668122271
1	7567800	hypomethylation	0.615835777
1	7575900	hypomethylation	0.662239089
1	7584900	hypermethylation	0.908333333
1	7587600	hypomethylation	0.381679389
1	7589700	hypomethylation	0.206349206
1	7593500	hypermethylation	0.776119403
1	7597400	hypomethylation	0.408921933
1	7598300	hypomethylation	0.282666667
1	7600100	hypomethylation	0
1	7607100	hypomethylation	0.635416667
1	7607600	hypomethylation	0.425531915
1	7616900	hypermethylation	0.561046512
1	7620900	hypomethylation	0.5374677
1	7625600	hypermethylation	0.316964286
1	7634400	hypomethylation	0.564171123
1	7635000	hypomethylation	0.004024145
1	7644100	hypomethylation	0.45229682
1	7644700	hypomethylation	0.592592593
1	7714200	hypomethylation	0.539244186
1	7745400	hypermethylation	0.709433962
1	7750600	hypomethylation	0.03956044
1	7755400	hypomethylation	0.026570048
1	7769100	hypomethylation	0.396373057
1	7772900	hypomethylation	0.193262411
1	7774800	hypomethylation	0.473913043
1	7791500	hypermethylation	0.433628319
1	7820800	hypomethylation	0.003436426
1	7837900	hypermethylation	0.496124031
1	7848500	hypomethylation	0.410752688
1	7959700	hypomethylation	0.177248677
1	7959800	hypomethylation	0.357400722
1	7966200	hypomethylation	0.002597403
1	7967100	hypomethylation	0.075107296
1	7981000	hypomethylation	0.416184971
1	7999300	hypomethylation	0.565096953
1	8000800	hypomethylation	0.596846847
1	8057000	hypomethylation	0.222373806
1	8064200	hypomethylation	0.567567568
1	8079000	hypermethylation	0.258064516
1	8088600	hypomethylation	0.142857143
1	8089100	hypomethylation	0.628222524
1	8091300	hypomethylation	0.304347826
1	8096200	hypomethylation	0.636125654
1	8100500	hypermethylation	0.421828909
1	8111100	hypermethylation	0.262135922
1	8118700	hypermethylation	0.131513648
1	8121500	hypermethylation	0.824884793
1	8125800	hypomethylation	0.450207469
1	8128700	hypomethylation	0.57985258
1	8129300	hypomethylation	0.007220217
1	8150700	hypomethylation	0.550308008
1	8159700	hypomethylation	0.069444444
1	8209400	hypermethylation	0.266666667
1	8219400	hypermethylation	0.600570613
1	8261000	hypermethylation	0.380191693
1	8261200	hypomethylation	0.24184261
1	8270400	hypermethylation	0.714285714
1	8326700	hypermethylation	0.169421488
1	8330800	hypomethylation	0.104910714
1	8332100	hypermethylation	0.235412475
1	8374600	hypomethylation	0.552803129
1	8399000	hypomethylation	0.004846527
1	8411700	hypermethylation	0.479927007
1	8421900	hypomethylation	0.594095941
1	8422100	hypomethylation	0.465020576
1	8434300	hypomethylation	0.611111111
1	8438100	hypomethylation	0.720812183
1	8444000	hypomethylation	0.502293578
1	8458700	hypermethylation	0.823064771
1	8467400	hypomethylation	0.06185567
1	8467500	hypomethylation	0.223809524
1	8470900	hypermethylation	0.171957672
1	8503700	hypomethylation	0.709141274
1	8504300	hypomethylation	0.613899614
1	8519200	hypermethylation	0.154566745
1	8525900	hypermethylation	0.174778761
1	8529800	hypomethylation	0.424951267
1	8540600	hypermethylation	0.424164524
1	8555000	hypermethylation	0.18196995
1	8566700	hypomethylation	0.339712919
1	8574100	hypermethylation	0.252941176
1	8581500	hypomethylation	0.097288676
1	8587700	hypermethylation	0.277044855
1	8589300	hypermethylation	0.2
1	8592800	hypermethylation	0.368115942
1	8604600	hypomethylation	0.47027027
1	8615000	hypermethylation	0.451612903
1	8615700	hypomethylation	0.610759494
1	8619200	hypomethylation	0.242798354
1	8623900	hypermethylation	0.166666667
1	8632600	hypomethylation	0.468401487
1	8638600	hypermethylation	0.455696203
1	8642400	hypermethylation	0.744274809
1	8669800	hypermethylation	0.395604396
1	8670200	hypomethylation	0.110714286
1	8671900	hypomethylation	0.523929471
1	8672000	hypomethylation	0.741035857
1	8686200	hypomethylation	0.577358491
1	8686400	hypermethylation	0.644808743
1	8707800	hypomethylation	0.224742268
1	8735600	hypomethylation	0.378737542
1	8738100	hypermethylation	0.702947846
1	8738200	hypermethylation	0.863445378
1	8740600	hypermethylation	0.193548387
1	8745200	hypomethylation	0.552941176
1	8753700	hypomethylation	0.011857708
1	8753800	hypermethylation	0.396551724
1	8760100	hypermethylation	0.828571429
1	8761900	hypomethylation	0.106382979
1	8836700	hypomethylation	0.397590361
1	8837300	hypermethylation	0.567049808
1	8899700	hypermethylation	0.845637584
1	8904600	hypomethylation	0.003649635
1	8905200	hypomethylation	0.722891566
1	8905900	hypermethylation	0.330578512
1	8943400	hypermethylation	0.297297297
1	8945200	hypomethylation	0.557251908
1	8954200	hypomethylation	0.691943128
1	9024900	hypomethylation	0.197222222
1	9034000	hypermethylation	0.458201893
1	9040400	hypomethylation	0.007968127
1	9047800	hypermethylation	0.214285714
1	9050100	hypermethylation	0.851711027
1	9053700	hypermethylation	0.402597403
1	9053900	hypomethylation	0.008333333
1	9089100	hypomethylation	0.360258481
1	9110700	hypomethylation	0
1	9111100	hypomethylation	0.504065041
1	9127300	hypomethylation	0.392649903
1	9127400	hypomethylation	0.104761905
1	9127500	hypomethylation	0.004587156
1	9130700	hypermethylation	0.404040404
1	9131500	hypermethylation	0.146478873
1	9133700	hypomethylation	0.083491461
1	9135700	hypomethylation	0.014362657
1	9135800	hypomethylation	0.121359223
1	9139500	hypermethylation	0.351020408
1	9154200	hypermethylation	0.322709163
1	9197300	hypomethylation	0.368571429
1	9234400	hypomethylation	0.012121212
1	9244500	hypomethylation	0.294022617
1	9248000	hypomethylation	0.452736318
1	9250500	hypomethylation	0.038872692
1	9302900	hypomethylation	0.333333333
1	9379500	hypomethylation	0
1	9386200	hypermethylation	0.701298701
1	9397400	hypomethylation	0.432098765
1	9415000	hypomethylation	0.304347826
1	9435600	hypermethylation	0.310747664
1	9436400	hypermethylation	0.111450382
1	9438300	hypomethylation	0
1	9439000	hypermethylation	0.708
1	9444500	hypermethylation	0.266129032
1	9445600	hypomethylation	0
1	9450600	hypomethylation	0.010028653
1	9506000	hypomethylation	0.529577465
1	9507000	hypermethylation	0.202185792
1	9520100	hypomethylation	0.620578778
1	9520200	hypomethylation	0.644351464
1	9520300	hypomethylation	0.272517321
1	9521200	hypomethylation	0.67037037
1	9526200	hypermethylation	0.417670683
1	9540700	hypomethylation	0.324840764
1	9541700	hypermethylation	0.325136612
1	9542000	hypomethylation	0.338762215
1	9542300	hypermethylation	0.46122449
1	9551800	hypomethylation	0.170138889
1	9552100	hypomethylation	0.173410405
1	9552300	hypomethylation	0.227272727
1	9552400	hypomethylation	0.085545723
1	9552500	hypomethylation	0.182634731
1	9561500	hypomethylation	0.69416499
1	9573200	hypermethylation	0.346504559
1	9574500	hypermethylation	0.806637807
1	9574900	hypermethylation	0.840490798
1	9590000	hypomethylation	0.002427184
1	9594100	hypermethylation	0.57591623
1	9597000	hypomethylation	0.737357259
1	9615900	hypomethylation	0.69775475
1	9641000	hypomethylation	0.386430678
1	9658600	hypomethylation	0.300699301
1	9658700	hypomethylation	0.613138686
1	9660900	hypomethylation	0.593984962
1	9666300	hypermethylation	0.852507375
1	9689800	hypomethylation	0.652173913
1	9702500	hypomethylation	0.709459459
1	9702700	hypomethylation	0.720496894
1	9703000	hypomethylation	0.371179039
1	9703300	hypomethylation	0.283068783
1	9712000	hypomethylation	0.572104019
1	9719600	hypomethylation	0.375221239
1	9721500	hypermethylation	0.216374269
1	9751000	hypomethylation	0.004149378
1	9757600	hypermethylation	0.256
1	9765400	hypermethylation	0.383966245
1	9813800	hypomethylation	0.115987461
1	9829600	hypermethylation	0.232758621
1	9876200	hypomethylation	0.634433962
1	9876600	hypermethylation	0.774390244
1	9921100	hypermethylation	0.853061224
1	9947600	hypomethylation	0.55233853
1	10000100	hypermethylation	0.342198582
1	10006500	hypermethylation	0.24137931
1	10007400	hypermethylation	0.24665392
1	10017500	hypomethylation	0.452423698
1	10025900	hypomethylation	0.402542373
1	10033300	hypomethylation	0.532
1	10080800	hypomethylation	0.271334792
1	10087800	hypermethylation	0.130522088
1	10089900	hypomethylation	0.341176471
1	10093000	hypomethylation	0.012875536
1	10104400	hypomethylation	0.59875
1	10116000	hypermethylation	0.406896552
1	10129600	hypomethylation	0.609655172
1	10130400	hypomethylation	0.373170732
1	10157900	hypermethylation	0.205837174
1	10167700	hypermethylation	0.583333333
1	10172900	hypermethylation	0.122159091
1	10182500	hypomethylation	0.54973822
1	10191600	hypomethylation	0.589700997
1	10208700	hypermethylation	0.395918367
1	10221300	hypomethylation	0.420074349
1	10256800	hypomethylation	0.543599258
1	10257100	hypermethylation	0.818443804
1	10257400	hypomethylation	0.004132231
1	10257700	hypermethylation	0.167597765
1	10265700	hypomethylation	0.690322581
1	10266100	hypomethylation	0.399122807
1	10268900	hypomethylation	0.020833333
1	10270500	hypermethylation	0.601769912
1	10270700	hypermethylation	0.913419913
1	10279800	hypomethylation	0.01242236
1	10280800	hypomethylation	0.578282828
1	10290600	hypomethylation	0
1	10306200	hypermethylation	0.330357143
1	10311100	hypomethylation	0.473684211
1	10318700	hypomethylation	0.238361266
1	10321500	hypermethylation	0.21785174
1	10325400	hypermethylation	0.154320988
1	10409300	hypermethylation	0.342629482
1	10409400	hypermethylation	0.403508772
1	10427400	hypomethylation	0.455882353
1	10435000	hypomethylation	0.202863962
1	10439500	hypomethylation	0.6
1	10441400	hypomethylation	0.087209302
1	10464800	hypomethylation	0.003960396
1	10466100	hypomethylation	0.698170732
1	10479800	hypomethylation	0
1	10480100	hypomethylation	0.490566038
1	10485500	hypomethylation	0.543424318
1	10493700	hypomethylation	0.575342466
1	10510000	hypermethylation	0.87
1	10589500	hypermethylation	0.203333333
1	10642000	hypermethylation	0.753036437
1	10643400	hypomethylation	0.275510204
1	10658400	hypomethylation	0.358333333
1	10670100	hypomethylation	0.682608696
1	10674000	hypermethylation	0.218430034
1	10681500	hypomethylation	0.126849894
1	10686500	hypomethylation	0.476510067
1	10719800	hypomethylation	0.003592814
1	10735200	hypomethylation	0.378787879
1	10742700	hypomethylation	0.672690763
1	10744900	hypomethylation	0.002564103
1	10745500	hypomethylation	0.698412698
1	10762100	hypermethylation	0.201886792
1	10771800	hypomethylation	0.707602339
1	10799200	hypomethylation	0.372328459
1	10805100	hypermethylation	0.12244898
1	10811900	hypermethylation	0.19843342
1	10812600	hypermethylation	0.551820728
1	10813100	hypomethylation	0.170940171
1	10831400	hypermethylation	0.575842697
1	10856000	hypermethylation	0.218518519
1	10858800	hypermethylation	0.592156863
1	10859500	hypomethylation	0.62109375
1	10883200	hypomethylation	0.65085389
1	10895600	hypermethylation	0.152173913
1	10924300	hypomethylation	0.642011834
1	10962000	hypomethylation	0.288235294
1	10980400	hypermethylation	0.18641115
1	10980500	hypermethylation	0.645454545
1	11002800	hypermethylation	0.395644283
1	11003500	hypermethylation	0.267686424
1	11008000	hypermethylation	0.298507463
1	11055100	hypomethylation	0.472813239
1	11055300	hypomethylation	0.602862254
1	11055400	hypomethylation	0.393835616
1	11070000	hypermethylation	0.148825065
1	11087400	hypermethylation	0.288461538
1	11092100	hypomethylation	0.002257336
1	11092600	hypermethylation	0.141772152
1	11104900	hypomethylation	0.38125
1	11105000	hypomethylation	0.597560976
1	11106900	hypermethylation	0.696531792
1	11109900	hypermethylation	0.1648
1	11120800	hypomethylation	0.235446313
1	11120900	hypomethylation	0.331158238
1	11121600	hypomethylation	0.651162791
1	11132900	hypomethylation	0.254545455
1	11141900	hypomethylation	0.413333333
1	11142300	hypomethylation	0.008219178
1	11147100	hypermethylation	0.445859873
1	11155300	hypomethylation	0.085299456
1	11158600	hypermethylation	0.229357798
1	11159000	hypomethylation	0.383116883
1	11159800	hypomethylation	0.227436823
1	11160000	hypomethylation	0.442771084
1	11160600	hypomethylation	0.797642436
1	11166800	hypermethylation	0.130604288
1	11174900	hypomethylation	0.210958904
1	11175700	hypermethylation	0.198275862
1	11178900	hypomethylation	0.025252525
1	11183100	hypomethylation	0.671544715
1	11184800	hypomethylation	0.012224939
1	11236900	hypermethylation	0.285359801
1	11242200	hypomethylation	0.367346939
1	11247600	hypomethylation	0.519362187
1	11252400	hypomethylation	0.395604396
1	11253200	hypomethylation	0.284931507
1	11253500	hypomethylation	0.539622642
1	11267800	hypermethylation	0.279202279
1	11269300	hypermethylation	0.265927978
1	11270400	hypermethylation	0.432950192
1	11272000	hypomethylation	0.276679842
1	11272800	hypomethylation	0.008163265
1	11273900	hypomethylation	0.001319261
1	11313800	hypomethylation	0.469902913
1	11314800	hypomethylation	0.736389685
1	11314900	hypomethylation	0.721835883
1	11315500	hypomethylation	0.158798283
1	11317600	hypermethylation	0.162011173
1	11328400	hypermethylation	0.275773196
1	11362900	hypermethylation	0.587431694
1	11363100	hypomethylation	0.7265625
1	11363700	hypomethylation	0.005194805
1	11392500	hypermethylation	0.206293706
1	11394200	hypomethylation	0.35021097
1	11397400	hypomethylation	0
1	11399500	hypomethylation	0.002518892
1	11399900	hypomethylation	0.414634146
1	11404100	hypomethylation	0.748201439
1	11404200	hypomethylation	0.454166667
1	11406700	hypermethylation	0.208333333
1	11415600	hypomethylation	0.402985075
1	11419000	hypermethylation	0.582010582
1	11419700	hypermethylation	0.415300546
1	11425100	hypomethylation	0
1	11426600	hypomethylation	0.018315018
1	11432100	hypomethylation	0.690909091
1	11433300	hypermethylation	0.410638298
1	11433400	hypermethylation	0.251533742
1	11437800	hypomethylation	0.645083933
1	11459000	hypermethylation	0.663619744
1	11461000	hypomethylation	0.002590674
1	11461200	hypomethylation	0.626506024
1	11467400	hypomethylation	0.677364865
1	11467700	hypomethylation	0.782002535
1	11468200	hypomethylation	0.472795497
1	11468700	hypomethylation	0.126598465
1	11476700	hypomethylation	0.004672897
1	11481000	hypermethylation	0.638065523
1	11481100	hypomethylation	0.180265655
1	11500100	hypermethylation	0.120430108
1	11502900	hypomethylation	0.001636661
1	11506100	hypomethylation	0.690322581
1	11515400	hypomethylation	0.002638522
1	11519700	hypomethylation	0.698019802
1	11534000	hypomethylation	0.230383973
1	11537200	hypermethylation	0.629297459
1	11540600	hypermethylation	0.249307479
1	11542500	hypomethylation	0.472998138
1	11555400	hypermethylation	0.24251497
1	11569600	hypermethylation	0.534653465
1	11570000	hypomethylation	0.513157895
1	11588400	hypomethylation	0.254739336
1	11588600	hypermethylation	0.438791733
1	11615100	hypomethylation	0
1	11653200	hypermethylation	0.194805195
1	11654500	hypomethylation	0.001663894
1	11657700	hypomethylation	0.026666667
1	11657800	hypomethylation	0.295039164
1	11658300	hypermethylation	0.406852248
1	11664000	hypomethylation	0.332116788
1	11664200	hypomethylation	0.215328467
1	11664600	hypermethylation	0.411320755
1	11675900	hypomethylation	0.123134328
1	11676000	hypomethylation	0.21611002
1	11686300	hypomethylation	0.142857143
1	11688100	hypermethylation	0.223880597
1	11696600	hypomethylation	0.567226891
1	11697200	hypermethylation	0.759259259
1	11702800	hypomethylation	0.035634744
1	11712700	hypermethylation	0.324074074
1	11712800	hypermethylation	0.249411765
1	11713300	hypermethylation	0.623885918
1	11714500	hypomethylation	0.614325069
1	11714800	hypermethylation	0.861413043
1	11716800	hypomethylation	0.562197092
1	11739500	hypermethylation	0.202898551
1	11760100	hypomethylation	0.525252525
1	11773500	hypermethylation	0.299638989
1	11788600	hypermethylation	0.463917526
1	11811400	hypermethylation	0.275537634
1	11812900	hypomethylation	0.257340242
1	11829400	hypermethylation	0.429602888
1	11829500	hypermethylation	0.154013015
1	11849200	hypermethylation	0.838709677
1	11849600	hypomethylation	0.442159383
1	11850100	hypermethylation	0.535519126
1	11852400	hypomethylation	0.003289474
1	11853900	hypermethylation	0.274666667
1	11876200	hypomethylation	0.448717949
1	11920900	hypermethylation	0.746987952
1	11921000	hypermethylation	0.253125
1	11939600	hypomethylation	0.684701493
1	11941400	hypermethylation	0.184729064
1	11942700	hypermethylation	0.161073826
1	11942800	hypermethylation	0.551515152
1	11945800	hypermethylation	0.154494382
1	11965200	hypermethylation	0.298279159
1	11985300	hypermethylation	0.731051345
1	11985900	hypomethylation	0.001694915
1	12048300	hypomethylation	0.650485437
1	12068900	hypomethylation	0.548262548
1	12093800	hypomethylation	0.277142857
1	12094200	hypomethylation	0.43442623
1	12095800	hypomethylation	0.003868472
1	12100600	hypomethylation	0.318066158
1	12100800	hypomethylation	0.797849462
1	12101700	hypermethylation	0.545454545
1	12107400	hypomethylation	0.525
1	12117200	hypomethylation	0.642857143
1	12125900	hypomethylation	0.596385542
1	12129100	hypomethylation	0.016200295
1	12153600	hypomethylation	0.275268817
1	12170600	hypomethylation	0.001577287
1	12202200	hypermethylation	0.235756385
1	12205100	hypomethylation	0
1	12205500	hypermethylation	0.82122905
1	12206700	hypermethylation	0.882352941
1	12208100	hypomethylation	0.663101604
1	12210400	hypomethylation	0.002989537
1	12211200	hypomethylation	0.002949853
1	12212200	hypomethylation	0.532951289
1	12231400	hypomethylation	0.469072165
1	12243600	hypomethylation	0.264102564
1	12244200	hypomethylation	0.089385475
1	12245200	hypomethylation	0.284810127
1	12245500	hypermethylation	0.246537396
1	12248800	hypermethylation	0.294017094
1	12249000	hypermethylation	0.551056338
1	12255800	hypermethylation	0.505617978
1	12258000	hypomethylation	0.054982818
1	12272600	hypomethylation	0.065789474
1	12288000	hypermethylation	0.193661972
1	12294300	hypermethylation	0.794055202
1	12302500	hypermethylation	0.365771812
1	12320700	hypomethylation	0.004301075
1	12324100	hypomethylation	0.00862069
1	12325100	hypermethylation	0.578947368
1	12332500	hypermethylation	0.235074627
1	12357500	hypomethylation	0.504132231
1	12369200	hypermethylation	0.156716418
1	12374800	hypermethylation	0.147798742
1	12380700	hypomethylation	0.612781955
1	12386700	hypomethylation	0.001647446
1	12395800	hypomethylation	0
1	12408900	hypomethylation	0.428571429
1	12415300	hypermethylation	0.14137931
1	12424700	hypomethylation	0.009389671
1	12431000	hypermethylation	0.362139918
1	12433900	hypermethylation	0.206703911
1	12437500	hypomethylation	0.352941176
1	12455400	hypomethylation	0.031545741
1	12465500	hypermethylation	0.467128028
1	12491200	hypomethylation	0.579545455
1	12491600	hypermethylation	0.566210046
1	12491700	hypermethylation	0.276056338
1	12491800	hypermethylation	0.150442478
1	12499900	hypermethylation	0.602787456
1	12505600	hypomethylation	0.678518519
1	12523600	hypomethylation	0.606918239
1	12524100	hypomethylation	0.704741379
1	12524200	hypomethylation	0.055710306
1	12535400	hypomethylation	0.304
1	12535900	hypomethylation	0.007366483
1	12538700	hypomethylation	0.40070922
1	12540300	hypomethylation	0.387387387
1	12551600	hypomethylation	0.20993228
1	12551900	hypomethylation	0.585089141
1	12552100	hypermethylation	0.228323699
1	12553600	hypomethylation	0.396148556
1	12585600	hypomethylation	0.587852495
1	12589000	hypermethylation	0.215213358
1	12602000	hypomethylation	0.195723684
1	12624100	hypomethylation	0.001233046
1	12640500	hypermethylation	0.380434783
1	12640900	hypomethylation	0.687165775
1	12647900	hypomethylation	0.008658009
1	12648900	hypomethylation	0.697916667
1	12679000	hypomethylation	0.675925926
1	12680100	hypermethylation	0.823170732
1	12686900	hypomethylation	0.350943396
1	12687100	hypermethylation	0.258666667
1	12690400	hypermethylation	0.35016835
1	12710000	hypermethylation	0.376470588
1	12710100	hypomethylation	0.082706767
1	12739000	hypomethylation	0.759926131
1	12749300	hypomethylation	0.628
1	12753200	hypermethylation	0.620567376
1	12842500	hypomethylation	0.009615385
1	12843000	hypomethylation	0.162921348
1	12843100	hypomethylation	0.288854003
1	12843200	hypermethylation	0.255720054
1	12843800	hypermethylation	0.739130435
1	12844000	hypermethylation	0.823091248
1	12849900	hypermethylation	0.761261261
1	12850000	hypermethylation	0.202290076
1	12850900	hypermethylation	0.333333333
1	12868200	hypomethylation	0.370870871
1	12872900	hypomethylation	0.035010941
1	12879900	hypermethylation	0.32244898
1	12909800	hypomethylation	0.265306122
1	12915300	hypomethylation	0.21875
1	12919400	hypermethylation	0.219907407
1	12932100	hypomethylation	0.757336343
1	12959500	hypermethylation	0.442666667
1	12971600	hypomethylation	0
1	12974300	hypomethylation	0.002325581
1	12981800	hypermethylation	0.244215938
1	12983200	hypomethylation	0.289915966
1	12983300	hypomethylation	0.460236887
1	12989900	hypomethylation	0.003007519
1	13037200	hypomethylation	0.630813953
1	13037700	hypomethylation	0.010416667
1	13070200	hypermethylation	0.637681159
1	13070300	hypermethylation	0.857142857
1	13090900	hypermethylation	0.444743935
1	13096500	hypomethylation	0.4
1	13096700	hypermethylation	0.245231608
1	13106800	hypomethylation	0.192982456
1	13107600	hypomethylation	0.776014109
1	13119900	hypomethylation	0.228021978
1	13122800	hypomethylation	0.059063136
1	13123300	hypomethylation	0.654178674
1	13123500	hypomethylation	0.660287081
1	13158700	hypermethylation	0.416666667
1	13159100	hypomethylation	0.48447205
1	13159300	hypomethylation	0.001669449
1	13160100	hypermethylation	0.129934211
1	13169100	hypermethylation	0.111600587
1	13197800	hypomethylation	0.003134796
1	13222100	hypomethylation	0.310286678
1	13253800	hypomethylation	0.300813008
1	13256600	hypermethylation	0.513944223
1	13275100	hypomethylation	0.646186441
1	13289200	hypomethylation	0.14921466
1	13343600	hypermethylation	0.332574032
1	13351900	hypomethylation	0.679104478
1	13354100	hypermethylation	0.764091858
1	13354700	hypermethylation	0.623100304
1	13415400	hypomethylation	0.537735849
1	13462200	hypomethylation	0.721343874
1	13467500	hypomethylation	0.620689655
1	13469500	hypomethylation	0
1	13477800	hypomethylation	0
1	13477900	hypomethylation	0.49070632
1	13503200	hypermethylation	0.128504673
1	13515600	hypomethylation	0.436241611
1	13528100	hypomethylation	0.341637011
1	13536200	hypomethylation	0.62826087
1	13539800	hypomethylation	0.664796634
1	13540000	hypermethylation	0.848739496
1	13541100	hypomethylation	0.745098039
1	13546600	hypomethylation	0.09310987
1	13551400	hypomethylation	0.497512438
1	13552300	hypomethylation	0.440979955
1	13554200	hypomethylation	0.235514019
1	13558100	hypomethylation	0.610204082
1	13587600	hypomethylation	0.243083004
1	13604600	hypermethylation	0.812714777
1	13641400	hypermethylation	0.253071253
1	13673000	hypomethylation	0.300242131
1	13673600	hypermethylation	0.854901961
1	13676000	hypermethylation	0.616099071
1	13699300	hypomethylation	0.002403846
1	13699400	hypomethylation	0
1	13699500	hypomethylation	0.003533569
1	13699600	hypomethylation	0.013745704
1	13699800	hypomethylation	0.526490066
1	13702000	hypomethylation	0.546042003
1	13764200	hypomethylation	0.673076923
1	13779200	hypomethylation	0.623616236
1	13863300	hypomethylation	0.695121951
1	13863400	hypomethylation	0.808988764
1	13883300	hypomethylation	0.155069583
1	13890300	hypomethylation	0.269714286
1	13900000	hypomethylation	0.487903226
1	13915000	hypomethylation	0.154411765
1	13926900	hypomethylation	0.416666667
1	13974500	hypomethylation	0.676895307
1	13976500	hypomethylation	0.667381974
1	14003300	hypermethylation	0.595744681
1	14006900	hypermethylation	0.714555766
1	14015000	hypermethylation	0.745318352
1	14025800	hypomethylation	0.374603175
1	14076100	hypomethylation	0.392857143
1	14152900	hypermethylation	0.613908873
1	14195000	hypomethylation	0.64756447
1	14233300	hypomethylation	0.750915751
1	14310300	hypermethylation	0.722857143
1	14383700	hypomethylation	0.285714286
1	14474000	hypermethylation	0.877300613
1	14582100	hypomethylation	0.599388379
1	15050100	hypomethylation	0.648148148
1	15089100	hypomethylation	0.506849315
1	15094500	hypomethylation	0.672413793
1	15099800	hypomethylation	0.691139241
1	15148200	hypomethylation	0.605427975
1	15159000	hypomethylation	0.649625935
1	15186600	hypermethylation	0.926315789
1	15191700	hypomethylation	0.636690647
1	15198600	hypomethylation	0.601910828
1	15424700	hypomethylation	0.661176471
1	15437000	hypomethylation	0.585798817
1	15437700	hypomethylation	0.397708674
1	15470800	hypomethylation	0.664122137
1	15546600	hypomethylation	0.731343284
1	15568600	hypomethylation	0.705539359
1	15590700	hypomethylation	0.543778802
1	15730700	hypermethylation	0.770186335
1	15731100	hypermethylation	0.297029703
1	15731200	hypermethylation	0.408450704
1	15865300	hypomethylation	0.75802139
1	15868900	hypomethylation	0.759862779
1	15892700	hypomethylation	0.776146789
1	15894400	hypermethylation	0.275700935
1	15909700	hypomethylation	0.739884393
1	15916200	hypomethylation	0.784722222
1	15925300	hypermethylation	0.530755712
1	15929500	hypomethylation	0.366972477
1	15931100	hypomethylation	0.7609375
1	15933000	hypermethylation	0.727586207
1	15937300	hypermethylation	0.274193548
1	15937400	hypomethylation	0.760869565
1	15945700	hypermethylation	0.584221748
1	15946500	hypermethylation	0.29390681
1	15974600	hypomethylation	0.73989899
1	15974700	hypermethylation	0.806153846
1	15975100	hypomethylation	0.546827795
1	16013900	hypomethylation	0.676616915
1	16135700	hypomethylation	0.342281879
1	16154700	hypomethylation	0.010835913
1	16172000	hypomethylation	0.593137255
1	16209200	hypomethylation	0.763456091
1	16227800	hypomethylation	0.701854494
1	16227900	hypomethylation	0.007389163
1	16229400	hypomethylation	0.007317073
1	16253400	hypomethylation	0.674540682
1	16264400	hypomethylation	0.068313953
1	16272400	hypermethylation	0.17989418
1	16275800	hypomethylation	0.544270833
1	16282000	hypomethylation	0.79665272
1	16290600	hypomethylation	0.661290323
1	16290900	hypomethylation	0.739130435
1	16295200	hypermethylation	0.248387097
1	16306100	hypermethylation	0.188087774
1	16309600	hypomethylation	0.685305592
1	16375700	hypomethylation	0.740740741
1	16398200	hypomethylation	0.214446953
1	16399000	hypermethylation	0.574889868
1	16414400	hypomethylation	0.638344227
1	16414500	hypomethylation	0.696883853
1	16437000	hypermethylation	0.765034965
1	16480000	hypomethylation	0.584615385
1	16482100	hypomethylation	0.665158371
1	16485800	hypomethylation	0.33248731
1	16486200	hypomethylation	0
1	16487600	hypomethylation	0.125198098
1	16520300	hypomethylation	0.634078212
1	16524900	hypomethylation	0.586750789
1	16565100	hypermethylation	0.630522088
1	16567000	hypomethylation	0.006956522
1	16619900	hypomethylation	0.537414966
1	16620500	hypomethylation	0.457692308
1	16623900	hypermethylation	0.304860088
1	16647800	hypermethylation	0.352059925
1	16649400	hypermethylation	0.167048055
1	16655000	hypomethylation	0.197301855
1	16658400	hypomethylation	0.33253012
1	16741900	hypomethylation	0.737193764
1	16742000	hypomethylation	0.511627907
1	16754400	hypermethylation	0.165374677
1	16761500	hypermethylation	0.504504505
1	16761700	hypomethylation	0.559815951
1	16765100	hypomethylation	0.566731141
1	16780700	hypomethylation	0.238636364
1	16785600	hypomethylation	0.588235294
1	16785800	hypomethylation	0.647619048
1	16788100	hypermethylation	0.276297335
1	16796600	hypermethylation	0.186640472
1	16797400	hypermethylation	0.269035533
1	16797700	hypomethylation	0.493865031
1	16817500	hypermethylation	0.505728314
1	16821400	hypermethylation	0.175131349
1	16830800	hypermethylation	0.592255125
1	16830900	hypermethylation	0.634508349
1	16876900	hypomethylation	0.286610879
1	16928100	hypomethylation	0.326582278
1	16969300	hypomethylation	0.043478261
1	16973000	hypomethylation	0.007968127
1	16979500	hypomethylation	0.535980149
1	16981400	hypermethylation	0.897727273
1	16982600	hypomethylation	0.612275449
1	16982800	hypomethylation	0.515765766
1	16991400	hypermethylation	0.222222222
1	16994800	hypomethylation	0.230496454
1	17001200	hypomethylation	0.745847176
1	17008600	hypermethylation	0.452380952
1	17011200	hypomethylation	0.51687389
1	17032900	hypomethylation	0.555335968
1	17044100	hypomethylation	0.6796875
1	17049600	hypomethylation	0.784615385
1	17059600	hypermethylation	0.75
1	17068200	hypomethylation	0.00625
1	17077700	hypomethylation	0.269946809
1	17077900	hypomethylation	0.002857143
1	17078100	hypomethylation	0.603773585
1	17085800	hypomethylation	0.572864322
1	17087300	hypomethylation	0.585020243
1	17087400	hypomethylation	0.639676113
1	17087500	hypomethylation	0.482587065
1	17088300	hypomethylation	0.550151976
1	17099400	hypomethylation	0.414678899
1	17104200	hypomethylation	0.111538462
1	17131500	hypomethylation	0.574404762
1	17149000	hypomethylation	0
1	17153900	hypomethylation	0.719412724
1	17154200	hypomethylation	0
1	17158000	hypomethylation	0.73155416
1	17158600	hypomethylation	0.168
1	17159100	hypomethylation	0.001733102
1	17160800	hypermethylation	0.867513612
1	17163900	hypomethylation	0.604444444
1	17169900	hypomethylation	0.235528942
1	17172200	hypermethylation	0.706199461
1	17173200	hypomethylation	0.391666667
1	17173700	hypermethylation	0.623409669
1	17181300	hypomethylation	0.490780142
1	17186300	hypermethylation	0.281464531
1	17213500	hypermethylation	0.566666667
1	17229000	hypomethylation	0.230366492
1	17250600	hypomethylation	0.117100372
1	17273700	hypermethylation	0.40311804
1	17328400	hypomethylation	0.219409283
1	17328600	hypermethylation	0.399470899
1	17331800	hypomethylation	0.659634318
1	17339200	hypermethylation	0.22953451
1	17347400	hypermethylation	0.101902174
1	17354400	hypomethylation	0.544982699
1	17354500	hypomethylation	0.421985816
1	17355400	hypermethylation	0.254742547
1	17359700	hypermethylation	0.242524917
1	17365600	hypomethylation	0.003407155
1	17365700	hypomethylation	0
1	17365800	hypomethylation	0.007782101
1	17365900	hypomethylation	0.065326633
1	17379300	hypermethylation	0.188299817
1	17384600	hypomethylation	0.017964072
1	17387300	hypermethylation	0.15970516
1	17390700	hypermethylation	0.431279621
1	17403700	hypomethylation	0.169064748
1	17404400	hypomethylation	0.056910569
1	17420000	hypomethylation	0
1	17440700	hypomethylation	0.35009311
1	17440800	hypomethylation	0.013574661
1	17461100	hypermethylation	0.784946237
1	17462100	hypomethylation	0.434782609
1	17470200	hypomethylation	0.443548387
1	17470300	hypermethylation	0.755102041
1	17471400	hypomethylation	0.193965517
1	17473200	hypermethylation	0.301282051
1	17490800	hypermethylation	0.858447489
1	17493500	hypomethylation	0
1	17517200	hypermethylation	0.352297593
1	17518700	hypomethylation	0.011869436
1	17531200	hypomethylation	0.558510638
1	17537100	hypermethylation	0.282275711
1	17564400	hypermethylation	0.253703704
1	17565700	hypermethylation	0.605341246
1	17568100	hypomethylation	0.667149059
1	17569200	hypomethylation	0.478991597
1	17577000	hypermethylation	0.569786535
1	17584200	hypomethylation	0
1	17592200	hypermethylation	0.229885057
1	17616400	hypermethylation	0.135714286
1	17619800	hypomethylation	0.002314815
1	17622100	hypermethylation	0.842662632
1	17624600	hypermethylation	0.729551451
1	17634000	hypomethylation	0.108655617
1	17637200	hypomethylation	0.581300813
1	17640400	hypomethylation	0.347663551
1	17646100	hypermethylation	0.186868687
1	17646200	hypermethylation	0.585657371
1	17646300	hypermethylation	0.346570397
1	17647500	hypomethylation	0.661844485
1	17647600	hypomethylation	0.490147783
1	17660900	hypermethylation	0.172995781
1	17707000	hypomethylation	0.36199095
1	17710300	hypomethylation	0.643939394
1	17714000	hypomethylation	0.263598326
1	17717600	hypermethylation	0.190311419
1	17718400	hypermethylation	0.161067194
1	17720200	hypomethylation	0.004016064
1	17728500	hypermethylation	0.186385737
1	17733300	hypomethylation	0.007751938
1	17741700	hypomethylation	0.693597561
1	17742100	hypermethylation	0.849593496
1	17744400	hypermethylation	0.817857143
1	17750400	hypermethylation	0.438596491
1	17752500	hypomethylation	0.699481865
1	17753100	hypomethylation	0
1	17753700	hypomethylation	0.011450382
1	17754400	hypomethylation	0.4140625
1	17756400	hypermethylation	0.370517928
1	17757100	hypermethylation	0.412408759
1	17771500	hypomethylation	0.440414508
1	17772100	hypomethylation	0.014545455
1	17775400	hypomethylation	0.5546875
1	17777900	hypomethylation	0.613756614
1	17787200	hypomethylation	0.256559767
1	17788200	hypermethylation	0.152917505
1	17795100	hypomethylation	0.026578073
1	17800700	hypermethylation	0.816017316
1	17801000	hypermethylation	0.315904139
1	17809700	hypomethylation	0.194871795
1	17811300	hypermethylation	0.180147059
1	17815100	hypermethylation	0.518248175
1	17819800	hypomethylation	0.073684211
1	17827100	hypermethylation	0.11136891
1	17829000	hypomethylation	0.691176471
1	17831200	hypomethylation	0.017173052
1	17868100	hypermethylation	0.134670487
1	17872600	hypermethylation	0.625
1	17876200	hypermethylation	0.804487179
1	17876400	hypermethylation	0.829652997
1	17887300	hypomethylation	0.307894737
1	17889700	hypermethylation	0.334190231
1	17890200	hypomethylation	0.742770167
1	17890400	hypermethylation	0.889175258
1	17897800	hypermethylation	0.402877698
1	17907900	hypomethylation	0.004219409
1	17923000	hypomethylation	0.264204545
1	17925300	hypomethylation	0.697127937
1	17942800	hypomethylation	0.682724252
1	17947500	hypomethylation	0.246231156
1	17948300	hypomethylation	0.478813559
1	17955600	hypermethylation	0.12911726
1	17959000	hypomethylation	0.637777778
1	17969300	hypomethylation	0.424354244
1	17990100	hypomethylation	0.488549618
1	17991100	hypermethylation	0.87398374
1	17992900	hypermethylation	0.881889764
1	17994500	hypomethylation	0.192771084
1	17996300	hypermethylation	0.264822134
1	17997900	hypermethylation	0.368705036
1	18009700	hypermethylation	0.577931034
1	18011200	hypermethylation	0.146808511
1	18021500	hypermethylation	0.140997831
1	18029300	hypermethylation	0.472463768
1	18046500	hypomethylation	0.713592233
1	18063800	hypomethylation	0.736738703
1	18064500	hypomethylation	0.168190128
1	18064600	hypermethylation	0.481762918
1	18070000	hypomethylation	0.0486618
1	18078900	hypomethylation	0
1	18114600	hypomethylation	0.656
1	18140500	hypermethylation	0.237597911
1	18141900	hypermethylation	0.417266187
1	18147400	hypomethylation	0.368852459
1	18152800	hypomethylation	0.40070922
1	18181300	hypomethylation	0.629513344
1	18189600	hypermethylation	0.563139932
1	18203500	hypomethylation	0.355932203
1	18214000	hypomethylation	0.675
1	18217300	hypomethylation	0.703007519
1	18217500	hypomethylation	0.690196078
1	18232900	hypomethylation	0.086548488
1	18236100	hypomethylation	0.419354839
1	18239600	hypermethylation	0.603773585
1	18239700	hypermethylation	0.529411765
1	18262200	hypermethylation	0.833787466
1	18264600	hypermethylation	0.289544236
1	18266400	hypermethylation	0.457207207
1	18266500	hypermethylation	0.333333333
1	18285800	hypermethylation	0.641904762
1	18292600	hypermethylation	0.209459459
1	18315600	hypermethylation	0.19047619
1	18327900	hypomethylation	0.411764706
1	18332800	hypermethylation	0.517621145
1	18333000	hypermethylation	0.248730964
1	18335300	hypomethylation	0.528735632
1	18335900	hypermethylation	0.854794521
1	18336300	hypomethylation	0.573619632
1	18352700	hypermethylation	0.253768844
1	18354100	hypomethylation	0.001818182
1	18357600	hypomethylation	0.404458599
1	18358200	hypomethylation	0.005434783
1	18370500	hypomethylation	0.455516014
1	18373200	hypomethylation	0.771480804
1	18373600	hypomethylation	0.416030534
1	18385400	hypermethylation	0.758364312
1	18393000	hypermethylation	0.506053269
1	18403000	hypomethylation	0.568932039
1	18404000	hypomethylation	0.179878049
1	18404100	hypomethylation	0.653543307
1	18419500	hypermethylation	0.408934708
1	18436100	hypermethylation	0.192139738
1	18438700	hypermethylation	0.176470588
1	18443900	hypomethylation	0.011952191
1	18444400	hypomethylation	0.173139159
1	18444600	hypermethylation	0.2402746
1	18453800	hypomethylation	0.031602709
1	18457600	hypomethylation	0.767676768
1	18457700	hypomethylation	0.75
1	18457800	hypomethylation	0.024469821
1	18465500	hypomethylation	0.375394322
1	18472900	hypermethylation	0.859007833
1	18488500	hypermethylation	0.136363636
1	18490700	hypomethylation	0.003389831
1	18495400	hypomethylation	0.736474695
1	18500100	hypermethylation	0.266917293
1	18501500	hypermethylation	0.849872774
1	18502300	hypomethylation	0.662234043
1	18509500	hypermethylation	0.843304843
1	18514300	hypomethylation	0.184431138
1	18514400	hypomethylation	0.317669173
1	18514600	hypomethylation	0.532258065
1	18519600	hypomethylation	0.004255319
1	18525000	hypomethylation	0.249388753
1	18525500	hypomethylation	0.371900826
1	18526800	hypomethylation	0.287581699
1	18527000	hypermethylation	0.547486034
1	18532100	hypomethylation	0.550769231
1	18532900	hypermethylation	0.861445783
1	18533800	hypomethylation	0.005571031
1	18552800	hypomethylation	0.010676157
1	18553700	hypomethylation	0.405850091
1	18565700	hypomethylation	0.435786436
1	18569600	hypermethylation	0.207920792
1	18570500	hypomethylation	0.590233546
1	18571500	hypomethylation	0.574324324
1	18578300	hypomethylation	0
1	18590200	hypermethylation	0.229591837
1	18595300	hypomethylation	0.561181435
1	18595400	hypomethylation	0.708816705
1	18604500	hypermethylation	0.260047281
1	18611600	hypomethylation	0
1	18613100	hypomethylation	0.436672968
1	18623400	hypermethylation	0.365422397
1	18623700	hypermethylation	0.823529412
1	18630200	hypomethylation	0.400696864
1	18637500	hypomethylation	0.143525741
1	18645000	hypomethylation	0.033419023
1	18648700	hypomethylation	0.714893617
1	18648800	hypomethylation	0.691441441
1	18649000	hypomethylation	0.455607477
1	18653100	hypomethylation	0.631224764
1	18653300	hypomethylation	0.003968254
1	18656000	hypomethylation	0.29562982
1	18661400	hypomethylation	0.6175
1	18665400	hypomethylation	0.568877551
1	18669000	hypermethylation	0.425950197
1	18682600	hypomethylation	0.394308943
1	18684100	hypomethylation	0.637596899
1	18689200	hypomethylation	0.434782609
1	18689400	hypomethylation	0.148048452
1	18704800	hypomethylation	0
1	18708300	hypomethylation	0.5625
1	18710500	hypomethylation	0.473214286
1	18720100	hypomethylation	0.516393443
1	18727100	hypomethylation	0.397415186
1	18729200	hypermethylation	0.551145038
1	18731800	hypomethylation	0.00141844
1	18732000	hypomethylation	0.444168734
1	18743500	hypermethylation	0.566315789
1	18751100	hypermethylation	0.464673913
1	18773000	hypomethylation	0.779497099
1	18773200	hypomethylation	0.690313779
1	18774200	hypomethylation	0.732594937
1	18775700	hypomethylation	0.749608764
1	18775800	hypermethylation	0.865248227
1	18785000	hypermethylation	0.88178025
1	18786900	hypomethylation	0.028328612
1	18796000	hypermethylation	0.697916667
1	18796500	hypermethylation	0.418685121
1	18801200	hypomethylation	0.350668648
1	18810700	hypomethylation	0.408088235
1	18817000	hypermethylation	0.743150685
1	18817100	hypermethylation	0.790865385
1	18817200	hypermethylation	0.708
1	18825300	hypermethylation	0.20754717
1	18830700	hypermethylation	0.504694836
1	18830900	hypomethylation	0
1	18831600	hypomethylation	0.001923077
1	18831800	hypomethylation	0.218944099
1	18843600	hypomethylation	0.485049834
1	18843800	hypomethylation	0.480072464
1	18844200	hypomethylation	0.004291845
1	18846600	hypomethylation	0.789173789
1	18851000	hypomethylation	0.757751938
1	18863300	hypermethylation	0.396946565
1	18872500	hypermethylation	0.263297872
1	18874000	hypomethylation	0.013793103
1	18878500	hypomethylation	0.007894737
1	18878700	hypomethylation	0.007042254
1	18879000	hypomethylation	0.593220339
1	18883900	hypomethylation	0.43470483
1	18894800	hypomethylation	0.227586207
1	18904900	hypomethylation	0.004385965
1	18925400	hypermethylation	0.376996805
1	18936000	hypermethylation	0.295857988
1	18936700	hypomethylation	0.598639456
1	18936800	hypomethylation	0.768606225
1	18937300	hypomethylation	0.567901235
1	18938600	hypermethylation	0.187739464
1	18951600	hypermethylation	0.325842697
1	18985700	hypomethylation	0.320610687
1	18986100	hypomethylation	0.667250438
1	18989400	hypomethylation	0.043343653
1	19006600	hypermethylation	0.174573055
1	19019700	hypomethylation	0.700934579
1	19034400	hypermethylation	0.485148515
1	19038800	hypermethylation	0.846715328
1	19050000	hypermethylation	0.349372385
1	19059500	hypomethylation	0.003883495
1	19060800	hypomethylation	0.009596929
1	19069400	hypermethylation	0.574144487
[truncated: 12,301 more rows]
