# Supplementary material for: Stochastic Variation in DNA Methylation Modulates Nucleosome Occupancy and Alternative Splicing in Arabidopsis thaliana
Source: Plants (Basel). 2022 Apr 19;11(9):1105. doi: 10.3390/plants11091105 (PMC9101026; doi:10.3390/plants11091105)
Supplement: Supplementary file 1 [file plants-11-01105-s001.zip › Table S6.csv]

Suplementary File S2b: High confidence differentially methylated regions (hcDMRs) (Fisher's exact test p value ? 0.01) for aza-dC samples at 22�C in CHG context.
Chromosome	Position	differentially methylated regions	methylation level
1	697500	hypomethylation	0.023041475
1	3730300	hypomethylation	0.008356546
1	3933000	hypomethylation	0.007648184
1	3933100	hypomethylation	0.003205128
1	4621400	hypomethylation	0.469820555
1	5394800	hypermethylation	0.210526316
1	5395100	hypermethylation	0.32807571
1	7353100	hypomethylation	0.470198675
1	7357900	hypomethylation	0.406976744
1	8738100	hypermethylation	0.206896552
1	8837600	hypomethylation	0.119241192
1	8838100	hypomethylation	0.035714286
1	9135700	hypomethylation	0.003947368
1	9203200	hypomethylation	0.023550725
1	11066700	hypomethylation	0.145194274
1	11066900	hypomethylation	0.029761905
1	11067000	hypomethylation	0.003533569
1	12684700	hypomethylation	0.28125
1	13353900	hypermethylation	0.380582524
1	13354000	hypermethylation	0.203791469
1	13699500	hypomethylation	0.004178273
1	13699700	hypomethylation	0.006872852
1	13863300	hypomethylation	0.52284264
1	13883700	hypomethylation	0.061567164
1	13890500	hypomethylation	0.189258312
1	14383700	hypomethylation	0.258064516
1	14383800	hypomethylation	0.428571429
1	14384300	hypomethylation	0.177777778
1	14384400	hypomethylation	0.173469388
1	15047100	hypomethylation	0.38538206
1	15083400	hypermethylation	0.361904762
1	15731100	hypermethylation	0.14375
1	16042500	hypermethylation	0.603833866
1	16042600	hypermethylation	0.424369748
1	16493200	hypermethylation	0.564593301
1	16493300	hypermethylation	0.454320988
1	16528000	hypermethylation	0.588235294
1	17213700	hypermethylation	0.15403423
1	17365400	hypomethylation	0.273809524
1	17365600	hypomethylation	0.008281573
1	17577200	hypermethylation	0.247349823
1	18552500	hypomethylation	0.271929825
1	18552800	hypomethylation	0.021959459
1	18652500	hypomethylation	0.006024096
1	18816900	hypermethylation	0.303680982
1	19028200	hypomethylation	0.038321168
1	19244000	hypomethylation	0
1	19749900	hypomethylation	0.045302013
1	21346600	hypomethylation	0.445595855
1	21681500	hypomethylation	0.012779553
1	22889700	hypermethylation	0.147410359
1	23313000	hypomethylation	0.012315271
1	23463900	hypomethylation	0
1	23755600	hypermethylation	0.166240409
1	23800200	hypermethylation	0.183168317
1	24272700	hypermethylation	0.288718929
1	24272800	hypermethylation	0.414965986
1	24272900	hypermethylation	0.454148472
1	24274300	hypermethylation	0.627906977
1	24274400	hypermethylation	0.456692913
1	24274500	hypermethylation	0.434343434
1	24275100	hypermethylation	0.641860465
1	24275500	hypermethylation	0.575757576
1	24275800	hypermethylation	0.237903226
1	24276000	hypermethylation	0.447058824
1	24276100	hypermethylation	0.176470588
1	24276200	hypermethylation	0.333333333
1	24276300	hypermethylation	0.226086957
1	24438200	hypomethylation	0.005952381
1	24776400	hypomethylation	0.095343681
1	25595800	hypermethylation	0.307017544
1	25723600	hypomethylation	0.086330935
1	25723800	hypomethylation	0
1	25723900	hypomethylation	0.003795066
1	25819300	hypomethylation	0.06547619
1	26756900	hypomethylation	0.032581454
1	27067200	hypermethylation	0.646428571
1	27067300	hypermethylation	0.592592593
1	27068400	hypermethylation	0.736842105
1	27068600	hypermethylation	0.524475524
1	27068700	hypermethylation	0.672316384
1	28515400	hypomethylation	0.002597403
1	28515500	hypomethylation	0.004158004
1	28516000	hypomethylation	0
2	7600	hypermethylation	0.300675676
2	7800	hypermethylation	0.175298805
2	8100	hypermethylation	0.294117647
2	8400	hypermethylation	0.46585736
2	50500	hypermethylation	0.327102804
2	50600	hypermethylation	0.241935484
2	146000	hypermethylation	0.514143095
2	456300	hypomethylation	0.192546584
2	963500	hypomethylation	0.072892938
2	1246700	hypomethylation	0.065666041
2	1360000	hypermethylation	0.350769231
2	1360100	hypermethylation	0.439716312
2	1664700	hypomethylation	0.012254902
2	1664800	hypomethylation	0.20596206
2	1796500	hypomethylation	0.188811189
2	1909400	hypermethylation	0.503759398
2	2150300	hypomethylation	0.25
2	2150400	hypomethylation	0.2
2	2480300	hypomethylation	0.396226415
2	2908200	hypomethylation	0.013422819
2	2938300	hypermethylation	0.251012146
2	2938400	hypermethylation	0.192366412
2	2964000	hypomethylation	0.33248731
2	3239200	hypermethylation	0.482758621
2	3239300	hypermethylation	0.524137931
2	3239400	hypermethylation	0.446153846
2	3242500	hypermethylation	0.201793722
2	3242700	hypermethylation	0.439285714
2	3242800	hypermethylation	0.45202952
2	3242900	hypermethylation	0.5
2	3243000	hypermethylation	0.256830601
2	3243100	hypermethylation	0.50712831
2	3243200	hypermethylation	0.209876543
2	3246800	hypermethylation	0.335664336
2	3247200	hypermethylation	0.275541796
2	3247400	hypermethylation	0.346153846
2	3247500	hypermethylation	0.435483871
2	3249200	hypermethylation	0.26984127
2	3249300	hypermethylation	0.544642857
2	3249400	hypermethylation	0.404669261
2	3249500	hypermethylation	0.409574468
2	3249600	hypermethylation	0.577464789
2	3249700	hypermethylation	0.474576271
2	3251000	hypermethylation	0.535031847
2	3251100	hypermethylation	0.30472103
2	3251200	hypermethylation	0.431451613
2	3251300	hypermethylation	0.22417154
2	3251500	hypermethylation	0.457831325
2	3251600	hypermethylation	0.372093023
2	3254000	hypermethylation	0.378378378
2	3254100	hypermethylation	0.442857143
2	3254300	hypermethylation	0.464150943
2	3254500	hypermethylation	0.4
2	3255400	hypermethylation	0.375
2	3255500	hypermethylation	0.259259259
2	3257300	hypermethylation	0.368794326
2	3257400	hypermethylation	0.527272727
2	3257900	hypermethylation	0.366412214
2	3258000	hypermethylation	0.412345679
2	3258100	hypermethylation	0.275510204
2	3259800	hypermethylation	0.303157895
2	3261400	hypermethylation	0.329787234
2	3261500	hypermethylation	0.462365591
2	3261700	hypermethylation	0.28340081
2	3261800	hypermethylation	0.417445483
2	3262000	hypermethylation	0.237410072
2	3262100	hypermethylation	0.458515284
2	3266600	hypermethylation	0.348484848
2	3266800	hypermethylation	0.349462366
2	3267000	hypermethylation	0.417266187
2	3267100	hypermethylation	0.321981424
2	3267300	hypermethylation	0.341666667
2	3267400	hypermethylation	0.591304348
2	3270700	hypermethylation	0.466666667
2	3270900	hypermethylation	0.44
2	3271000	hypermethylation	0.461956522
2	3271100	hypermethylation	0.553191489
2	3273700	hypermethylation	0.236933798
2	3273800	hypermethylation	0.352040816
2	3273900	hypermethylation	0.3625
2	3274000	hypermethylation	0.27184466
2	3274100	hypermethylation	0.44
2	3277700	hypermethylation	0.506849315
2	3277800	hypermethylation	0.266666667
2	3277900	hypermethylation	0.478723404
2	3278000	hypermethylation	0.312406577
2	3278100	hypermethylation	0.538293217
2	3278200	hypermethylation	0.372246696
2	3278300	hypermethylation	0.301538462
2	3278400	hypermethylation	0.451327434
2	3278500	hypermethylation	0.327536232
2	3284000	hypermethylation	0.554006969
2	3284100	hypermethylation	0.64556962
2	3285500	hypermethylation	0.275
2	3285600	hypermethylation	0.441780822
2	3285700	hypermethylation	0.373737374
2	3285900	hypermethylation	0.270833333
2	3286000	hypermethylation	0.448598131
2	3286100	hypermethylation	0.320683112
2	3286200	hypermethylation	0.286764706
2	3288500	hypermethylation	0.576419214
2	3288600	hypermethylation	0.335849057
2	3288700	hypermethylation	0.294605809
2	3288900	hypermethylation	0.433333333
2	3289300	hypermethylation	0.443181818
2	3289400	hypermethylation	0.381944444
2	3289500	hypermethylation	0.51372549
2	3290700	hypermethylation	0.513888889
2	3293000	hypermethylation	0.568720379
2	3293100	hypermethylation	0.329501916
2	3295100	hypermethylation	0.405940594
2	3297700	hypermethylation	0.185714286
2	3297800	hypermethylation	0.446153846
2	3298000	hypermethylation	0.37751004
2	3298200	hypermethylation	0.53125
2	3300700	hypermethylation	0.311926606
2	3301200	hypermethylation	0.327868852
2	3302600	hypermethylation	0.384615385
2	3302700	hypermethylation	0.274261603
2	3302800	hypermethylation	0.544
2	3302900	hypermethylation	0.616393443
2	3303100	hypermethylation	0.259887006
2	3304300	hypermethylation	0.472727273
2	3304400	hypermethylation	0.68627451
2	3304500	hypermethylation	0.527777778
2	3311500	hypermethylation	0.416666667
2	3311800	hypermethylation	0.42962963
2	3318500	hypermethylation	0.628571429
2	3318600	hypermethylation	0.485507246
2	3318700	hypermethylation	0.419191919
2	3318800	hypermethylation	0.380597015
2	3319200	hypermethylation	0.528301887
2	3319300	hypermethylation	0.605504587
2	3322400	hypermethylation	0.25
2	3322600	hypermethylation	0.406504065
2	3322700	hypermethylation	0.504854369
2	3322800	hypermethylation	0.545454545
2	3323000	hypermethylation	0.378494624
2	3323100	hypermethylation	0.263959391
2	3325800	hypermethylation	0.441860465
2	3325900	hypermethylation	0.492957746
2	3326000	hypermethylation	0.529147982
2	3326200	hypermethylation	0.41
2	3326300	hypermethylation	0.288135593
2	3326400	hypermethylation	0.378378378
2	3326900	hypermethylation	0.492063492
2	3328200	hypermethylation	0.421052632
2	3328500	hypermethylation	0.659751037
2	3328700	hypermethylation	0.434782609
2	3336800	hypermethylation	0.25
2	3340900	hypermethylation	0.369047619
2	3343300	hypermethylation	0.182692308
2	3343500	hypermethylation	0.373873874
2	3343600	hypermethylation	0.596385542
2	3343700	hypermethylation	0.689320388
2	3343900	hypermethylation	0.590909091
2	3344100	hypermethylation	0.545454545
2	3344200	hypermethylation	0.600591716
2	3344300	hypermethylation	0.385650224
2	3346100	hypermethylation	0.491847826
2	3346200	hypermethylation	0.304878049
2	3346300	hypermethylation	0.2
2	3347000	hypermethylation	0.156334232
2	3347500	hypermethylation	0.353982301
2	3347600	hypermethylation	0.321428571
2	3348600	hypermethylation	0.479591837
2	3350400	hypermethylation	0.376470588
2	3350800	hypermethylation	0.335135135
2	3350900	hypermethylation	0.676470588
2	3353100	hypermethylation	0.391812865
2	3353600	hypermethylation	0.506849315
2	3353800	hypermethylation	0.46350365
2	3353900	hypermethylation	0.424615385
2	3354000	hypermethylation	0.460829493
2	3354200	hypermethylation	0.407407407
2	3355600	hypermethylation	0.445205479
2	3355700	hypermethylation	0.366197183
2	3355800	hypermethylation	0.625766871
2	3358300	hypermethylation	0.315508021
2	3359600	hypermethylation	0.25
2	3367800	hypermethylation	0.342592593
2	3368000	hypermethylation	0.436115843
2	3368300	hypermethylation	0.409638554
2	3375600	hypermethylation	0.190789474
2	3375700	hypermethylation	0.604519774
2	3375800	hypermethylation	0.275862069
2	3375900	hypermethylation	0.408906883
2	3376000	hypermethylation	0.453488372
2	3386100	hypermethylation	0.2375
2	3386500	hypermethylation	0.26
2	3390200	hypermethylation	0.473684211
2	3390400	hypermethylation	0.397727273
2	3390600	hypermethylation	0.319444444
2	3392000	hypermethylation	0.333333333
2	3392100	hypermethylation	0.485714286
2	3392200	hypermethylation	0.41796875
2	3392300	hypermethylation	0.34591195
2	3392400	hypermethylation	0.380952381
2	3392800	hypermethylation	0.261904762
2	3392900	hypermethylation	0.369565217
2	3393000	hypermethylation	0.211382114
2	3393100	hypermethylation	0.178137652
2	3394500	hypermethylation	0.402173913
2	3397700	hypermethylation	0.257839721
2	3397800	hypermethylation	0.477572559
2	3397900	hypermethylation	0.467032967
2	3401600	hypermethylation	0.3
2	3401700	hypermethylation	0.28852459
2	3401800	hypermethylation	0.494949495
2	3401900	hypermethylation	0.399477807
2	3402000	hypermethylation	0.29209622
2	3402100	hypermethylation	0.173469388
2	3402300	hypermethylation	0.240418118
2	3402400	hypermethylation	0.280405405
2	3402600	hypermethylation	0.25
2	3402700	hypermethylation	0.255639098
2	3402900	hypermethylation	0.358333333
2	3403000	hypermethylation	0.201166181
2	3406900	hypermethylation	0.295918367
2	3407000	hypermethylation	0.466666667
2	3407100	hypermethylation	0.364705882
2	3407300	hypermethylation	0.321212121
2	3407400	hypermethylation	0.196721311
2	3408100	hypermethylation	0.171597633
2	3408600	hypermethylation	0.19924812
2	3408700	hypermethylation	0.146666667
2	3409900	hypermethylation	0.209486166
2	3410000	hypermethylation	0.292576419
2	3410100	hypermethylation	0.130434783
2	3410300	hypermethylation	0.297297297
2	3410400	hypermethylation	0.461538462
2	3410600	hypermethylation	0.307471264
2	3411600	hypermethylation	0.237704918
2	3411800	hypermethylation	0.28
2	3411900	hypermethylation	0.620689655
2	3412000	hypermethylation	0.366847826
2	3412300	hypermethylation	0.151515152
2	3414600	hypermethylation	0.428571429
2	3414700	hypermethylation	0.155339806
2	3414800	hypermethylation	0.162162162
2	3415000	hypermethylation	0.369668246
2	3415100	hypermethylation	0.292682927
2	3417100	hypermethylation	0.305882353
2	3419200	hypermethylation	0.30259366
2	3419300	hypermethylation	0.408163265
2	3419400	hypermethylation	0.389473684
2	3419500	hypermethylation	0.301587302
2	3420800	hypermethylation	0.210191083
2	3420900	hypermethylation	0.279569892
2	3421000	hypermethylation	0.309734513
2	3421200	hypermethylation	0.75862069
2	3421300	hypermethylation	0.333333333
2	3421900	hypermethylation	0.242857143
2	3422100	hypermethylation	0.2
2	3422200	hypermethylation	0.256756757
2	3424500	hypermethylation	0.338235294
2	3424600	hypermethylation	0.470588235
2	3424700	hypermethylation	0.690391459
2	3424800	hypermethylation	0.395348837
2	3424900	hypermethylation	0.367875648
2	3425000	hypermethylation	0.447368421
2	3429600	hypermethylation	0.372093023
2	3429700	hypermethylation	0.417177914
2	3429800	hypermethylation	0.423423423
2	3429900	hypermethylation	0.312195122
2	3430000	hypermethylation	0.333333333
2	3436700	hypermethylation	0.441860465
2	3436800	hypermethylation	0.38
2	3436900	hypermethylation	0.297435897
2	3437000	hypermethylation	0.502840909
2	3437100	hypermethylation	0.425339367
2	3437200	hypermethylation	0.459459459
2	3439700	hypermethylation	0.315789474
2	3439900	hypermethylation	0.496598639
2	3440000	hypermethylation	0.356913183
2	3441700	hypermethylation	0.211267606
2	3441800	hypermethylation	0.267241379
2	3445200	hypermethylation	0.225806452
2	3445300	hypermethylation	0.247311828
2	3445400	hypermethylation	0.230414747
2	3445500	hypermethylation	0.357638889
2	3445600	hypermethylation	0.475247525
2	3445700	hypermethylation	0.183673469
2	3445900	hypermethylation	0.333333333
2	3446000	hypermethylation	0.178571429
2	3446100	hypermethylation	0.335051546
2	3446200	hypermethylation	0.334365325
2	3446300	hypermethylation	0.341666667
2	3446400	hypermethylation	0.436363636
2	3446500	hypermethylation	0.591836735
2	3446600	hypermethylation	0.430167598
2	3446800	hypermethylation	0.252336449
2	3449400	hypermethylation	0.166666667
2	3449500	hypermethylation	0.401273885
2	3449700	hypermethylation	0.287878788
2	3449800	hypermethylation	0.204545455
2	3453100	hypermethylation	0.346153846
2	3453600	hypermethylation	0.369863014
2	3453700	hypermethylation	0.394144144
2	3453800	hypermethylation	0.292553191
2	3453900	hypermethylation	0.193811075
2	3454800	hypermethylation	0.1875
2	3454900	hypermethylation	0.229508197
2	3455000	hypermethylation	0.450704225
2	3455100	hypermethylation	0.364963504
2	3455200	hypermethylation	0.289473684
2	3455300	hypermethylation	0.435294118
2	3455400	hypermethylation	0.416666667
2	3456300	hypermethylation	0.215827338
2	3456400	hypermethylation	0.58302583
2	3456500	hypermethylation	0.394557823
2	3456700	hypermethylation	0.693877551
2	3457000	hypermethylation	0.56119403
2	3457300	hypermethylation	0.368421053
2	3457700	hypermethylation	0.212121212
2	3457800	hypermethylation	0.477272727
2	3457900	hypermethylation	0.392290249
2	3458000	hypermethylation	0.290322581
2	3458100	hypermethylation	0.341463415
2	3458200	hypermethylation	0.595238095
2	3458600	hypermethylation	0.162790698
2	3458700	hypermethylation	0.333333333
2	3458800	hypermethylation	0.177184466
2	3459600	hypermethylation	0.333771353
2	3459700	hypermethylation	0.404692082
2	3459800	hypermethylation	0.438271605
2	3459900	hypermethylation	0.346666667
2	3461700	hypermethylation	0.25
2	3461800	hypermethylation	0.360824742
2	3461900	hypermethylation	0.272189349
2	3462000	hypermethylation	0.45320197
2	3462100	hypermethylation	0.26446281
2	3462200	hypermethylation	0.413407821
2	3462300	hypermethylation	0.204918033
2	3462500	hypermethylation	0.411111111
2	3462700	hypermethylation	0.292134831
2	3462800	hypermethylation	0.552845528
2	3462900	hypermethylation	0.39084507
2	3463100	hypermethylation	0.447058824
2	3463300	hypermethylation	0.381656805
2	3463400	hypermethylation	0.255506608
2	3463500	hypermethylation	0.141414141
2	3465000	hypermethylation	0.1625
2	3465100	hypermethylation	0.292035398
2	3465200	hypermethylation	0.283783784
2	3466300	hypermethylation	0.426829268
2	3466400	hypermethylation	0.284090909
2	3466500	hypermethylation	0.29245283
2	3466600	hypermethylation	0.465753425
2	3466800	hypermethylation	0.184818482
2	3467900	hypermethylation	0.263157895
2	3468000	hypermethylation	0.30952381
2	3468100	hypermethylation	0.330798479
2	3468300	hypermethylation	0.207171315
2	3468900	hypermethylation	0.24
2	3469000	hypermethylation	0.434554974
2	3469100	hypermethylation	0.356521739
2	3469300	hypermethylation	0.247875354
2	3469900	hypermethylation	0.333333333
2	3470000	hypermethylation	0.325
2	3470100	hypermethylation	0.173333333
2	3470400	hypermethylation	0.190140845
2	3471100	hypermethylation	0.260869565
2	3471200	hypermethylation	0.40776699
2	3471300	hypermethylation	0.30994152
2	3471400	hypermethylation	0.204819277
2	3476700	hypermethylation	0.261324042
2	3477000	hypermethylation	0.604651163
2	3477600	hypermethylation	0.396039604
2	3477700	hypermethylation	0.361904762
2	3482900	hypermethylation	0.533333333
2	3483000	hypermethylation	0.396728016
2	3483100	hypermethylation	0.554252199
2	3483200	hypermethylation	0.402777778
2	3483300	hypermethylation	0.326086957
2	3491400	hypermethylation	0.210762332
2	3491500	hypermethylation	0.355231144
2	3491600	hypermethylation	0.515418502
2	3491700	hypermethylation	0.382978723
2	3492000	hypermethylation	0.583333333
2	3492100	hypermethylation	0.329545455
2	3492200	hypermethylation	0.281938326
2	3493900	hypermethylation	0.455357143
2	3494000	hypermethylation	0.344444444
2	3494200	hypermethylation	0.197478992
2	3494400	hypermethylation	0.183486239
2	3496500	hypermethylation	0.246341463
2	3497900	hypermethylation	0.30349345
2	3498000	hypermethylation	0.36345776
2	3498100	hypermethylation	0.408854167
2	3498200	hypermethylation	0.26433121
2	3500500	hypermethylation	0.166666667
2	3505800	hypermethylation	0.544117647
2	3505900	hypermethylation	0.521978022
2	3506000	hypermethylation	0.456400742
2	3506100	hypermethylation	0.516666667
2	3506400	hypermethylation	0.696428571
2	3507100	hypermethylation	0.603603604
2	3507300	hypermethylation	0.215384615
2	3547300	hypermethylation	0.34318555
2	3547400	hypermethylation	0.380403458
2	3547600	hypermethylation	0.369781312
2	3627100	hypermethylation	0.309178744
2	4257700	hypomethylation	0.542763158
2	4844100	hypermethylation	0.53030303
2	5074800	hypomethylation	0.005910165
2	5075000	hypomethylation	0.009090909
2	5075100	hypomethylation	0
2	5075700	hypomethylation	0.005338078
2	5077500	hypomethylation	0.036912752
2	5077600	hypomethylation	0.044795784
2	5078300	hypermethylation	0.47715736
2	5164800	hypermethylation	0.239700375
2	5201800	hypomethylation	0.246445498
2	5503900	hypomethylation	0.013157895
2	5568500	hypermethylation	0.768939394
2	5657700	hypomethylation	0.566604128
2	5659300	hypomethylation	0.37037037
2	5851700	hypomethylation	0.008230453
2	5851800	hypomethylation	0.011560694
2	5962000	hypermethylation	0.746067416
2	5962200	hypermethylation	0.838888889
2	5962300	hypermethylation	0.572972973
2	6179100	hypomethylation	0.213924051
2	6179200	hypomethylation	0.034146341
2	6686900	hypomethylation	0.050438596
2	6830400	hypomethylation	0.008032129
2	7247500	hypomethylation	0.348051948
2	7633500	hypermethylation	0.305676856
2	7960400	hypermethylation	0.52699784
2	7960500	hypermethylation	0.676855895
2	8041700	hypermethylation	0.240847784
2	8233600	hypomethylation	0.471649485
2	8437500	hypermethylation	0.271477663
2	9596000	hypomethylation	0.028169014
2	10652100	hypomethylation	0.010676157
2	10658300	hypermethylation	0.351464435
2	10876800	hypomethylation	0.195583596
2	11346700	hypomethylation	0
2	11502700	hypomethylation	0.048923679
2	11689900	hypermethylation	0.1369606
2	11787100	hypomethylation	0.241134752
2	11834800	hypomethylation	0.005390836
2	12887200	hypomethylation	0.010989011
2	13235300	hypermethylation	0.342857143
2	13235400	hypermethylation	0.182539683
2	14472900	hypomethylation	0.143911439
2	14906900	hypomethylation	0.041254125
2	14907500	hypomethylation	0.03030303
2	14993800	hypermethylation	0.11026616
2	15034600	hypomethylation	0.017699115
2	17638500	hypermethylation	0.218181818
3	480400	hypermethylation	0.154661017
3	480600	hypermethylation	0.11409396
3	480800	hypermethylation	0.206022187
3	481000	hypermethylation	0.151603499
3	526100	hypermethylation	0.55483871
3	1557000	hypermethylation	0.833333333
3	1560600	hypomethylation	0.268965517
3	1606900	hypermethylation	0.481203008
3	1712000	hypermethylation	0.15477997
3	1712100	hypermethylation	0.252994012
3	3120300	hypomethylation	0
3	3120400	hypomethylation	0.005347594
3	3750600	hypermethylation	0.223762376
3	7409000	hypermethylation	0.220447284
3	8047900	hypermethylation	0.281710914
3	8093800	hypomethylation	0.188571429
3	8093900	hypomethylation	0.12195122
3	8138700	hypomethylation	0.003816794
3	8199700	hypermethylation	0.359322034
3	8715000	hypomethylation	0.039087948
3	8789800	hypomethylation	0.004357298
3	8790200	hypomethylation	0.006872852
3	8790300	hypomethylation	0.006622517
3	8790400	hypomethylation	0.001763668
3	8790600	hypomethylation	0.00422833
3	8984000	hypermethylation	0.136125654
3	9232700	hypermethylation	0.578729282
3	9444500	hypermethylation	0.420454545
3	10359800	hypermethylation	0.642990654
3	10641000	hypomethylation	0.225705329
3	10691400	hypomethylation	0.115294118
3	11023900	hypomethylation	0.002202643
3	11530100	hypermethylation	0.1522158
3	11675600	hypomethylation	0.189427313
3	11749400	hypomethylation	0.010600707
3	12129300	hypermethylation	0.453924915
3	12474200	hypomethylation	0.06440678
3	12799500	hypermethylation	0.228116711
3	12799600	hypermethylation	0.357394366
3	12799800	hypermethylation	0.383928571
3	12800000	hypermethylation	0.24757953
3	13051500	hypomethylation	0.024767802
3	13090700	hypermethylation	0.461928934
3	13343900	hypomethylation	0.177777778
3	13355000	hypomethylation	0.4
3	13355600	hypomethylation	0.278740157
3	13359400	hypermethylation	0.596491228
3	13537900	hypermethylation	0.338289963
3	13709100	hypomethylation	0.213483146
3	13736500	hypomethylation	0.214953271
3	13840800	hypomethylation	0.17961165
3	14172800	hypomethylation	0.263653484
3	14198600	hypermethylation	0.378151261
3	14198700	hypermethylation	0.339853301
3	14200800	hypomethylation	0.061823802
3	14201100	hypomethylation	0.09009009
3	14202500	hypermethylation	0.431847969
3	14203200	hypermethylation	0.343317972
3	14204300	hypermethylation	0.285714286
3	14204400	hypermethylation	0.375838926
3	14204500	hypermethylation	0.32780083
3	14204600	hypermethylation	0.333333333
3	14416300	hypomethylation	0.469168901
3	15718200	hypermethylation	0.759124088
3	15777400	hypermethylation	0.529296875
3	16710400	hypomethylation	0.293375394
3	16711800	hypomethylation	0.03960396
3	16711900	hypomethylation	0.121580547
3	16712000	hypomethylation	0.021052632
3	16716000	hypomethylation	0.001150748
3	16755200	hypermethylation	0.577367206
3	17147500	hypomethylation	0.182539683
3	17416700	hypermethylation	0.793565684
3	17776300	hypomethylation	0.358433735
3	18028900	hypomethylation	0.17480315
3	18062400	hypomethylation	0.097560976
3	18791300	hypomethylation	0.094713656
3	20030700	hypomethylation	0.002398082
3	20030800	hypomethylation	0.005952381
3	21509700	hypomethylation	0
3	21509800	hypomethylation	0.005882353
3	22232600	hypomethylation	0.001519757
3	22232700	hypomethylation	0.022332506
3	22236700	hypermethylation	0.56097561
3	22238700	hypermethylation	0.597539543
3	22239000	hypermethylation	0.514705882
3	22239100	hypermethylation	0.511827957
3	22514600	hypomethylation	0.002747253
3	22569900	hypomethylation	0.315286624
3	22582600	hypomethylation	0.002217295
3	23112400	hypermethylation	0.557522124
3	23130900	hypomethylation	0
3	23204600	hypermethylation	0.632432432
3	23204900	hypermethylation	0.656779661
4	273900	hypermethylation	0.376785714
4	413800	hypermethylation	0.513513514
4	414000	hypermethylation	0.507042254
4	415300	hypomethylation	0.017057569
4	415400	hypomethylation	0
4	1938800	hypomethylation	0.374677003
4	1938900	hypomethylation	0.101141925
4	1995800	hypomethylation	0.224582701
4	1996300	hypomethylation	0.041984733
4	1996500	hypomethylation	0.054187192
4	1996600	hypomethylation	0.039634146
4	2020200	hypomethylation	0.30806846
4	2398700	hypomethylation	0.084805654
4	2640100	hypomethylation	0.304075235
4	2804100	hypomethylation	0.003232759
4	3511700	hypomethylation	0.253932584
4	3656000	hypomethylation	0.058679707
4	3978800	hypomethylation	0.223529412
4	4643000	hypomethylation	0.037671233
4	4643100	hypomethylation	0.257978723
4	4696500	hypomethylation	0.018055556
4	4696800	hypomethylation	0.035058431
4	4697100	hypomethylation	0.088142707
4	4973700	hypomethylation	0.039583333
4	5472100	hypomethylation	0.406091371
4	5783300	hypomethylation	0.452252252
4	5854700	hypomethylation	0.010362694
4	5857200	hypomethylation	0.0234375
4	5900700	hypomethylation	0.005181347
4	5987200	hypomethylation	0.151057402
4	5987500	hypomethylation	0.102639296
4	5987600	hypomethylation	0.049107143
4	5987700	hypomethylation	0.102844639
4	6144500	hypermethylation	0.250513347
4	6144700	hypermethylation	0.264705882
4	6144900	hypermethylation	0.24970964
4	6311600	hypomethylation	0.314763231
4	6563400	hypomethylation	0.02284264
4	6955300	hypomethylation	0.149394347
4	7356800	hypomethylation	0.027522936
4	7520300	hypomethylation	0.105162524
4	7520400	hypomethylation	0.122994652
4	7520600	hypomethylation	0.016194332
4	7520700	hypomethylation	0.003683241
4	7785400	hypermethylation	0.190104167
4	8088200	hypomethylation	0.035714286
4	8088300	hypomethylation	0.004115226
4	11041400	hypermethylation	0.481283422
4	11046200	hypomethylation	0.063943162
4	11081000	hypomethylation	0.279365079
4	11101100	hypomethylation	0
4	11101300	hypomethylation	0.005405405
4	11114300	hypomethylation	0.003913894
4	11118200	hypomethylation	0.002336449
4	11679700	hypomethylation	0.446153846
4	12982000	hypomethylation	0.060301508
4	13887800	hypermethylation	0.602857143
4	14031600	hypomethylation	0.005662514
5	3248200	hypomethylation	0.011627907
5	3248500	hypomethylation	0.002915452
5	3249800	hypomethylation	0
5	3249900	hypomethylation	0
5	4796500	hypomethylation	0.001941748
5	5383500	hypermethylation	0.735521236
5	7462500	hypermethylation	0.290909091
5	7462600	hypermethylation	0.212121212
5	8226800	hypomethylation	0.024671053
5	8549800	hypermethylation	0.833333333
5	8571700	hypermethylation	0.2248394
5	9602800	hypomethylation	0.062745098
5	9637400	hypomethylation	0.10543131
5	9822900	hypomethylation	0.057142857
5	10031400	hypermethylation	0.25177665
5	10153400	hypomethylation	0.223659889
5	10318000	hypermethylation	0.340659341
5	10318100	hypermethylation	0.66442953
5	10318200	hypermethylation	0.28
5	10331400	hypomethylation	0.014492754
5	10337900	hypomethylation	0.003194888
5	10338000	hypomethylation	0.002380952
5	10378800	hypomethylation	0.166044776
5	10440900	hypomethylation	0.135135135
5	10441300	hypomethylation	0.027027027
5	11240300	hypomethylation	0.09148265
5	11321600	hypomethylation	0.3125
5	11325800	hypomethylation	0.257142857
5	11690900	hypomethylation	0.238095238
5	11720800	hypomethylation	0.248120301
5	11765900	hypermethylation	0.404320988
5	12343400	hypomethylation	0.478618421
5	13004900	hypermethylation	0.394422311
5	13005100	hypermethylation	0.646017699
5	13076600	hypomethylation	0.143153527
5	13094700	hypomethylation	0.035971223
5	13219200	hypomethylation	0.374613003
5	13605100	hypermethylation	0.188311688
5	13654100	hypomethylation	0.015037594
5	13983500	hypomethylation	0.299492386
5	14084000	hypermethylation	0.635531136
5	14084500	hypermethylation	0.609756098
5	14085400	hypermethylation	0.738341969
5	14085800	hypermethylation	0.649328859
5	14086000	hypermethylation	0.596354167
5	14087100	hypermethylation	0.6910299
5	14087200	hypermethylation	0.805084746
5	14087300	hypermethylation	0.859884837
5	14087400	hypermethylation	0.78805395
5	14088000	hypermethylation	0.576819407
5	14088100	hypermethylation	0.56851312
5	14089200	hypomethylation	0.017021277
5	14089300	hypomethylation	0.004405286
5	14089400	hypomethylation	0.004008016
5	14089600	hypomethylation	0.002053388
5	14089700	hypomethylation	0.002171553
5	14179400	hypomethylation	0.128571429
5	14569300	hypermethylation	0.138095238
5	15226500	hypomethylation	0.039170507
5	16699100	hypomethylation	0.022271715
5	17112500	hypermethylation	0.153301887
5	18142500	hypomethylation	0.31358885
5	18650900	hypomethylation	0.012461059
5	19280300	hypomethylation	0.004938272
5	20967500	hypomethylation	0
5	21224600	hypermethylation	0.499068901
5	21224700	hypermethylation	0.263852243
5	21456400	hypomethylation	0.00234192
5	23448400	hypomethylation	0.003436426
5	24024400	hypermethylation	0.267857143
5	24029700	hypermethylation	0.520676692
M	212800	hypomethylation	0
M	212900	hypomethylation	0
M	226500	hypermethylation	0.29787234
M	226700	hypermethylation	0.3875
M	244500	hypomethylation	0
M	247100	hypomethylation	0.035055351
M	265900	hypermethylation	0.233128834
M	280300	hypomethylation	0.054901961
M	320800	hypomethylation	0
M	336900	hypermethylation	0.21040724
