# Supplementary material for: Stochastic Variation in DNA Methylation Modulates Nucleosome Occupancy and Alternative Splicing in Arabidopsis thaliana
Source: Plants (Basel). 2022 Apr 19;11(9):1105. doi: 10.3390/plants11091105 (PMC9101026; doi:10.3390/plants11091105)
Supplement: Supplementary file 1 [file plants-11-01105-s001.zip › Table S7.csv]

Suplementary File S2c: High confidence differentially methylated regions (hcDMRs) (Fisher's exact test p value ? 0.01) for aza-dC samples at 22�C in CHH context.
Chromosome	Position	differentially methylated regions	methylation level
1	2532500	hypermethylation	0.295774648
1	2799900	hypomethylation	0.05033557
1	6275000	hypomethylation	0.029787234
1	6707700	hypomethylation	0.127639155
1	7355500	hypomethylation	0.063829787
1	7355700	hypomethylation	0.058823529
1	9811900	hypomethylation	0.084586466
1	12674900	hypomethylation	0.070707071
1	12679300	hypomethylation	0.037974684
1	14188800	hypomethylation	0.078291815
1	14409800	hypermethylation	0.25
1	15169100	hypermethylation	0.341463415
1	15790700	hypomethylation	0.127942064
1	17043800	hypermethylation	0.198830409
1	18548200	hypomethylation	0.127005348
1	24274300	hypermethylation	0.125827815
1	24274600	hypermethylation	0.22826087
1	24275300	hypermethylation	0.142086331
1	24275700	hypermethylation	0.175644028
1	25819300	hypomethylation	0.026315789
1	26395200	hypermethylation	0.123655914
1	27067300	hypermethylation	0.2
1	27068400	hypermethylation	0.24742268
1	29378900	hypermethylation	0.205555556
2	3244300	hypermethylation	0.161290323
2	3254400	hypermethylation	0.123636364
2	3258000	hypermethylation	0.143782383
2	3261700	hypermethylation	0.147640791
2	3267000	hypermethylation	0.135042735
2	3284200	hypermethylation	0.134020619
2	3318400	hypermethylation	0.196078431
2	3319300	hypermethylation	0.126213592
2	3319400	hypermethylation	0.183673469
2	3323200	hypermethylation	0.192771084
2	3328300	hypermethylation	0.160535117
2	3343400	hypermethylation	0.140939597
2	3343900	hypermethylation	0.176470588
2	3344000	hypermethylation	0.173076923
2	3355700	hypermethylation	0.16017316
2	3369100	hypermethylation	0.120481928
2	3390700	hypermethylation	0.115384615
2	3398000	hypermethylation	0.113043478
2	3408400	hypermethylation	0.130699088
2	3410200	hypermethylation	0.122186495
2	3417500	hypermethylation	0.175
2	3421100	hypermethylation	0.116666667
2	3421400	hypermethylation	0.112676056
2	3424500	hypermethylation	0.116071429
2	3430100	hypermethylation	0.126373626
2	3441900	hypermethylation	0.111111111
2	3456600	hypermethylation	0.114285714
2	3456800	hypermethylation	0.111650485
2	3457000	hypermethylation	0.13583815
2	3462900	hypermethylation	0.119309262
2	3466600	hypermethylation	0.128798842
2	3477800	hypermethylation	0.120772947
2	3492100	hypermethylation	0.131291028
2	4873800	hypomethylation	0.014492754
2	5264400	hypermethylation	0.188340807
2	5268200	hypermethylation	0.247311828
2	5269200	hypomethylation	0.02739726
2	5569800	hypermethylation	0.245508982
2	5657700	hypomethylation	0.057560137
2	5889600	hypomethylation	0.120777892
2	6830400	hypomethylation	0.005413766
2	10875800	hypomethylation	0.011904762
2	19698000	hypermethylation	0.340757238
3	2361700	hypomethylation	0.081683168
3	2818300	hypomethylation	0.048275862
3	3063600	hypermethylation	0.14638448
3	8138800	hypomethylation	0.004496403
3	9699200	hypomethylation	0.099156118
3	11659000	hypomethylation	0.048528242
3	12084500	hypomethylation	0.062656642
3	12232100	hypomethylation	0.049715909
3	12991000	hypomethylation	0.063117453
3	13370400	hypomethylation	0.0390625
3	13372900	hypomethylation	0.046
3	13756700	hypomethylation	0.014285714
3	13784500	hypermethylation	0.189189189
3	14183100	hypermethylation	0.245283019
3	14962100	hypomethylation	0.093487395
3	16471300	hypomethylation	0.084745763
3	16818000	hypomethylation	0.121982211
3	17979100	hypomethylation	0.098290598
3	22059700	hypomethylation	0.055994257
3	22060200	hypomethylation	0.016949153
3	22232600	hypomethylation	0.00248139
3	22232700	hypomethylation	0.00591716
3	22232800	hypomethylation	0.033994334
3	22232900	hypomethylation	0.017925736
4	3061000	hypomethylation	0.044444444
4	3202000	hypermethylation	0.26119403
4	3736600	hypomethylation	0.012048193
4	5330000	hypomethylation	0.057601511
4	5330400	hypomethylation	0.024
4	5471800	hypomethylation	0.042253521
4	5471900	hypomethylation	0.01
4	5540500	hypomethylation	0.099346405
4	7565300	hypomethylation	0.06779661
4	9981900	hypermethylation	0.193452381
4	10299700	hypomethylation	0.145962733
4	10539000	hypomethylation	0.174603175
4	18532500	hypomethylation	0.132897603
5	91200	hypomethylation	0.228070175
5	2063200	hypermethylation	0.138888889
5	2656200	hypermethylation	0.144817073
5	4208300	hypomethylation	0.010869565
5	5633600	hypermethylation	0.171717172
5	10252200	hypomethylation	0.018518519
5	11321500	hypomethylation	0.059982095
5	11691200	hypomethylation	0.011235955
5	12480800	hypomethylation	0.046257359
5	12867400	hypermethylation	0.209677419
5	12873600	hypermethylation	0.14
5	13657000	hypomethylation	0.083333333
5	14089200	hypomethylation	0.00330251
5	18737900	hypomethylation	0.187037037
5	18938900	hypomethylation	0.071705426
5	23654900	hypomethylation	0.048622366
