# Supplementary material for: Stochastic Variation in DNA Methylation Modulates Nucleosome Occupancy and Alternative Splicing in Arabidopsis thaliana
Source: Plants (Basel). 2022 Apr 19;11(9):1105. doi: 10.3390/plants11091105 (PMC9101026; doi:10.3390/plants11091105)
Supplement: Supplementary file 1 [file plants-11-01105-s001.zip › Table S8.csv]

Suplementary File S2d: High confidence differentially methylated regions (hcDMRs) (Fisher's exact test p value ? 0.01) for aza-dC samples at 4�C in CG context.
Chromosome	Position	differentially methylated regions	methylation level
1	24700	hypomethylation	0.516393443
1	25800	hypomethylation	0.687242798
1	27000	hypomethylation	0.260869565
1	29300	hypomethylation	0.668810289
1	30100	hypomethylation	0.670807453
1	30600	hypomethylation	0.766101695
1	35900	hypomethylation	0.202156334
1	54400	hypomethylation	0.004115226
1	70700	hypermethylation	0.765375854
1	93900	hypomethylation	0.481578947
1	98100	hypermethylation	0.322580645
1	110700	hypermethylation	0.205761317
1	111200	hypermethylation	0.44534413
1	124400	hypermethylation	0.863636364
1	126600	hypomethylation	0.461139896
1	137300	hypomethylation	0.651785714
1	138600	hypermethylation	0.173669468
1	201400	hypomethylation	0
1	233700	hypomethylation	0.521158129
1	234900	hypermethylation	0.396313364
1	235000	hypomethylation	0.630769231
1	235400	hypomethylation	0.611620795
1	242500	hypermethylation	0.364444444
1	242700	hypomethylation	0.003267974
1	243400	hypomethylation	0.513888889
1	253400	hypomethylation	0.198453608
1	264900	hypomethylation	0.550561798
1	271700	hypermethylation	0.333333333
1	272600	hypomethylation	0.06162465
1	276200	hypermethylation	0.755501222
1	281200	hypermethylation	0.852564103
1	290700	hypermethylation	0.425981873
1	296500	hypomethylation	0.010273973
1	307300	hypomethylation	0.241935484
1	327200	hypomethylation	0.005524862
1	331500	hypomethylation	0.305164319
1	331700	hypermethylation	0.880530973
1	332000	hypermethylation	0.918604651
1	332600	hypermethylation	0.420560748
1	338900	hypomethylation	0.00886918
1	350500	hypomethylation	0.683602771
1	351300	hypomethylation	0.309210526
1	360500	hypermethylation	0.467032967
1	376800	hypomethylation	0.35530086
1	380900	hypomethylation	0.739795918
1	381700	hypomethylation	0.494736842
1	385700	hypermethylation	0.420091324
1	388900	hypermethylation	0.45
1	395000	hypermethylation	0.680327869
1	400900	hypermethylation	0.297805643
1	412900	hypermethylation	0.215116279
1	417500	hypermethylation	0.327526132
1	445200	hypermethylation	0.277439024
1	447500	hypomethylation	0.05027933
1	495700	hypermethylation	0.876826722
1	526000	hypermethylation	0.721973094
1	527800	hypomethylation	0.358944954
1	528300	hypermethylation	0.380622837
1	532500	hypermethylation	0.556350626
1	532600	hypermethylation	0.621669627
1	544300	hypomethylation	0
1	573300	hypomethylation	0.003759398
1	578000	hypomethylation	0.298876404
1	578200	hypermethylation	0.301038062
1	587500	hypomethylation	0.243654822
1	628200	hypomethylation	0.652110626
1	628400	hypomethylation	0.7
1	643500	hypermethylation	0.351206434
1	645700	hypermethylation	0.181818182
1	646000	hypermethylation	0.842809365
1	649100	hypomethylation	0.270916335
1	650200	hypermethylation	0.436708861
1	656200	hypomethylation	0.692307692
1	667300	hypomethylation	0.052631579
1	678300	hypermethylation	0.14507772
1	685500	hypomethylation	0.283746556
1	688400	hypermethylation	0.21761658
1	688600	hypomethylation	0.645360825
1	689400	hypermethylation	0.806349206
1	691200	hypomethylation	0.314893617
1	695300	hypermethylation	0.283224401
1	709700	hypermethylation	0.10940499
1	719800	hypomethylation	0.023715415
1	719900	hypermethylation	0.89893617
1	720200	hypomethylation	0.687804878
1	721200	hypomethylation	0.29535865
1	722100	hypomethylation	0.327411168
1	723600	hypomethylation	0.425742574
1	741100	hypomethylation	0.333333333
1	744300	hypermethylation	0.13803681
1	751000	hypermethylation	0.607773852
1	765100	hypomethylation	0.418848168
1	776600	hypermethylation	0.534883721
1	777500	hypermethylation	0.859701493
1	778900	hypermethylation	0.889204545
1	800100	hypermethylation	0.180288462
1	801300	hypomethylation	0.433604336
1	803900	hypomethylation	0.685185185
1	805000	hypermethylation	0.656862745
1	806800	hypomethylation	0.001949318
1	811500	hypomethylation	0.352173913
1	811600	hypomethylation	0
1	814800	hypomethylation	0.573705179
1	832900	hypermethylation	0.862542955
1	834300	hypermethylation	0.482233503
1	855500	hypermethylation	0.565217391
1	872800	hypermethylation	0.1799591
1	876800	hypomethylation	0.676783005
1	878500	hypomethylation	0.482758621
1	880900	hypermethylation	0.184491979
1	881600	hypomethylation	0.611246944
1	887600	hypomethylation	0.002645503
1	889500	hypomethylation	0.300613497
1	919700	hypermethylation	0.304761905
1	934900	hypomethylation	0.774294671
1	935400	hypermethylation	0.2890625
1	935700	hypomethylation	0.392764858
1	946000	hypomethylation	0.432692308
1	962400	hypermethylation	0.1625
1	962700	hypomethylation	0.609336609
1	965600	hypermethylation	0.817351598
1	979800	hypomethylation	0.591093117
1	994900	hypomethylation	0.078864353
1	998300	hypermethylation	0.407216495
1	1007700	hypomethylation	0.726
1	1007900	hypermethylation	0.841860465
1	1016400	hypomethylation	0
1	1020000	hypomethylation	0
1	1038400	hypomethylation	0.65648855
1	1041900	hypomethylation	0.414239482
1	1042300	hypomethylation	0.073684211
1	1048300	hypermethylation	0.15648855
1	1051900	hypermethylation	0.139158576
1	1052200	hypomethylation	0.309090909
1	1052500	hypermethylation	0.815789474
1	1052700	hypomethylation	0.603833866
1	1061400	hypermethylation	0.314814815
1	1061900	hypermethylation	0.359281437
1	1065700	hypomethylation	0
1	1089700	hypermethylation	0.591216216
1	1092900	hypermethylation	0.825892857
1	1093000	hypermethylation	0.845454545
1	1093900	hypomethylation	0.48241206
1	1094900	hypomethylation	0.35678392
1	1112800	hypomethylation	0.667605634
1	1113700	hypermethylation	0.158241758
1	1117000	hypomethylation	0.01875
1	1119000	hypermethylation	0.286206897
1	1126300	hypermethylation	0.184713376
1	1149600	hypomethylation	0.498470948
1	1151100	hypermethylation	0.916831683
1	1156100	hypermethylation	0.570019724
1	1182500	hypomethylation	0.518218623
1	1187400	hypomethylation	0.607966457
1	1189800	hypomethylation	0.094017094
1	1190000	hypermethylation	0.805555556
1	1190400	hypomethylation	0.252941176
1	1193000	hypomethylation	0.59375
1	1193100	hypermethylation	0.50625
1	1199900	hypermethylation	0.846153846
1	1200600	hypermethylation	0.740112994
1	1227900	hypermethylation	0.820512821
1	1259600	hypomethylation	0.344827586
1	1264800	hypomethylation	0.005263158
1	1270600	hypomethylation	0
1	1288600	hypermethylation	0.117117117
1	1295900	hypermethylation	0.173684211
1	1341700	hypermethylation	0.211055276
1	1342200	hypomethylation	0.597855228
1	1342300	hypermethylation	0.197969543
1	1342400	hypermethylation	0.427027027
1	1347800	hypomethylation	0.251184834
1	1349100	hypomethylation	0.004424779
1	1353500	hypomethylation	0.510204082
1	1354600	hypermethylation	0.869444444
1	1355000	hypermethylation	0.154069767
1	1360500	hypomethylation	0.77480916
1	1370700	hypomethylation	0.618518519
1	1371300	hypermethylation	0.820143885
1	1371500	hypermethylation	0.578358209
1	1371900	hypermethylation	0.851851852
1	1373900	hypermethylation	0.391975309
1	1381200	hypermethylation	0.214765101
1	1388200	hypermethylation	0.403892944
1	1393700	hypermethylation	0.208566108
1	1393900	hypermethylation	0.687943262
1	1400100	hypomethylation	0.22311828
1	1402300	hypomethylation	0.6201373
1	1402600	hypomethylation	0
1	1408400	hypermethylation	0.306451613
1	1409600	hypermethylation	0.834482759
1	1416800	hypermethylation	0.662621359
1	1440500	hypermethylation	0.148148148
1	1440600	hypermethylation	0.420849421
1	1446600	hypomethylation	0.424836601
1	1449400	hypomethylation	0.692477876
1	1472800	hypomethylation	0.6375
1	1485000	hypomethylation	0.32046332
1	1485600	hypomethylation	0.428571429
1	1485700	hypomethylation	0.29950495
1	1488700	hypermethylation	0.877403846
1	1500500	hypomethylation	0.004597701
1	1506300	hypermethylation	0.207119741
1	1506900	hypomethylation	0.012096774
1	1507100	hypomethylation	0.715099715
1	1507300	hypomethylation	0.35380117
1	1507500	hypomethylation	0.006329114
1	1532600	hypermethylation	0.56097561
1	1555600	hypomethylation	0.004405286
1	1563200	hypomethylation	0.003717472
1	1581300	hypomethylation	0.750809061
1	1592300	hypermethylation	0.387596899
1	1602900	hypomethylation	0.695890411
1	1609200	hypomethylation	0.219753086
1	1610300	hypomethylation	0.0075
1	1626300	hypomethylation	0.664444444
1	1627800	hypermethylation	0.866995074
1	1631500	hypomethylation	0.015151515
1	1631600	hypermethylation	0.347058824
1	1651200	hypomethylation	0.429149798
1	1651400	hypomethylation	0
1	1654500	hypermethylation	0.882703777
1	1658600	hypermethylation	0.425925926
1	1675300	hypomethylation	0.003731343
1	1680900	hypomethylation	0.150326797
1	1681100	hypomethylation	0.027950311
1	1684600	hypermethylation	0.578595318
1	1686400	hypomethylation	0.64229765
1	1687700	hypomethylation	0.754749568
1	1688400	hypermethylation	0.258278146
1	1689000	hypermethylation	0.25
1	1700100	hypermethylation	0.418848168
1	1704100	hypermethylation	0.133495146
1	1711300	hypermethylation	0.446969697
1	1711900	hypomethylation	0.262135922
1	1722300	hypomethylation	0.188095238
1	1728100	hypermethylation	0.290672451
1	1735600	hypomethylation	0.5
1	1736200	hypermethylation	0.474418605
1	1737000	hypermethylation	0.846743295
1	1780800	hypomethylation	0.413793103
1	1787800	hypomethylation	0.487272727
1	1791100	hypomethylation	0.576642336
1	1791700	hypomethylation	0.742698192
1	1792400	hypomethylation	0.440993789
1	1796200	hypermethylation	0.850931677
1	1809000	hypermethylation	0.439790576
1	1809600	hypomethylation	0.287356322
1	1810400	hypomethylation	0.014792899
1	1818800	hypermethylation	0.111853088
1	1836700	hypermethylation	0.677115987
1	1837000	hypermethylation	0.758293839
1	1865900	hypermethylation	0.832310838
1	1866700	hypermethylation	0.399002494
1	1886300	hypermethylation	0.256410256
1	1898200	hypomethylation	0.35049505
1	1903900	hypomethylation	0.044619423
1	1912100	hypomethylation	0.016556291
1	1926000	hypermethylation	0.647398844
1	1939700	hypermethylation	0.375722543
1	1948600	hypermethylation	0.519434629
1	1957800	hypomethylation	0.42408377
1	1968100	hypermethylation	0.844155844
1	1980000	hypomethylation	0
1	1981100	hypermethylation	0.73364486
1	1983600	hypermethylation	0.394230769
1	1987200	hypomethylation	0.117988395
1	2004300	hypermethylation	0.503472222
1	2006600	hypermethylation	0.273972603
1	2010200	hypomethylation	0.31629393
1	2011200	hypomethylation	0.233226837
1	2011600	hypermethylation	0.217798595
1	2011800	hypomethylation	0.329545455
1	2018800	hypermethylation	0.253932584
1	2020600	hypomethylation	0.042944785
1	2022200	hypomethylation	0
1	2023600	hypomethylation	0.400479616
1	2029200	hypermethylation	0.354066986
1	2042300	hypomethylation	0.511210762
1	2043800	hypomethylation	0.494505495
1	2050500	hypermethylation	0.639386189
1	2057300	hypermethylation	0.75708502
1	2064200	hypomethylation	0.690851735
1	2064700	hypomethylation	0.456221198
1	2066800	hypermethylation	0.483870968
1	2072700	hypomethylation	0.347126437
1	2073000	hypomethylation	0.505263158
1	2088300	hypermethylation	0.798206278
1	2098000	hypomethylation	0.665822785
1	2112400	hypomethylation	0.296551724
1	2115900	hypomethylation	0.629080119
1	2134200	hypomethylation	0.552287582
1	2139100	hypermethylation	0.231770833
1	2154300	hypermethylation	0.420118343
1	2156500	hypermethylation	0.268722467
1	2157000	hypomethylation	0.015452539
1	2171800	hypomethylation	0.101204819
1	2178600	hypermethylation	0.193857965
1	2179600	hypomethylation	0.513513514
1	2186100	hypomethylation	0.40776699
1	2186200	hypomethylation	0.523992322
1	2200800	hypermethylation	0.133949192
1	2209200	hypomethylation	0.432960894
1	2209400	hypomethylation	0.402555911
1	2209600	hypomethylation	0.479274611
1	2210700	hypomethylation	0.369158879
1	2216500	hypomethylation	0.003246753
1	2268300	hypermethylation	0.247311828
1	2270700	hypermethylation	0.205063291
1	2274600	hypermethylation	0.212837838
1	2274700	hypermethylation	0.290640394
1	2292600	hypomethylation	0.552884615
1	2294000	hypomethylation	0.014492754
1	2294200	hypomethylation	0.010135135
1	2296200	hypomethylation	0.212454212
1	2296300	hypomethylation	0
1	2297300	hypomethylation	0.33625731
1	2306500	hypomethylation	0.384133612
1	2309400	hypermethylation	0.182352941
1	2310100	hypomethylation	0.25389755
1	2314900	hypomethylation	0.171171171
1	2315100	hypomethylation	0.253481894
1	2342500	hypermethylation	0.678486998
1	2343100	hypomethylation	0.222988506
1	2361000	hypermethylation	0.874439462
1	2380700	hypermethylation	0.557632399
1	2386200	hypomethylation	0.603960396
1	2386700	hypomethylation	0.746031746
1	2387400	hypomethylation	0.513853904
1	2397700	hypermethylation	0.84418146
1	2401700	hypermethylation	0.421800948
1	2415200	hypomethylation	0.023333333
1	2416000	hypomethylation	0.061776062
1	2416100	hypomethylation	0.024734982
1	2418000	hypomethylation	0.730639731
1	2449800	hypomethylation	0.448648649
1	2451800	hypomethylation	0.252747253
1	2460500	hypermethylation	0.266423358
1	2469600	hypomethylation	0.37630662
1	2473700	hypermethylation	0.273584906
1	2481700	hypomethylation	0.182098765
1	2482000	hypomethylation	0.260393873
1	2482700	hypomethylation	0.403990025
1	2507100	hypomethylation	0.614035088
1	2537700	hypomethylation	0.604
1	2539900	hypermethylation	0.23373494
1	2540700	hypomethylation	0.702770781
1	2549700	hypermethylation	0.557788945
1	2573100	hypermethylation	0.156787763
1	2592400	hypomethylation	0.262295082
1	2605300	hypermethylation	0.511864407
1	2609400	hypomethylation	0.28172043
1	2619800	hypomethylation	0.308695652
1	2620100	hypermethylation	0.442080378
1	2634100	hypomethylation	0.295454545
1	2643700	hypermethylation	0.197333333
1	2648300	hypomethylation	0.588709677
1	2648700	hypomethylation	0.732673267
1	2648900	hypomethylation	0.013793103
1	2651400	hypomethylation	0.565217391
1	2655300	hypomethylation	0.416666667
1	2686100	hypomethylation	0.569892473
1	2687800	hypomethylation	0.4
1	2700100	hypomethylation	0.744444444
1	2700300	hypomethylation	0.451515152
1	2704300	hypermethylation	0.299625468
1	2705000	hypomethylation	0.600619195
1	2708300	hypomethylation	0.68852459
1	2732800	hypomethylation	0.445414847
1	2738100	hypomethylation	0
1	2742900	hypomethylation	0.564417178
1	2745700	hypermethylation	0.141430948
1	2758700	hypomethylation	0.554878049
1	2761500	hypermethylation	0.258373206
1	2767900	hypermethylation	0.888157895
1	2776700	hypomethylation	0.424581006
1	2783800	hypermethylation	0.369791667
1	2788600	hypomethylation	0.74015748
1	2799800	hypomethylation	0.590909091
1	2806500	hypermethylation	0.391566265
1	2807600	hypomethylation	0.590909091
1	2834300	hypomethylation	0.649068323
1	2858100	hypermethylation	0.44278607
1	2886000	hypomethylation	0.006279435
1	2896800	hypomethylation	0.505347594
1	2897400	hypomethylation	0.338947368
1	2906500	hypermethylation	0.371134021
1	2913300	hypomethylation	0.189542484
1	2915200	hypomethylation	0
1	2922400	hypermethylation	0.23381295
1	2930900	hypomethylation	0.180722892
1	2937700	hypermethylation	0.533568905
1	2940900	hypomethylation	0.017045455
1	2946800	hypermethylation	0.162790698
1	2948900	hypomethylation	0
1	2965900	hypermethylation	0.143243243
1	2970100	hypomethylation	0.602787456
1	2987200	hypermethylation	0.528395062
1	2987300	hypermethylation	0.529824561
1	2998600	hypomethylation	0.571428571
1	2998700	hypomethylation	0.3125
1	3002100	hypomethylation	0.302292264
1	3036000	hypomethylation	0
1	3046100	hypermethylation	0.880398671
1	3050700	hypomethylation	0.352941176
1	3055000	hypermethylation	0.818947368
1	3055700	hypomethylation	0.450171821
1	3056200	hypermethylation	0.611940299
1	3078300	hypermethylation	0.403141361
1	3078900	hypermethylation	0.246445498
1	3096400	hypomethylation	0.693467337
1	3097400	hypermethylation	0.214511041
1	3099100	hypomethylation	0.338624339
1	3109700	hypermethylation	0.515873016
1	3110900	hypermethylation	0.181818182
1	3112100	hypomethylation	0.596078431
1	3139500	hypomethylation	0.141242938
1	3177800	hypomethylation	0
1	3181700	hypomethylation	0.586419753
1	3190700	hypomethylation	0.491666667
1	3193300	hypomethylation	0.126168224
1	3198500	hypermethylation	0.411167513
1	3216800	hypermethylation	0.236323851
1	3228200	hypermethylation	0.275675676
1	3235200	hypermethylation	0.253869969
1	3257700	hypomethylation	0
1	3267400	hypomethylation	0.277173913
1	3268700	hypomethylation	0.003759398
1	3280900	hypomethylation	0.581469649
1	3282300	hypomethylation	0.043343653
1	3292500	hypermethylation	0.546511628
1	3304100	hypermethylation	0.233766234
1	3313300	hypermethylation	0.85026738
1	3318700	hypomethylation	0.64556962
1	3334700	hypomethylation	0.48125
1	3337000	hypomethylation	0.534591195
1	3340600	hypermethylation	0.89453125
1	3341000	hypermethylation	0.149305556
1	3350500	hypermethylation	0.177884615
1	3372000	hypomethylation	0.434163701
1	3374000	hypermethylation	0.898989899
1	3382100	hypermethylation	0.433333333
1	3382400	hypomethylation	0.01183432
1	3385100	hypomethylation	0.192913386
1	3385400	hypermethylation	0.846153846
1	3387800	hypomethylation	0.006535948
1	3404300	hypermethylation	0.178217822
1	3405000	hypermethylation	0.152777778
1	3407400	hypomethylation	0.344
1	3407600	hypermethylation	0.219387755
1	3407900	hypomethylation	0.439169139
1	3408600	hypermethylation	0.893854749
1	3417900	hypermethylation	0.859848485
1	3418100	hypermethylation	0.8275
1	3429400	hypomethylation	0.010471204
1	3429600	hypermethylation	0.33805668
1	3454900	hypomethylation	0.599415205
1	3457600	hypermethylation	0.885771543
1	3457800	hypomethylation	0.280405405
1	3460800	hypermethylation	0.136363636
1	3468600	hypomethylation	0.491525424
1	3488900	hypomethylation	0.341911765
1	3507800	hypermethylation	0.508158508
1	3538700	hypermethylation	0.106884058
1	3541700	hypermethylation	0.210820896
1	3541900	hypermethylation	0.257019438
1	3569200	hypomethylation	0.414457831
1	3569300	hypomethylation	0.3
1	3581300	hypermethylation	0.135714286
1	3583900	hypermethylation	0.547619048
1	3593500	hypomethylation	0.611570248
1	3600100	hypomethylation	0.729903537
1	3608200	hypomethylation	0.465909091
1	3620500	hypomethylation	0.711827957
1	3635600	hypomethylation	0.253521127
1	3640500	hypomethylation	0.172949002
1	3642900	hypomethylation	0.595330739
1	3643000	hypomethylation	0.699604743
1	3644100	hypermethylation	0.150289017
1	3651100	hypomethylation	0.590909091
1	3651400	hypomethylation	0.273109244
1	3653000	hypermethylation	0.641277641
1	3659800	hypomethylation	0.005291005
1	3660200	hypermethylation	0.71641791
1	3661500	hypomethylation	0.438297872
1	3677800	hypermethylation	0.650763359
1	3679800	hypomethylation	0.035532995
1	3705400	hypermethylation	0.256410256
1	3708200	hypomethylation	0.272251309
1	3711400	hypermethylation	0.244444444
1	3724900	hypomethylation	0.604519774
1	3738900	hypomethylation	0.006756757
1	3795100	hypomethylation	0.359477124
1	3798000	hypomethylation	0.079155673
1	3801700	hypomethylation	0.607954545
1	3802300	hypermethylation	0.564705882
1	3802400	hypomethylation	0.085972851
1	3814700	hypomethylation	0.122507123
1	3816200	hypermethylation	0.285714286
1	3817900	hypomethylation	0.497354497
1	3819600	hypomethylation	0.197831978
1	3835500	hypomethylation	0.737089202
1	3842500	hypomethylation	0.224489796
1	3864300	hypermethylation	0.220779221
1	3864800	hypomethylation	0.523255814
1	3866200	hypermethylation	0.141843972
1	3871300	hypermethylation	0.619377163
1	3890000	hypermethylation	0.201877934
1	3905900	hypomethylation	0.273615635
1	3912000	hypermethylation	0.414285714
1	3918000	hypomethylation	0.003597122
1	3923300	hypomethylation	0.686746988
1	3932900	hypomethylation	0
1	3933000	hypomethylation	0
1	3933100	hypomethylation	0.009933775
1	3940100	hypermethylation	0.394736842
1	3944700	hypermethylation	0.338842975
1	3958700	hypomethylation	0
1	3968900	hypermethylation	0.597902098
1	3977500	hypermethylation	0.646226415
1	3977600	hypermethylation	0.328159645
1	3982600	hypomethylation	0.606217617
1	3983100	hypomethylation	0.702040816
1	3983500	hypomethylation	0.693766938
1	3984500	hypomethylation	0.571895425
1	3984700	hypomethylation	0.60326087
1	3985600	hypomethylation	0.003861004
1	3985800	hypomethylation	0
1	3991600	hypomethylation	0
1	4006300	hypomethylation	0.494186047
1	4031900	hypomethylation	0.57312253
1	4037400	hypomethylation	0.327702703
1	4041500	hypermethylation	0.915422886
1	4041600	hypomethylation	0.602996255
1	4047500	hypermethylation	0.489411765
1	4062000	hypermethylation	0.375
1	4068900	hypermethylation	0.74351585
1	4115000	hypermethylation	0.133540373
1	4115200	hypomethylation	0.007662835
1	4115600	hypomethylation	0.487272727
1	4123300	hypermethylation	0.522633745
1	4124300	hypermethylation	0.36643026
1	4146100	hypomethylation	0.397260274
1	4149700	hypomethylation	0.582758621
1	4156800	hypermethylation	0.331683168
1	4179800	hypermethylation	0.811550152
1	4184300	hypomethylation	0.609427609
1	4197600	hypomethylation	0
1	4197800	hypomethylation	0
1	4199500	hypomethylation	0.238709677
1	4200600	hypermethylation	0.143055556
1	4204800	hypermethylation	0.939297125
1	4221100	hypermethylation	0.660633484
1	4221300	hypermethylation	0.679748823
1	4223900	hypomethylation	0.621983914
1	4227200	hypermethylation	0.284789644
1	4237700	hypomethylation	0.004618938
1	4248600	hypermethylation	0.378571429
1	4250000	hypomethylation	0.600649351
1	4256600	hypermethylation	0.585365854
1	4257100	hypomethylation	0.556930693
1	4258000	hypomethylation	0
1	4261600	hypomethylation	0.002421308
1	4284700	hypomethylation	0.693430657
1	4285000	hypomethylation	0.578534031
1	4285200	hypomethylation	0.590909091
1	4295000	hypomethylation	0.754854369
1	4320000	hypermethylation	0.168949772
1	4320400	hypomethylation	0.304932735
1	4324500	hypermethylation	0.8647343
1	4350200	hypomethylation	0.005235602
1	4352100	hypermethylation	0.792857143
1	4354700	hypermethylation	0.273026316
1	4362400	hypomethylation	0.543071161
1	4363300	hypermethylation	0.902813299
1	4363400	hypomethylation	0.601823708
1	4363700	hypermethylation	0.43877551
1	4365800	hypermethylation	0.386100386
1	4392000	hypomethylation	0
1	4397100	hypermethylation	0.184750733
1	4413600	hypermethylation	0.248908297
1	4425200	hypermethylation	0.172413793
1	4435200	hypomethylation	0.274590164
1	4435700	hypermethylation	0.778688525
1	4437400	hypomethylation	0.574123989
1	4441000	hypomethylation	0.011538462
1	4442400	hypomethylation	0.003267974
1	4446400	hypermethylation	0.294372294
1	4448800	hypermethylation	0.416243655
1	4454700	hypermethylation	0.640449438
1	4454800	hypermethylation	0.325
1	4468600	hypermethylation	0.128947368
1	4471600	hypermethylation	0.871866295
1	4475000	hypermethylation	0.173333333
1	4479600	hypomethylation	0.371747212
1	4479900	hypomethylation	0
1	4485900	hypomethylation	0.025423729
1	4490700	hypermethylation	0.813953488
1	4501300	hypomethylation	0.007594937
1	4502000	hypomethylation	0.621761658
1	4505900	hypomethylation	0.006309148
1	4506000	hypomethylation	0.041666667
1	4509500	hypermethylation	0.168161435
1	4510100	hypomethylation	0.385046729
1	4519200	hypermethylation	0.799256506
1	4546300	hypermethylation	0.795246801
1	4566400	hypomethylation	0.005747126
1	4573500	hypomethylation	0.613970588
1	4575000	hypomethylation	0.020408163
1	4614300	hypermethylation	0.176470588
1	4624100	hypermethylation	0.801980198
1	4640800	hypermethylation	0.349173554
1	4643500	hypermethylation	0.347058824
1	4672200	hypomethylation	0.005747126
1	4677700	hypermethylation	0.448377581
1	4677900	hypomethylation	0.00310559
1	4680600	hypermethylation	0.279187817
1	4717500	hypermethylation	0.146453089
1	4735200	hypermethylation	0.16017316
1	4736500	hypermethylation	0.761904762
1	4737500	hypomethylation	0.310344828
1	4738200	hypermethylation	0.286956522
1	4743900	hypermethylation	0.738154613
1	4744500	hypermethylation	0.923076923
1	4745500	hypomethylation	0.525274725
1	4750600	hypomethylation	0.297577855
1	4757800	hypomethylation	0
1	4764300	hypomethylation	0.647058824
1	4765500	hypomethylation	0.4
1	4789400	hypermethylation	0.351485149
1	4800500	hypermethylation	0.822988506
1	4823600	hypermethylation	0.616104869
1	4825200	hypermethylation	0.336842105
1	4834700	hypomethylation	0.006116208
1	4836500	hypermethylation	0.629032258
1	4844100	hypomethylation	0.0056926
1	4862500	hypermethylation	0.52484472
1	4870500	hypomethylation	0
1	4886500	hypomethylation	0.001550388
1	4917600	hypomethylation	0.641129032
1	4917700	hypomethylation	0.637770898
1	4920700	hypomethylation	0.352941176
1	4926700	hypermethylation	0.225225225
1	4956900	hypermethylation	0.25
1	4960900	hypomethylation	0.004901961
1	4961300	hypomethylation	0.529816514
1	4984800	hypomethylation	0.107692308
1	4999600	hypomethylation	0.507009346
1	5010300	hypermethylation	0.81420765
1	5015800	hypermethylation	0.278996865
1	5028800	hypomethylation	0.537953795
1	5028900	hypomethylation	0.131147541
1	5029500	hypomethylation	0.656378601
1	5030500	hypermethylation	0.683098592
1	5034800	hypermethylation	0.382222222
1	5095000	hypomethylation	0.050505051
1	5102900	hypermethylation	0.848101266
1	5103500	hypermethylation	0.294117647
1	5105900	hypermethylation	0.269767442
1	5108200	hypomethylation	0.693675889
1	5112900	hypermethylation	0.710810811
1	5117300	hypomethylation	0.648590022
1	5118700	hypomethylation	0
1	5142200	hypomethylation	0.534759358
1	5179600	hypermethylation	0.745762712
1	5185800	hypomethylation	0.656330749
1	5201500	hypomethylation	0
1	5211100	hypomethylation	0.124731183
1	5221600	hypomethylation	0
1	5285700	hypermethylation	0.263636364
1	5305300	hypomethylation	0.576512456
1	5305500	hypomethylation	0.493197279
1	5313100	hypomethylation	0.002386635
1	5313200	hypomethylation	0.005076142
1	5317000	hypomethylation	0.410071942
1	5319700	hypomethylation	0.458536585
1	5330200	hypomethylation	0.086642599
1	5343100	hypermethylation	0.168949772
1	5343600	hypermethylation	0.230314961
1	5353700	hypomethylation	0.761306533
1	5373100	hypermethylation	0.174041298
1	5383500	hypermethylation	0.171821306
1	5384100	hypomethylation	0
1	5394800	hypermethylation	0.49047619
1	5394900	hypermethylation	0.680751174
1	5395000	hypermethylation	0.772486772
1	5395200	hypermethylation	0.762711864
1	5412500	hypermethylation	0.553892216
1	5416400	hypermethylation	0.317948718
1	5431700	hypomethylation	0.642857143
1	5459000	hypermethylation	0.418655098
1	5459300	hypermethylation	0.226804124
1	5459400	hypermethylation	0.774193548
1	5463200	hypomethylation	0.392491468
1	5463800	hypermethylation	0.147727273
1	5466100	hypermethylation	0.220454545
1	5467800	hypomethylation	0.633451957
1	5468000	hypomethylation	0
1	5496100	hypomethylation	0.639889197
1	5496700	hypermethylation	0.878612717
1	5500000	hypomethylation	0.762857143
1	5512800	hypermethylation	0.705882353
1	5512900	hypermethylation	0.154098361
1	5513100	hypermethylation	0.486607143
1	5515200	hypomethylation	0.004672897
1	5515400	hypomethylation	0.272123894
1	5520000	hypomethylation	0.373655914
1	5527200	hypermethylation	0.436944938
1	5527700	hypermethylation	0.188679245
1	5530400	hypermethylation	0.226244344
1	5533300	hypomethylation	0.101052632
1	5537500	hypermethylation	0.835403727
1	5537700	hypomethylation	0.400534045
1	5538000	hypermethylation	0.124338624
1	5552400	hypermethylation	0.468181818
1	5552500	hypermethylation	0.464646465
1	5560300	hypomethylation	0.138728324
1	5571200	hypermethylation	0.175384615
1	5589800	hypermethylation	0.371287129
1	5592900	hypermethylation	0.29587156
1	5599600	hypermethylation	0.14978903
1	5599800	hypomethylation	0.003703704
1	5605400	hypermethylation	0.118644068
1	5616900	hypermethylation	0.115732369
1	5620700	hypomethylation	0.185897436
1	5622000	hypermethylation	0.218934911
1	5661200	hypomethylation	0.640909091
1	5662600	hypomethylation	0.002849003
1	5704600	hypomethylation	0.313207547
1	5721800	hypermethylation	0.894977169
1	5741400	hypermethylation	0.370253165
1	5746400	hypermethylation	0.7
1	5746500	hypermethylation	0.537444934
1	5748400	hypomethylation	0.507692308
1	5750800	hypomethylation	0.273076923
1	5756700	hypermethylation	0.261764706
1	5762300	hypomethylation	0.753577107
1	5769800	hypomethylation	0.634615385
1	5771400	hypomethylation	0.005128205
1	5772200	hypomethylation	0.365168539
1	5779600	hypomethylation	0.510460251
1	5801100	hypermethylation	0.203883495
1	5805100	hypermethylation	0.58560794
1	5813700	hypermethylation	0.38150289
1	5818600	hypermethylation	0.155115512
1	5849300	hypermethylation	0.212598425
1	5849400	hypermethylation	0.238888889
1	5882700	hypomethylation	0.720689655
1	5888600	hypermethylation	0.861386139
1	5889300	hypomethylation	0.292134831
1	5904800	hypermethylation	0.743478261
1	5905000	hypermethylation	0.390532544
1	5907900	hypermethylation	0.31092437
1	5917500	hypomethylation	0.024
1	5950900	hypomethylation	0.756218905
1	5953600	hypomethylation	0.505747126
1	5985900	hypomethylation	0.73374613
1	5986100	hypermethylation	0.540740741
1	5986200	hypermethylation	0.104790419
1	5989100	hypomethylation	0.345744681
1	6004400	hypermethylation	0.211340206
1	6004700	hypomethylation	0.098684211
1	6004900	hypomethylation	0.626262626
1	6007200	hypermethylation	0.141975309
1	6019300	hypomethylation	0.651214128
1	6020200	hypomethylation	0.317518248
1	6042200	hypermethylation	0.837988827
1	6048700	hypomethylation	0.013761468
1	6049100	hypomethylation	0.577391304
1	6053400	hypomethylation	0.002695418
1	6060100	hypomethylation	0.106976744
1	6060400	hypermethylation	0.323170732
1	6070100	hypomethylation	0.71875
1	6083600	hypomethylation	0.620087336
1	6084500	hypomethylation	0.151943463
1	6084800	hypomethylation	0.213973799
1	6085600	hypomethylation	0.61352657
1	6095300	hypermethylation	0.881619938
1	6108600	hypermethylation	0.270983213
1	6108800	hypermethylation	0.244525547
1	6111500	hypermethylation	0.601265823
1	6112000	hypermethylation	0.831775701
1	6113100	hypomethylation	0
1	6115200	hypermethylation	0.879781421
1	6115600	hypermethylation	0.234234234
1	6123500	hypomethylation	0.091633466
1	6154600	hypomethylation	0.204301075
1	6155100	hypomethylation	0.474747475
1	6160800	hypomethylation	0
1	6183000	hypermethylation	0.139130435
1	6205400	hypermethylation	0.242937853
1	6205700	hypomethylation	0.289377289
1	6208100	hypomethylation	0.504784689
1	6212200	hypomethylation	0.009029345
1	6233600	hypermethylation	0.166666667
1	6246600	hypermethylation	0.745152355
1	6259700	hypomethylation	0.431415929
1	6262800	hypermethylation	0.654761905
1	6262900	hypermethylation	0.823076923
1	6263000	hypermethylation	0.81884058
1	6290300	hypomethylation	0.292682927
1	6302600	hypomethylation	0.234636872
1	6306600	hypomethylation	0
1	6306900	hypermethylation	0.723577236
1	6307100	hypermethylation	0.605504587
1	6321400	hypermethylation	0.490238612
1	6321500	hypomethylation	0.35
1	6350400	hypomethylation	0.611275964
1	6350900	hypermethylation	0.248251748
1	6353800	hypermethylation	0.26519337
1	6354100	hypomethylation	0.56626506
1	6354900	hypomethylation	0.303680982
1	6362300	hypomethylation	0
1	6372400	hypermethylation	0.222222222
1	6375100	hypermethylation	0.145772595
1	6387200	hypermethylation	0.648148148
1	6397400	hypomethylation	0.714285714
1	6408400	hypomethylation	0.540268456
1	6408600	hypomethylation	0
1	6415700	hypomethylation	0.69582505
1	6424200	hypermethylation	0.367149758
1	6424600	hypermethylation	0.374384236
1	6425500	hypomethylation	0.448453608
1	6428100	hypermethylation	0.275862069
1	6458300	hypermethylation	0.259803922
1	6486600	hypermethylation	0.146086957
1	6486800	hypermethylation	0.243816254
1	6502900	hypomethylation	0.00877193
1	6503000	hypermethylation	0.17535545
1	6556700	hypermethylation	0.218527316
1	6566600	hypomethylation	0.686015831
1	6577300	hypomethylation	0.016949153
1	6585800	hypermethylation	0.896755162
1	6586000	hypermethylation	0.300492611
1	6594200	hypermethylation	0.624535316
1	6596900	hypomethylation	0.026666667
1	6605600	hypomethylation	0.065155807
1	6611500	hypomethylation	0.337320574
1	6611600	hypomethylation	0
1	6640400	hypomethylation	0.49025974
1	6649700	hypomethylation	0.502857143
1	6667000	hypermethylation	0.250783699
1	6667300	hypomethylation	0.432304038
1	6693600	hypomethylation	0.761904762
1	6718800	hypomethylation	0.00265252
1	6722400	hypermethylation	0.226351351
1	6723400	hypomethylation	0.567430025
1	6726100	hypermethylation	0.430939227
1	6726300	hypomethylation	0.759414226
1	6729900	hypomethylation	0.002624672
1	6733100	hypomethylation	0.322727273
1	6733300	hypomethylation	0.076388889
1	6770200	hypomethylation	0.069124424
1	6770300	hypomethylation	0.476923077
1	6770400	hypomethylation	0.026392962
1	6772400	hypermethylation	0.128027682
1	6796900	hypomethylation	0.320334262
1	6818100	hypermethylation	0.330508475
1	6819800	hypomethylation	0.010791367
1	6849100	hypomethylation	0.011363636
1	6889200	hypermethylation	0.227799228
1	6890300	hypomethylation	0.342519685
1	6892800	hypomethylation	0.00952381
1	6897200	hypomethylation	0.380952381
1	6901700	hypermethylation	0.842105263
1	6917100	hypermethylation	0.462311558
1	6936900	hypomethylation	0.009868421
1	6937000	hypomethylation	0.258687259
1	6949900	hypermethylation	0.456647399
1	6950200	hypermethylation	0.763848397
1	6963000	hypermethylation	0.386956522
1	6969800	hypermethylation	0.180887372
1	6992200	hypermethylation	0.371069182
1	7002300	hypermethylation	0.413612565
1	7005500	hypermethylation	0.841642229
1	7011400	hypomethylation	0.052785924
1	7019700	hypomethylation	0
1	7025800	hypermethylation	0.136919315
1	7063400	hypomethylation	0.655889145
1	7080900	hypermethylation	0.397905759
1	7107200	hypermethylation	0.148809524
1	7114300	hypermethylation	0.43
1	7115900	hypermethylation	0.627530364
1	7121100	hypermethylation	0.164759725
1	7124300	hypomethylation	0.004405286
1	7155900	hypomethylation	0.703049759
1	7162400	hypomethylation	0.060301508
1	7165600	hypomethylation	0.466321244
1	7175300	hypomethylation	0.185758514
1	7191100	hypomethylation	0.392241379
1	7205200	hypomethylation	0.407744875
1	7206700	hypomethylation	0.010050251
1	7211000	hypermethylation	0.925465839
1	7215600	hypermethylation	0.265517241
1	7220000	hypomethylation	0.651757188
1	7244600	hypermethylation	0.202531646
1	7244800	hypermethylation	0.18879056
1	7245900	hypermethylation	0.409090909
1	7246300	hypomethylation	0.413897281
1	7247400	hypermethylation	0.192771084
1	7260500	hypermethylation	0.695652174
1	7260800	hypomethylation	0.544354839
1	7273000	hypermethylation	0.184126984
1	7273300	hypermethylation	0.114914425
1	7278000	hypomethylation	0.005524862
1	7280000	hypomethylation	0.621693122
1	7287600	hypomethylation	0.300380228
1	7288000	hypermethylation	0.913439636
1	7305300	hypermethylation	0.918918919
1	7307600	hypomethylation	0.604562738
1	7317100	hypomethylation	0.435643564
1	7325900	hypermethylation	0.828025478
1	7326500	hypomethylation	0.625550661
1	7328300	hypomethylation	0.036764706
1	7328900	hypomethylation	0
1	7365100	hypomethylation	0.741071429
1	7373800	hypomethylation	0.487654321
1	7388200	hypomethylation	0
1	7395700	hypermethylation	0.203448276
1	7414700	hypermethylation	0.815151515
1	7414900	hypomethylation	0.656587473
1	7418200	hypermethylation	0.485465116
1	7425000	hypomethylation	0.006493506
1	7426000	hypomethylation	0.008333333
1	7426400	hypermethylation	0.670391061
1	7426800	hypermethylation	0.139240506
1	7446300	hypomethylation	0.343457944
1	7467200	hypomethylation	0
1	7475400	hypomethylation	0.451388889
1	7476200	hypermethylation	0.30617284
1	7476300	hypomethylation	0.233108108
1	7486300	hypomethylation	0
1	7495700	hypermethylation	0.602639296
1	7510000	hypermethylation	0.430693069
1	7519300	hypomethylation	0.356299213
1	7519600	hypomethylation	0.717693837
1	7526300	hypermethylation	0.177504394
1	7558100	hypermethylation	0.874576271
1	7559700	hypomethylation	0.70718232
1	7561400	hypomethylation	0.76119403
1	7564200	hypermethylation	0.875
1	7564500	hypomethylation	0.680584551
1	7567500	hypomethylation	0.662431942
1	7567800	hypomethylation	0.584848485
1	7575900	hypomethylation	0.692098093
1	7584900	hypermethylation	0.909638554
1	7587600	hypomethylation	0.345744681
1	7589700	hypomethylation	0.230024213
1	7593500	hypermethylation	0.805882353
1	7597400	hypomethylation	0.411458333
1	7598300	hypomethylation	0.299295775
1	7600100	hypomethylation	0.006622517
1	7607100	hypomethylation	0.66962306
1	7607600	hypomethylation	0.455172414
1	7616900	hypermethylation	0.554166667
1	7620900	hypomethylation	0.568027211
1	7625600	hypermethylation	0.335483871
1	7634400	hypomethylation	0.57
1	7635000	hypomethylation	0.003012048
1	7644100	hypomethylation	0.409722222
1	7657300	hypermethylation	0.765517241
1	7714200	hypomethylation	0.583187391
1	7745400	hypermethylation	0.795
1	7750600	hypomethylation	0.064171123
1	7755400	hypomethylation	0.019011407
1	7769100	hypomethylation	0.431578947
1	7772900	hypomethylation	0.192771084
1	7791500	hypermethylation	0.467336683
1	7820800	hypomethylation	0
1	7837900	hypermethylation	0.515151515
1	7959700	hypomethylation	0.253289474
1	7959800	hypomethylation	0.432489451
1	7966200	hypomethylation	0.008064516
1	7999300	hypomethylation	0.59
1	8000800	hypomethylation	0.585889571
1	8064200	hypomethylation	0.586826347
1	8079000	hypermethylation	0.207492795
1	8085600	hypomethylation	0.734767025
1	8088600	hypomethylation	0.130111524
1	8089100	hypomethylation	0.633333333
1	8100500	hypermethylation	0.3307393
1	8111100	hypermethylation	0.404651163
1	8118700	hypermethylation	0.144262295
1	8120600	hypomethylation	0.137681159
1	8121300	hypermethylation	0.619808307
1	8121500	hypermethylation	0.838709677
1	8128700	hypomethylation	0.617977528
1	8129300	hypomethylation	0.004545455
1	8129400	hypomethylation	0.777580071
1	8150700	hypomethylation	0.532019704
1	8159700	hypomethylation	0.079069767
1	8209400	hypermethylation	0.165289256
1	8219400	hypermethylation	0.598343685
1	8261000	hypermethylation	0.341365462
1	8261200	hypomethylation	0.239808153
1	8264600	hypermethylation	0.127272727
1	8270400	hypermethylation	0.724137931
1	8312900	hypomethylation	0.643391521
1	8323500	hypermethylation	0.873239437
1	8326700	hypermethylation	0.196078431
1	8330800	hypomethylation	0.132132132
1	8332100	hypermethylation	0.22246696
1	8374600	hypomethylation	0.573248408
1	8399000	hypomethylation	0.006147541
1	8411700	hypermethylation	0.466981132
1	8421900	hypomethylation	0.540441176
1	8422100	hypomethylation	0.468421053
1	8434200	hypomethylation	0.752066116
1	8434300	hypomethylation	0.634146341
1	8438100	hypomethylation	0.686206897
1	8444000	hypomethylation	0.468164794
1	8458700	hypermethylation	0.78250591
1	8470600	hypomethylation	0.690909091
1	8470900	hypermethylation	0.171875
1	8503700	hypomethylation	0.708502024
1	8504300	hypomethylation	0.64921466
1	8519200	hypermethylation	0.134408602
1	8525900	hypermethylation	0.193103448
1	8526600	hypermethylation	0.119589977
1	8529800	hypomethylation	0.43832021
1	8540600	hypermethylation	0.487603306
1	8555000	hypermethylation	0.163708087
1	8566700	hypomethylation	0.284745763
1	8574100	hypermethylation	0.218855219
1	8581500	hypomethylation	0.113801453
1	8587700	hypermethylation	0.305263158
1	8589300	hypermethylation	0.198312236
1	8592800	hypermethylation	0.426116838
1	8602600	hypermethylation	0.175438596
1	8604600	hypomethylation	0.469055375
1	8611300	hypomethylation	0.659442724
1	8615000	hypermethylation	0.433333333
1	8615700	hypomethylation	0.606741573
1	8619200	hypomethylation	0.234375
1	8623900	hypermethylation	0.184491979
1	8632600	hypomethylation	0.447004608
1	8638600	hypermethylation	0.446236559
1	8642400	hypermethylation	0.81865285
1	8642800	hypomethylation	0.121794872
1	8669800	hypermethylation	0.333333333
1	8670200	hypomethylation	0.122881356
1	8671900	hypomethylation	0.567073171
1	8672000	hypomethylation	0.754201681
1	8686200	hypomethylation	0.563380282
1	8707800	hypomethylation	0.196642686
1	8735600	hypomethylation	0.337912088
1	8738100	hypermethylation	0.77607362
1	8738200	hypermethylation	0.828358209
1	8740600	hypermethylation	0.241935484
1	8740700	hypermethylation	0.615079365
1	8745200	hypomethylation	0.593582888
1	8753700	hypomethylation	0
1	8753800	hypermethylation	0.37037037
1	8761900	hypomethylation	0.135416667
1	8836700	hypomethylation	0.342465753
1	8837300	hypermethylation	0.539170507
1	8866300	hypomethylation	0.808479532
1	8904600	hypomethylation	0.005555556
1	8905200	hypomethylation	0.718954248
1	8905900	hypermethylation	0.3089701
1	8943400	hypermethylation	0.254385965
1	8954200	hypomethylation	0.683923706
1	9024900	hypomethylation	0.193370166
1	9030300	hypermethylation	0.307692308
1	9034000	hypermethylation	0.465665236
1	9040400	hypomethylation	0.005434783
1	9050100	hypermethylation	0.855140187
1	9053700	hypermethylation	0.431952663
1	9053900	hypomethylation	0
1	9110700	hypomethylation	0
1	9111100	hypomethylation	0.552511416
1	9127300	hypomethylation	0.40302267
1	9127500	hypomethylation	0.003944773
1	9130700	hypermethylation	0.387640449
1	9131500	hypermethylation	0.195426195
1	9133700	hypomethylation	0.066176471
1	9135700	hypomethylation	0.00754717
1	9135800	hypomethylation	0.104294479
1	9139500	hypermethylation	0.364425163
1	9153800	hypomethylation	0.640625
1	9154200	hypermethylation	0.264705882
1	9197300	hypomethylation	0.431034483
1	9217800	hypomethylation	0.16576087
1	9234400	hypomethylation	0.003731343
1	9244500	hypomethylation	0.35207824
1	9248000	hypomethylation	0.496919918
1	9250500	hypomethylation	0.045353982
1	9250600	hypomethylation	0.327142857
1	9362800	hypomethylation	0.488054608
1	9379500	hypomethylation	0
1	9386200	hypermethylation	0.709424084
1	9397400	hypomethylation	0.46529563
1	9415000	hypomethylation	0.297169811
1	9435600	hypermethylation	0.325301205
1	9436400	hypermethylation	0.107505071
1	9438300	hypomethylation	0.024390244
1	9439000	hypermethylation	0.727810651
1	9444500	hypermethylation	0.253968254
1	9445600	hypomethylation	0
1	9450600	hypomethylation	0.006147541
1	9472500	hypomethylation	0.345486111
1	9488300	hypermethylation	0.168874172
1	9506000	hypomethylation	0.544401544
1	9507000	hypermethylation	0.202090592
1	9520100	hypomethylation	0.658064516
1	9520200	hypomethylation	0.683646113
1	9521200	hypomethylation	0.655105973
1	9526200	hypermethylation	0.386363636
1	9540700	hypomethylation	0.334558824
1	9541200	hypermethylation	0.46875
1	9541700	hypermethylation	0.339100346
1	9542000	hypomethylation	0.293103448
1	9542300	hypermethylation	0.5
1	9552100	hypomethylation	0.214285714
1	9552300	hypomethylation	0.388773389
1	9552400	hypomethylation	0.17768595
1	9552500	hypomethylation	0.272727273
1	9573200	hypermethylation	0.449056604
1	9574500	hypermethylation	0.786561265
1	9574900	hypermethylation	0.872340426
1	9590000	hypomethylation	0.003484321
1	9594100	hypermethylation	0.552287582
1	9615700	hypermethylation	0.418803419
1	9615900	hypomethylation	0.70212766
1	9641000	hypomethylation	0.453608247
1	9658600	hypomethylation	0.27247191
1	9666300	hypermethylation	0.863157895
1	9702500	hypomethylation	0.722222222
1	9702700	hypomethylation	0.693069307
1	9703300	hypomethylation	0.316326531
1	9712000	hypomethylation	0.555214724
1	9719600	hypomethylation	0.383783784
1	9721500	hypermethylation	0.244897959
1	9722700	hypomethylation	0.670995671
1	9735100	hypomethylation	0.43359375
1	9751000	hypomethylation	0
1	9757600	hypermethylation	0.266666667
1	9757700	hypermethylation	0.113333333
1	9761400	hypermethylation	0.316254417
1	9765400	hypermethylation	0.475728155
1	9769300	hypermethylation	0.558490566
1	9829600	hypermethylation	0.235294118
1	9876200	hypomethylation	0.645695364
1	9876600	hypermethylation	0.798507463
1	9908000	hypermethylation	0.158640227
1	9908200	hypermethylation	0.160458453
1	9921100	hypermethylation	0.858695652
1	9947600	hypomethylation	0.536842105
1	9965600	hypermethylation	0.577777778
1	10006500	hypermethylation	0.234011628
1	10007400	hypermethylation	0.247086247
1	10025900	hypomethylation	0.384615385
1	10080800	hypomethylation	0.285714286
1	10087400	hypermethylation	0.548076923
1	10087500	hypermethylation	0.692307692
1	10087800	hypermethylation	0.180156658
1	10089900	hypomethylation	0.390909091
1	10093000	hypomethylation	0
1	10104400	hypomethylation	0.60367893
1	10116000	hypermethylation	0.417431193
1	10129600	hypomethylation	0.640410959
1	10157900	hypermethylation	0.228028504
1	10167700	hypermethylation	0.574257426
1	10172900	hypermethylation	0.16122449
1	10191600	hypomethylation	0.624401914
1	10208700	hypermethylation	0.396984925
1	10221300	hypomethylation	0.406417112
1	10257100	hypermethylation	0.813868613
1	10257400	hypomethylation	0.036764706
1	10257700	hypermethylation	0.143442623
1	10265700	hypomethylation	0.7125
1	10266100	hypomethylation	0.423680456
1	10268900	hypomethylation	0
1	10270500	hypermethylation	0.617647059
1	10270700	hypermethylation	0.901333333
1	10279800	hypomethylation	0
1	10280800	hypomethylation	0.57518797
1	10290600	hypomethylation	0.010928962
1	10293000	hypermethylation	0.208955224
1	10306200	hypermethylation	0.341708543
1	10311100	hypomethylation	0.47715736
1	10312000	hypomethylation	0.398671096
1	10318700	hypomethylation	0.203349282
1	10321500	hypermethylation	0.163398693
1	10325400	hypermethylation	0.110497238
1	10409300	hypermethylation	0.361256545
1	10409400	hypermethylation	0.397887324
1	10427400	hypomethylation	0.480812641
1	10439500	hypomethylation	0.607017544
1	10441400	hypomethylation	0.173170732
1	10464800	hypomethylation	0.004728132
1	10466100	hypomethylation	0.714912281
1	10479800	hypomethylation	0
1	10480900	hypomethylation	0.742424242
1	10485500	hypomethylation	0.537634409
1	10493700	hypomethylation	0.58
1	10585600	hypermethylation	0.218446602
1	10589500	hypermethylation	0.310606061
1	10643400	hypomethylation	0.266159696
1	10670100	hypomethylation	0.678846154
1	10674000	hypermethylation	0.223255814
1	10681500	hypomethylation	0.132275132
1	10686700	hypermethylation	0.764102564
1	10719800	hypomethylation	0.002816901
1	10729700	hypomethylation	0.589473684
1	10735200	hypomethylation	0.4
1	10744900	hypomethylation	0.003448276
1	10745500	hypomethylation	0.661322645
1	10762100	hypermethylation	0.243735763
1	10799200	hypomethylation	0.357938719
1	10805100	hypermethylation	0.103626943
1	10811900	hypermethylation	0.185053381
1	10812600	hypermethylation	0.516891892
1	10813100	hypomethylation	0.175792507
1	10831400	hypermethylation	0.560402685
1	10856000	hypermethylation	0.265700483
1	10858800	hypermethylation	0.581508516
1	10859500	hypomethylation	0.610989011
1	10883200	hypomethylation	0.596899225
1	10895600	hypermethylation	0.164533821
1	10980400	hypermethylation	0.191011236
1	10980500	hypermethylation	0.628571429
1	11001900	hypomethylation	0.613043478
1	11002800	hypermethylation	0.435387674
1	11003500	hypermethylation	0.346938776
1	11008000	hypermethylation	0.228310502
1	11012800	hypermethylation	0.188034188
1	11019500	hypermethylation	0.547263682
1	11055100	hypomethylation	0.438953488
1	11055300	hypomethylation	0.563106796
1	11055400	hypomethylation	0.412017167
1	11087400	hypermethylation	0.281879195
1	11092100	hypomethylation	0.009174312
1	11104900	hypomethylation	0.319238901
1	11105000	hypomethylation	0.606976744
1	11106900	hypermethylation	0.705394191
1	11109900	hypermethylation	0.159482759
1	11120900	hypomethylation	0.31643002
1	11121600	hypomethylation	0.617948718
1	11132900	hypomethylation	0.253918495
1	11142300	hypomethylation	0.007117438
1	11147100	hypermethylation	0.437062937
1	11155300	hypomethylation	0.101545254
1	11158600	hypermethylation	0.214035088
1	11159000	hypomethylation	0.434010152
1	11159800	hypomethylation	0.327868852
1	11166800	hypermethylation	0.117794486
1	11174900	hypomethylation	0.205521472
1	11175700	hypermethylation	0.273684211
1	11178900	hypomethylation	0.020618557
1	11183100	hypomethylation	0.676659529
1	11184800	hypomethylation	0
1	11195300	hypermethylation	0.895104895
1	11236900	hypermethylation	0.307958478
1	11242200	hypomethylation	0.340857788
1	11247600	hypomethylation	0.515
1	11252400	hypomethylation	0.352422907
1	11253200	hypomethylation	0.280864198
1	11253500	hypomethylation	0.567375887
1	11263400	hypomethylation	0.518018018
1	11267800	hypermethylation	0.320422535
1	11269300	hypermethylation	0.299295775
1	11270400	hypermethylation	0.425925926
1	11272000	hypomethylation	0.321138211
1	11272800	hypomethylation	0.023880597
1	11273900	hypomethylation	0
1	11279600	hypermethylation	0.763231198
1	11315000	hypomethylation	0.734883721
1	11315500	hypomethylation	0.147959184
1	11317600	hypermethylation	0.154166667
1	11318400	hypermethylation	0.693430657
1	11328400	hypermethylation	0.288184438
1	11363100	hypomethylation	0.715346535
1	11363700	hypomethylation	0.018315018
1	11392500	hypermethylation	0.204395604
1	11394200	hypomethylation	0.339882122
1	11397400	hypomethylation	0.004784689
1	11399500	hypomethylation	0.00308642
1	11404100	hypomethylation	0.734491315
1	11404200	hypomethylation	0.422619048
1	11406700	hypermethylation	0.227979275
1	11419000	hypermethylation	0.539568345
1	11419700	hypermethylation	0.406451613
1	11425100	hypomethylation	0.003533569
1	11426600	hypomethylation	0.005025126
1	11432100	hypomethylation	0.676470588
1	11433300	hypermethylation	0.434579439
1	11433400	hypermethylation	0.256926952
1	11437800	hypomethylation	0.61746988
1	11459000	hypermethylation	0.69212963
1	11461000	hypomethylation	0.016835017
1	11461200	hypomethylation	0.65914787
1	11467400	hypomethylation	0.688212928
1	11467700	hypomethylation	0.798290598
1	11468200	hypomethylation	0.447916667
1	11468700	hypomethylation	0.149691358
1	11476700	hypomethylation	0.005725191
1	11481000	hypermethylation	0.685144124
1	11481100	hypomethylation	0.221052632
1	11500100	hypermethylation	0.148484848
1	11502900	hypomethylation	0.004484305
1	11506100	hypomethylation	0.671259843
1	11515400	hypomethylation	0.007246377
1	11534000	hypomethylation	0.236486486
1	11537200	hypermethylation	0.656040268
1	11540600	hypermethylation	0.267123288
1	11542500	hypomethylation	0.478802993
1	11555400	hypermethylation	0.24015748
1	11569600	hypermethylation	0.545774648
1	11569700	hypermethylation	0.869300912
1	11570000	hypomethylation	0.484573503
1	11588600	hypermethylation	0.431861804
1	11615100	hypomethylation	0.005649718
1	11653200	hypermethylation	0.193548387
1	11654500	hypomethylation	0.002544529
1	11657700	hypomethylation	0.005494505
1	11657800	hypomethylation	0.27027027
1	11658300	hypermethylation	0.400651466
1	11664000	hypomethylation	0.393034826
1	11664200	hypomethylation	0.233983287
1	11664600	hypermethylation	0.4
1	11675900	hypomethylation	0.151862464
1	11676000	hypomethylation	0.167202572
1	11686300	hypomethylation	0.174904943
1	11688100	hypermethylation	0.273006135
1	11696600	hypomethylation	0.579462103
1	11697200	hypermethylation	0.833976834
1	11702800	hypomethylation	0.055944056
1	11712700	hypermethylation	0.371428571
1	11712800	hypermethylation	0.25
1	11713300	hypermethylation	0.627002288
1	11714500	hypomethylation	0.629343629
1	11714800	hypermethylation	0.879432624
1	11716800	hypomethylation	0.56443299
1	11739500	hypermethylation	0.162055336
1	11760100	hypomethylation	0.54185022
1	11773500	hypermethylation	0.305699482
1	11788600	hypermethylation	0.48
1	11811400	hypermethylation	0.275630252
1	11812900	hypomethylation	0.208333333
1	11829400	hypermethylation	0.466200466
1	11829500	hypermethylation	0.204022989
1	11849200	hypermethylation	0.837696335
1	11849600	hypomethylation	0.426900585
1	11850100	hypermethylation	0.567375887
1	11852400	hypomethylation	0.00456621
1	11853900	hypermethylation	0.256944444
1	11864400	hypermethylation	0.764957265
1	11918400	hypermethylation	0.394736842
1	11920900	hypermethylation	0.733695652
1	11921000	hypermethylation	0.251798561
1	11941100	hypermethylation	0.190661479
1	11941400	hypermethylation	0.216666667
1	11942700	hypermethylation	0.147058824
1	11942800	hypermethylation	0.576576577
1	11945800	hypermethylation	0.151943463
1	11953800	hypermethylation	0.148484848
1	11954400	hypermethylation	0.493946731
1	11965200	hypermethylation	0.308139535
1	11985300	hypermethylation	0.773006135
1	11985900	hypomethylation	0.002364066
1	12048300	hypomethylation	0.750915751
1	12068900	hypomethylation	0.557692308
1	12091000	hypermethylation	0.266666667
1	12093800	hypomethylation	0.259109312
1	12094200	hypomethylation	0.431472081
1	12095800	hypomethylation	0.007874016
1	12100600	hypomethylation	0.308270677
1	12100800	hypomethylation	0.805232558
1	12101700	hypermethylation	0.514814815
1	12107400	hypomethylation	0.583690987
1	12111700	hypermethylation	0.84
1	12117200	hypomethylation	0.670918367
1	12125900	hypomethylation	0.590909091
1	12129100	hypomethylation	0.014056225
1	12139200	hypomethylation	0.709433962
1	12151100	hypermethylation	0.942408377
1	12153600	hypomethylation	0.303523035
1	12170600	hypomethylation	0.004705882
1	12202200	hypermethylation	0.280788177
1	12205100	hypomethylation	0.009202454
1	12206700	hypermethylation	0.791338583
1	12208100	hypomethylation	0.713815789
1	12210400	hypomethylation	0.005128205
1	12211200	hypomethylation	0
1	12231400	hypomethylation	0.425170068
1	12243600	hypomethylation	0.255255255
1	12244200	hypomethylation	0.086956522
1	12245200	hypomethylation	0.290697674
1	12245500	hypermethylation	0.229885057
1	12248800	hypermethylation	0.281690141
1	12249000	hypermethylation	0.547911548
1	12255800	hypermethylation	0.444067797
1	12258000	hypomethylation	0.055555556
1	12272600	hypomethylation	0.120547945
1	12288000	hypermethylation	0.175879397
1	12294300	hypermethylation	0.835443038
1	12302500	hypermethylation	0.35
1	12320700	hypomethylation	0.008356546
1	12324100	hypomethylation	0.027439024
1	12325100	hypermethylation	0.599099099
1	12332500	hypermethylation	0.265060241
1	12357500	hypomethylation	0.52184466
1	12380700	hypomethylation	0.625
1	12386700	hypomethylation	0
1	12395800	hypomethylation	0
1	12408900	hypomethylation	0.49689441
1	12415300	hypermethylation	0.192307692
1	12424700	hypomethylation	0.006329114
1	12431000	hypermethylation	0.401234568
1	12433900	hypermethylation	0.244736842
1	12437500	hypomethylation	0.32642487
1	12442700	hypomethylation	0.573660714
1	12455400	hypomethylation	0.019305019
1	12465500	hypermethylation	0.442922374
1	12491200	hypomethylation	0.559386973
1	12491600	hypermethylation	0.561151079
1	12491700	hypermethylation	0.265822785
1	12491800	hypermethylation	0.177165354
1	12499900	hypermethylation	0.623376623
1	12505600	hypomethylation	0.708971554
1	12523600	hypomethylation	0.549295775
1	12524100	hypomethylation	0.689373297
1	12524200	hypomethylation	0.027586207
1	12535400	hypomethylation	0.312714777
1	12535900	hypomethylation	0
1	12538700	hypomethylation	0.393258427
1	12540300	hypomethylation	0.378238342
1	12551600	hypomethylation	0.224489796
1	12551900	hypomethylation	0.595454545
1	12552100	hypermethylation	0.237068966
1	12553600	hypomethylation	0.446969697
1	12585400	hypermethylation	0.226337449
1	12585600	hypomethylation	0.598802395
1	12589000	hypermethylation	0.222222222
1	12602000	hypomethylation	0.216266174
1	12624100	hypomethylation	0.001858736
1	12640500	hypermethylation	0.472868217
1	12647900	hypomethylation	0.005154639
1	12655500	hypomethylation	0.202380952
1	12655700	hypermethylation	0.824503311
1	12655800	hypermethylation	0.763736264
1	12686900	hypomethylation	0.33908046
1	12687100	hypermethylation	0.291304348
1	12690400	hypermethylation	0.370833333
1	12710000	hypermethylation	0.335978836
1	12739000	hypomethylation	0.749385749
1	12749300	hypomethylation	0.65497076
1	12753200	hypermethylation	0.65234375
1	12838900	hypomethylation	0.811926606
1	12842500	hypomethylation	0.008064516
1	12843000	hypomethylation	0.151595745
1	12843100	hypomethylation	0.281395349
1	12843200	hypermethylation	0.295
1	12843800	hypermethylation	0.757062147
1	12844000	hypermethylation	0.822695035
1	12849900	hypermethylation	0.818181818
1	12850000	hypermethylation	0.298449612
1	12850900	hypermethylation	0.328877005
1	12868200	hypomethylation	0.365384615
1	12872900	hypomethylation	0.065281899
1	12879900	hypermethylation	0.289855072
1	12909800	hypomethylation	0.297619048
1	12915300	hypomethylation	0.237885463
1	12919400	hypermethylation	0.185365854
1	12959500	hypermethylation	0.465116279
1	12971600	hypomethylation	0
1	12974300	hypomethylation	0.003215434
1	12981800	hypermethylation	0.267657993
1	12983200	hypomethylation	0.294710327
1	12983300	hypomethylation	0.498910675
1	12989900	hypomethylation	0
1	12990400	hypermethylation	0.176300578
1	13037700	hypomethylation	0.013377926
1	13066300	hypomethylation	0.813229572
1	13066500	hypomethylation	0.81425486
1	13070200	hypermethylation	0.618320611
1	13070300	hypermethylation	0.85106383
1	13090900	hypermethylation	0.492307692
1	13096500	hypomethylation	0.422459893
1	13096700	hypermethylation	0.234875445
1	13106800	hypomethylation	0.264840183
1	13119900	hypomethylation	0.252669039
1	13122800	hypomethylation	0.032467532
1	13123300	hypomethylation	0.65993266
1	13123500	hypomethylation	0.686468647
1	13143200	hypermethylation	0.110599078
1	13151700	hypermethylation	0.140468227
1	13158700	hypermethylation	0.416015625
1	13159100	hypomethylation	0.444736842
1	13159300	hypomethylation	0.004166667
1	13160100	hypermethylation	0.146726862
1	13169100	hypermethylation	0.118236473
1	13191300	hypomethylation	0.777777778
1	13193500	hypermethylation	0.646884273
1	13197800	hypomethylation	0
1	13222100	hypomethylation	0.37236534
1	13253800	hypomethylation	0.278106509
1	13256600	hypermethylation	0.549019608
1	13275100	hypomethylation	0.620596206
1	13289200	hypomethylation	0.151898734
1	13298800	hypomethylation	0.764344262
1	13343600	hypermethylation	0.342767296
1	13354100	hypermethylation	0.806451613
1	13354700	hypermethylation	0.659751037
1	13415400	hypomethylation	0.593220339
1	13467500	hypomethylation	0.579881657
1	13469500	hypomethylation	0.005154639
1	13477800	hypomethylation	0.004739336
1	13477900	hypomethylation	0.430851064
1	13515600	hypomethylation	0.443661972
1	13528100	hypomethylation	0.405529954
1	13536200	hypomethylation	0.655487805
1	13536900	hypomethylation	0.472413793
1	13539500	hypomethylation	0.425149701
1	13539800	hypomethylation	0.680688337
1	13546600	hypomethylation	0.152
1	13551400	hypomethylation	0.497757848
1	13552300	hypomethylation	0.422096317
1	13554200	hypomethylation	0.189616253
1	13558100	hypomethylation	0.650655022
1	13587600	hypomethylation	0.205445545
1	13604600	hypermethylation	0.856763926
1	13641400	hypermethylation	0.267399267
1	13673000	hypomethylation	0.327044025
1	13673600	hypermethylation	0.862068966
1	13676000	hypermethylation	0.661710037
1	13699300	hypomethylation	0.007692308
1	13699400	hypomethylation	0.002570694
1	13699500	hypomethylation	0
1	13699600	hypomethylation	0.009090909
1	13699800	hypomethylation	0.543209877
1	13702000	hypomethylation	0.570422535
1	13710300	hypomethylation	0.572368421
1	13711500	hypomethylation	0.645390071
1	13864000	hypermethylation	0.859903382
1	13883600	hypomethylation	0.268867925
1	13926900	hypomethylation	0.480769231
1	13976500	hypomethylation	0.619302949
1	14003300	hypermethylation	0.597285068
1	14006900	hypermethylation	0.731543624
1	14015000	hypermethylation	0.789189189
1	14025800	hypomethylation	0.4453125
1	14152200	hypermethylation	0.171314741
1	14152900	hypermethylation	0.662207358
1	14195000	hypomethylation	0.67699115
1	14215500	hypomethylation	0.663461538
1	14383700	hypomethylation	0.279069767
1	14474000	hypermethylation	0.827777778
1	14509700	hypomethylation	0.389423077
1	14582100	hypomethylation	0.536741214
1	15082300	hypomethylation	0.657701711
1	15085500	hypomethylation	0.730109204
1	15089100	hypomethylation	0.526104418
1	15090800	hypomethylation	0.625714286
1	15094400	hypomethylation	0.591346154
1	15099800	hypomethylation	0.745989305
1	15148200	hypomethylation	0.621686747
1	15166800	hypomethylation	0.731788079
1	15198600	hypomethylation	0.613333333
1	15424700	hypomethylation	0.725806452
1	15437000	hypomethylation	0.633204633
1	15437700	hypomethylation	0.467128028
1	15549400	hypomethylation	0.703862661
1	15590700	hypomethylation	0.555
1	15730700	hypermethylation	0.741935484
1	15731100	hypermethylation	0.256965944
1	15731200	hypermethylation	0.384976526
1	15800000	hypomethylation	0.345041322
1	15894400	hypermethylation	0.267857143
1	15909700	hypomethylation	0.718232044
1	15925300	hypermethylation	0.540880503
1	15929500	hypomethylation	0.405797101
1	15933000	hypermethylation	0.787878788
1	15937300	hypermethylation	0.260726073
1	15938300	hypermethylation	0.924242424
1	15945700	hypermethylation	0.629441624
1	15946500	hypermethylation	0.292553191
1	15950800	hypomethylation	0.784313725
1	15975100	hypomethylation	0.571428571
1	16135700	hypomethylation	0.382585752
1	16154700	hypomethylation	0.01372549
1	16172000	hypomethylation	0.631268437
1	16209200	hypomethylation	0.745318352
1	16227800	hypomethylation	0.662
1	16227900	hypomethylation	0.003484321
1	16229400	hypomethylation	0
1	16264400	hypomethylation	0.055323591
1	16272400	hypermethylation	0.205426357
1	16275800	hypomethylation	0.545833333
1	16295200	hypermethylation	0.370044053
1	16306100	hypermethylation	0.204545455
1	16309600	hypomethylation	0.706237425
1	16309700	hypermethylation	0.866425993
1	16360900	hypomethylation	0.252232143
1	16387300	hypomethylation	0.375426621
1	16387400	hypomethylation	0.423553719
1	16398200	hypomethylation	0.210355987
1	16399000	hypermethylation	0.547486034
1	16408500	hypermethylation	0.337777778
1	16414400	hypomethylation	0.640350877
1	16414500	hypomethylation	0.72250423
1	16437000	hypermethylation	0.789227166
1	16480000	hypomethylation	0.568965517
1	16482100	hypomethylation	0.658402204
1	16485800	hypomethylation	0.32781457
1	16486200	hypomethylation	0.003389831
1	16487600	hypomethylation	0.11738149
1	16520300	hypomethylation	0.616600791
1	16544500	hypomethylation	0.716546763
1	16565100	hypermethylation	0.622807018
1	16567000	hypomethylation	0
1	16619900	hypomethylation	0.53125
1	16620500	hypomethylation	0.451612903
1	16623900	hypermethylation	0.305803571
1	16640900	hypermethylation	0.192513369
1	16647800	hypermethylation	0.386740331
1	16649400	hypermethylation	0.201298701
1	16655000	hypomethylation	0.192612137
1	16658400	hypomethylation	0.336507937
1	16754400	hypermethylation	0.158415842
1	16761500	hypermethylation	0.464566929
1	16761700	hypomethylation	0.603070175
1	16765100	hypomethylation	0.558359621
1	16780700	hypomethylation	0.236462094
1	16785600	hypomethylation	0.559183673
1	16785800	hypomethylation	0.665859564
1	16788100	hypermethylation	0.361247947
1	16796000	hypermethylation	0.179442509
1	16796600	hypermethylation	0.165333333
1	16797400	hypermethylation	0.246073298
1	16797700	hypomethylation	0.53649635
1	16817500	hypermethylation	0.528735632
1	16817700	hypermethylation	0.131578947
1	16821400	hypermethylation	0.190104167
1	16830800	hypermethylation	0.723287671
1	16830900	hypermethylation	0.657505285
1	16928100	hypomethylation	0.336769759
1	16973000	hypomethylation	0.004524887
1	16979500	hypomethylation	0.575471698
1	16981400	hypermethylation	0.81372549
1	16982800	hypomethylation	0.517665131
1	16991400	hypermethylation	0.204081633
1	16994800	hypomethylation	0.24516129
1	17011200	hypomethylation	0.508442777
1	17059600	hypermethylation	0.764397906
1	17068200	hypomethylation	0.0041841
1	17077700	hypomethylation	0.251376147
1	17077900	hypomethylation	0.010909091
1	17078100	hypomethylation	0.608695652
1	17085800	hypomethylation	0.6
1	17087300	hypomethylation	0.638954869
1	17087400	hypomethylation	0.636585366
1	17087500	hypomethylation	0.487804878
1	17088300	hypomethylation	0.600746269
1	17099400	hypomethylation	0.408488064
1	17104200	hypomethylation	0.129213483
1	17131500	hypomethylation	0.528205128
1	17149000	hypomethylation	0.010928962
1	17154200	hypomethylation	0
1	17158600	hypomethylation	0.17551963
1	17159100	hypomethylation	0.004366812
1	17160800	hypermethylation	0.876513317
1	17163900	hypomethylation	0.605633803
1	17170100	hypomethylation	0.740875912
1	17172200	hypermethylation	0.733974359
1	17173200	hypomethylation	0.393034826
1	17173700	hypermethylation	0.633561644
1	17181300	hypomethylation	0.492
1	17186300	hypermethylation	0.261096606
1	17213500	hypermethylation	0.552631579
1	17229000	hypomethylation	0.146579805
1	17273700	hypermethylation	0.395209581
1	17282300	hypomethylation	0.792349727
1	17328400	hypomethylation	0.182098765
1	17328600	hypermethylation	0.442675159
1	17339200	hypermethylation	0.232175503
1	17354400	hypomethylation	0.534615385
1	17354500	hypomethylation	0.431211499
1	17355400	hypermethylation	0.250996016
1	17359700	hypermethylation	0.270072993
1	17360600	hypermethylation	0.131403118
1	17365600	hypomethylation	0.004454343
1	17365700	hypomethylation	0.007692308
1	17365800	hypomethylation	0.006242197
1	17365900	hypomethylation	0.092715232
1	17379300	hypermethylation	0.183206107
1	17384600	hypomethylation	0.017301038
1	17387300	hypermethylation	0.201072386
1	17390700	hypermethylation	0.482539683
1	17403700	hypomethylation	0.274774775
1	17404400	hypomethylation	0.061135371
1	17420000	hypomethylation	0.009852217
1	17440700	hypomethylation	0.356410256
1	17440800	hypomethylation	0.015822785
1	17461100	hypermethylation	0.830985915
1	17462100	hypomethylation	0.398907104
1	17470200	hypomethylation	0.466019417
1	17470300	hypermethylation	0.796954315
1	17471400	hypomethylation	0.18128655
1	17473200	hypermethylation	0.330097087
1	17490800	hypermethylation	0.808080808
1	17493500	hypomethylation	0.004819277
1	17517200	hypermethylation	0.366153846
1	17518700	hypomethylation	0.038461538
1	17537100	hypermethylation	0.259541985
1	17552300	hypermethylation	0.927083333
1	17564400	hypermethylation	0.272980501
1	17565700	hypermethylation	0.62605042
1	17569200	hypomethylation	0.518229167
1	17577000	hypermethylation	0.639534884
1	17584200	hypomethylation	0.005050505
1	17592200	hypermethylation	0.263414634
1	17619800	hypomethylation	0
1	17622100	hypermethylation	0.796847636
1	17624600	hypermethylation	0.732888147
1	17634000	hypomethylation	0.114754098
1	17637200	hypomethylation	0.564476886
1	17640400	hypomethylation	0.369897959
1	17641900	hypomethylation	0.007246377
1	17646100	hypermethylation	0.182795699
1	17646200	hypermethylation	0.651041667
1	17646300	hypermethylation	0.340782123
1	17647500	hypomethylation	0.65560166
1	17647600	hypomethylation	0.516728625
1	17707000	hypomethylation	0.384823848
1	17717600	hypermethylation	0.190721649
1	17718400	hypermethylation	0.184678523
1	17720200	hypomethylation	0.002739726
1	17728500	hypermethylation	0.203742204
1	17733300	hypomethylation	0.010309278
1	17742100	hypermethylation	0.851190476
1	17744400	hypermethylation	0.868778281
1	17750400	hypermethylation	0.416666667
1	17752500	hypomethylation	0.690773067
1	17753100	hypomethylation	0.01010101
1	17753700	hypomethylation	0.005494505
1	17754400	hypomethylation	0.415841584
1	17756400	hypermethylation	0.44600939
1	17757100	hypermethylation	0.43083004
1	17771500	hypomethylation	0.455665025
1	17772000	hypermethylation	0.861486486
1	17772100	hypomethylation	0.011235955
1	17775400	hypomethylation	0.488448845
1	17777900	hypomethylation	0.67896679
1	17787200	hypomethylation	0.273273273
1	17788200	hypermethylation	0.181818182
1	17795100	hypomethylation	0.064935065
1	17799200	hypermethylation	0.235955056
1	17800700	hypermethylation	0.814814815
1	17801000	hypermethylation	0.293975904
1	17809700	hypomethylation	0.218923933
1	17815100	hypermethylation	0.511278195
1	17819800	hypomethylation	0.060686016
1	17827900	hypermethylation	0.186695279
1	17829000	hypomethylation	0.701570681
1	17831200	hypomethylation	0.043189369
1	17868100	hypermethylation	0.152985075
1	17872400	hypermethylation	0.652694611
1	17872600	hypermethylation	0.664705882
1	17876200	hypermethylation	0.838709677
1	17876400	hypermethylation	0.875968992
1	17887300	hypomethylation	0.316981132
1	17889700	hypermethylation	0.33033033
1	17890400	hypermethylation	0.904761905
1	17897800	hypermethylation	0.37755102
1	17907900	hypomethylation	0.009302326
1	17923000	hypomethylation	0.27443609
1	17925300	hypomethylation	0.698989899
1	17942800	hypomethylation	0.716831683
1	17947500	hypomethylation	0.282282282
1	17948300	hypomethylation	0.442477876
1	17955600	hypermethylation	0.129375951
1	17959000	hypomethylation	0.652173913
1	17969300	hypomethylation	0.427184466
1	17990100	hypomethylation	0.529761905
1	17991100	hypermethylation	0.859649123
1	17992900	hypermethylation	0.86407767
1	17994500	hypomethylation	0.2
1	17994700	hypermethylation	0.130111524
1	17996300	hypermethylation	0.312169312
1	17997800	hypermethylation	0.394366197
1	17997900	hypermethylation	0.401221996
1	17998000	hypermethylation	0.135048232
1	18009700	hypermethylation	0.664298401
1	18011200	hypermethylation	0.151685393
1	18015700	hypomethylation	0.726235741
1	18021500	hypermethylation	0.15245478
1	18025000	hypomethylation	0.156521739
1	18029300	hypermethylation	0.557142857
1	18046500	hypomethylation	0.734899329
1	18063800	hypomethylation	0.726269316
1	18064500	hypomethylation	0.174852652
1	18064600	hypermethylation	0.469158879
1	18070000	hypomethylation	0.043046358
1	18078900	hypomethylation	0.010676157
1	18114600	hypomethylation	0.617647059
1	18140500	hypermethylation	0.273584906
1	18141900	hypermethylation	0.32735426
1	18142400	hypomethylation	0.780669145
1	18144100	hypermethylation	0.875432526
1	18147400	hypomethylation	0.354948805
1	18152800	hypomethylation	0.418994413
1	18181300	hypomethylation	0.641078838
1	18189600	hypermethylation	0.54978355
1	18203500	hypomethylation	0.349753695
1	18209800	hypermethylation	0.69010989
1	18217300	hypomethylation	0.681233933
1	18217500	hypomethylation	0.720173536
1	18232900	hypomethylation	0.089955022
1	18236100	hypomethylation	0.413043478
1	18239600	hypermethylation	0.551068884
1	18239700	hypermethylation	0.497584541
1	18262200	hypermethylation	0.885154062
1	18264600	hypermethylation	0.298701299
1	18266400	hypermethylation	0.454258675
1	18266500	hypermethylation	0.229508197
1	18267800	hypermethylation	0.838028169
1	18285800	hypermethylation	0.58423913
1	18292600	hypermethylation	0.27510917
1	18315600	hypermethylation	0.212355212
1	18321400	hypomethylation	0.124277457
1	18327900	hypomethylation	0.445012788
1	18332800	hypermethylation	0.568862275
1	18333000	hypermethylation	0.290167866
1	18335300	hypomethylation	0.570247934
1	18335900	hypermethylation	0.891129032
1	18336300	hypomethylation	0.607407407
1	18352700	hypermethylation	0.287671233
1	18353700	hypomethylation	0.37628866
1	18354100	hypomethylation	0.006864989
1	18357600	hypomethylation	0.357933579
1	18358200	hypomethylation	0.003533569
1	18370500	hypomethylation	0.457777778
1	18373600	hypomethylation	0.455497382
1	18385400	hypermethylation	0.821428571
1	18393000	hypermethylation	0.501587302
1	18404000	hypomethylation	0.154761905
1	18404100	hypomethylation	0.577586207
1	18409100	hypomethylation	0.3125
1	18419500	hypermethylation	0.378947368
1	18436100	hypermethylation	0.203342618
1	18438700	hypermethylation	0.193220339
1	18443900	hypomethylation	0.046391753
1	18444400	hypomethylation	0.140271493
1	18444600	hypermethylation	0.245454545
1	18457600	hypomethylation	0.761146497
1	18457700	hypomethylation	0.719562244
1	18457800	hypomethylation	0.007042254
1	18465500	hypomethylation	0.355805243
1	18472900	hypermethylation	0.905454545
1	18473600	hypomethylation	0.648571429
1	18488500	hypermethylation	0.13317757
1	18495400	hypomethylation	0.742388759
1	18500100	hypermethylation	0.235023041
1	18501500	hypermethylation	0.850993377
1	18502300	hypomethylation	0.627906977
1	18509500	hypermethylation	0.859531773
1	18514300	hypomethylation	0.166044776
1	18514400	hypomethylation	0.276536313
1	18514600	hypomethylation	0.481099656
1	18519600	hypomethylation	0
1	18525000	hypomethylation	0.257352941
1	18525500	hypomethylation	0.388625592
1	18526800	hypomethylation	0.299625468
1	18527000	hypermethylation	0.537634409
1	18532100	hypomethylation	0.558718861
1	18533800	hypomethylation	0
1	18547800	hypermethylation	0.13400335
1	18552800	hypomethylation	0
1	18553700	hypomethylation	0.4291939
1	18565700	hypomethylation	0.428571429
1	18569600	hypermethylation	0.186335404
1	18570500	hypomethylation	0.586894587
1	18571500	hypomethylation	0.597826087
1	18578300	hypomethylation	0.003225806
1	18590200	hypermethylation	0.214285714
1	18595300	hypomethylation	0.605479452
1	18595400	hypomethylation	0.694690265
1	18604500	hypermethylation	0.261006289
1	18611600	hypomethylation	0.005181347
1	18613100	hypomethylation	0.421994885
1	18615400	hypomethylation	0.310077519
1	18615500	hypomethylation	0.029661017
1	18623400	hypermethylation	0.35492228
1	18630200	hypomethylation	0.375
1	18637500	hypomethylation	0.138655462
1	18645000	hypomethylation	0.004149378
1	18648800	hypomethylation	0.710784314
1	18649000	hypomethylation	0.491467577
1	18653100	hypomethylation	0.677777778
1	18653300	hypomethylation	0.004878049
1	18656000	hypomethylation	0.248031496
1	18661400	hypomethylation	0.609090909
1	18665400	hypomethylation	0.581395349
1	18669000	hypermethylation	0.492283951
1	18682600	hypomethylation	0.38974359
1	18684100	hypomethylation	0.639423077
1	18689200	hypomethylation	0.457013575
1	18689400	hypomethylation	0.180936995
1	18704800	hypomethylation	0
1	18708300	hypomethylation	0.599348534
1	18710500	hypomethylation	0.42364532
1	18720100	hypomethylation	0.548672566
1	18729200	hypermethylation	0.56501182
1	18731800	hypomethylation	0
1	18743500	hypermethylation	0.567901235
1	18751100	hypermethylation	0.514767932
1	18773000	hypomethylation	0.764705882
1	18773200	hypomethylation	0.637295082
1	18774200	hypomethylation	0.71641791
1	18775700	hypomethylation	0.76059322
1	18775800	hypermethylation	0.875
1	18786900	hypomethylation	0.033707865
1	18796000	hypermethylation	0.74
1	18796500	hypermethylation	0.426160338
1	18801200	hypomethylation	0.35515873
1	18817000	hypermethylation	0.681318681
1	18817100	hypermethylation	0.797402597
1	18817200	hypermethylation	0.78600823
1	18825300	hypermethylation	0.180327869
1	18830700	hypermethylation	0.536050157
1	18830900	hypomethylation	0.013986014
1	18831600	hypomethylation	0
1	18831800	hypomethylation	0.153191489
1	18832700	hypomethylation	0
1	18843600	hypomethylation	0.52734375
1	18843800	hypomethylation	0.541019956
1	18844200	hypomethylation	0.016483516
1	18863300	hypermethylation	0.389423077
1	18872500	hypermethylation	0.268041237
1	18874000	hypomethylation	0.037593985
1	18878500	hypomethylation	0.014035088
1	18878700	hypomethylation	0.008595989
1	18879000	hypomethylation	0.615835777
1	18883900	hypomethylation	0.444690265
1	18904900	hypomethylation	0.008403361
1	18925400	hypermethylation	0.429245283
1	18936000	hypermethylation	0.340425532
1	18936700	hypomethylation	0.621890547
1	18936800	hypomethylation	0.780612245
1	18937300	hypomethylation	0.557844691
1	18938600	hypermethylation	0.15625
1	18951600	hypermethylation	0.322580645
1	18985700	hypomethylation	0.303333333
1	18989400	hypomethylation	0.048780488
1	19006600	hypermethylation	0.156171285
1	19019700	hypomethylation	0.657681941
1	19026600	hypermethylation	0.13030303
1	19034400	hypermethylation	0.48943662
1	19038800	hypermethylation	0.87854251
1	19050000	hypermethylation	0.349514563
1	19059500	hypomethylation	0.020231214
1	19060800	hypomethylation	0.01025641
1	19069400	hypermethylation	0.618037135
1	19077700	hypomethylation	0.59375
1	19103100	hypomethylation	0.00896861
1	19126600	hypomethylation	0.007722008
1	19130700	hypomethylation	0.551971326
1	19138900	hypermethylation	0.431111111
1	19139500	hypomethylation	0.338521401
1	19141100	hypomethylation	0.6167979
1	19141200	hypomethylation	0
1	19168400	hypomethylation	0.008810573
1	19168500	hypomethylation	0.575079872
1	19177200	hypermethylation	0.314754098
1	19183200	hypomethylation	0.261324042
1	19187000	hypomethylation	0.762993763
1	19195500	hypomethylation	0
1	19197900	hypermethylation	0.575163399
1	19205800	hypermethylation	0.228448276
1	19206100	hypermethylation	0.171641791
1	19216700	hypermethylation	0.270916335
1	19217300	hypomethylation	0.090016367
1	19226700	hypomethylation	0.080952381
1	19238400	hypermethylation	0.357954545
1	19250000	hypermethylation	0.342995169
1	19264500	hypermethylation	0.30733945
1	19272200	hypomethylation	0.010309278
1	19273300	hypomethylation	0
1	19285600	hypermethylation	0.56127451
1	19311700	hypomethylation	0.504385965
1	19361600	hypomethylation	0.300884956
1	19361700	hypomethylation	0.773386034
1	19371400	hypomethylation	0.7
1	19388000	hypermethylation	0.284810127
1	19388600	hypermethylation	0.175170068
1	19410100	hypermethylation	0.698795181
1	19410400	hypomethylation	0.283387622
1	19412600	hypomethylation	0.520891365
1	19418700	hypermethylation	0.564705882
1	19421100	hypermethylation	0.167832168
1	19445500	hypermethylation	0.310880829
1	19448000	hypermethylation	0.541871921
1	19449500	hypermethylation	0.212121212
1	19456100	hypomethylation	0.2
1	19483500	hypermethylation	0.243119266
1	19487200	hypomethylation	0.680584551
[truncated: 11,894 more rows]
