# Supplementary material for: Stochastic Variation in DNA Methylation Modulates Nucleosome Occupancy and Alternative Splicing in Arabidopsis thaliana
Source: Plants (Basel). 2022 Apr 19;11(9):1105. doi: 10.3390/plants11091105 (PMC9101026; doi:10.3390/plants11091105)
Supplement: Supplementary file 1 [file plants-11-01105-s001.zip › Table S9.csv]

Suplementary File 2e: High confidence differentially methylated regions (hcDMRs) (Fisher's exact test p value ? 0.01) for aza-dC samples at 4�C in CHG context.
Chromosome	Position	differentially methylated regions	methylation level
1	697500	hypomethylation	0.034136546
1	3730300	hypomethylation	0.011627907
1	3933000	hypomethylation	0.005
1	3933100	hypomethylation	0.004761905
1	4685900	hypomethylation	0.171755725
1	5395100	hypermethylation	0.374100719
1	7357900	hypomethylation	0.422535211
1	7959600	hypomethylation	0
1	8738100	hypermethylation	0.280821918
1	8794700	hypomethylation	0.481164384
1	8837600	hypomethylation	0.125874126
1	9135700	hypomethylation	0.001426534
1	9203200	hypomethylation	0.022988506
1	9573200	hypermethylation	0.164864865
1	11066900	hypomethylation	0.0496614
1	12223000	hypomethylation	0.298136646
1	12684700	hypomethylation	0.302325581
1	12728300	hypomethylation	0.253869969
1	13353900	hypermethylation	0.324468085
1	13354000	hypermethylation	0.180981595
1	13489500	hypomethylation	0.247678019
1	13699500	hypomethylation	0
1	13699700	hypomethylation	0
1	13742600	hypomethylation	0.151219512
1	13883700	hypomethylation	0.063569682
1	14383700	hypomethylation	0.285714286
1	14383800	hypomethylation	0.341463415
1	14384300	hypomethylation	0.289473684
1	14384400	hypomethylation	0.175675676
1	14954700	hypermethylation	0.633333333
1	15048800	hypomethylation	0.426086957
1	15182000	hypermethylation	0.719101124
1	15477900	hypermethylation	0.873239437
1	15731100	hypermethylation	0.135869565
1	16042500	hypermethylation	0.598130841
1	16174500	hypomethylation	0.290836653
1	16493300	hypermethylation	0.416413374
1	16528000	hypermethylation	0.603375527
1	16677800	hypermethylation	0.86627907
1	17213700	hypermethylation	0.143598616
1	17365400	hypomethylation	0.261603376
1	17365600	hypomethylation	0.004694836
1	18552500	hypomethylation	0.256959315
1	18552800	hypomethylation	0.008988764
1	18652500	hypomethylation	0
1	18816900	hypermethylation	0.297520661
1	19028200	hypomethylation	0.060796646
1	19244000	hypomethylation	0
1	19749900	hypomethylation	0.020746888
1	20477600	hypomethylation	0.234899329
1	21681500	hypomethylation	0.018957346
1	21849600	hypermethylation	0.431670282
1	22889700	hypermethylation	0.183856502
1	23313000	hypomethylation	0.007731959
1	23463900	hypomethylation	0.008583691
1	23755600	hypermethylation	0.164804469
1	23800200	hypermethylation	0.184615385
1	24272700	hypermethylation	0.285714286
1	24272800	hypermethylation	0.407407407
1	24272900	hypermethylation	0.456953642
1	24274300	hypermethylation	0.594594595
1	24274500	hypermethylation	0.385185185
1	24275500	hypermethylation	0.458333333
1	24275800	hypermethylation	0.255813953
1	24276000	hypermethylation	0.307142857
1	24276100	hypermethylation	0.225490196
1	24276200	hypermethylation	0.404580153
1	24276300	hypermethylation	0.378378378
1	24438200	hypomethylation	0.005494505
1	24776400	hypomethylation	0.051873199
1	25723600	hypomethylation	0.136929461
1	25723800	hypomethylation	0.007968127
1	25723900	hypomethylation	0.00248139
1	25819300	hypomethylation	0.073684211
1	26756900	hypomethylation	0.008928571
1	26956800	hypomethylation	0.056603774
1	27067200	hypermethylation	0.638888889
1	27067300	hypermethylation	0.5
1	27068600	hypermethylation	0.619318182
1	27068700	hypermethylation	0.692111959
1	28515400	hypomethylation	0.006622517
1	28515500	hypomethylation	0.00295858
1	28516000	hypomethylation	0.005970149
2	7600	hypermethylation	0.271714922
2	11800	hypomethylation	0.463576159
2	50400	hypermethylation	0.506329114
2	50600	hypermethylation	0.252873563
2	146000	hypermethylation	0.482269504
2	146800	hypermethylation	0.353982301
2	456300	hypomethylation	0.169291339
2	963500	hypomethylation	0.062043796
2	1225700	hypermethylation	0.406639004
2	1246700	hypomethylation	0.067961165
2	1360000	hypermethylation	0.405117271
2	1360100	hypermethylation	0.46366782
2	1664700	hypomethylation	0.006514658
2	1909400	hypermethylation	0.545454545
2	2547300	hypomethylation	0.12987013
2	2570600	hypomethylation	0.135371179
2	2908200	hypomethylation	0.021097046
2	2938300	hypermethylation	0.272300469
2	2938400	hypermethylation	0.148325359
2	2964000	hypomethylation	0.235294118
2	3188100	hypermethylation	0.305882353
2	3239200	hypermethylation	0.460674157
2	3239300	hypermethylation	0.537634409
2	3239400	hypermethylation	0.5
2	3242500	hypermethylation	0.238341969
2	3242600	hypermethylation	0.46031746
2	3242700	hypermethylation	0.479452055
2	3242800	hypermethylation	0.415754923
2	3242900	hypermethylation	0.560283688
2	3243000	hypermethylation	0.278688525
2	3243100	hypermethylation	0.462566845
2	3243200	hypermethylation	0.270491803
2	3243300	hypermethylation	0.323943662
2	3246800	hypermethylation	0.421052632
2	3247200	hypermethylation	0.307692308
2	3247400	hypermethylation	0.318181818
2	3249200	hypermethylation	0.4
2	3249300	hypermethylation	0.537634409
2	3249400	hypermethylation	0.351758794
2	3249500	hypermethylation	0.388235294
2	3249600	hypermethylation	0.58490566
2	3249700	hypermethylation	0.466666667
2	3250900	hypermethylation	0.375
2	3251000	hypermethylation	0.481481481
2	3251100	hypermethylation	0.292857143
2	3251200	hypermethylation	0.360544218
2	3251300	hypermethylation	0.187878788
2	3251500	hypermethylation	0.545454545
2	3254000	hypermethylation	0.448275862
2	3254100	hypermethylation	0.589041096
2	3254300	hypermethylation	0.472803347
2	3255500	hypermethylation	0.345454545
2	3257300	hypermethylation	0.419354839
2	3257400	hypermethylation	0.608695652
2	3257700	hypermethylation	0.428571429
2	3257900	hypermethylation	0.306122449
2	3258000	hypermethylation	0.344827586
2	3258100	hypermethylation	0.393442623
2	3261400	hypermethylation	0.317073171
2	3261500	hypermethylation	0.426666667
2	3261700	hypermethylation	0.269503546
2	3261800	hypermethylation	0.330578512
2	3262000	hypermethylation	0.208333333
2	3262100	hypermethylation	0.403669725
2	3266600	hypermethylation	0.3
2	3266800	hypermethylation	0.381395349
2	3266900	hypermethylation	0.333333333
2	3267000	hypermethylation	0.401709402
2	3267100	hypermethylation	0.372294372
2	3267300	hypermethylation	0.487654321
2	3267400	hypermethylation	0.518072289
2	3267500	hypermethylation	0.424242424
2	3270900	hypermethylation	0.352941176
2	3271000	hypermethylation	0.397260274
2	3271200	hypermethylation	0.470588235
2	3273800	hypermethylation	0.374613003
2	3273900	hypermethylation	0.432900433
2	3274000	hypermethylation	0.394366197
2	3274100	hypermethylation	0.435897436
2	3277700	hypermethylation	0.523809524
2	3277800	hypermethylation	0.206349206
2	3277900	hypermethylation	0.459459459
2	3278000	hypermethylation	0.329526917
2	3278100	hypermethylation	0.568306011
2	3278200	hypermethylation	0.391304348
2	3278300	hypermethylation	0.360501567
2	3278400	hypermethylation	0.391752577
2	3278500	hypermethylation	0.277620397
2	3284000	hypermethylation	0.501886792
2	3284100	hypermethylation	0.5625
2	3284200	hypermethylation	0.611111111
2	3285500	hypermethylation	0.317460317
2	3285700	hypermethylation	0.36
2	3285800	hypermethylation	0.270833333
2	3285900	hypermethylation	0.338709677
2	3286000	hypermethylation	0.539473684
2	3286100	hypermethylation	0.317241379
2	3286200	hypermethylation	0.277165354
2	3288500	hypermethylation	0.503401361
2	3288600	hypermethylation	0.275700935
2	3289200	hypermethylation	0.4375
2	3289300	hypermethylation	0.5
2	3289400	hypermethylation	0.452991453
2	3289500	hypermethylation	0.474418605
2	3293000	hypermethylation	0.574074074
2	3293100	hypermethylation	0.391304348
2	3295100	hypermethylation	0.301204819
2	3297700	hypermethylation	0.169491525
2	3297800	hypermethylation	0.45
2	3298000	hypermethylation	0.47752809
2	3300700	hypermethylation	0.44
2	3302600	hypermethylation	0.472972973
2	3302700	hypermethylation	0.28021978
2	3302800	hypermethylation	0.571428571
2	3302900	hypermethylation	0.652830189
2	3303100	hypermethylation	0.345588235
2	3303300	hypermethylation	0.303030303
2	3304400	hypermethylation	0.473684211
2	3311400	hypermethylation	0.194029851
2	3311500	hypermethylation	0.354166667
2	3311600	hypermethylation	0.202312139
2	3311800	hypermethylation	0.347826087
2	3318500	hypermethylation	0.588235294
2	3318600	hypermethylation	0.484536082
2	3318700	hypermethylation	0.331168831
2	3318800	hypermethylation	0.292929293
2	3319200	hypermethylation	0.515625
2	3319300	hypermethylation	0.31372549
2	3322600	hypermethylation	0.336
2	3322700	hypermethylation	0.419354839
2	3322800	hypermethylation	0.484716157
2	3323000	hypermethylation	0.391044776
2	3323100	hypermethylation	0.396694215
2	3323200	hypermethylation	0.534883721
2	3325800	hypermethylation	0.428571429
2	3325900	hypermethylation	0.573770492
2	3326000	hypermethylation	0.629441624
2	3326200	hypermethylation	0.416666667
2	3326300	hypermethylation	0.377777778
2	3328200	hypermethylation	0.361702128
2	3328500	hypermethylation	0.551351351
2	3340900	hypermethylation	0.555555556
2	3343500	hypermethylation	0.397515528
2	3343600	hypermethylation	0.5917603
2	3343700	hypermethylation	0.636986301
2	3343800	hypermethylation	0.4125
2	3343900	hypermethylation	0.34939759
2	3344100	hypermethylation	0.654545455
2	3344200	hypermethylation	0.49691358
2	3344300	hypermethylation	0.391752577
2	3346100	hypermethylation	0.410179641
2	3346200	hypermethylation	0.337837838
2	3347500	hypermethylation	0.4
2	3347600	hypermethylation	0.245283019
2	3348600	hypermethylation	0.343283582
2	3350400	hypermethylation	0.393939394
2	3350600	hypermethylation	0.430379747
2	3350800	hypermethylation	0.389705882
2	3350900	hypermethylation	0.571428571
2	3353000	hypermethylation	0.257142857
2	3353100	hypermethylation	0.363636364
2	3353600	hypermethylation	0.58
2	3353800	hypermethylation	0.523316062
2	3353900	hypermethylation	0.415019763
2	3354000	hypermethylation	0.539877301
2	3355600	hypermethylation	0.324137931
2	3355700	hypermethylation	0.301587302
2	3355800	hypermethylation	0.452554745
2	3358300	hypermethylation	0.349315068
2	3368300	hypermethylation	0.392156863
2	3375600	hypermethylation	0.245901639
2	3375700	hypermethylation	0.714285714
2	3375800	hypermethylation	0.272727273
2	3375900	hypermethylation	0.535483871
2	3376000	hypermethylation	0.5
2	3386100	hypermethylation	0.189655172
2	3386500	hypermethylation	0.285714286
2	3390400	hypermethylation	0.533333333
2	3390600	hypermethylation	0.348214286
2	3392100	hypermethylation	0.296875
2	3392200	hypermethylation	0.446640316
2	3392300	hypermethylation	0.328467153
2	3392400	hypermethylation	0.433333333
2	3392800	hypermethylation	0.273972603
2	3392900	hypermethylation	0.367088608
2	3393000	hypermethylation	0.246753247
2	3394400	hypermethylation	0.182957393
2	3394500	hypermethylation	0.26035503
2	3397800	hypermethylation	0.420600858
2	3397900	hypermethylation	0.446808511
2	3401600	hypermethylation	0.270833333
2	3401700	hypermethylation	0.244444444
2	3401800	hypermethylation	0.517647059
2	3401900	hypermethylation	0.381443299
2	3402000	hypermethylation	0.28125
2	3402300	hypermethylation	0.242105263
2	3402400	hypermethylation	0.284974093
2	3402600	hypermethylation	0.206521739
2	3402700	hypermethylation	0.292929293
2	3402900	hypermethylation	0.439393939
2	3403000	hypermethylation	0.178294574
2	3406900	hypermethylation	0.343971631
2	3407000	hypermethylation	0.558558559
2	3407100	hypermethylation	0.475409836
2	3407300	hypermethylation	0.337209302
2	3408600	hypermethylation	0.138655462
2	3409900	hypermethylation	0.190789474
2	3410000	hypermethylation	0.210762332
2	3410100	hypermethylation	0.201388889
2	3410300	hypermethylation	0.263157895
2	3410400	hypermethylation	0.36
2	3410600	hypermethylation	0.333333333
2	3411600	hypermethylation	0.184782609
2	3411700	hypermethylation	0.428571429
2	3411800	hypermethylation	0.242424242
2	3411900	hypermethylation	0.6
2	3412000	hypermethylation	0.389655172
2	3412300	hypermethylation	0.258064516
2	3414600	hypermethylation	0.410714286
2	3414700	hypermethylation	0.158415842
2	3414800	hypermethylation	0.158415842
2	3415000	hypermethylation	0.308641975
2	3415100	hypermethylation	0.26
2	3415200	hypermethylation	0.35
2	3417100	hypermethylation	0.2
2	3417500	hypermethylation	0.347826087
2	3419200	hypermethylation	0.28358209
2	3419300	hypermethylation	0.424778761
2	3419400	hypermethylation	0.347222222
2	3419500	hypermethylation	0.358974359
2	3420800	hypermethylation	0.348148148
2	3420900	hypermethylation	0.317180617
2	3421100	hypermethylation	0.471698113
2	3421200	hypermethylation	0.689655172
2	3421300	hypermethylation	0.275862069
2	3422100	hypermethylation	0.2
2	3422200	hypermethylation	0.18
2	3424400	hypermethylation	0.407407407
2	3424500	hypermethylation	0.457627119
2	3424600	hypermethylation	0.459459459
2	3424700	hypermethylation	0.648221344
2	3424800	hypermethylation	0.458128079
2	3424900	hypermethylation	0.33557047
2	3425000	hypermethylation	0.310810811
2	3429600	hypermethylation	0.226666667
2	3429700	hypermethylation	0.52293578
2	3429800	hypermethylation	0.419847328
2	3429900	hypermethylation	0.35862069
2	3430000	hypermethylation	0.348484848
2	3436900	hypermethylation	0.328244275
2	3437000	hypermethylation	0.467680608
2	3437100	hypermethylation	0.487341772
2	3437200	hypermethylation	0.46969697
2	3439100	hypermethylation	0.155555556
2	3439700	hypermethylation	0.375
2	3439900	hypermethylation	0.466666667
2	3440000	hypermethylation	0.344709898
2	3441700	hypermethylation	0.158878505
2	3441800	hypermethylation	0.285714286
2	3445300	hypermethylation	0.276315789
2	3445400	hypermethylation	0.331168831
2	3445500	hypermethylation	0.352657005
2	3445600	hypermethylation	0.592592593
2	3445700	hypermethylation	0.254901961
2	3446100	hypermethylation	0.240963855
2	3446200	hypermethylation	0.378787879
2	3446300	hypermethylation	0.449101796
2	3446400	hypermethylation	0.422535211
2	3446500	hypermethylation	0.629032258
2	3446600	hypermethylation	0.394557823
2	3446800	hypermethylation	0.401639344
2	3449400	hypermethylation	0.168831169
2	3449500	hypermethylation	0.376146789
2	3449700	hypermethylation	0.270588235
2	3453600	hypermethylation	0.378378378
2	3453700	hypermethylation	0.431754875
2	3453800	hypermethylation	0.258655804
2	3454800	hypermethylation	0.233333333
2	3455000	hypermethylation	0.466472303
2	3455100	hypermethylation	0.455223881
2	3455200	hypermethylation	0.378109453
2	3455300	hypermethylation	0.559322034
2	3456300	hypermethylation	0.167883212
2	3456400	hypermethylation	0.51984127
2	3456500	hypermethylation	0.469230769
2	3456700	hypermethylation	0.458333333
2	3457000	hypermethylation	0.453924915
2	3457300	hypermethylation	0.333333333
2	3457700	hypermethylation	0.263157895
2	3457800	hypermethylation	0.513888889
2	3457900	hypermethylation	0.398773006
2	3458000	hypermethylation	0.281914894
2	3458100	hypermethylation	0.38961039
2	3458700	hypermethylation	0.272727273
2	3459600	hypermethylation	0.286594761
2	3459700	hypermethylation	0.328205128
2	3459800	hypermethylation	0.338028169
2	3459900	hypermethylation	0.340909091
2	3460000	hypermethylation	0.242424242
2	3461800	hypermethylation	0.291139241
2	3461900	hypermethylation	0.294117647
2	3462000	hypermethylation	0.401234568
2	3462100	hypermethylation	0.270833333
2	3462200	hypermethylation	0.391304348
2	3462300	hypermethylation	0.212765957
2	3462500	hypermethylation	0.27027027
2	3462700	hypermethylation	0.43902439
2	3462800	hypermethylation	0.48
2	3462900	hypermethylation	0.523178808
2	3463100	hypermethylation	0.526785714
2	3463300	hypermethylation	0.457943925
2	3463400	hypermethylation	0.229007634
2	3465000	hypermethylation	0.283018868
2	3465100	hypermethylation	0.186440678
2	3465200	hypermethylation	0.303030303
2	3465300	hypermethylation	0.186827957
2	3466300	hypermethylation	0.569444444
2	3466400	hypermethylation	0.226890756
2	3466500	hypermethylation	0.32748538
2	3466600	hypermethylation	0.451851852
2	3466800	hypermethylation	0.176895307
2	3467900	hypermethylation	0.267605634
2	3468000	hypermethylation	0.285714286
2	3468100	hypermethylation	0.266055046
2	3468300	hypermethylation	0.210852713
2	3468900	hypermethylation	0.203883495
2	3469000	hypermethylation	0.402234637
2	3469100	hypermethylation	0.290598291
2	3469300	hypermethylation	0.248466258
2	3469800	hypermethylation	0.177570093
2	3469900	hypermethylation	0.344827586
2	3470000	hypermethylation	0.3
2	3470100	hypermethylation	0.142857143
2	3470400	hypermethylation	0.172413793
2	3471200	hypermethylation	0.375
2	3471300	hypermethylation	0.417322835
2	3471400	hypermethylation	0.253968254
2	3476700	hypermethylation	0.180851064
2	3477000	hypermethylation	0.569620253
2	3477600	hypermethylation	0.490566038
2	3477700	hypermethylation	0.341463415
2	3482700	hypermethylation	0.15477997
2	3483000	hypermethylation	0.357988166
2	3483100	hypermethylation	0.477386935
2	3483200	hypermethylation	0.525252525
2	3483300	hypermethylation	0.4
2	3491400	hypermethylation	0.190114068
2	3491500	hypermethylation	0.290102389
2	3491600	hypermethylation	0.594117647
2	3491700	hypermethylation	0.538461538
2	3492000	hypermethylation	0.515151515
2	3492100	hypermethylation	0.217948718
2	3492200	hypermethylation	0.280487805
2	3493900	hypermethylation	0.436781609
2	3494000	hypermethylation	0.302469136
2	3494200	hypermethylation	0.222826087
2	3494400	hypermethylation	0.166666667
2	3496500	hypermethylation	0.262162162
2	3497900	hypermethylation	0.288782816
2	3498100	hypermethylation	0.325503356
2	3498200	hypermethylation	0.237903226
2	3505800	hypermethylation	0.426470588
2	3505900	hypermethylation	0.616438356
2	3506000	hypermethylation	0.530791789
2	3506100	hypermethylation	0.587905935
2	3506400	hypermethylation	0.617021277
2	3507100	hypermethylation	0.77037037
2	3547300	hypermethylation	0.342052314
2	3718300	hypomethylation	0.259475219
2	3757800	hypermethylation	0.479338843
2	3956400	hypomethylation	0.330935252
2	4129900	hypermethylation	0.259375
2	4300400	hypermethylation	0.197297297
2	4844100	hypermethylation	0.434042553
2	4948000	hypomethylation	0.104575163
2	5074800	hypomethylation	0
2	5075000	hypomethylation	0.007326007
2	5075100	hypomethylation	0.003205128
2	5075700	hypomethylation	0
2	5077600	hypomethylation	0.082116788
2	5078300	hypermethylation	0.504451039
2	5201800	hypomethylation	0.228855721
2	5211200	hypomethylation	0.338926174
2	5503900	hypomethylation	0.014450867
2	5568500	hypermethylation	0.761904762
2	5657700	hypomethylation	0.539440204
2	5851700	hypomethylation	0.021978022
2	5851800	hypomethylation	0.018726592
2	5960800	hypermethylation	0.770562771
2	5962200	hypermethylation	0.848275862
2	6179100	hypomethylation	0.209895052
2	6179200	hypomethylation	0.012195122
2	6686900	hypomethylation	0.04610951
2	6830400	hypomethylation	0
2	7247500	hypomethylation	0.304615385
2	7960400	hypermethylation	0.523160763
2	7960500	hypermethylation	0.718978102
2	8041700	hypermethylation	0.207407407
2	9596000	hypomethylation	0.023715415
2	10652100	hypomethylation	0
2	10658300	hypermethylation	0.424657534
2	10658400	hypermethylation	0.440816327
2	11346700	hypomethylation	0
2	11502700	hypomethylation	0.051612903
2	11689900	hypermethylation	0.141089109
2	11834800	hypomethylation	0.009174312
2	12887200	hypomethylation	0.010169492
2	13235300	hypermethylation	0.365979381
2	13235400	hypermethylation	0.188585608
2	14906900	hypomethylation	0.043137255
2	14907500	hypomethylation	0.034351145
2	14993800	hypermethylation	0.111638955
2	15034600	hypomethylation	0.011627907
2	17094100	hypermethylation	0.642857143
2	17638500	hypermethylation	0.279245283
3	480400	hypermethylation	0.180124224
3	480600	hypermethylation	0.112637363
3	480800	hypermethylation	0.198863636
3	481000	hypermethylation	0.222222222
3	526100	hypermethylation	0.577235772
3	1556300	hypermethylation	0.826666667
3	1557000	hypermethylation	0.846590909
3	1560600	hypomethylation	0.272089762
3	1606900	hypermethylation	0.523809524
3	1712000	hypermethylation	0.146853147
3	1712100	hypermethylation	0.206382979
3	3120300	hypomethylation	0
3	3120400	hypomethylation	0
3	4729900	hypomethylation	0.021680217
3	7409000	hypermethylation	0.217068646
3	8048000	hypermethylation	0.382513661
3	8094300	hypomethylation	0.230769231
3	8138700	hypomethylation	0
3	8542500	hypermethylation	0.505494505
3	8715000	hypomethylation	0.038461538
3	8789800	hypomethylation	0
3	8790000	hypomethylation	0
3	8790200	hypomethylation	0
3	8790300	hypomethylation	0.004716981
3	8790400	hypomethylation	0.00245098
3	8790600	hypomethylation	0.003058104
3	8984000	hypermethylation	0.187702265
3	9444500	hypermethylation	0.425373134
3	10107400	hypermethylation	0.710526316
3	10359800	hypermethylation	0.665871122
3	10641000	hypomethylation	0.175324675
3	11023900	hypomethylation	0.008086253
3	11499300	hypermethylation	0.232638889
3	11530100	hypermethylation	0.128440367
3	11675600	hypomethylation	0.201298701
3	11749400	hypomethylation	0.015306122
3	12129300	hypermethylation	0.512562814
3	12474200	hypomethylation	0.050251256
3	12799600	hypermethylation	0.3671875
3	12799800	hypermethylation	0.446601942
3	12800000	hypermethylation	0.256704981
3	13355000	hypomethylation	0.288659794
3	13537900	hypermethylation	0.427884615
3	13541100	hypermethylation	0.188605108
3	13658700	hypomethylation	0.387550201
3	13736500	hypomethylation	0.227848101
3	13840800	hypomethylation	0.159217877
3	14172800	hypomethylation	0.239726027
3	14183500	hypermethylation	0.6875
3	14198600	hypermethylation	0.414373089
3	14198700	hypermethylation	0.337320574
3	14201100	hypomethylation	0.096474954
3	14203200	hypermethylation	0.351230425
3	14204500	hypermethylation	0.326086957
3	14416300	hypomethylation	0.462457338
3	14456400	hypomethylation	0.2
3	15650100	hypomethylation	0.085
3	15777400	hypermethylation	0.488607595
3	16529000	hypomethylation	0.176470588
3	16711100	hypomethylation	0.234756098
3	16711900	hypomethylation	0.158730159
3	16712000	hypomethylation	0.041322314
3	16716000	hypomethylation	0.001788909
3	16755200	hypermethylation	0.605479452
3	17416700	hypermethylation	0.766025641
3	18028900	hypomethylation	0.167910448
3	18062400	hypomethylation	0.073929961
3	18791300	hypomethylation	0.085545723
3	18795900	hypermethylation	0.693181818
3	20030700	hypomethylation	0
3	20030800	hypomethylation	0
3	20031100	hypomethylation	0.012526096
3	21509700	hypomethylation	0.025974026
3	21509800	hypomethylation	0.018867925
3	22232600	hypomethylation	0.00243309
3	22232700	hypomethylation	0.017915309
3	22236700	hypermethylation	0.609848485
3	22238700	hypermethylation	0.632941176
3	22239000	hypermethylation	0.521400778
3	22239100	hypermethylation	0.422222222
3	22240000	hypermethylation	0.533123028
3	22514600	hypomethylation	0.004385965
3	22569400	hypomethylation	0.037037037
3	22569900	hypomethylation	0.362139918
3	22582600	hypomethylation	0
3	23130900	hypomethylation	0
3	23204600	hypermethylation	0.646616541
3	23204900	hypermethylation	0.674528302
3	23205200	hypermethylation	0.598214286
4	273900	hypermethylation	0.410367171
4	413800	hypermethylation	0.439153439
4	414000	hypermethylation	0.584415584
4	415300	hypomethylation	0.015243902
4	415400	hypomethylation	0
4	1866400	hypomethylation	0.279365079
4	1938800	hypomethylation	0.363344051
4	1938900	hypomethylation	0.102620087
4	1995800	hypomethylation	0.224318658
4	1996300	hypomethylation	0.031674208
4	1996500	hypomethylation	0.051829268
4	1996600	hypomethylation	0.011952191
4	2020200	hypomethylation	0.293040293
4	2398700	hypomethylation	0.116182573
4	2655000	hypomethylation	0.113095238
4	2804100	hypomethylation	0.008486563
4	3656000	hypomethylation	0.022556391
4	3866600	hypermethylation	0.689655172
4	3875500	hypermethylation	0.776119403
4	3978800	hypomethylation	0.218181818
4	4643000	hypomethylation	0.108786611
4	4689600	hypomethylation	0.175595238
4	4696500	hypomethylation	0.00625
4	4696800	hypomethylation	0.017429194
4	4697100	hypomethylation	0.055757576
4	4697200	hypomethylation	0.062182741
4	4973700	hypomethylation	0.048022599
4	5472100	hypomethylation	0.492385787
4	5518000	hypomethylation	0.190243902
4	5783300	hypomethylation	0.457665904
4	5854700	hypomethylation	0.021671827
4	5857200	hypomethylation	0
4	5900700	hypomethylation	0.003424658
4	5938300	hypomethylation	0.044117647
4	5965600	hypermethylation	0.15437788
4	5970900	hypomethylation	0.058171745
4	5987200	hypomethylation	0.150793651
4	5987300	hypomethylation	0.138996139
4	5987500	hypomethylation	0.129707113
4	5987600	hypomethylation	0.094594595
4	5987700	hypomethylation	0.084639498
4	6055700	hypomethylation	0.279386712
4	6144500	hypermethylation	0.330033003
4	6144700	hypermethylation	0.288065844
4	6144900	hypermethylation	0.278195489
4	6563400	hypomethylation	0.026431718
4	6955300	hypomethylation	0.12347561
4	7356800	hypomethylation	0.006079027
4	7520400	hypomethylation	0.115226337
4	7520600	hypomethylation	0
4	7520700	hypomethylation	0
4	7721300	hypermethylation	0.201793722
4	7785400	hypermethylation	0.184818482
4	8088000	hypomethylation	0.098039216
4	8088200	hypomethylation	0.03030303
4	8088300	hypomethylation	0.005988024
4	9909800	hypermethylation	0.789883268
4	11041400	hypermethylation	0.531135531
4	11046200	hypomethylation	0.075757576
4	11081000	hypomethylation	0.244239631
4	11101100	hypomethylation	0.008163265
4	11101300	hypomethylation	0.005524862
4	11118200	hypomethylation	0
4	11834500	hypomethylation	0.24
4	13631100	hypermethylation	0.744897959
4	13887800	hypermethylation	0.631578947
4	14031600	hypomethylation	0.007153076
4	14268900	hypermethylation	0.268456376
5	3248200	hypomethylation	0
5	3248500	hypomethylation	0
5	3249800	hypomethylation	0
5	3249900	hypomethylation	0.011904762
5	4796500	hypomethylation	0
5	5383500	hypermethylation	0.713855422
5	7462500	hypermethylation	0.293929712
5	7462600	hypermethylation	0.218829517
5	7800600	hypermethylation	0.140939597
5	7821900	hypomethylation	0.012244898
5	8226800	hypomethylation	0.037422037
5	8549800	hypermethylation	0.831896552
5	8571700	hypermethylation	0.216292135
5	8571800	hypermethylation	0.486404834
5	9602800	hypomethylation	0.056650246
5	9637400	hypomethylation	0.11328125
5	9822900	hypomethylation	0.036363636
5	10153400	hypomethylation	0.288702929
5	10318000	hypermethylation	0.339130435
5	10318100	hypermethylation	0.60483871
5	10318200	hypermethylation	0.31147541
5	10331400	hypomethylation	0.011049724
5	10337900	hypomethylation	0
5	10338000	hypomethylation	0.003322259
5	10764800	hypomethylation	0.09495549
5	11321600	hypomethylation	0.299363057
5	11329100	hypomethylation	0.423529412
5	11720800	hypomethylation	0.298245614
5	11765900	hypermethylation	0.419213974
5	11818900	hypermethylation	0.588495575
5	11831000	hypomethylation	0.377649326
5	11832300	hypomethylation	0.359375
5	11945800	hypomethylation	0.426229508
5	12852900	hypomethylation	0.192
5	13005100	hypermethylation	0.663157895
5	13219200	hypomethylation	0.333333333
5	13883500	hypermethylation	0.405315615
5	14083900	hypermethylation	0.832191781
5	14084000	hypermethylation	0.690114068
5	14084500	hypermethylation	0.627586207
5	14085000	hypermethylation	0.775656325
5	14085200	hypermethylation	0.679633867
5	14085800	hypermethylation	0.669793621
5	14086000	hypermethylation	0.682170543
5	14086500	hypermethylation	0.819178082
5	14086900	hypermethylation	0.603448276
5	14087200	hypermethylation	0.828671329
5	14087800	hypermethylation	0.756345178
5	14088000	hypermethylation	0.640495868
5	14088100	hypermethylation	0.517482517
5	14089200	hypomethylation	0.062176166
5	14089300	hypomethylation	0.015544041
5	14089400	hypomethylation	0.002439024
5	14089600	hypomethylation	0
5	14089700	hypomethylation	0
5	14569300	hypermethylation	0.175059952
5	14963900	hypomethylation	0.278688525
5	15226500	hypomethylation	0.020408163
5	16603000	hypermethylation	0.185294118
5	16699100	hypomethylation	0.008064516
5	17112500	hypermethylation	0.146039604
5	17890300	hypomethylation	0.21039604
5	18493500	hypomethylation	0.206896552
5	18650900	hypomethylation	0.025423729
5	19280300	hypomethylation	0.00625
5	20773200	hypomethylation	0.246085011
5	20967500	hypomethylation	0
5	21157600	hypomethylation	0.268656716
5	21224600	hypermethylation	0.551648352
5	21224700	hypermethylation	0.258064516
5	21456400	hypomethylation	0.003355705
5	23448400	hypomethylation	0.021008403
5	24024400	hypermethylation	0.248780488
5	24029700	hypermethylation	0.52688172
M	209700	hypermethylation	0.134328358
M	212800	hypomethylation	0
M	226500	hypermethylation	0.265822785
M	226700	hypermethylation	0.360294118
M	244500	hypomethylation	0
M	264600	hypermethylation	0.354166667
M	269900	hypermethylation	0.235294118
M	336900	hypermethylation	0.219178082
